# Supplementary material for: Transcriptome analysis on the exoskeleton formation in early developmetal stages and reconstruction scenario in growth-moulting in Litopenaeus vannamei
Source: Sci Rep. 2017 Apr 24;7:1098. doi: 10.1038/s41598-017-01220-6 (PMC5430884; doi:10.1038/s41598-017-01220-6)
Supplement: Supplementary file 2 — Table S1 [file 41598_2017_1220_MOESM2_ESM.xlsx]

## Sheet: Sheet1
Table S1 Detail of all 117,539 unigenes from transcriptome. Information provided in the table for each unigene are Unigene length, NCBI non-redundant nucleotide sequence (NR) description, NCBI non-redundant nucleotide sequence (NT) description, KEGG Orthology (KO) description, Swissprot description, GO annotation (biological process, molecular function, and cellular component), and KOG descriptio…
Genes	Gene Length	NR Description	NT Description	KO Description	Swissprot Description	GO Description			KOG Description
						BP Description	MF Description	CC Description
c100_g1	383	--	--	--	--	--	--	--	--
c10000_g1	396	--	--	--	--	--	--	--	--
c100000_g1	213	ferritin [Solen grandis]	--	ferritin heavy chain	Soma ferritin OS=Lymnaea stagnalis PE=2 SV=2	cellular iron ion homeostasis	ferric iron binding	--	Ferritin
c100001_g1	224	--	--	--	--	--	--	--	--
c100003_g1	346	--	--	--	--	extracellular transport	--	--	--
c100004_g1	255	--	--	--	--	--	--	--	--
c100005_g1	233	--	--	--	--	--	--	--	--
c100006_g1	404	--	--	--	--	--	--	--	--
c100007_g1	218	--	--	--	--	--	--	--	--
c100008_g1	204	--	--	--	--	--	--	--	--
c100009_g1	301	--	--	--	--	--	--	--	--
c100010_g1	211	--	--	--	--	--	--	--	--
c100011_g1	389	--	--	--	--	--	--	--	--
c100012_g1	208	--	--	--	--	--	--	--	--
c100013_g1	236	--	--	--	--	--	--	--	--
c100017_g1	311	--	--	--	--	electron transport//cytochrome complex assembly	electron transporter, transferring electrons within cytochrome b6/f complex of photosystem II activity	cytochrome b6f complex	--
c100018_g1	351	--	--	--	--	--	--	cytochrome b6f complex	--
c100019_g1	280	hypothetical protein CRE_05112 [Caenorhabditis remanei] >gi|308244089|gb|EFO88041.1| hypothetical protein CRE_05112 [Caenorhabditis remanei]	--	--	Putative glycosyltransferase HI_0258 OS=Haemophilus influenzae (strain ATCC 51907 / DSM 11121 / KW20 / Rd) GN=HI_0258 PE=3 SV=2	--	--	--	--
c10002_g1	430	--	--	--	--	--	--	--	--
c100020_g1	216	--	--	--	--	--	--	--	--
c100021_g1	206	--	--	--	--	--	--	--	--
c100022_g1	202	--	--	--	--	--	--	--	--
c100023_g1	206	--	--	--	--	--	--	--	--
c100024_g1	211	--	--	--	--	--	--	--	--
c100026_g1	332	--	--	--	--	--	protein binding	--	--
c100027_g1	217	--	--	--	--	--	--	--	--
c100028_g1	241	--	--	--	--	--	--	--	--
c100029_g1	207	--	--	--	--	--	--	--	--
c100030_g1	402	--	--	--	--	--	DNA binding	--	--
c100031_g1	250	--	--	--	--	--	--	--	--
c100032_g1	255	--	--	--	--	--	--	--	--
c100033_g1	265	--	--	--	--	--	--	--	--
c100034_g1	210	--	--	--	--	--	--	--	--
c100035_g1	333	--	--	--	--	--	--	--	--
c100036_g1	223	--	--	--	--	--	--	--	--
c100037_g1	260	--	--	--	--	--	--	--	--
c100038_g1	338	--	--	--	--	--	--	--	--
c10004_g1	314	--	--	--	--	--	--	--	--
c100040_g1	223	--	--	--	--	--	--	--	--
c100041_g1	283	--	--	--	--	--	--	--	--
c100042_g1	267	--	--	--	--	--	--	--	--
c100043_g1	219	--	--	--	--	--	--	--	--
c100044_g1	240	--	--	--	--	--	--	--	--
c100045_g1	281	--	--	--	--	--	--	--	--
c100046_g1	206	--	--	--	--	--	--	--	--
c100047_g1	221	--	--	--	--	--	--	--	--
c100048_g1	202	--	--	--	--	--	--	--	--
c100049_g1	253	--	--	--	--	--	--	--	--
c10005_g1	216	--	--	--	--	--	--	--	--
c100050_g1	205	--	--	--	--	--	--	--	--
c100052_g1	210	--	--	--	--	--	--	--	--
c100053_g1	242	--	--	--	--	--	--	--	--
c100054_g1	259	--	--	--	--	--	--	--	--
c100055_g1	317	--	--	--	--	regulation of transcription, DNA-dependent	DNA binding	--	--
c100056_g1	222	--	--	--	--	--	--	--	--
c100057_g1	266	--	--	--	--	--	--	--	--
c100058_g1	290	--	--	--	--	--	--	--	--
c100059_g1	220	--	--	--	--	--	--	--	--
c100060_g1	207	--	--	--	--	--	--	--	--
c100061_g1	232	--	--	--	--	--	--	--	--
c100063_g1	226	--	--	--	--	--	--	--	--
c100064_g1	219	--	--	--	--	--	--	--	--
c100065_g1	206	--	--	--	--	--	--	--	--
c100066_g1	266	--	--	--	--	photosynthesis	calcium ion binding	oxygen evolving complex//photosystem II//extrinsic to membrane	--
c100067_g1	251	--	--	--	--	--	--	--	--
c100068_g1	203	--	Penaeus vannamei trypsin gene 3	--	--	--	--	--	--
c100069_g1	210	--	--	--	--	--	--	--	--
c10007_g1	476	--	--	--	--	--	--	--	--
c100070_g1	336	--	--	--	--	--	--	--	--
c100071_g1	243	--	--	--	--	--	--	--	--
c100072_g1	223	--	--	--	--	--	--	--	--
c100073_g1	213	--	--	--	--	--	--	--	--
c100074_g1	281	--	--	--	--	--	--	--	--
c100075_g1	478	--	--	--	--	--	--	--	--
c100076_g1	211	--	--	--	--	--	--	--	--
c100078_g1	295	--	--	--	--	--	--	--	--
c100079_g1	241	--	--	--	--	--	--	--	--
c10008_g1	216	--	--	--	--	--	--	--	--
c100080_g1	284	--	--	--	--	--	--	--	--
c100082_g1	243	hypothetical protein TTHERM_01169370 [Tetrahymena thermophila] >gi|225565938|gb|EAR82369.3| hypothetical protein TTHERM_01169370 [Tetrahymena thermophila SB210]	--	--	--	--	--	--	--
c100083_g1	238	--	--	--	--	--	--	--	--
c100084_g1	270	--	--	--	--	--	--	--	--
c100086_g1	319	--	--	--	--	--	--	--	--
c100087_g1	241	--	--	--	--	--	--	--	--
c100089_g1	208	--	--	--	--	--	--	--	--
c100090_g1	268	--	--	--	--	--	--	--	--
c100091_g1	281	--	--	--	--	--	--	--	--
c100092_g1	222	--	--	--	--	--	--	--	--
c100093_g1	237	--	--	--	--	transformation of host cell by virus	--	integral to membrane	--
c100095_g1	333	--	--	--	--	--	--	--	--
c100096_g1	217	--	--	--	--	--	--	--	--
c100097_g1	262	--	--	--	--	--	--	--	--
c100099_g1	226	--	--	--	--	--	--	--	--
c10010_g1	360	--	--	--	--	--	--	--	--
c100100_g1	290	--	--	--	--	--	--	--	--
c100101_g1	316	--	--	--	--	--	--	--	--
c100102_g1	232	--	--	--	--	--	--	--	--
c100103_g1	259	--	--	--	--	--	--	--	--
c100106_g1	268	--	--	--	--	--	--	--	--
c100107_g1	228	--	--	--	--	--	--	--	--
c100108_g1	247	--	--	--	--	--	--	--	--
c10011_g1	702	--	--	--	--	--	--	--	--
c100111_g1	247	--	--	--	--	--	--	--	--
c100112_g1	232	--	--	--	--	--	--	--	--
c100113_g1	223	DnaJ-15 [Bombyx mori]	--	--	DnaJ homolog subfamily C member 17 OS=Bos taurus GN=DNAJC17 PE=2 SV=1	autophagy//G-protein coupled receptor signaling pathway//transport//positive regulation of autophagy//signal transduction	heterocyclic compound binding//protein binding//transporter activity//signal transducer activity//organic cyclic compound binding//unfolded protein binding	heterotrimeric G-protein complex	Molecular chaperone (DnaJ superfamily)
c100115_g1	231	--	--	--	--	--	--	--	--
c100116_g1	206	--	--	--	--	--	--	--	--
c100117_g1	228	--	--	--	--	--	--	--	--
c100118_g1	230	--	--	--	--	--	--	--	--
c100119_g1	385	--	--	--	--	--	--	--	--
c10012_g1	276	--	--	--	--	--	--	--	--
c100120_g1	234	--	--	--	--	--	--	--	--
c100121_g1	233	--	--	--	--	--	--	--	--
c100122_g1	202	--	--	--	--	--	--	--	--
c100124_g1	267	--	--	--	--	--	--	--	--
c100125_g1	409	--	--	--	--	--	--	--	--
c100126_g1	230	--	--	--	--	--	--	--	--
c100128_g1	202	--	--	--	--	--	--	--	--
c100129_g1	232	--	--	--	--	--	--	--	--
c100132_g1	208	--	--	--	--	--	--	--	--
c100133_g1	246	--	--	--	--	--	--	--	--
c100134_g1	266	--	--	--	--	--	--	--	--
c100136_g1	278	--	--	--	--	--	--	--	--
c100137_g1	213	--	--	--	--	--	--	--	--
c10014_g1	336	glyceraldehyde-3-phosphate dehydrogenase [Phytophthora infestans T30-4] >gi|262096599|gb|EEY54651.1| glyceraldehyde-3-phosphate dehydrogenase [Phytophthora infestans T30-4]	Phytophthora sp. P1087 triosephosphate isomerase/glyceraldehyde-3-phosphate dehydrogenase (tigA) gene, partial cds	glyceraldehyde 3-phosphate dehydrogenase	Glyceraldehyde-3-phosphate dehydrogenase OS=Pelodiscus sinensis GN=GAPDH PE=2 SV=1	oxidation-reduction process	oxidoreductase activity, acting on the aldehyde or oxo group of donors, NAD or NADP as acceptor	--	Glyceraldehyde 3-phosphate dehydrogenase
c100140_g1	223	--	--	--	--	--	--	--	--
c100141_g1	206	--	--	--	--	--	--	--	--
c100142_g1	359	--	--	--	--	--	--	--	--
c100143_g1	283	--	--	--	--	--	--	--	--
c100144_g1	206	--	--	--	--	--	--	--	--
c100145_g1	295	PREDICTED: sodium- and chloride-dependent glycine transporter 1-like [Strongylocentrotus purpuratus]	--	--	Sodium- and chloride-dependent glycine transporter 1 OS=Xenopus laevis GN=slc6a9 PE=2 SV=1	cytoskeleton organization//neurotransmitter transport//cation transport	actin binding//neurotransmitter:sodium symporter activity	integral to membrane	Sodium-neurotransmitter symporter
c100146_g1	352	--	--	--	--	--	--	--	--
c100147_g1	411	--	--	--	--	--	--	--	--
c100148_g1	258	--	--	--	--	--	--	--	--
c100149_g1	222	--	--	--	--	--	--	--	--
c10015_g1	211	--	--	--	--	--	--	--	--
c100150_g1	290	--	--	--	--	tRNA processing//RNA modification//tRNA nucleoside ribose methylation	tRNA methyltransferase activity	cytoplasm	--
c100151_g1	213	similar to elongation factor 1 alpha [Bos taurus]	PREDICTED: Mus musculus elongation factor 1-alpha 1-like, transcript variant 11 (LOC101056619), mRNA	elongation factor 1-alpha	Elongation factor 1-alpha 1 OS=Equus caballus GN=EEF1A1 PE=2 SV=1	regulation of translational elongation	translation elongation factor activity//GTP binding//GTPase activity	nucleus//ribosome//cytoplasm	Translation elongation factor EF-1 alpha/Tu
c100152_g1	235	--	--	--	--	--	--	--	--
c100154_g1	282	--	--	--	--	--	--	--	--
c100155_g1	353	--	--	--	--	--	--	--	--
c100156_g1	332	hypothetical protein PHYSODRAFT_559946 [Phytophthora sojae]	--	acetyl-CoA acyltransferase	Trifunctional enzyme subunit beta, mitochondrial OS=Bos taurus GN=HADHB PE=2 SV=1	metabolic process	transferase activity, transferring acyl groups other than amino-acyl groups	--	Acetyl-CoA acetyltransferase
c100157_g1	231	--	--	--	--	--	--	--	--
c100159_g1	202	--	--	--	--	--	--	--	--
c100160_g1	284	--	--	--	--	proton transport//ATP synthesis coupled proton transport	hydrogen ion transmembrane transporter activity	mitochondrial proton-transporting ATP synthase complex, coupling factor F(o)	--
c100161_g1	249	--	--	--	--	--	--	--	--
c100162_g1	313	--	--	--	--	--	--	--	--
c100163_g1	219	--	--	--	--	--	--	--	--
c100164_g1	201	--	--	--	--	cation transport//receptor catabolic process//viral release from host cell	cation channel activity	host cell membrane	--
c100166_g1	256	--	--	--	--	--	--	--	--
c100167_g1	218	--	--	--	--	--	--	--	--
c100168_g1	361	--	--	--	--	carbohydrate metabolic process	hydrolase activity, hydrolyzing O-glycosyl compounds	--	--
c10017_g1	260	--	--	--	--	--	--	--	--
c100170_g1	280	--	--	--	--	--	--	--	--
c100171_g1	240	--	--	--	--	--	--	--	--
c100172_g1	355	--	--	--	--	--	--	--	--
c100173_g1	203	--	--	--	--	--	--	--	--
c100176_g1	317	--	--	--	--	--	--	--	--
c100177_g1	272	--	--	--	--	--	--	--	--
c100179_g1	219	unknown [Zea mays] >gi|413954986|gb|AFW87635.1| putative AP2/EREBP transcription factor superfamily protein [Zea mays]	PREDICTED: Cicer arietinum AP2-like ethylene-responsive transcription factor AIL5-like (LOC101498442), mRNA	AP2-like factor, ANT lineage	AP2-like ethylene-responsive transcription factor PLT2 OS=Arabidopsis thaliana GN=PLT2 PE=2 SV=1	regulation of transcription, DNA-dependent	sequence-specific DNA binding transcription factor activity//DNA binding	nucleus//transcription factor complex	--
c100180_g1	267	--	--	--	--	--	--	--	--
c100181_g1	311	--	--	--	--	--	--	--	--
c100182_g1	219	--	--	--	--	--	--	--	--
c100183_g1	370	--	--	--	--	--	--	--	--
c100184_g1	221	--	--	--	--	--	--	--	--
c100185_g1	203	--	--	--	--	--	--	--	--
c100186_g1	221	--	--	--	--	--	--	--	--
c100187_g1	254	--	--	--	--	--	--	--	--
c100188_g1	209	--	--	--	--	--	--	--	--
c100189_g1	331	--	--	--	--	--	--	--	--
c10019_g1	217	--	--	--	--	--	--	--	--
c100190_g1	238	--	--	--	--	--	--	--	--
c100191_g1	216	--	--	--	--	--	--	--	--
c100193_g1	229	--	--	--	--	--	--	--	--
c100194_g1	229	--	--	--	--	ribosome biogenesis//translation	structural constituent of ribosome	ribosome//intracellular	--
c100196_g1	208	--	--	--	--	--	--	--	--
c100197_g1	407	--	--	--	--	--	--	--	--
c100198_g1	291	--	--	--	--	--	--	--	--
c100199_g1	223	--	--	--	--	--	--	--	--
c10020_g1	576	--	--	--	--	--	--	--	--
c100200_g1	219	--	--	--	--	--	--	--	--
c100201_g1	201	--	--	--	--	--	--	--	--
c100202_g1	203	--	--	--	--	--	--	--	--
c100203_g1	345	--	--	--	--	--	--	--	--
c100204_g1	293	PREDICTED: similar to MRAS2, putative [Tribolium castaneum] >gi|270000962|gb|EEZ97409.1| hypothetical protein TcasGA2_TC011238 [Tribolium castaneum]	--	--	Ras-like protein family member 11B OS=Danio rerio GN=rasl11b PE=2 SV=1	small GTPase mediated signal transduction//cellular process	GTP binding	--	GTPase Rab11/YPT3, small G protein superfamily
c100206_g1	233	--	--	--	--	--	--	--	--
c100207_g1	223	--	--	--	--	--	--	--	--
c100208_g1	230	--	--	--	--	--	--	--	--
c100209_g1	241	--	--	--	--	--	--	--	--
c10021_g1	312	--	--	--	--	--	--	--	--
c100210_g1	300	--	--	--	--	--	--	--	--
c100211_g1	291	--	--	--	--	--	--	viral envelope	--
c100212_g1	233	--	--	--	--	--	--	--	--
c100213_g1	201	--	--	--	--	--	--	--	--
c100214_g1	208	--	--	--	--	--	--	--	--
c100215_g1	269	--	--	--	--	--	--	--	--
c100216_g1	279	--	--	--	--	--	--	--	--
c100217_g1	307	--	--	--	--	--	--	--	--
c100218_g1	233	--	--	--	--	--	--	--	--
c100219_g1	239	--	--	--	--	--	--	--	--
c10022_g1	315	--	--	--	--	--	--	--	--
c100220_g1	203	--	--	--	--	--	--	--	--
c100222_g1	351	--	--	--	--	--	--	--	--
c100223_g1	308	--	--	--	--	--	--	--	--
c100225_g1	236	--	--	--	--	--	--	--	--
c100226_g1	309	--	--	--	--	--	--	--	--
c100227_g1	281	--	--	--	--	--	--	--	--
c100228_g1	225	--	--	--	--	--	--	--	--
c100229_g1	205	--	--	--	--	pathogenesis//transport	ion channel inhibitor activity	extracellular region//viral envelope	--
c100230_g1	390	--	--	--	--	--	--	--	--
c100232_g1	289	--	--	--	--	--	--	--	--
c100234_g1	269	--	--	--	--	--	--	integral to membrane	--
c100236_g1	247	--	--	--	--	--	--	--	--
c100237_g1	222	--	--	--	--	--	--	--	--
c100238_g1	316	--	--	--	--	--	--	--	--
c100239_g1	232	--	--	--	--	--	--	--	--
c10024_g1	261	--	--	--	--	--	--	--	--
c100240_g1	307	--	--	--	--	--	--	--	--
c100241_g1	258	--	--	--	--	--	--	--	--
c100244_g1	265	--	--	--	--	--	--	--	--
c100245_g1	266	--	--	--	--	--	--	--	--
c100246_g1	212	--	--	--	--	--	--	--	--
c100247_g1	203	--	--	--	--	--	--	--	--
c100248_g1	248	--	--	--	--	--	--	--	--
c100249_g1	243	--	--	--	--	apoptotic process//regulation of cytokinesis//protein ubiquitination	ubiquitin-protein ligase activity	--	--
c10025_g1	335	--	--	--	--	--	--	--	--
c100250_g1	301	--	--	--	--	--	--	--	--
c100251_g1	212	--	--	--	--	--	adenyl nucleotide binding	--	--
c100252_g1	203	--	--	--	--	--	--	--	--
c100253_g1	228	--	--	--	--	--	--	--	--
c100254_g1	352	--	--	--	--	--	--	--	--
c100256_g1	282	--	--	--	--	--	--	--	--
c100257_g1	300	--	--	--	--	--	--	--	--
c100259_g1	206	--	--	--	--	--	--	--	--
c100260_g1	269	--	--	--	--	--	--	--	--
c100261_g1	225	--	--	--	--	--	--	--	--
c100262_g1	230	--	--	--	--	--	--	--	--
c100264_g1	216	--	--	--	--	--	--	--	--
c100266_g1	272	--	--	--	--	--	--	--	--
c100267_g1	472	--	--	--	--	--	--	--	--
c100268_g1	221	--	--	--	--	--	--	--	--
c100269_g1	252	--	--	--	--	--	transferase activity, transferring acyl groups other than amino-acyl groups	--	--
c100270_g1	248	--	--	--	--	--	--	--	--
c100271_g1	557	--	--	--	--	--	--	--	--
c100272_g1	228	--	--	--	--	--	--	--	--
c100274_g1	282	--	--	--	--	--	--	--	--
c100275_g1	307	--	--	--	--	--	--	--	--
c100276_g1	227	--	--	--	--	--	--	--	--
c100278_g1	212	--	--	--	--	--	--	--	--
c100279_g1	236	--	--	--	--	--	--	--	--
c100282_g1	205	--	--	--	--	--	--	--	--
c100283_g1	228	--	--	--	--	--	--	--	--
c100284_g1	215	40S ribosomal protein S12 [Camponotus floridanus]	--	--	40S ribosomal protein S12 OS=Drosophila melanogaster GN=RpS12 PE=2 SV=2	--	--	--	40S ribosomal protein S12
c100285_g1	218	--	--	--	--	--	--	--	--
c100286_g1	299	--	--	--	--	--	--	--	--
c100287_g1	284	--	--	--	--	--	--	--	--
c100288_g1	241	--	--	--	--	--	--	--	--
c100289_g1	246	--	--	--	--	--	--	--	--
c100290_g1	267	--	--	--	--	--	--	--	--
c100291_g1	291	--	--	--	--	--	--	--	--
c100292_g1	215	--	--	--	--	--	--	--	--
c100293_g1	266	--	--	--	--	--	--	--	--
c100294_g1	311	--	--	--	--	--	--	--	--
c100295_g1	211	--	--	--	--	--	--	--	--
c100296_g1	324	--	--	--	--	--	--	--	--
c100297_g1	237	--	--	--	--	--	phosphotransferase activity, alcohol group as acceptor	--	--
c100298_g1	240	--	--	--	--	--	--	--	--
c100299_g1	229	--	--	--	--	--	--	--	--
c1003_g1	213	--	--	--	--	--	--	--	--
c100300_g1	211	--	--	--	--	--	--	--	--
c100302_g1	220	--	--	--	--	--	--	--	--
c100303_g1	209	--	--	--	--	--	--	--	--
c100304_g1	242	--	--	--	--	--	--	--	--
c100305_g1	237	--	--	--	--	--	--	--	--
c100306_g1	228	--	--	--	--	signal transduction//chemotaxis	transmembrane signaling receptor activity	membrane	--
c100307_g1	221	--	--	--	--	--	--	--	--
c100308_g1	201	--	--	--	--	--	--	--	--
c100310_g1	290	--	--	--	--	--	--	--	--
c100311_g1	359	--	--	--	--	--	--	--	--
c100312_g1	267	--	--	--	--	--	--	--	--
c100313_g1	213	--	--	--	--	--	--	--	--
c100314_g1	213	--	--	--	--	--	--	--	--
c100315_g1	223	--	--	--	--	--	--	--	--
c100316_g1	239	--	--	--	--	--	--	--	--
c100317_g1	210	--	--	--	--	--	--	--	--
c100318_g1	224	--	Litopenaeus vannamei antimicrobial peptide PEN4-3 (PEN4-3) gene, complete cds	--	--	--	--	--	--
c100319_g1	230	--	--	--	--	--	--	--	--
c100320_g1	235	--	--	--	--	nodule morphogenesis	metal ion binding	--	--
c100322_g1	210	--	--	--	--	--	--	--	--
c100323_g1	213	--	--	--	--	--	--	--	--
c100324_g1	264	--	--	--	--	--	--	--	--
c100326_g1	283	--	--	--	--	--	--	--	--
c100327_g1	246	--	--	--	--	--	--	--	--
c100328_g1	295	--	--	--	--	--	--	--	--
c100329_g1	235	--	--	--	--	--	--	--	--
c100330_g1	304	--	--	--	--	--	--	--	--
c100331_g1	202	--	--	--	--	--	--	--	--
c100332_g1	288	--	--	--	--	cation transport	ATPase activity	integral to membrane	--
c100333_g1	216	--	--	--	--	--	--	--	--
c100334_g1	203	--	--	--	--	--	--	--	--
c100335_g1	248	--	--	--	--	--	--	--	--
c100336_g1	274	--	--	--	--	regulation of transcription, DNA-dependent	RNA polymerase II core promoter proximal region sequence-specific DNA binding//RNA polymerase II core promoter proximal region sequence-specific DNA binding transcription factor activity	nucleus	--
c100337_g1	284	--	--	--	--	--	--	--	--
c100338_g1	214	--	--	--	--	--	--	--	--
c100339_g1	372	--	--	--	--	--	--	--	--
c100340_g1	255	--	--	--	--	--	--	--	--
c100341_g1	246	--	--	--	--	--	--	--	--
c100342_g1	273	--	--	--	--	--	--	--	--
c100343_g1	331	--	--	--	--	--	--	--	--
c100344_g1	272	predicted protein [Hordeum vulgare subsp. vulgare]	--	malate dehydrogenase	Malate dehydrogenase OS=Alcanivorax borkumensis (strain SK2 / ATCC 700651 / DSM 11573) GN=mdh PE=3 SV=1	reductive tricarboxylic acid cycle//oxidation-reduction process//pyruvate metabolic process//cellular carbohydrate metabolic process//glyoxylate metabolic process//tricarboxylic acid cycle//malate metabolic process	L-malate dehydrogenase activity//nucleotide binding//oxidoreductase activity, acting on the CH-OH group of donors, NAD or NADP as acceptor	periplasmic space	--
c100345_g1	285	--	--	--	--	--	--	--	--
c100346_g1	216	--	--	--	--	--	--	--	--
c100347_g1	205	--	--	--	--	--	--	--	--
c100348_g1	225	--	--	--	--	--	--	--	--
c100349_g1	256	--	--	--	--	--	--	--	--
c10035_g1	444	--	--	--	--	--	--	--	--
c100351_g1	231	--	--	--	--	--	--	--	--
c100352_g1	304	--	--	--	--	--	--	--	--
c100353_g1	258	--	--	--	--	--	--	--	--
c100354_g1	257	--	--	--	--	--	--	--	--
c100355_g1	253	--	--	--	--	--	--	--	--
c100356_g1	215	--	--	--	--	--	--	--	--
c100357_g1	288	--	--	--	--	--	--	--	--
c100358_g1	208	--	--	--	--	--	--	--	--
c100360_g1	220	--	--	--	--	--	--	--	--
c100361_g1	279	--	--	--	--	--	--	--	--
c100363_g1	220	--	--	--	--	--	--	--	--
c100364_g1	205	--	--	--	--	--	--	--	--
c100365_g1	219	--	--	--	--	--	--	--	--
c100366_g1	286	--	--	--	--	--	--	--	--
c100367_g1	204	--	--	--	--	--	--	--	--
c100368_g1	307	--	--	--	--	--	--	--	--
c100369_g1	220	--	--	--	--	--	--	--	--
c100370_g1	205	--	--	--	--	--	--	--	--
c100371_g1	252	--	--	--	--	--	--	--	--
c100372_g1	306	--	--	--	--	--	--	--	--
c100374_g1	252	--	--	--	--	--	--	--	--
c100375_g1	256	--	--	--	--	--	--	--	--
c100377_g1	204	--	--	--	--	--	--	--	--
c100378_g1	315	--	--	--	--	--	--	--	--
c100379_g1	239	--	--	--	--	--	--	--	--
c100382_g1	306	--	--	--	--	--	--	--	--
c100383_g1	268	--	--	--	--	--	--	--	--
c100384_g1	217	--	--	--	--	--	--	--	--
c100386_g1	230	--	--	--	--	--	--	--	--
c100387_g1	221	--	--	--	--	--	--	--	--
c100388_g1	239	--	--	--	--	--	--	--	--
c100389_g1	265	--	--	--	--	--	--	--	--
c10039_g1	248	--	--	--	--	--	--	--	--
c100392_g1	225	--	--	--	--	--	--	--	--
c100393_g1	206	--	Uncultured stramenopile clone AB5F13RJ4A01 18S ribosomal RNA gene, partial sequence	--	--	--	--	--	--
c100394_g1	385	--	--	--	--	--	--	--	--
c100395_g1	236	--	--	--	--	--	--	--	--
c100396_g1	234	--	--	--	--	--	--	--	--
c100397_g1	214	--	--	--	--	--	--	--	--
c100398_g1	320	--	--	--	--	--	--	--	--
c100399_g1	330	--	--	--	--	--	--	--	--
c100403_g1	201	--	--	--	--	--	--	--	--
c100404_g1	369	--	--	--	--	--	--	--	--
c100405_g1	259	--	--	--	--	--	--	--	--
c100406_g1	210	--	--	--	--	--	--	--	--
c100407_g1	235	--	--	--	--	--	--	--	--
c100408_g1	232	--	--	--	--	--	--	--	--
c100409_g1	201	--	--	--	--	--	--	--	--
c10041_g1	358	Glycine receptor subunit alpha-2 [Crassostrea gigas]	--	--	Glycine receptor subunit alphaZ1 OS=Danio rerio GN=glra1 PE=2 SV=1	ion transport	--	membrane	Ligand-gated ion channel
c100410_g1	208	--	--	--	--	--	--	--	--
c100411_g1	213	--	--	--	--	--	--	--	--
c100412_g1	223	--	--	--	--	--	--	--	--
c100413_g1	202	--	--	--	--	--	--	--	--
c100414_g1	214	--	--	--	--	--	--	--	--
c100415_g1	250	--	--	--	--	--	--	--	--
c100416_g1	273	--	--	--	--	--	--	--	--
c100417_g1	255	--	--	--	--	--	--	--	--
c100418_g1	250	--	Oryza sativa Indica Group SKIP interacting protein 8 (SIP8) mRNA, partial cds	--	--	--	--	--	--
c100419_g1	213	--	--	--	--	--	--	--	--
c10042_g1	553	--	--	--	--	--	--	--	--
c100420_g1	214	--	--	--	--	signal transduction//cell communication	pheromone activity	extracellular region	--
c100421_g1	205	--	--	--	--	--	--	--	--
c100422_g1	301	--	--	--	--	--	--	--	--
c100423_g1	207	--	Penaeus (Litopenaeus) vannamei microsatellite TUMXLv10.340 sequence	--	--	--	--	--	--
c100424_g1	274	--	--	--	--	--	--	--	--
c100425_g1	214	--	--	--	--	--	--	--	--
c100426_g1	248	--	--	--	--	signal transduction	hormone activity	extracellular region	--
c100427_g1	562	--	--	--	--	--	--	--	--
c100428_g1	220	--	--	--	--	--	--	--	--
c100430_g1	247	--	--	--	--	--	--	--	--
c100432_g1	207	--	--	--	--	signal transduction	hormone activity	extracellular region	--
c100433_g1	243	--	--	--	--	--	--	--	--
c100434_g1	339	--	--	--	--	--	--	--	--
c100436_g1	305	--	--	--	--	--	--	--	--
c100437_g1	269	--	--	--	--	ATP synthesis coupled proton transport//proton transport	hydrogen ion transmembrane transporter activity	mitochondrial proton-transporting ATP synthase complex, coupling factor F(o)	--
c10044_g1	226	--	--	--	--	--	--	--	--
c100440_g1	227	--	--	--	--	--	--	--	--
c100441_g1	235	--	--	--	--	--	--	--	--
c100442_g1	308	--	--	--	--	--	--	--	--
c100443_g1	246	--	--	--	--	--	--	--	--
c100445_g1	286	--	--	--	--	--	--	--	--
c100446_g1	201	--	--	--	--	--	--	viral envelope	--
c100447_g1	296	--	--	--	--	--	--	extracellular region	--
c100448_g1	248	LSU ribosomal protein L13P [Enterocytozoon bieneusi H348] >gi|220066945|gb|EED44414.1| LSU ribosomal protein L13P [Enterocytozoon bieneusi H348]	--	--	--	--	--	--	60S ribosomal protein L13a
c100449_g1	252	--	--	--	--	--	--	--	--
c10045_g1	246	--	--	--	--	--	--	--	--
c100450_g1	203	--	--	--	--	--	--	--	--
c100451_g1	262	--	--	--	--	--	--	--	--
c100452_g1	222	--	--	--	--	--	--	--	--
c100454_g1	261	--	--	--	--	--	--	--	--
c100455_g1	270	--	--	--	--	--	--	--	--
c100456_g1	259	--	--	--	--	--	--	--	--
c100457_g1	249	--	--	--	--	--	--	--	--
c100458_g1	252	--	--	--	--	--	--	--	--
c100459_g1	250	--	--	--	--	--	--	--	--
c10046_g1	370	--	--	--	--	--	--	--	--
c100460_g1	231	--	--	--	--	--	--	--	--
c100461_g1	249	--	--	--	--	--	--	--	--
c100463_g1	269	--	--	--	--	--	--	--	--
c100464_g1	267	--	--	--	--	--	--	--	--
c100465_g1	207	--	--	--	--	--	--	--	--
c100466_g1	278	--	--	--	--	protein import into mitochondrial matrix	--	mitochondrial outer membrane translocase complex	--
c100467_g1	283	--	--	--	--	--	--	--	--
c100468_g1	215	--	--	--	--	--	--	--	--
c100469_g1	221	--	--	--	--	--	--	--	--
c100470_g1	221	--	--	--	--	--	--	--	--
c100471_g1	218	--	--	--	--	--	--	--	--
c100472_g1	229	--	--	--	--	--	--	--	--
c100474_g1	286	Rps22-like protein [Diplonema papillatum]	Oryza sativa (indica cultivar-group) clone OSE-577-637-C9 40S ribosomal protein S15a mRNA, complete cds	small subunit ribosomal protein S15Ae	40S ribosomal protein S15a OS=Drosophila yakuba GN=RpS15Aa PE=2 SV=3	translation//ER to Golgi vesicle-mediated transport//intracellular protein transport//ribosome biogenesis	structural constituent of ribosome	ribosome//COPII vesicle coat	40S ribosomal protein S15/S22
c100475_g1	202	--	--	--	--	--	--	--	--
c100476_g1	227	--	--	--	--	--	--	--	--
c100477_g1	234	--	--	--	--	--	--	--	--
c100478_g1	205	hypothetical protein [Callorhinchus milii]	Trichuris suis 18S rRNA gene, strain TS1	--	--	--	--	--	--
c100479_g1	242	--	--	--	--	lipid metabolic process	zinc ion binding	--	--
c100482_g1	224	--	--	--	--	--	--	--	--
c100483_g1	230	--	--	--	--	--	--	--	--
c100484_g1	225	hypothetical protein AURANDRAFT_28438 [Aureococcus anophagefferens]	--	large subunit ribosomal protein L31e	60S ribosomal protein L31 OS=Cyanophora paradoxa GN=RPL31 PE=3 SV=1	translation//ribosome biogenesis	structural constituent of ribosome	ribosome//intracellular	60S ribosomal protein L31
c100485_g1	312	--	--	--	--	--	--	--	--
c100486_g1	206	--	--	--	--	--	--	--	--
c100487_g1	494	--	--	--	--	--	--	--	--
c100488_g1	277	--	--	--	--	--	--	--	--
c100489_g1	213	--	--	--	--	--	--	--	--
c100490_g1	253	reverse transcriptase, partial [Perigonia ilus]	--	--	--	--	--	--	--
c100491_g1	272	--	--	--	--	aromatic compound catabolic process//mRNA processing//oxidation-reduction process	oxidoreductase activity, acting on paired donors, with incorporation or reduction of molecular oxygen, NAD(P)H as one donor, and incorporation of two atoms of oxygen into one donor//iron ion binding//2 iron, 2 sulfur cluster binding//RNA binding	cytoplasm//nucleus	--
c100492_g1	262	--	--	--	--	--	--	--	--
c100493_g1	257	--	--	--	--	--	--	--	--
c100494_g1	266	--	--	--	--	--	--	--	--
c100495_g1	278	--	--	--	--	ion transport	mechanically-gated ion channel activity	viral envelope//integral to membrane	--
c100496_g1	212	--	--	--	--	--	--	--	--
c100497_g1	292	--	--	--	--	--	--	--	--
c100498_g1	243	--	--	--	--	--	--	--	--
c100499_g1	256	--	--	--	--	--	--	--	--
c10050_g1	616	--	--	--	--	--	--	--	--
c100500_g1	339	--	--	--	--	--	--	--	--
c100501_g1	211	--	--	--	--	protein complex assembly//respiratory chain complex IV assembly	--	membrane	--
c100502_g1	213	--	--	--	--	--	--	--	--
c100503_g1	281	--	--	--	--	--	--	--	--
c100504_g1	241	--	--	--	--	--	--	--	--
c100505_g1	206	--	--	--	--	--	serine-type endopeptidase activity	plasma membrane	--
c100506_g1	275	--	--	--	--	--	--	--	--
c100507_g1	209	--	--	--	--	--	--	--	--
c100510_g1	229	--	--	--	--	--	--	--	--
c100512_g1	224	--	--	--	--	--	--	--	--
c100513_g1	276	--	--	--	--	--	--	--	--
c100514_g1	242	--	--	--	--	--	zinc ion binding	--	--
c100515_g1	247	--	--	--	--	--	--	--	--
c100516_g1	249	--	--	--	--	--	--	--	--
c100517_g1	235	--	--	--	--	--	--	--	--
c10052_g1	368	--	--	--	--	--	--	--	--
c100520_g1	217	--	--	--	--	--	--	--	--
c100521_g1	235	--	--	--	--	--	--	--	--
c100524_g1	252	--	--	--	--	--	--	--	--
c100525_g1	214	--	--	--	--	--	--	--	--
c100526_g1	209	--	--	--	--	--	--	--	--
c100527_g1	217	pre-pollination inflorescence-specific protein 4 [Oryza sativa Indica Group]	Oryza sativa Indica Group pre-pollination inflorescence-specific protein 4 (Ipp4) mRNA, complete cds	--	--	--	protein binding//zinc ion binding	--	--
c100528_g1	207	--	--	--	--	--	--	--	--
c100529_g1	224	--	--	--	--	--	--	--	--
c100530_g1	230	--	--	--	--	--	--	--	--
c100533_g1	297	--	--	--	--	--	--	--	--
c100534_g1	204	--	--	--	--	--	--	--	--
c100535_g1	222	--	--	--	--	--	--	--	--
c100537_g1	205	--	--	--	--	--	--	--	--
c100538_g1	264	--	--	--	--	--	structural molecule activity	viral capsid	--
c100539_g1	251	--	--	--	--	--	--	--	--
c10054_g1	641	--	--	--	--	--	--	--	--
c10054_g2	407	--	--	--	--	--	--	--	--
c100540_g1	270	--	--	--	--	--	--	--	--
c100541_g1	266	--	--	--	--	--	--	--	--
c100543_g1	228	hypothetical protein M91_20944, partial [Bos grunniens mutus]	Homo sapiens alpha satellite DNA, clone G5IFR-36	--	--	--	--	--	--
c100544_g1	247	--	--	--	--	--	--	--	--
c100545_g1	221	--	--	--	--	--	--	--	--
c100546_g1	338	--	--	--	--	--	--	--	--
c100547_g1	208	--	--	--	--	--	--	--	--
c100548_g1	225	--	--	--	--	--	--	--	--
c100549_g1	289	--	--	--	--	G-protein coupled receptor signaling pathway	G-protein coupled receptor activity	integral to membrane	FOG: 7 transmembrane receptor
c10055_g1	651	--	--	--	--	arginine metabolic process//sodium ion export//pyruvate metabolic process//proline metabolic process//sodium ion transport	oxaloacetate decarboxylase activity//sodium ion transmembrane transporter activity	membrane	--
c100550_g1	218	--	--	--	--	--	--	--	--
c100551_g1	235	--	--	--	--	--	--	--	--
c100552_g1	215	--	--	--	--	--	--	--	--
c100554_g1	244	--	--	--	--	--	--	--	--
c100555_g1	208	--	--	--	--	--	--	--	--
c100556_g1	203	--	--	--	--	electron transport	electron carrier activity	cytochrome b6f complex	--
c100558_g1	207	--	--	--	--	--	--	--	--
c100559_g1	242	--	--	--	--	--	--	--	--
c10056_g1	264	--	--	--	--	--	--	--	--
c100560_g1	210	--	--	--	--	--	--	--	--
c100561_g1	208	--	--	--	--	biofilm formation	--	--	--
c100562_g1	219	--	--	--	--	--	--	--	--
c100563_g1	226	--	--	--	--	--	--	--	--
c100565_g1	211	--	--	--	--	--	--	--	--
c100566_g1	229	--	--	--	--	--	--	--	--
c100567_g1	236	--	--	--	--	--	--	--	--
c100568_g1	222	--	--	--	--	--	--	--	--
c100569_g1	251	--	PREDICTED: Strongylocentrotus purpuratus gelsolin-like protein 2-like (LOC588119), mRNA	--	--	regulation of transcription, DNA-dependent	--	nucleus	--
c10057_g1	288	--	--	--	--	--	--	--	--
c100570_g1	238	--	--	--	--	--	--	--	--
c100572_g1	251	--	--	--	--	--	--	--	--
c100574_g1	348	--	--	--	--	--	--	gap junction	--
c100575_g1	217	--	--	--	--	--	--	--	--
c100576_g1	230	--	--	--	--	--	--	--	--
c100577_g1	214	--	--	--	--	--	--	--	--
c100578_g1	201	--	--	--	--	--	--	--	--
c100579_g1	274	--	--	--	--	--	--	--	--
c100580_g1	216	--	--	--	--	--	--	--	--
c100582_g1	204	--	--	--	--	--	--	--	--
c100583_g1	294	--	--	--	--	--	--	--	--
c100584_g1	268	--	--	--	--	--	--	--	--
c100586_g1	244	--	--	--	--	--	--	--	--
c100588_g1	213	--	--	--	--	--	--	--	--
c100591_g1	242	--	--	--	--	--	--	--	--
c100592_g1	385	--	--	--	--	apoptotic process	--	--	--
c100595_g1	231	--	--	--	--	--	--	--	--
c100596_g1	313	--	--	--	--	--	--	--	--
c100597_g1	232	--	--	--	--	--	--	--	--
c100598_g1	267	--	--	--	--	--	--	--	--
c100599_g1	221	--	--	--	--	--	--	--	--
c1006_g1	438	--	--	--	--	--	--	--	--
c100600_g1	242	--	--	--	--	--	--	--	--
c100602_g1	378	hypothetical protein DAPPUDRAFT_96285 [Daphnia pulex]	--	--	--	--	--	--	--
c100603_g1	228	--	--	--	--	--	--	--	--
c100605_g1	379	--	--	--	--	signal transduction	signal transducer activity//phosphotransferase activity, alcohol group as acceptor//catalytic activity	integral to membrane	--
c100607_g1	213	--	--	--	--	--	--	--	--
c100608_g1	247	--	--	--	--	phosphate ion transport	--	--	--
c100609_g1	227	--	--	--	--	--	--	--	--
c100611_g1	207	--	--	--	--	--	--	--	--
c100613_g1	260	--	--	--	--	--	--	--	--
c100614_g1	231	--	--	--	--	--	--	--	--
c100616_g1	225	--	--	--	--	--	--	--	--
c100617_g1	244	ribosomal protein L12 [Epinephelus bruneus]	--	large subunit ribosomal protein L12e	60S ribosomal protein L12 OS=Mus musculus GN=Rpl12 PE=1 SV=2	--	--	--	40S ribosomal protein S2
c100618_g1	240	--	--	--	--	--	--	--	--
c10062_g1	310	--	--	--	--	--	--	--	--
c100620_g1	248	--	--	--	--	--	--	--	--
c100621_g1	380	--	--	--	--	--	--	--	--
c100622_g1	233	--	--	--	--	--	--	--	--
c100623_g1	268	--	--	--	--	--	--	--	--
c100626_g1	211	--	--	--	--	--	--	--	--
c100629_g1	253	--	--	--	--	--	--	--	--
c10063_g1	228	--	--	--	--	--	--	--	--
c100630_g1	217	--	--	--	--	--	--	--	--
c100631_g1	202	--	--	--	--	--	--	--	--
c100632_g1	328	--	--	--	--	--	--	--	--
c100633_g1	251	--	--	--	--	--	--	--	--
c100634_g1	329	--	--	--	--	--	--	--	--
c100635_g1	263	--	--	--	--	--	--	--	--
c100636_g1	230	--	--	--	--	--	--	--	--
c100637_g1	258	--	--	--	--	--	--	--	--
c100638_g1	246	--	--	--	--	--	--	--	--
c100639_g1	229	--	--	--	--	--	--	--	--
c10064_g1	221	--	--	--	--	--	--	--	--
c100640_g1	299	--	--	--	--	transformation of host cell by virus	--	integral to membrane	--
c100641_g1	243	--	--	--	--	--	--	--	--
c100642_g1	226	--	--	--	--	--	--	--	--
c100643_g1	217	--	--	--	--	--	--	--	--
c100644_g1	224	--	--	--	--	--	--	integral to membrane	--
c100646_g1	248	--	--	--	--	--	--	--	--
c100648_g1	232	--	--	--	--	--	--	--	--
c100649_g1	220	--	--	--	--	--	--	--	--
c10065_g1	302	--	--	--	--	--	--	--	--
c100650_g1	207	--	Prosthecobacter dejongeii partial 23S rRNA gene, strain DSM12251	--	--	--	--	--	--
c100651_g1	238	--	--	--	--	--	metal ion binding	--	--
c100652_g1	261	--	--	--	--	--	--	--	--
c100653_g1	213	--	--	--	--	--	--	--	--
c100655_g1	278	--	--	--	--	--	--	--	--
c100656_g1	228	--	--	--	--	--	--	--	--
c100658_g1	202	--	--	--	--	--	--	--	--
c100659_g1	266	--	--	--	--	--	--	--	--
c10066_g1	277	--	--	--	--	--	--	--	--
c100660_g1	228	--	--	--	--	--	--	--	--
c100661_g1	273	--	--	--	--	--	--	--	--
c100662_g1	210	LHCB4 [Bambusa oldhamii]	Oryza sativa (indica cultivar-group) cDNA clone:OSIGCSA027J06, full insert sequence	light-harvesting complex II chlorophyll a/b binding protein 4	Chlorophyll a-b binding protein CP29.2, chloroplastic OS=Arabidopsis thaliana GN=LHCB4.2 PE=1 SV=1	photosynthesis, light harvesting	--	membrane//chloroplast	--
c100663_g1	215	--	--	--	--	--	--	--	--
c100664_g1	207	--	--	--	--	--	--	--	--
c100665_g1	230	--	--	--	--	gas vesicle organization	--	gas vesicle	--
c100666_g1	229	--	--	--	--	--	--	--	--
c100667_g1	252	--	--	--	--	--	--	--	--
c100668_g1	206	--	--	--	--	--	--	--	--
c100669_g1	228	--	--	--	--	--	--	--	--
c100670_g1	205	--	--	--	--	--	--	--	--
c100671_g1	254	--	--	--	--	--	--	--	--
c100672_g1	308	--	--	--	--	--	--	--	--
c100673_g1	242	--	--	--	--	--	--	--	--
c100674_g1	203	--	--	--	--	--	--	--	--
c100675_g1	262	--	--	--	--	--	--	--	--
c100676_g1	220	--	--	--	--	--	--	--	--
c100678_g1	306	--	--	--	--	--	--	--	--
c100680_g1	242	--	--	--	--	--	--	--	--
c100681_g1	853	--	--	--	--	--	--	--	--
c100682_g1	219	--	--	--	--	--	--	--	--
c100683_g1	236	--	--	--	--	--	--	--	--
c100684_g1	220	--	--	--	--	--	--	--	--
c100685_g1	261	--	--	--	--	--	--	--	--
c100687_g1	260	--	--	--	--	--	--	--	--
c100688_g1	254	--	--	--	--	--	--	--	--
c100689_g1	260	--	--	--	--	--	--	--	--
c10069_g1	1998	TPA: heterochromatin-associated protein HP1 [Amblyomma variegatum]	--	chromobox protein 3	Chromobox protein homolog 3 OS=Mus musculus GN=Cbx3 PE=1 SV=2	peroxisome organization//intracellular signal transduction	--	integral to peroxisomal membrane//nucleus	Heterochromatin-associated protein HP1 and related CHROMO domain proteins
c100691_g1	204	--	--	--	--	--	--	--	--
c100692_g1	206	--	--	--	--	--	--	--	--
c100695_g1	201	--	--	--	--	--	--	--	--
c100697_g1	213	--	--	--	--	--	--	--	--
c100698_g1	258	--	--	--	--	--	--	--	--
c100699_g1	296	--	--	--	--	--	--	--	--
c1007_g1	1277	--	--	--	--	--	--	--	--
c100700_g1	209	--	--	--	--	--	--	--	--
c100701_g1	278	--	--	--	--	positive regulation of transcription, DNA-dependent	DNA binding	nucleus	--
c100703_g1	338	--	--	--	--	--	--	--	--
c100704_g1	248	--	--	--	--	--	--	--	--
c100706_g1	216	--	--	--	--	--	--	--	--
c100708_g1	256	--	--	--	--	--	--	--	--
c10071_g1	1243	RNA-binding protein 1 [Lepeophtheirus salmonis]	--	splicing factor, arginine/serine-rich 7	RNA-binding protein 1 OS=Drosophila melanogaster GN=Rbp1 PE=2 SV=3	--	nucleotide binding//nucleic acid binding	--	Alternative splicing factor SRp20/9G8 (RRM superfamily)
c100710_g1	220	--	--	--	--	--	--	--	--
c100712_g1	229	--	--	--	--	--	--	--	--
c100713_g1	239	--	--	--	--	--	--	--	--
c100715_g1	206	--	--	--	--	--	--	--	--
c100718_g1	207	--	--	--	--	--	--	--	--
c100719_g1	222	--	--	--	--	--	--	--	--
c10072_g1	291	eukaryotic translation initiation factor 3 subunit C, putative [Phytophthora infestans T30-4] >gi|262099762|gb|EEY57814.1| eukaryotic translation initiation factor 3 subunit C, putative [Phytophthora infestans T30-4]	--	translation initiation factor 3 subunit C	Eukaryotic translation initiation factor 3 subunit C OS=Medicago truncatula GN=TIF3C1 PE=2 SV=1	regulation of translational initiation//translational initiation//DNA replication	translation initiation factor binding//translation initiation factor activity//single-stranded DNA binding	ribosome//eukaryotic translation initiation factor 3 complex//host cell nucleus	Translation initiation factor 3, subunit c (eIF-3c)
c100720_g1	214	--	--	--	--	--	--	--	--
c100721_g1	242	--	--	--	--	--	--	--	--
c100723_g1	208	--	--	--	--	--	--	--	--
c100724_g1	308	--	--	--	--	--	--	--	--
c100725_g1	280	--	--	--	--	transport	ion channel inhibitor activity	extracellular region	--
c100726_g1	271	--	--	--	--	taste perception//detection of chemical stimulus involved in sensory perception of taste//G-protein coupled receptor signaling pathway, coupled to cyclic nucleotide second messenger	taste receptor activity	integral to membrane	--
c100727_g1	212	--	--	--	--	--	--	--	--
c100730_g1	377	--	--	--	--	--	--	--	--
c100731_g1	215	ATP synthase F0 subunit 9 [Monosiga brevicollis ATCC 50154] >gi|23344070|gb|AAN28346.1| ATP synthase F0 subunit 9 (mitochondrion) [Monosiga brevicollis]	Plocamiocolax pulvinata mitochondrion, complete genome	F-type H+-transporting ATPase subunit c	ATP synthase lipid-binding protein, mitochondrial OS=Manduca sexta PE=2 SV=1	ATP synthesis coupled proton transport//ATP hydrolysis coupled proton transport//proton transport	hydrolase activity//hydrogen ion transmembrane transporter activity//lipid binding	integral to membrane//proton-transporting ATP synthase complex, coupling factor F(o)//mitochondrion//proton-transporting two-sector ATPase complex, proton-transporting domain	Mitochondrial F1F0-ATP synthase, subunit c/ATP9/proteolipid
c100732_g1	248	--	--	--	--	--	--	--	--
c100733_g1	233	--	--	--	--	--	--	--	--
c100734_g1	212	--	--	--	--	ion transport	--	membrane	--
c100736_g1	215	--	--	--	--	--	--	--	--
c100737_g1	243	--	--	--	--	--	--	--	--
c100738_g1	259	--	--	--	--	--	--	--	--
c100739_g1	220	--	--	--	--	--	--	--	--
c10074_g1	319	--	--	--	--	--	--	--	--
c100740_g1	249	--	--	--	--	--	--	--	--
c100741_g1	217	--	--	--	--	--	--	--	--
c100743_g1	254	--	--	--	--	--	--	--	--
c100744_g1	205	--	--	--	--	--	--	membrane	--
c100745_g1	210	--	--	--	--	--	--	integral to membrane	--
c100748_g1	286	--	--	--	--	--	--	--	--
c100749_g1	311	--	--	--	--	--	--	--	--
c10075_g1	276	--	--	--	--	--	--	--	--
c100750_g1	213	--	--	--	--	--	--	--	--
c100751_g1	240	--	--	--	--	--	--	--	--
c100752_g1	223	--	--	--	--	--	--	--	--
c100754_g1	211	--	--	--	--	--	--	--	--
c100755_g1	221	--	--	--	--	--	--	--	--
c100757_g1	275	--	--	--	--	--	--	--	--
c100759_g1	205	--	--	--	--	--	--	--	--
c10076_g1	443	--	--	--	--	--	--	--	--
c100760_g1	256	--	--	--	--	--	--	--	--
c100761_g1	268	--	--	--	--	--	--	--	--
c100762_g1	316	--	--	--	--	--	--	--	--
c100763_g1	204	--	--	--	--	--	--	--	--
c100764_g1	378	--	--	--	--	--	--	--	--
c100765_g1	243	--	--	--	--	--	--	--	--
c100766_g1	210	--	--	--	--	--	--	--	--
c100767_g1	232	--	--	--	--	--	--	--	--
c100768_g1	243	--	--	--	--	--	--	--	--
c100769_g1	236	--	--	--	--	--	--	--	--
c10077_g1	336	--	--	--	--	--	--	--	--
c100770_g1	233	--	--	--	--	--	--	--	--
c100771_g1	333	--	--	--	--	--	--	--	--
c100772_g1	255	--	--	--	--	--	--	--	--
c100773_g1	261	--	--	--	--	--	--	--	--
c100774_g1	272	--	--	--	--	--	--	--	--
c100775_g1	203	--	--	--	--	--	--	--	--
c100777_g1	244	--	--	--	--	--	--	--	--
c100778_g1	315	--	--	--	--	--	--	--	--
c100779_g1	259	--	--	--	--	--	--	--	--
c10078_g1	414	--	--	--	--	--	--	--	--
c100780_g1	222	--	--	--	--	--	--	--	--
c100781_g1	215	--	--	--	--	--	--	--	--
c100782_g1	251	hypothetical protein [Monosiga brevicollis MX1] >gi|163779488|gb|EDQ93102.1| predicted protein [Monosiga brevicollis MX1]	--	--	--	cobalamin biosynthetic process	extracellular matrix binding	extracellular region	--
c100783_g1	280	--	--	--	--	--	--	viral tegument	--
c100784_g1	234	--	--	--	--	--	--	--	--
c100786_g1	228	--	--	--	--	--	--	--	--
c100787_g1	256	hypothetical protein TRIADDRAFT_60507 [Albugo laibachii Nc14]	--	--	28S ribosomal protein S34, mitochondrial OS=Bos taurus GN=MRPS34 PE=1 SV=2	rRNA processing	--	--	--
c100788_g1	321	--	--	--	--	DNA replication initiation	--	--	--
c100789_g1	250	--	--	--	--	--	--	--	--
c100790_g1	209	--	--	--	--	--	--	--	--
c100792_g1	244	--	--	--	--	positive regulation of transcription, DNA-dependent	DNA binding	nucleus	--
c100793_g1	247	--	--	--	--	--	--	--	--
c100794_g1	341	--	--	--	--	--	--	--	--
c100795_g1	229	--	--	--	--	--	--	--	--
c100796_g1	236	--	--	--	--	--	--	--	--
c100797_g1	372	--	--	--	--	--	--	--	--
c100798_g1	204	--	--	--	--	--	--	--	--
c100799_g1	270	hypothetical protein PHYSODRAFT_259750 [Phytophthora sojae]	--	--	--	metal ion transport//transmembrane transport	metal ion transmembrane transporter activity	membrane	--
c1008_g1	285	--	--	--	--	--	--	--	--
c1008_g2	202	--	--	--	--	--	--	--	--
c10080_g1	232	--	--	--	--	--	--	--	--
c100801_g1	221	--	--	--	--	--	--	--	--
c100802_g1	276	--	--	--	--	--	--	--	--
c100803_g1	289	--	--	--	--	--	--	--	--
c100804_g1	241	--	--	--	--	--	--	--	--
c100805_g1	278	--	--	--	--	--	--	--	--
c100806_g1	205	--	--	--	--	--	--	--	--
c100807_g1	202	--	--	--	--	--	--	--	--
c100808_g1	252	--	--	--	--	--	--	--	--
c100809_g1	258	--	--	--	--	--	--	--	--
c10081_g1	248	--	--	--	--	--	--	--	--
c100810_g1	634	--	--	--	--	--	--	--	--
c100811_g1	205	--	--	--	--	--	--	--	--
c100812_g1	219	--	--	--	--	--	--	--	--
c100813_g1	218	--	--	--	--	--	--	--	--
c100814_g1	301	--	--	--	--	--	--	--	--
c100815_g1	221	--	--	--	--	--	--	--	--
c100817_g1	220	--	--	--	--	--	--	--	--
c100818_g1	204	--	--	--	--	--	--	--	--
c100819_g1	207	--	--	--	--	--	--	--	--
c100820_g1	230	--	--	--	--	--	structural constituent of cuticle	--	--
c100822_g1	261	--	--	--	--	--	--	--	--
c100824_g1	250	--	--	--	--	--	--	--	--
c100825_g1	219	--	--	--	--	--	--	--	--
c100826_g1	241	--	--	--	--	DNA replication initiation	--	--	--
c100828_g1	209	--	--	--	--	--	--	--	--
c100829_g1	212	--	--	--	--	--	--	--	--
c10083_g1	292	--	--	--	--	--	--	--	--
c100830_g1	378	--	--	--	--	--	--	--	--
c100831_g1	215	--	--	--	--	--	--	--	--
c100834_g1	210	--	--	--	--	--	--	--	--
c100835_g1	255	--	--	--	--	--	--	--	--
c100837_g1	222	--	--	--	--	--	--	--	--
c100838_g1	231	--	--	--	--	--	--	--	--
c100839_g1	249	--	--	--	--	--	--	--	--
c10084_g1	276	hypothetical protein CGI_10024622 [Crassostrea gigas]	--	--	Probable G-protein coupled receptor 179 OS=Homo sapiens GN=GPR179 PE=1 SV=2	G-protein coupled receptor signaling pathway	G-protein coupled receptor activity	integral to membrane	--
c100842_g1	221	--	--	--	--	--	--	--	--
c100843_g1	207	--	--	--	--	--	--	--	--
c100844_g1	219	--	--	--	--	--	--	--	--
c100845_g1	248	--	--	--	--	--	--	--	--
c100846_g1	206	--	--	--	--	--	--	--	--
c100847_g1	233	--	--	--	--	--	--	--	--
c100849_g1	314	--	--	--	--	--	--	--	--
c100850_g1	302	--	--	--	--	--	--	--	--
c100852_g1	222	--	--	--	--	--	--	--	--
c100853_g1	225	--	--	--	--	--	--	--	--
c100855_g1	223	--	--	--	--	--	--	--	--
c100856_g1	267	--	--	--	--	--	--	--	--
c100858_g1	224	--	--	--	--	--	--	--	--
c100862_g1	249	--	--	--	--	--	--	--	--
c100863_g1	244	--	--	--	--	--	--	membrane	--
c100865_g1	259	--	--	--	--	--	--	--	--
c100866_g1	203	--	--	--	--	--	--	--	--
c100867_g1	218	--	--	--	--	--	--	--	--
c100869_g1	208	--	--	--	--	--	--	--	--
c10087_g1	344	--	--	--	--	--	--	--	--
c10087_g2	295	--	--	--	--	--	--	--	--
c100870_g1	243	--	--	--	--	signal transduction	hedgehog receptor activity	membrane	--
c100871_g1	285	--	--	--	--	--	--	--	--
c100872_g1	212	--	--	--	--	--	--	--	--
c100873_g1	362	--	--	--	--	--	--	--	--
c100874_g1	204	--	--	--	--	--	--	--	--
c100875_g1	357	--	--	--	--	--	--	--	--
c100877_g1	227	--	--	--	--	--	--	--	--
c100879_g1	265	--	--	--	--	--	--	--	--
c10088_g1	353	--	--	--	--	--	--	--	--
c100882_g1	206	--	--	--	--	--	--	--	--
c100883_g1	311	--	--	--	--	--	--	--	--
c100885_g1	228	--	--	--	--	--	--	--	--
c100886_g1	211	--	--	--	--	--	--	--	--
c100887_g1	204	--	--	--	--	--	--	--	--
c100888_g1	212	--	--	--	--	--	--	--	--
c100889_g1	295	reverse transcriptase [Penaeus monodon]	--	--	--	--	--	--	--
c100890_g1	218	--	--	--	--	--	--	--	--
c100891_g1	235	--	--	--	--	--	--	--	--
c100893_g1	236	--	--	--	--	--	--	--	--
c100894_g1	269	--	--	--	--	UDP-glucose metabolic process	--	membrane	--
c100895_g1	225	--	--	--	--	--	nucleic acid binding	nucleus	--
c100896_g1	261	--	--	--	--	--	--	--	--
c100897_g1	206	--	--	--	--	--	--	--	--
c100898_g1	206	--	--	--	--	--	--	--	--
c100899_g1	243	--	--	--	--	intracellular protein transport//transport//transmembrane transport	ATPase activity, coupled to transmembrane movement of substances//ATP binding	integral to membrane//mitochondrial outer membrane	--
c1009_g1	345	--	--	--	--	--	--	--	--
c100900_g1	208	--	--	--	--	--	--	--	--
c100901_g1	206	--	--	--	--	--	--	--	--
c100902_g1	221	--	--	--	--	--	--	--	--
c100903_g1	206	--	--	--	--	--	--	--	--
c100905_g1	203	--	--	--	--	--	--	extracellular region	--
c100906_g1	373	--	--	--	--	--	--	--	--
c100907_g1	273	--	--	--	--	--	--	--	--
c100909_g1	243	--	--	--	--	--	--	--	--
c10091_g1	214	--	--	--	--	--	--	--	--
c100910_g1	209	--	--	--	--	--	--	--	--
c100912_g1	247	--	--	--	--	--	--	--	--
c100913_g1	243	--	--	--	--	--	structural molecule activity	viral capsid	--
c100914_g1	278	--	--	--	--	--	--	--	--
c100915_g1	202	--	--	--	--	--	--	--	--
c100916_g1	259	--	--	--	--	--	--	--	--
c100917_g1	240	--	--	--	--	--	--	--	--
c100918_g1	250	--	--	--	--	nodule morphogenesis	phosphotransferase activity, alcohol group as acceptor//metal ion binding	--	--
c100919_g1	242	--	--	--	--	--	--	--	--
c100920_g1	232	--	--	--	--	--	--	--	--
c100921_g1	211	--	--	--	--	--	--	--	--
c100922_g1	250	--	--	--	--	--	--	--	--
c100923_g1	269	--	--	--	--	--	--	--	--
c100925_g1	322	papain-like cysteine protease C1 [Phytophthora sojae]	--	KDEL-tailed cysteine endopeptidase	Probable cysteine proteinase At3g19400 OS=Arabidopsis thaliana GN=At3g19400 PE=2 SV=1	proteolysis	cysteine-type endopeptidase activity//cysteine-type peptidase activity	--	Cysteine proteinase Cathepsin L
c100926_g1	216	--	--	--	--	--	--	--	--
c100928_g1	227	--	--	--	--	--	--	--	--
c100930_g1	202	--	--	--	--	--	--	--	--
c100931_g1	216	--	--	--	--	--	--	--	--
c100933_g1	319	--	--	--	--	--	--	--	--
c100935_g1	294	--	--	--	--	--	--	--	--
c100936_g1	208	--	--	--	--	--	--	--	--
c100937_g1	214	--	--	--	--	--	--	--	--
c100939_g1	216	--	--	--	--	--	--	--	--
c100940_g1	293	--	--	--	--	--	--	--	--
c100942_g1	217	--	--	--	--	--	--	--	--
c100943_g1	202	--	--	--	--	--	--	--	--
c100944_g1	249	--	--	--	--	--	--	--	--
c100945_g1	204	--	--	--	--	--	--	--	--
c100947_g1	288	--	--	--	--	--	--	--	--
c100948_g1	268	--	--	--	--	--	--	--	--
c100949_g1	379	--	--	--	--	--	--	--	--
c100950_g1	204	--	--	--	--	--	--	--	--
c100951_g1	235	--	--	--	--	--	--	--	--
c100952_g1	262	--	--	--	--	transport//transmembrane transport	ATP binding//ATPase activity, coupled to transmembrane movement of substances	integral to membrane	--
c100953_g1	226	--	--	--	--	--	--	--	--
c100954_g1	209	--	--	--	--	--	--	--	--
c100956_g1	234	--	--	--	--	--	--	--	--
c100958_g1	248	--	--	--	--	--	--	--	--
c100959_g1	211	--	--	--	--	acyl-carrier-protein biosynthetic process	N-acetyltransferase activity	--	--
c10096_g1	317	--	--	--	--	--	--	--	--
c100960_g1	203	--	--	--	--	--	--	--	--
c100965_g1	230	--	--	--	--	--	--	--	--
c10097_g1	558	--	--	--	--	--	--	--	--
c100970_g1	208	hypothetical protein AURANDRAFT_60205 [Aureococcus anophagefferens]	--	--	60S ribosomal protein L18a OS=Dictyostelium discoideum GN=rpl18a PE=3 SV=2	--	--	--	60S ribosomal protein L18A
c100971_g1	202	--	--	--	--	--	--	--	--
c100972_g1	202	--	--	--	--	--	--	--	--
c100974_g1	232	--	--	--	--	--	--	--	--
c100976_g1	296	--	--	--	--	--	--	--	--
c100977_g1	251	--	--	--	--	--	--	--	--
c100979_g1	325	--	--	--	--	--	--	--	--
c10098_g1	207	--	--	--	--	--	--	--	--
c10098_g2	489	glucose-regulated protein 78 [Trypanosoma cruzi]	Volvox carteri f. nagariensis heat-shock inducible Hsp70 (hsp70A), mRNA	heat shock 70kDa protein 5	Luminal-binding protein 3 (Fragment) OS=Nicotiana tabacum GN=BIP3 PE=2 SV=1	platelet activation//signal transduction//centromere complex assembly//protein polymerization	protein binding, bridging//receptor binding	kinetochore//cytoplasm//fibrinogen complex	Molecular chaperones GRP78/BiP/KAR2, HSP70 superfamily
c100980_g1	227	--	--	--	--	--	--	--	--
c100983_g1	226	--	--	--	--	--	--	--	--
c100984_g1	205	--	--	--	--	regulation of RNA metabolic process	ribonuclease H activity//nucleic acid binding	--	--
c100985_g1	269	--	--	--	--	--	--	--	--
c100986_g1	340	--	--	--	--	--	--	--	--
c100987_g1	216	--	--	--	--	--	--	--	--
c100988_g1	334	--	--	--	--	--	--	--	--
c100989_g1	261	--	--	--	--	--	--	--	--
c100992_g1	216	--	--	--	--	--	--	--	--
c100993_g1	226	--	--	--	--	--	--	--	--
c100994_g1	209	--	--	--	--	--	--	--	--
c100995_g1	206	--	Uncultured bacterium clone F5K2Q4C04IJIYF 23S ribosomal RNA gene, partial sequence	--	--	--	--	--	--
c100996_g1	244	--	--	--	--	--	--	--	--
c100998_g1	449	--	--	--	--	--	--	--	--
c100999_g1	212	--	--	--	--	--	--	--	--
c101_g1	408	--	--	--	--	--	--	--	--
c1010_g1	222	--	--	--	--	--	--	--	--
c10100_g1	378	--	--	--	--	--	--	--	--
c101000_g1	201	--	--	--	--	--	--	--	--
c101002_g1	202	--	--	--	--	--	--	--	--
c101004_g1	202	--	--	--	--	--	--	--	--
c101005_g1	216	--	--	--	--	--	--	--	--
c101007_g1	226	--	--	--	--	--	--	--	--
c101008_g1	216	--	--	--	--	--	--	--	--
c10101_g1	224	--	--	--	--	--	--	viral tegument//extracellular region	--
c101011_g1	203	--	--	--	--	--	--	--	--
c101013_g1	241	--	--	--	--	--	--	--	--
c101014_g1	269	--	--	--	--	--	--	--	--
c101015_g1	208	--	--	--	--	--	--	--	--
c101016_g1	201	--	--	--	--	--	--	--	--
c101017_g1	258	--	--	--	--	--	--	viral envelope//extracellular region	--
c101018_g1	292	--	--	--	--	ion transport	mechanically-gated ion channel activity	integral to membrane	--
c101019_g1	216	--	--	--	--	--	--	--	--
c10102_g1	216	--	--	--	--	--	--	--	--
c101022_g1	284	--	--	--	--	--	--	--	--
c101023_g1	206	--	--	--	--	--	--	--	--
c101024_g1	252	--	--	--	--	--	--	--	--
c101026_g1	222	--	--	--	--	--	--	--	--
c101027_g1	206	--	--	--	--	--	--	--	--
c101028_g1	211	--	--	--	--	--	--	--	--
c10103_g1	383	--	--	--	--	--	--	--	--
c101030_g1	211	--	--	--	--	--	--	--	--
c101032_g1	210	--	--	--	--	--	--	--	--
c101033_g1	208	--	--	--	--	--	--	--	--
c101035_g1	324	--	--	--	--	--	--	--	--
c101036_g1	218	--	--	--	--	--	--	--	--
c101037_g1	213	--	--	--	--	transport	--	membrane//viral tegument	--
c101038_g1	250	--	--	--	--	--	--	--	--
c101039_g1	238	--	--	--	--	--	--	--	--
c101040_g1	240	--	--	--	--	--	--	--	--
c101042_g1	203	--	--	--	--	--	--	--	--
c101043_g1	223	--	--	--	--	--	--	--	--
c101044_g1	212	--	--	--	--	--	--	integral to membrane	--
c101045_g1	244	--	--	--	--	--	--	--	--
c101046_g1	204	--	--	--	--	--	--	--	--
c101047_g1	210	--	--	--	--	--	--	--	--
c101048_g1	246	--	--	--	--	--	--	--	--
c101049_g1	201	--	--	--	--	--	--	--	--
c101050_g1	272	--	--	--	--	--	--	--	--
c101052_g1	266	--	--	--	--	--	--	--	--
c101053_g1	217	--	--	--	--	--	--	--	--
c101054_g1	244	--	--	--	--	--	--	--	--
c101056_g1	302	--	--	--	--	--	--	--	--
c101057_g1	216	--	--	--	--	--	--	--	--
c101058_g1	212	--	--	--	--	--	--	--	--
c101059_g1	230	--	--	--	--	--	--	--	--
c10106_g1	561	--	--	--	--	--	--	--	--
c101060_g1	256	--	--	--	--	--	--	--	--
c101061_g1	225	--	--	--	--	--	--	--	--
c101062_g1	222	--	--	--	--	--	--	--	--
c101063_g1	212	--	--	--	--	--	--	--	--
c101064_g1	335	--	--	--	--	--	--	--	--
c101065_g1	224	--	--	--	--	--	--	--	--
c101066_g1	240	hypothetical protein AND_02745 [Anopheles darlingi]	--	--	--	--	--	--	--
c101070_g1	224	--	--	--	--	--	--	--	--
c101072_g1	215	--	--	--	--	--	--	--	--
c101073_g1	246	--	--	--	--	--	--	--	--
c101074_g1	215	--	--	--	--	--	--	--	--
c101077_g1	253	--	--	--	--	--	--	--	--
c101079_g1	207	--	--	--	--	--	--	--	--
c101080_g1	223	--	--	--	--	--	--	--	--
c101081_g1	217	--	--	--	--	--	--	--	--
c101082_g1	216	--	--	--	--	--	--	--	--
c101083_g1	254	--	--	--	--	--	--	--	--
c101084_g1	211	--	--	--	--	response to stress	--	--	--
c101086_g1	264	--	--	--	--	--	--	--	--
c101087_g1	263	--	--	--	--	--	--	--	--
c101088_g1	210	--	--	--	--	--	--	--	--
c10109_g1	378	--	--	--	--	--	--	--	--
c101090_g1	210	--	--	--	--	--	--	--	--
c101091_g1	321	--	--	--	--	--	--	--	--
c101092_g1	388	--	--	--	--	--	--	--	--
c101094_g1	204	--	--	--	--	--	--	--	--
c101095_g1	234	--	--	--	--	--	--	--	--
c101097_g1	220	--	--	--	--	--	--	--	--
c101098_g1	216	--	--	--	--	--	--	--	--
c101099_g1	241	--	--	--	--	--	--	--	--
c1011_g1	336	--	--	--	--	--	--	--	--
c10110_g1	961	PREDICTED: similar to senseless-2 CG31632-PA [Tribolium castaneum]	Tribolium castaneum senseless (sens), mRNA	growth factor independent 1	Zinc finger protein Gfi-1b OS=Gallus gallus GN=GFI1B PE=2 SV=1	viral capsid assembly//septin ring assembly//lipoprotein metabolic process//microtubule cytoskeleton organization//cell adhesion//transmembrane transport//transport//Golgi vesicle transport//intracellular signal transduction//intra-Golgi vesicle-mediated transport//lipid transport	structural molecule activity//dynein binding//DNA binding//metal ion binding//lipid binding//endonuclease activity//protein homodimerization activity//nucleic acid binding//transcription factor binding	viral capsid//intermediate filament//viral envelope//dynein complex//membrane//integral to membrane//microtubule//septin ring//transcription factor complex//basement membrane//plasma membrane//Golgi transport complex//extracellular region	FOG: Zn-finger
c101101_g1	224	--	--	--	--	--	--	--	--
c101103_g1	294	--	--	--	--	--	--	--	--
c101105_g1	231	--	--	--	--	DNA topological change	DNA topoisomerase type I activity//DNA binding	chromosome	--
c101106_g1	207	--	--	--	--	--	--	--	--
c101107_g1	262	--	--	--	--	--	--	--	--
c101108_g1	214	--	--	--	--	--	--	--	--
c101109_g1	226	--	--	--	--	--	--	--	--
c10111_g1	516	--	--	--	--	--	--	--	--
c101110_g1	240	--	--	--	--	--	--	--	--
c101111_g1	214	--	--	--	--	--	--	--	--
c101112_g1	291	--	--	--	--	--	--	--	--
c101113_g1	234	--	--	--	--	--	--	--	--
c101114_g1	209	--	--	--	--	--	--	--	--
c101117_g1	286	--	--	--	--	--	--	--	--
c101120_g1	210	--	--	--	--	--	--	--	--
c101124_g1	214	--	--	--	--	--	--	--	--
c101127_g1	208	--	--	--	--	--	--	--	--
c101132_g1	318	--	--	--	--	--	--	--	--
c101133_g1	230	--	--	--	--	--	--	--	--
c101135_g1	239	--	--	--	--	--	--	--	--
c101136_g1	218	--	--	--	--	--	--	--	--
c101138_g1	264	40S ribosomal protein S25, putative [Ricinus communis] >gi|223536907|gb|EEF38545.1| 40S ribosomal protein S25, putative [Ricinus communis]	--	small subunit ribosomal protein S25e	40S ribosomal protein S25-3 OS=Arabidopsis thaliana GN=RPS25D PE=3 SV=2	regulation of transcription, DNA-dependent	sequence-specific DNA binding transcription factor activity	transcription factor complex//ribosome	40S ribosomal protein S25
c101139_g1	225	--	--	--	--	--	--	integral to membrane	--
c10114_g1	444	Chain D, Crystal Structure Of N-wasp Vc Domain In Complex With Skeletal Actin >gi|211938994|pdb|2VCP|E Chain E, Crystal Structure Of N-wasp Vc Domain In Complex With Skeletal Actin	--	--	Neural Wiskott-Aldrich syndrome protein OS=Bos taurus GN=WASL PE=1 SV=1	response to stimulus//organelle organization//cellular component movement//cellular localization//regulation of cellular process//cell projection organization//regulation of metabolic process//nitrogen compound metabolic process	protein binding//actin binding	cell periphery//organelle membrane//endomembrane system//intracellular organelle part//cytoplasmic membrane-bounded vesicle//actin cytoskeleton	--
c101140_g1	225	--	--	--	--	--	--	--	--
c101141_g1	209	--	--	--	--	--	--	--	--
c101142_g1	214	--	--	--	--	--	--	--	--
c101143_g1	201	--	--	--	--	--	--	--	--
c101144_g1	240	--	--	--	--	--	--	--	--
c101145_g1	208	--	--	--	--	--	--	--	--
c101146_g1	251	--	--	--	--	--	--	--	--
c101147_g1	235	--	--	--	--	(1->3)-beta-D-glucan biosynthetic process//sucrose metabolic process//starch metabolic process	1,3-beta-D-glucan synthase activity	1,3-beta-D-glucan synthase complex//membrane	--
c101149_g1	209	--	--	--	--	--	--	--	--
c10115_g1	357	--	--	--	--	--	--	--	--
c101150_g1	205	--	--	--	--	--	--	--	--
c101151_g1	209	--	--	--	--	--	--	--	--
c101152_g1	225	--	--	--	--	--	--	--	--
c101153_g1	275	--	--	--	--	--	--	--	--
c101156_g1	205	--	--	--	--	--	--	--	--
c101157_g1	378	--	--	--	--	viral infectious cycle	--	--	--
c101158_g1	224	--	--	--	--	--	--	--	--
c101160_g1	261	--	--	--	--	--	--	--	--
c101161_g1	203	--	--	--	--	--	--	--	--
c101164_g1	206	--	--	--	--	--	--	--	--
c101165_g1	210	--	--	--	--	--	--	--	--
c101168_g1	232	--	--	--	--	--	--	--	--
c101169_g1	210	--	--	--	--	--	--	--	--
c10117_g1	231	--	--	--	--	--	--	--	--
c101174_g1	237	--	--	--	--	--	--	--	--
c101175_g1	223	--	--	--	--	--	--	--	--
c101177_g1	210	--	--	--	--	--	--	--	--
c101178_g1	228	--	--	--	--	--	--	--	--
c10118_g1	408	--	--	--	--	--	--	--	--
c101180_g1	209	--	--	--	--	--	--	--	--
c101182_g1	258	--	--	--	--	--	--	--	--
c101183_g1	316	--	--	--	--	--	--	--	--
c10119_g1	312	--	--	--	--	--	--	--	--
c10119_g2	640	Thyrotropin-releasing hormone receptor [Acromyrmex echinatior]	--	--	Thyrotropin-releasing hormone receptor OS=Gallus gallus GN=TRHR PE=2 SV=1	G-protein coupled receptor signaling pathway//signal transduction	G-protein coupled receptor activity//receptor activity	integral to membrane	FOG: 7 transmembrane receptor
c101190_g1	231	--	--	--	--	--	--	--	--
c101191_g1	302	--	--	--	--	--	--	--	--
c101193_g1	224	--	--	--	--	--	--	--	--
c101194_g1	260	--	--	--	--	--	--	--	--
c101197_g1	254	--	--	--	--	--	--	--	--
c101198_g1	301	--	--	--	--	--	--	--	--
c1012_g1	603	--	--	--	--	--	--	--	--
c10120_g1	282	--	--	--	--	--	acetylglucosaminyltransferase activity	membrane	--
c101201_g1	222	TPA: hypothetical protein ZEAMMB73_449749 [Zea mays]	--	--	Serine carboxypeptidase-like 40 OS=Arabidopsis thaliana GN=SCPL40 PE=2 SV=2	proteolysis	serine-type carboxypeptidase activity	--	--
c101202_g1	216	--	--	--	--	--	--	--	--
c101203_g1	269	--	--	--	--	--	--	--	--
c101205_g1	241	--	--	--	--	--	--	--	--
c101208_g1	226	--	--	--	--	--	--	--	--
c101209_g1	216	--	--	--	--	--	--	--	--
c101210_g1	275	--	--	--	--	--	--	--	--
c101211_g1	258	--	--	--	--	--	--	--	--
c101213_g1	206	--	--	--	--	--	--	--	--
c101215_g1	209	--	--	--	--	--	--	--	--
c101217_g1	205	--	--	--	--	--	--	--	--
c101218_g1	327	--	--	--	--	--	--	--	--
c10122_g1	347	--	--	--	--	--	--	--	--
c101220_g1	211	--	--	--	--	--	--	--	--
c101221_g1	216	--	--	--	--	--	--	--	--
c101222_g1	216	--	--	--	--	--	--	--	--
c101228_g1	384	--	--	--	--	--	--	--	--
c101229_g1	250	--	--	--	--	--	--	--	--
c10123_g1	215	--	--	--	--	--	--	--	--
c101231_g1	212	--	--	--	--	--	--	--	--
c101232_g1	224	--	--	--	--	--	--	--	--
c101233_g1	283	--	--	--	--	--	--	--	--
c101234_g1	232	--	--	--	--	--	--	--	--
c101235_g1	205	--	--	--	--	--	--	--	--
c10124_g1	240	--	--	--	--	--	--	--	--
c101240_g1	220	--	--	--	--	--	--	--	--
c101241_g1	365	--	--	--	--	--	--	integral to membrane	--
c101242_g1	217	--	--	--	--	--	--	--	--
c101243_g1	366	--	--	--	--	--	--	--	--
c101244_g1	204	--	--	--	--	--	--	--	--
c101248_g1	273	--	--	--	--	--	--	--	--
c10125_g1	207	--	--	--	--	--	--	--	--
c101250_g1	202	--	--	--	--	--	--	--	--
c101253_g1	215	--	--	--	--	--	--	--	--
c101254_g1	257	--	--	--	--	--	--	--	--
c101255_g1	208	--	--	--	--	mRNA processing	RNA binding	cytoplasm//nucleus	--
c101256_g1	246	--	--	--	--	--	--	integral to membrane	--
c101259_g1	339	--	--	--	--	--	--	--	--
c101260_g1	236	--	--	--	--	--	--	--	--
c101262_g1	230	--	--	--	--	carbohydrate transport//phosphoenolpyruvate-dependent sugar phosphotransferase system	sugar:hydrogen symporter activity//protein-N(PI)-phosphohistidine-sugar phosphotransferase activity	protein-N(PI)-phosphohistidine-sugar phosphotransferase complex//membrane	--
c101263_g1	208	--	--	--	--	--	--	--	--
c10127_g1	536	leukocyte receptor cluster (LRC) member 9 [Xenopus laevis] >gi|51593704|gb|AAH78625.1| MGC85593 protein [Xenopus laevis]	--	--	Leukocyte receptor cluster member 9 OS=Mus musculus GN=Leng9 PE=2 SV=1	--	metal ion binding	--	--
c10127_g2	837	Leukocyte receptor cluster member 9 [Caligus rogercresseyi]	--	--	A-kinase anchor protein 7 isoform gamma OS=Homo sapiens GN=AKAP7 PE=1 SV=2	protein folding//DNA catabolic process//DNA metabolic process	unfolded protein binding//deoxyribonuclease II activity	prefoldin complex	--
c101270_g1	202	--	--	--	--	--	--	--	--
c101271_g1	219	--	--	--	--	--	--	--	--
c101272_g1	213	--	--	--	--	--	--	--	--
c101277_g1	319	--	--	--	--	--	--	--	--
c10128_g1	411	--	--	--	--	--	--	--	--
c101282_g1	214	--	--	--	--	--	--	--	--
c101283_g1	230	--	--	--	--	--	--	--	--
c101284_g1	269	--	--	--	--	--	--	--	--
c101285_g1	357	--	--	--	--	--	--	--	--
c101286_g1	264	--	--	--	--	--	--	--	--
c101287_g1	214	--	--	--	--	transmembrane transport	transmembrane transporter activity	integral to membrane	--
c101288_g1	258	--	--	--	--	--	--	--	--
c10129_g1	386	--	--	--	--	--	--	--	--
c101296_g1	232	--	--	--	--	--	--	--	--
c101298_g1	235	--	--	--	--	--	--	--	--
c1013_g1	250	--	--	--	--	--	--	--	--
c10130_g1	393	--	--	--	--	--	--	--	--
c101300_g1	232	--	--	--	--	--	--	--	--
c101302_g1	206	--	--	--	--	--	--	--	--
c101303_g1	210	--	--	--	--	lipid metabolic process	--	--	--
c101306_g1	226	--	--	--	--	--	--	--	--
c101308_g1	329	--	--	--	--	--	--	--	--
c101309_g1	212	--	--	--	--	--	--	--	--
c10131_g1	394	--	--	--	--	--	--	--	--
c101310_g1	214	--	--	--	--	--	--	--	--
c101313_g1	202	--	--	--	--	--	--	--	--
c10132_g1	232	--	--	--	--	--	--	--	--
c101321_g1	211	--	--	--	--	--	--	--	--
c101324_g1	214	--	--	--	--	regulation of transcription from RNA polymerase II promoter	RNA polymerase II transcription cofactor activity	mediator complex	--
c101325_g1	5810	Hypothetical protein [Rhipicephalus pulchellus]	--	--	Transmembrane protein 131 OS=Mus musculus GN=Tmem131 PE=1 SV=2	--	protein dimerization activity//DNA binding	--	--
c101326_g1	647	--	--	--	--	--	--	--	--
c101328_g1	349	--	--	--	--	--	--	--	--
c101329_g1	336	--	--	--	--	--	--	--	--
c10133_g1	302	--	--	--	--	--	--	--	--
c101330_g1	214	--	--	--	--	--	--	--	--
c101331_g1	217	--	--	--	--	--	--	--	--
c101332_g1	785	cytochrome c oxidase subunit II [Litopenaeus vannamei] >gi|98283623|gb|ABF58007.1| cytochrome c oxidase subunit II [Litopenaeus vannamei] >gi|148532182|gb|ABQ84179.1| cytochrome c oxidase subunit II [Litopenaeus vannamei]	Litopenaeus vannamei mitochondrion, complete genome	cytochrome c oxidase subunit 2	Cytochrome c oxidase subunit 2 OS=Drosophila lowei GN=mt:CoII PE=3 SV=1	electron transport//respiratory electron transport chain//proton transport//mitochondrial electron transport, cytochrome c to oxygen	heme binding//copper ion binding//electron carrier activity//cytochrome-c oxidase activity	integral to membrane//respiratory chain complex IV//mitochondrial inner membrane//respiratory chain	Cytochrome c oxidase, subunit II, and related proteins
c101333_g1	269	--	--	--	--	--	--	--	--
c101334_g1	522	--	--	--	--	--	--	--	--
c101335_g1	259	--	--	--	--	trehalose metabolic process//ribosome biogenesis//sucrose metabolic process//starch metabolic process//translation	rRNA binding//alpha,alpha-trehalase activity//structural constituent of ribosome	ribosome	--
c101336_g1	201	--	--	--	--	--	--	--	--
c101337_g1	618	--	--	--	--	--	--	--	--
c101338_g1	584	PREDICTED: 40S ribosomal protein S17-like [Oreochromis niloticus]	PREDICTED: Cavia porcellus 40S ribosomal protein S17-like (LOC100731223), mRNA	small subunit ribosomal protein S17e	40S ribosomal protein S17 OS=Ictalurus punctatus GN=rps17 PE=2 SV=3	ribosome biogenesis//translation	structural constituent of ribosome	ribosome//intracellular	40S ribosomal protein S17
c101339_g1	216	--	--	--	--	--	--	--	--
c101340_g1	553	--	--	--	--	--	--	--	--
c101341_g1	486	--	--	--	--	--	--	--	--
c101342_g1	244	--	--	--	--	DNA repair	zinc ion binding	--	--
c101343_g1	228	--	--	--	--	--	--	--	--
c101344_g1	330	--	--	--	--	--	--	--	--
c101345_g1	264	--	--	--	--	--	--	--	--
c101346_g1	219	--	--	--	--	ion transport	mechanically-gated ion channel activity	integral to membrane	--
c101347_g1	343	--	--	--	--	--	--	--	--
c101349_g1	232	--	--	--	--	--	--	--	--
c101350_g1	252	Af2-cadherin [Artemia franciscana]	--	--	Neural-cadherin OS=Drosophila melanogaster GN=CadN PE=1 SV=2	carbohydrate metabolic process	cellulose binding//hydrolase activity, hydrolyzing O-glycosyl compounds	extracellular region	--
c101351_g1	442	--	--	--	--	--	--	--	--
c101352_g1	397	--	--	--	--	--	--	--	--
c101353_g1	244	--	--	--	--	--	--	--	--
c101354_g1	310	--	--	--	--	L-serine metabolic process//proton transport//lipoprotein metabolic process//bacterial-type flagellum assembly//protein import into nucleus//positive regulation of autophagy//ATP hydrolysis coupled proton transport//glycine metabolic process//threonine metabolic process//seryl-tRNA aminoacylation//autophagy//protein folding//small GTPase mediated signal transduction//Golgi vesicle transport//lipi…	adenyl-nucleotide exchange factor activity//structural molecule activity//Ras GTPase activator activity//chaperone binding//ATP binding//serine-tRNA ligase activity//signal transducer activity//nucleotide binding//lipid binding//protein binding//protein homodimerization activity//hydrogen ion transmembrane transporter activity	membrane//integral to membrane//intracellular//viral envelope//viral capsid//proton-transporting V-type ATPase, V0 domain//nuclear pore//cytoplasm//extracellular region	--
c101355_g1	402	--	--	--	--	--	identical protein binding//ubiquitin binding//cytoskeletal protein binding//protein binding, bridging	--	--
c101356_g1	266	--	--	--	--	--	--	--	--
c101357_g1	272	--	--	--	--	--	--	--	--
c101358_g1	203	--	--	--	--	--	--	--	--
c101359_g1	235	--	--	--	--	--	--	--	--
c101360_g1	222	--	--	--	--	--	--	--	--
c101361_g1	254	--	--	--	--	oxidation-reduction process//aromatic compound catabolic process	iron ion binding//oxidoreductase activity, acting on paired donors, with incorporation or reduction of molecular oxygen, NAD(P)H as one donor, and incorporation of two atoms of oxygen into one donor//2 iron, 2 sulfur cluster binding	--	--
c101362_g1	436	--	--	--	--	--	--	--	--
c101363_g1	367	--	--	--	--	--	--	--	--
c101364_g1	273	--	--	--	--	--	--	--	--
c101365_g1	260	--	--	--	--	--	--	--	--
c101366_g1	767	--	--	--	--	--	--	--	--
c101367_g1	239	--	--	--	--	--	--	--	--
c101368_g1	562	--	--	--	--	--	--	--	--
c101369_g1	1154	--	--	--	--	--	--	--	--
c101370_g1	2316	PREDICTED: proliferation-associated protein 2G4-like [Megachile rotundata]	--	--	Proliferation-associated protein 2G4 OS=Mus musculus GN=Pa2g4 PE=1 SV=3	--	--	--	Metallopeptidase
c101371_g1	431	--	--	--	--	--	--	--	--
c101372_g1	1031	Serine/threonine/tyrosine-interacting protein [Harpegnathos saltator]	--	--	Serine/threonine/tyrosine-interacting protein OS=Homo sapiens GN=STYX PE=1 SV=1	proteasome localization//dephosphorylation//nucleus-associated proteasomal ubiquitin-dependent protein catabolic process//protein dephosphorylation//tyrosine metabolic process	phosphatase activity//protein tyrosine phosphatase activity//protein tyrosine/serine/threonine phosphatase activity	nucleus	Dual specificity phosphatase
c101373_g1	428	--	--	--	--	--	--	--	--
c101374_g1	321	--	--	--	--	--	--	--	--
c101375_g1	259	--	--	--	--	--	--	--	--
c101376_g1	212	--	--	--	--	apoptotic DNA fragmentation	hydrolase activity	nucleus//cytoplasm	--
c101377_g1	264	--	--	--	--	--	--	--	--
c101378_g1	313	--	--	--	--	--	--	--	--
c101379_g1	242	--	--	--	--	--	--	--	--
c10138_g1	298	--	--	--	--	--	--	--	--
c101380_g1	1104	Low affinity immunoglobulin epsilon Fc receptor [Cricetulus griseus]	--	--	Low affinity immunoglobulin epsilon Fc receptor OS=Mus musculus GN=Fcer2 PE=2 SV=1	--	carbohydrate binding	--	C-type lectin
c101381_g1	328	--	--	--	--	--	--	--	--
c101382_g1	294	--	--	--	--	--	--	--	--
c101383_g1	569	--	--	--	--	--	--	--	--
c101384_g1	289	--	--	--	--	--	--	--	--
c101385_g1	415	--	--	--	--	--	--	--	--
c101386_g1	603	--	--	--	--	--	--	--	--
c101387_g1	249	--	--	--	--	--	--	--	--
c101388_g1	235	--	Penaeus monodon Ubc protein mRNA, partial cds	--	--	--	--	--	--
c101389_g1	241	--	--	--	--	--	--	--	--
c101390_g1	260	--	--	--	--	--	--	--	--
c101391_g1	327	--	--	--	--	--	--	--	--
c101392_g1	288	--	--	--	--	--	protein binding	--	--
c101393_g1	277	hypothetical protein TTHERM_00657610 [Tetrahymena thermophila] >gi|89305828|gb|EAS03816.1| hypothetical protein TTHERM_00657610 [Tetrahymena thermophila SB210]	--	--	N-acylethanolamine-hydrolyzing acid amidase OS=Homo sapiens GN=NAAA PE=1 SV=3	--	hydrolase activity	--	--
c101394_g1	219	--	--	--	--	--	--	--	--
c101395_g1	382	--	--	--	--	--	--	--	--
c101396_g1	615	--	--	--	--	--	--	--	--
c101397_g1	284	--	--	--	--	--	--	--	--
c101398_g1	463	--	--	--	--	--	--	--	--
c101399_g1	294	--	--	--	--	--	--	--	--
c1014_g1	221	--	--	--	--	--	--	--	--
c10140_g1	502	--	--	--	--	cell adhesion	structural molecule activity	extracellular matrix	--
c101400_g1	616	--	--	--	--	--	--	--	--
c101401_g1	207	--	--	--	--	--	--	--	--
c101402_g1	273	--	--	--	--	--	--	--	--
c101403_g1	388	--	--	--	--	--	--	--	--
c101404_g1	681	hypothetical protein - bloodfluke planorb (fragment)	--	--	RNA-directed DNA polymerase from mobile element jockey OS=Drosophila melanogaster GN=pol PE=1 SV=1	RNA-dependent DNA replication	RNA binding//RNA-directed DNA polymerase activity	--	--
c101405_g1	490	--	--	--	--	--	--	--	--
c101406_g1	297	--	--	--	--	--	--	--	--
c101407_g1	377	--	--	--	--	--	--	--	--
c101408_g1	383	--	--	--	--	--	--	--	--
c101409_g1	336	--	--	--	--	--	--	--	--
c10141_g1	516	--	--	--	--	--	--	--	--
c101410_g1	299	--	--	--	--	--	--	--	--
c101411_g1	252	--	--	--	--	--	--	--	--
c101412_g1	502	--	--	--	--	--	--	--	--
c101413_g1	494	hypothetical protein DAPPUDRAFT_50689 [Daphnia pulex]	--	acetyl-CoA acyltransferase	Trifunctional enzyme subunit beta, mitochondrial OS=Mus musculus GN=Hadhb PE=1 SV=1	metabolic process	transferase activity, transferring acyl groups other than amino-acyl groups	--	Acetyl-CoA acetyltransferase
c101414_g1	396	--	--	--	--	--	--	--	--
c101415_g1	207	--	--	--	--	--	--	--	--
c101416_g1	2806	--	--	--	--	--	--	--	--
c101417_g1	305	--	--	--	--	--	--	--	--
c101418_g1	212	--	--	--	--	--	--	--	--
c101419_g1	253	--	--	--	--	--	--	--	--
c10142_g1	347	--	--	--	--	--	--	--	--
c101420_g1	283	--	--	--	--	--	--	--	--
c101421_g1	295	PREDICTED: eosinophil peroxidase-like [Oreochromis niloticus]	--	--	Lactoperoxidase OS=Homo sapiens GN=LPO PE=1 SV=2	response to oxidative stress//oxidation-reduction process//peroxidase reaction	heme binding//peroxidase activity	--	Peroxidase/oxygenase
c101422_g1	345	--	--	--	--	--	--	--	--
c101423_g1	511	--	--	--	--	--	--	--	--
c101424_g1	406	hypothetical protein A1Q1_00866 [Trichosporon asahii var. asahii CBS 2479] >gi|406697548|gb|EKD00807.1| hypothetical protein A1Q2_04999 [Trichosporon asahii var. asahii CBS 8904]	Aurantiochytrium sp. KRS101 ribosomal protein L44 (RPL44) gene, complete cds	large subunit ribosomal protein L44e	60S ribosomal protein L44 OS=Cryptococcus neoformans var. neoformans serotype D (strain JEC21 / ATCC MYA-565) GN=RPL44 PE=3 SV=1	ribosome biogenesis//transmembrane transport//translation	structural constituent of ribosome	membrane//ribosome//intracellular	60S ribosomal protein L44
c101425_g1	280	--	--	--	--	--	--	--	--
c101426_g1	291	--	--	--	--	--	--	--	--
c101427_g1	221	--	--	--	--	--	--	--	--
c101428_g1	515	--	--	--	--	--	--	--	--
c101429_g1	213	--	--	--	--	--	--	--	--
c10143_g1	374	--	--	--	--	--	--	--	--
c101430_g1	903	--	--	--	--	--	--	--	--
c101431_g1	664	--	--	--	--	--	--	--	--
c101432_g1	907	--	--	--	--	cellular metabolic process	catalytic activity	--	--
c101433_g1	211	--	--	--	--	--	--	--	--
c101434_g1	234	--	--	--	--	--	--	--	--
c101435_g1	211	--	--	--	--	--	RNA binding	--	--
c101436_g1	385	--	--	--	--	--	--	--	--
c101437_g1	216	--	--	--	--	--	--	--	--
c101438_g1	292	ribosomal protein rpl36 [Arenicola marina]	--	large subunit ribosomal protein L36e	60S ribosomal protein L36 OS=Enteromorpha compressa GN=RL36 PE=3 SV=1	ribosome biogenesis//translation	structural constituent of ribosome	ribonucleoprotein complex//ribosome//intracellular	60S ribosomal protein L36
c101439_g1	530	--	--	--	--	--	--	--	--
c101440_g1	261	--	--	--	--	--	--	--	--
c101441_g1	354	--	--	--	--	--	--	--	--
c101442_g1	465	40S ribosomal protein S13 [Homo sapiens] >gi|13386034|ref|NP_080809.1| 40S ribosomal protein S13 [Mus musculus] >gi|39930505|ref|NP_569116.1| 40S ribosomal protein S13 [Rattus norvegicus] >gi|49169798|ref|NP_001001783.1| 40S ribosomal protein S13 [Gallus gallus] >gi|70778778|ref|NP_001020513.1| 40S ribosomal protein S13 [Bos taurus] >gi|348605266|ref|NP_001231758.1| ribosomal protein S13 [Sus scr…	Barentsia elongata putative ribosomal protein S13 mRNA, complete cds	small subunit ribosomal protein S13e	40S ribosomal protein S13 OS=Rattus norvegicus GN=Rps13 PE=1 SV=2	viral transcription//translational termination//negative regulation of RNA splicing//translational initiation//translational elongation//regulation of transcription, DNA-dependent//nuclear-transcribed mRNA catabolic process, nonsense-mediated decay//SRP-dependent cotranslational protein targeting to membrane//ribosome biogenesis//translation	mRNA binding//protein binding//DNA binding//structural constituent of ribosome	nucleolus//cytosolic small ribosomal subunit//intracellular//ribosome	40S ribosomal protein S13
c101443_g1	486	--	--	--	--	--	--	--	--
c101444_g1	336	--	--	--	--	--	--	--	--
c101445_g1	303	--	--	--	--	transport	--	--	--
c101446_g1	347	--	--	--	--	--	structural molecule activity	proteinaceous extracellular matrix	--
c101447_g1	205	--	--	--	--	--	--	--	--
c101448_g1	292	--	--	--	--	--	--	--	--
c101449_g1	213	--	--	--	--	--	--	--	--
c10145_g1	351	--	--	--	--	--	--	--	--
c101450_g1	290	--	--	--	--	--	--	--	--
c101451_g1	384	--	--	--	--	--	--	--	--
c101452_g1	572	--	--	--	--	--	--	--	--
c101453_g1	203	--	--	--	--	--	protein binding//zinc ion binding	--	--
c101454_g1	306	--	--	--	--	spread of virus in host, cell to cell	--	viral envelope//integral to membrane	--
c101455_g1	473	--	--	--	--	--	--	--	--
c101456_g1	623	--	--	--	--	tissue regeneration//cell adhesion	--	integral to membrane	--
c101457_g1	205	--	--	--	--	--	--	--	--
c101458_g1	217	--	--	--	--	--	--	--	--
c101459_g1	560	--	--	--	--	--	--	--	--
c10146_g1	793	--	--	--	--	--	--	--	--
c101460_g1	343	PREDICTED: similar to orf [Tribolium castaneum]	--	--	Retrovirus-related Pol polyprotein from transposon 17.6 OS=Drosophila melanogaster GN=pol PE=4 SV=1	--	--	--	FOG: Transposon-encoded proteins with TYA, reverse transcriptase, integrase domains in various combinations
c101461_g1	257	--	--	--	--	--	--	--	--
c101462_g1	643	--	--	--	--	--	--	--	--
c101464_g1	220	--	--	--	--	--	--	--	--
c101465_g1	339	--	--	--	--	--	--	--	--
c101466_g1	444	--	--	--	--	--	--	--	--
c101467_g1	295	--	--	--	--	--	--	--	--
c101468_g1	408	--	--	--	--	--	--	--	--
c101469_g1	1113	HMGBa [Litopenaeus vannamei]	Litopenaeus vannamei HMGBa mRNA, complete cds	high mobility group protein B1	High mobility group protein DSP1 OS=Drosophila melanogaster GN=Dsp1 PE=2 SV=1	cellular metabolic process	catalytic activity	--	HMG box-containing protein
c10147_g1	201	--	--	--	--	--	--	--	--
c101470_g1	435	--	--	--	--	--	--	--	--
c101471_g1	271	--	--	--	--	--	--	--	--
c101472_g1	203	--	--	--	--	--	--	--	--
c101473_g1	639	--	Polaribacter sp. MED152, complete genome	--	Translation initiation factor IF-2 OS=Gramella forsetii (strain KT0803) GN=infB PE=3 SV=1	--	--	--	--
c101474_g1	1043	hypothetical protein DAPPUDRAFT_302673 [Daphnia pulex]	--	transcription initiation factor TFIID subunit 12	Transcription initiation factor TFIID subunit 12 OS=Mus musculus GN=Taf12 PE=1 SV=1	transcription initiation from RNA polymerase II promoter//DNA-dependent transcription, initiation	sequence-specific DNA binding//DNA binding//protein heterodimerization activity	transcription factor TFIID complex//transcription factor TFIIA complex//intracellular	Transcription initiation factor TFIID, subunit TAF12 (also component of histone acetyltransferase SAGA)
c101475_g1	1170	--	--	--	--	--	--	--	--
c101476_g1	406	PREDICTED: nephrin-like [Metaseiulus occidentalis]	--	--	Nephrin OS=Mus musculus GN=Nphs1 PE=1 SV=2	--	--	--	FOG: Immunoglobulin C-2 Type/fibronectin type III domains
c101477_g1	1121	PREDICTED: similar to caseinolytic protease, ATP-dependent, proteolytic subunit homolog [Tribolium castaneum] >gi|270014730|gb|EFA11178.1| hypothetical protein TcasGA2_TC004785 [Tribolium castaneum]	--	ATP-dependent Clp protease, protease subunit	Putative ATP-dependent Clp protease proteolytic subunit, mitochondrial OS=Mus musculus GN=Clpp PE=2 SV=1	metabolic process//proteolysis	catalytic activity//serine-type endopeptidase activity	--	ATP-dependent Clp protease, proteolytic subunit
c101478_g1	201	--	--	--	--	G-protein coupled receptor signaling pathway	G-protein coupled receptor activity	integral to membrane	--
c101479_g1	328	--	--	--	--	--	--	--	--
c10148_g1	240	PREDICTED: glutamate receptor, ionotropic kainate 1-like, partial [Ornithorhynchus anatinus]	--	glutamate receptor, ionotropic kainate 1	Glutamate receptor ionotropic, kainate 1 OS=Mus musculus GN=Grik1 PE=2 SV=2	ion transport//transport//synaptic transmission//signal transduction	ionotropic glutamate receptor activity//transporter activity//extracellular-glutamate-gated ion channel activity	membrane	Glutamate-gated kainate-type ion channel receptor subunit GluR5 and related subunits
c101480_g1	307	--	--	--	--	--	--	--	--
c101481_g1	269	--	--	--	--	--	--	--	--
c101482_g1	220	--	PREDICTED: Musca domestica rho GTPase-activating protein 26-like (LOC101892505), transcript variant X2, mRNA	--	--	--	metalloendopeptidase activity	membrane	--
c101483_g1	208	--	--	--	--	--	--	--	--
c101484_g1	291	--	--	--	--	--	--	--	--
c101485_g1	211	--	--	--	--	--	--	--	--
c101486_g1	556	--	--	--	--	--	--	--	--
c101487_g1	241	--	--	--	--	--	--	--	--
c101488_g1	416	--	--	--	--	--	--	--	--
c101489_g1	280	--	--	--	--	--	--	--	--
c101490_g1	255	--	--	--	--	--	--	--	--
c101491_g1	236	--	--	--	--	--	--	--	--
c101492_g1	203	--	--	--	--	--	--	--	--
c101493_g1	239	--	--	--	--	--	--	--	--
c101494_g1	312	--	--	--	--	--	--	--	--
c101495_g1	261	--	--	--	--	--	--	--	--
c101496_g1	400	--	--	--	--	regulation of transcription, DNA-dependent	sequence-specific DNA binding transcription factor activity//DNA binding	transcription factor complex	--
c101497_g1	608	--	--	--	--	--	--	--	--
c101498_g1	538	--	--	--	--	--	--	--	--
c101499_g1	236	--	--	--	--	--	--	--	--
c1015_g1	212	--	--	--	--	ion transport//signal transduction//synaptic transmission	ionotropic glutamate receptor activity//extracellular-glutamate-gated ion channel activity	membrane	--
c1015_g2	478	PREDICTED: glutamate receptor delta-2 subunit-like, partial [Apis mellifera]	--	--	--	--	--	--	--
c101500_g1	220	--	--	--	--	--	--	--	--
c101501_g1	327	--	--	--	--	--	--	--	--
c101502_g1	573	--	--	--	--	--	--	--	--
c101503_g1	427	--	--	--	--	--	--	--	--
c101504_g1	313	--	--	--	--	--	--	--	--
c101505_g1	360	--	--	--	--	--	--	--	--
c101507_g1	234	--	--	--	--	--	--	--	--
c101508_g1	306	--	--	--	--	--	--	--	--
c101509_g1	309	--	--	--	--	--	--	--	--
c101510_g1	685	--	--	--	--	--	--	--	--
c101512_g1	234	--	--	--	--	--	--	--	--
c101513_g1	376	--	--	--	--	--	--	--	--
c101514_g1	256	predicted protein [Physcomitrella patens subsp. patens] >gi|162677618|gb|EDQ64086.1| predicted protein [Physcomitrella patens subsp. patens]	N.tabacum mRNA for cyclophilin (partial)	peptidyl-prolyl cis-trans isomerase B (cyclophilin B)	Peptidyl-prolyl cis-trans isomerase CYP20-3, chloroplastic OS=Arabidopsis thaliana GN=CYP20-3 PE=1 SV=1	protein folding//protein peptidyl-prolyl isomerization	peptidyl-prolyl cis-trans isomerase activity	--	Peptidyl-prolyl cis-trans isomerase
c101515_g1	229	--	--	--	--	--	--	--	--
c101516_g1	280	--	--	--	--	--	--	--	--
c101517_g1	288	hypothetical protein DAPPUDRAFT_343955 [Daphnia pulex]	--	small subunit ribosomal protein S20	30S ribosomal protein S20 OS=Methylococcus capsulatus (strain ATCC 33009 / NCIMB 11132 / Bath) GN=rpsT PE=3 SV=1	ribosome biogenesis//translation	structural constituent of ribosome//RNA binding	ribosome//intracellular	--
c101518_g1	208	--	--	--	--	--	--	--	--
c101519_g1	256	--	--	--	--	--	--	--	--
c101520_g1	520	hypothetical protein AND_18239 [Anopheles darlingi]	--	--	--	--	--	--	--
c101521_g1	230	--	--	--	--	--	--	--	--
c101522_g1	796	--	--	--	--	potassium ion transport//ion transport	voltage-gated potassium channel activity	membrane//voltage-gated potassium channel complex	--
c101523_g1	261	--	--	--	--	--	--	--	--
c101524_g1	339	--	--	--	--	--	--	integral to membrane	--
c101525_g1	353	--	--	--	--	lipid catabolic process	--	--	--
c101526_g1	1166	--	--	--	--	--	--	--	--
c101527_g1	343	--	--	--	--	--	--	--	--
c101528_g1	228	--	--	--	--	--	--	--	--
c101529_g1	590	ribosomal protein L27 [Phytophthora infestans T30-4] >gi|66270187|gb|AAY43423.1| ribosomal protein L27 [Phytophthora infestans] >gi|262095116|gb|EEY53168.1| ribosomal protein L27 [Phytophthora infestans T30-4] >gi|348685659|gb|EGZ25474.1| hypothetical protein PHYSODRAFT_354074 [Phytophthora sojae]	Phytophthora infestans T30-4 ribosomal protein L27 (PITG_06799) mRNA, complete cds	large subunit ribosomal protein L27Ae	60S ribosomal protein L27a OS=Pongo abelii GN=RPL27A PE=2 SV=3	gluconeogenesis//glycolysis//glucose catabolic process//translation//ribosome biogenesis	structural constituent of ribosome//manganese ion binding//phosphoglycerate mutase activity	ribosome//cytoplasm	60s ribosomal protein L15/L27
c10153_g1	269	--	--	--	--	--	--	membrane	--
c101530_g1	335	--	--	--	--	--	--	--	--
c101531_g1	718	--	--	--	--	--	--	--	--
c101532_g1	356	--	--	--	--	--	--	--	--
c101533_g1	1197	--	--	--	--	--	--	--	--
c101535_g1	212	--	--	--	--	--	--	--	--
c101536_g1	435	--	--	--	--	--	--	--	--
c101537_g1	1167	--	--	--	--	--	--	--	--
c101538_g1	262	--	--	--	--	--	--	--	--
c101539_g1	236	--	--	--	--	--	--	--	--
c101540_g1	238	--	--	--	--	--	--	--	--
c101541_g1	911	Williams-Beuren syndrome chromosomal region 27 protein [Crassostrea gigas]	--	--	Williams-Beuren syndrome chromosomal region 27 protein OS=Homo sapiens GN=WBSCR27 PE=2 SV=2	metabolic process	methyltransferase activity	--	--
c101542_g1	220	--	--	--	--	--	--	--	--
c101543_g1	423	myosin heavy chain type a [Marsupenaeus japonicus]	--	myosin heavy chain	Myosin heavy chain, muscle OS=Drosophila melanogaster GN=Mhc PE=1 SV=4	regulation of transcription, DNA-dependent//Golgi vesicle transport	ATP binding//motor activity//actin binding//DNA binding	membrane//nucleus//myosin complex	--
c101544_g1	1105	--	--	--	--	--	--	--	--
c101545_g1	471	--	--	--	--	--	--	--	--
c101546_g1	208	--	--	--	--	--	--	--	--
c101547_g1	600	PREDICTED: similar to ribosomal protein L15e [Tribolium castaneum] >gi|270000932|gb|EEZ97379.1| hypothetical protein TcasGA2_TC011204 [Tribolium castaneum]	--	large subunit ribosomal protein L15e	60S ribosomal protein L15 OS=Drosophila melanogaster GN=RpL15 PE=2 SV=1	translation//ribosome biogenesis	structural constituent of ribosome	ribosome	60s ribosomal protein L15
c101548_g1	420	--	--	--	--	oxidation-reduction process//chlorophyll biosynthetic process//photosynthesis	oxidoreductase activity	--	--
c101549_g1	224	--	--	--	--	--	--	--	--
c101550_g1	427	--	--	--	--	--	--	--	--
c101551_g1	436	--	--	--	--	--	--	--	--
c101552_g1	301	--	--	--	--	--	--	--	--
c101553_g1	859	--	--	--	--	--	--	--	--
c101555_g1	208	--	--	--	--	--	--	--	--
c101556_g1	211	--	--	--	--	--	--	--	--
c101559_g1	884	Papain family cysteine protease containing protein [Tetrahymena thermophila] >gi|89308080|gb|EAS06068.1| Papain family cysteine protease containing protein [Tetrahymena thermophila SB210]	--	xylem cysteine proteinase	Cathepsin L 2 OS=Paramecium tetraurelia GN=GSPATT00022898001 PE=3 SV=2	nucleotide-excision repair//proteolysis//proteasomal ubiquitin-dependent protein catabolic process//DNA repair	cysteine-type peptidase activity//cysteine-type endopeptidase activity//hydrolase activity//damaged DNA binding	--	Cysteine proteinase Cathepsin L
c10156_g1	205	--	--	--	--	--	--	--	--
c101560_g1	286	--	--	--	--	--	--	--	--
c101561_g1	225	--	--	--	--	--	--	--	--
c101562_g1	242	--	--	--	--	--	--	--	--
c101563_g1	345	--	--	--	--	--	--	--	--
c101564_g1	222	--	--	--	--	--	--	--	--
c101566_g1	206	ribosomal protein L29 [Trichoderma reesei QM6a]	--	--	60S ribosomal protein L29 OS=Schizosaccharomyces pombe (strain 972 / ATCC 24843) GN=rpl29 PE=2 SV=3	translation//ribosome biogenesis	structural constituent of ribosome	intracellular//ribosome	60S ribosomal protein L29
c101567_g1	261	--	--	--	--	--	--	--	--
c101568_g1	230	--	--	--	--	--	--	--	--
c101569_g1	521	--	--	--	--	--	--	--	--
c101570_g1	201	--	--	--	--	--	--	--	--
c101571_g1	253	aconitate hydratase, mitochondrial precursor [Phytophthora infestans T30-4] >gi|262109932|gb|EEY67984.1| aconitate hydratase, mitochondrial precursor [Phytophthora infestans T30-4]	--	--	Aconitate hydratase, mitochondrial OS=Rattus norvegicus GN=Aco2 PE=1 SV=2	tricarboxylic acid cycle//reductive tricarboxylic acid cycle//glyoxylate metabolic process	4 iron, 4 sulfur cluster binding//aconitate hydratase activity	integral to membrane	Aconitase/homoaconitase (aconitase superfamily)
c101572_g1	294	--	--	--	--	--	--	--	--
c101573_g1	273	--	--	--	--	--	--	--	--
c101574_g1	210	--	--	--	--	--	--	--	--
c101575_g1	204	--	--	--	--	--	--	--	--
c101576_g1	203	--	--	--	--	--	--	--	--
c101577_g1	271	--	--	--	--	--	--	--	--
c101578_g1	248	--	--	--	--	--	--	--	--
c101579_g1	247	--	--	--	--	--	--	--	--
c10158_g1	215	--	--	--	--	--	--	--	--
c101580_g1	246	--	--	--	--	--	--	--	--
c101581_g1	358	--	--	--	--	--	--	--	--
c101582_g1	632	--	--	--	--	--	--	--	--
c101583_g1	343	--	--	--	--	--	--	--	--
c101584_g1	212	--	--	--	--	--	--	virion	--
c101585_g1	393	--	--	--	--	--	--	--	--
c101586_g1	360	--	--	--	--	--	--	--	--
c101587_g1	288	--	--	--	--	--	--	--	--
c101588_g1	249	--	--	--	--	--	--	--	--
c101589_g1	356	--	--	--	--	--	--	--	--
c10159_g1	344	--	--	--	--	--	--	--	--
c101590_g1	370	--	--	--	--	--	--	--	--
c101591_g1	304	--	--	--	--	--	--	--	--
c101592_g1	507	--	--	--	--	--	--	--	--
c101593_g1	265	--	--	--	--	--	--	--	--
c101594_g1	671	hypothetical protein [Paramecium tetraurelia strain d4-2] >gi|124402403|emb|CAK67875.1| unnamed protein product [Paramecium tetraurelia]	Oryza sativa (indica cultivar-group) cDNA clone:OSIGCRA202E04, full insert sequence	cathepsin B	Cathepsin B OS=Bos taurus GN=CTSB PE=1 SV=5	proteolysis	cysteine-type endopeptidase activity//cysteine-type peptidase activity	--	Cysteine proteinase Cathepsin L
c101595_g1	333	--	--	--	--	--	--	--	--
c101596_g1	513	--	--	--	--	--	--	--	--
c101597_g1	267	--	--	--	--	--	--	--	--
c101598_g1	1046	hypothetical protein DAPPUDRAFT_299942 [Daphnia pulex]	--	kynurenine/2-aminoadipate aminotransferase	Kynurenine/alpha-aminoadipate aminotransferase, mitochondrial OS=Homo sapiens GN=AADAT PE=1 SV=2	cellular amino acid metabolic process//biosynthetic process	DNA binding//lyase activity//pyridoxal phosphate binding	viral capsid	Aromatic amino acid aminotransferase and related proteins
c101599_g1	222	--	--	--	--	--	--	--	--
c10160_g1	241	--	--	--	--	--	--	--	--
c101600_g1	269	--	--	--	--	lipid metabolic process	--	--	--
c101601_g1	304	--	--	--	--	--	--	--	--
c101602_g1	1718	--	--	--	--	--	--	--	--
c101603_g1	294	--	--	--	--	--	--	--	--
c101604_g1	761	IMD [Litopenaeus vannamei]	Litopenaeus vannamei IMD mRNA, complete cds	--	--	signal transduction	protein binding	--	--
c101605_g1	264	--	--	--	--	--	--	--	--
c101606_g1	474	--	--	--	--	ion transport	RNA binding	host cell nucleus//membrane	GABA receptor
c101607_g1	479	--	--	--	--	--	--	--	--
c101608_g1	276	--	--	--	--	--	--	--	--
c101609_g1	408	--	--	--	--	--	--	--	--
c101610_g1	466	--	--	--	--	--	--	--	--
c101611_g1	207	hypothetical protein VITISV_039443 [Vitis vinifera]	--	--	--	--	--	--	--
c101612_g1	213	--	--	--	--	--	--	--	--
c101613_g1	243	--	--	--	--	--	--	--	--
c101614_g1	279	--	--	--	--	--	--	--	--
c101615_g1	271	--	--	--	--	--	--	--	--
c101616_g1	261	--	--	--	--	--	--	--	--
c101617_g1	359	--	--	--	--	virion assembly	structural molecule activity	--	--
c101618_g1	310	--	--	--	--	--	--	--	--
c101619_g1	359	--	--	--	--	--	--	--	--
c101620_g1	402	--	--	--	--	--	--	--	--
c101621_g1	553	--	--	--	--	--	--	--	--
c101622_g1	308	--	--	--	--	--	--	--	--
c101623_g1	311	--	--	--	--	--	--	--	--
c101625_g1	438	--	--	--	--	--	--	--	--
c101626_g1	323	--	--	--	--	--	--	--	--
c101627_g1	740	--	--	--	--	--	--	--	--
c101628_g1	206	--	--	--	--	--	--	--	--
c101629_g1	282	--	--	--	--	--	--	--	--
c101630_g1	261	--	--	--	--	carbohydrate metabolic process//amino sugar metabolic process	chitosanase activity	extracellular region	--
c101631_g1	449	--	Litopenaeus vannamei microsatellite TUMXLV9.66 sequence	--	--	--	--	--	--
c101632_g1	268	--	--	--	--	--	--	--	--
c101634_g1	303	--	--	--	--	--	--	--	--
c101635_g1	274	conserved hypothetical protein [Phytophthora infestans T30-4] >gi|262108338|gb|EEY66390.1| conserved hypothetical protein [Phytophthora infestans T30-4]	--	--	--	--	--	--	--
c101636_g1	286	--	--	--	--	--	--	--	--
c101637_g1	497	GH22957 [Drosophila grimshawi] >gi|193899294|gb|EDV98160.1| GH22957 [Drosophila grimshawi]	--	--	--	--	actin binding	--	--
c101638_g1	221	--	--	--	--	regulation of transcription, DNA-dependent	sequence-specific DNA binding transcription factor activity	transcription factor complex	--
c101639_g1	209	conserved hypothetical protein [Trichoplax adhaerens] >gi|190581141|gb|EDV21219.1| conserved hypothetical protein [Trichoplax adhaerens]	--	translation initiation factor 4A	Eukaryotic initiation factor 4A-I OS=Mus musculus GN=Eif4a1 PE=2 SV=1	tRNA aminoacylation for protein translation	aminoacyl-tRNA ligase activity//helicase activity//ATP binding//nucleotide binding//nucleic acid binding	nucleus	Translation initiation factor 4F, helicase subunit (eIF-4A) and related helicases
c101640_g1	366	--	--	--	--	--	--	--	--
c101641_g1	394	--	--	--	--	--	--	--	--
c101642_g1	488	--	--	--	--	ER to Golgi vesicle-mediated transport//intracellular protein transport	zinc ion binding	COPII vesicle coat	--
c101643_g1	422	--	--	--	--	--	--	--	--
c101644_g1	226	--	--	--	--	--	--	--	--
c101645_g1	241	--	--	--	--	--	--	--	--
c101647_g1	322	--	--	--	--	--	--	--	--
c101648_g1	393	--	--	--	--	--	--	--	--
c101649_g1	457	heat shock protein 70 [Aplysia californica]	Artemia franciscana 70 kDa heat shock protein (HSP70) mRNA, complete cds	heat shock 70kDa protein 1/8	Heat shock 70 kDa protein 1 OS=Oryzias latipes PE=3 SV=1	cell morphogenesis//response to stress	RNA binding//ATP binding//protein binding	--	Molecular chaperones HSP70/HSC70, HSP70 superfamily
c10165_g1	278	--	--	--	--	--	--	--	--
c101650_g1	569	--	--	--	--	--	--	--	--
c101651_g1	264	--	--	--	--	--	--	--	--
c101652_g1	275	--	--	--	--	--	--	--	--
c101653_g1	446	PREDICTED: protein eyes shut homolog [Strongylocentrotus purpuratus]	--	--	Basement membrane proteoglycan OS=Caenorhabditis elegans GN=unc-52 PE=1 SV=2	--	--	--	Basement membrane-specific heparan sulfate proteoglycan (HSPG) core protein
c101654_g1	202	--	--	--	--	--	--	--	--
c101655_g1	347	--	--	--	--	--	--	--	--
c101656_g1	2274	--	--	--	--	--	--	--	--
c101657_g1	396	--	--	--	--	--	--	--	--
c101658_g1	257	--	--	--	--	--	--	--	--
c101659_g1	1102	--	--	--	--	--	--	--	--
c101660_g1	328	--	--	--	--	--	--	--	--
c101661_g1	236	--	--	--	--	--	--	--	--
c101662_g1	202	--	--	--	--	--	--	--	--
c101663_g1	212	--	--	--	--	--	--	--	--
c101664_g1	218	--	--	--	--	--	--	--	--
c101665_g1	250	--	--	--	--	--	--	--	--
c101666_g1	235	--	--	--	--	--	--	--	--
c101667_g1	256	--	--	--	--	--	--	--	--
c101669_g1	270	--	--	--	--	--	--	--	--
c10167_g1	388	--	--	--	--	--	--	--	--
c101670_g1	1117	ribosomal protein L26 [Penaeus monodon] >gi|124295601|gb|ABN04203.1| ribosomal protein L26 [Litopenaeus vannamei]	Litopenaeus vannamei ribosomal protein L26 mRNA, complete cds	large subunit ribosomal protein L26e	60S ribosomal protein L26 OS=Littorina littorea GN=RPL26 PE=2 SV=1	ribosome biogenesis//translation	structural constituent of ribosome	large ribosomal subunit//ribosome	60S ribosomal protein L26
c101671_g1	244	--	--	--	--	--	--	--	--
c101672_g1	212	--	--	--	--	--	--	--	--
c101673_g1	396	hypothetical protein DAPPUDRAFT_190410 [Daphnia pulex]	--	--	Probable proteasome maturation factor ump1 OS=Schizosaccharomyces pombe (strain 972 / ATCC 24843) GN=ump1 PE=2 SV=1	--	--	--	--
c101675_g1	282	--	--	--	--	--	--	--	--
c101676_g1	343	--	--	--	--	--	--	--	--
c101677_g1	859	--	--	--	--	--	methyltransferase activity	--	--
c101678_g1	360	--	--	--	--	--	--	--	--
c101679_g1	338	--	--	--	--	--	--	--	--
c101680_g1	208	--	--	--	--	--	--	--	--
c101681_g1	211	--	--	--	--	--	--	--	--
c101682_g1	254	--	--	--	--	--	--	--	--
c101683_g1	413	--	--	--	--	--	--	--	--
c101684_g1	221	--	--	--	--	--	--	--	--
c101685_g1	262	--	--	--	--	--	--	--	--
c101686_g1	426	--	--	--	--	--	--	--	--
c101687_g1	240	--	--	--	--	--	--	--	--
c101688_g1	254	--	--	--	--	--	--	--	--
c101689_g1	496	--	--	--	--	--	peptidase inhibitor activity	extracellular region	--
c10169_g1	364	--	--	--	--	--	metal ion binding	--	--
c101690_g1	242	--	--	--	--	--	--	--	--
c101692_g1	343	--	--	--	--	--	--	--	--
c101693_g1	388	--	--	--	--	--	--	--	--
c101694_g1	470	--	--	--	--	--	--	--	--
c101695_g1	552	--	--	--	--	--	--	--	--
c101696_g1	211	--	--	--	--	--	--	--	--
c101697_g1	293	PREDICTED: catechol O-methyltransferase isoform 1 [Papio anubis] >gi|402883549|ref|XP_003905276.1| PREDICTED: catechol O-methyltransferase isoform 2 [Papio anubis] >gi|402883551|ref|XP_003905277.1| PREDICTED: catechol O-methyltransferase isoform 3 [Papio anubis]	--	catechol O-methyltransferase	Catechol O-methyltransferase OS=Homo sapiens GN=COMT PE=1 SV=2	--	O-methyltransferase activity	--	--
c101698_g1	241	--	--	--	--	--	--	--	--
c101699_g1	213	--	--	--	--	--	--	--	--
c1017_g1	498	--	--	--	--	--	--	--	--
c10170_g1	244	--	--	--	--	--	--	--	--
c101700_g1	248	--	--	--	--	--	--	--	--
c101701_g1	297	--	--	--	--	--	--	--	--
c101702_g1	213	--	--	--	--	--	--	--	--
c101703_g1	202	ribosomal protein L24 [Aedes albopictus]	--	large subunit ribosomal protein L24e	60S ribosomal protein L24 OS=Drosophila melanogaster GN=RpL24 PE=1 SV=1	--	--	--	60s ribosomal protein L24
c101705_g1	202	--	--	--	--	--	--	--	--
c101706_g1	271	--	--	--	--	--	--	--	--
c101707_g1	223	--	--	--	--	--	--	--	--
c101708_g1	341	--	--	--	--	--	--	--	--
c101709_g1	1114	--	--	--	--	ubiquinone biosynthetic process//mitochondrial electron transport, NADH to ubiquinone//proton transport//oxidation-reduction process//sodium ion transport//ATP synthesis coupled electron transport	NADH dehydrogenase (ubiquinone) activity	--	--
c10171_g1	216	--	--	--	--	--	--	--	--
c101710_g1	203	--	--	--	--	--	--	--	--
c101711_g1	403	--	--	--	--	--	--	--	--
c101712_g1	302	--	--	--	--	cell adhesion	--	membrane//integral to membrane	--
c101713_g1	245	--	--	--	--	--	--	--	--
c101714_g1	230	--	--	--	--	--	--	--	--
c101715_g1	626	--	--	--	--	--	--	--	--
c101716_g1	340	--	--	--	--	--	--	--	--
c101717_g1	220	--	--	--	--	--	--	--	--
c101718_g1	207	--	--	--	--	--	--	--	--
c101719_g1	274	--	--	--	--	--	--	--	--
c10172_g1	359	--	--	--	--	--	--	--	--
c10172_g2	296	--	--	--	--	--	--	--	--
c101720_g1	214	--	--	--	--	--	--	--	--
c101721_g1	272	--	--	--	--	mating behavior	--	extracellular region	--
c101722_g1	486	--	--	--	--	--	--	--	--
c101723_g1	211	--	--	--	--	--	--	--	--
c101724_g1	276	--	--	--	--	--	--	--	--
c101725_g1	217	--	--	--	--	--	--	--	--
c101726_g1	351	--	--	--	--	--	--	--	--
c101727_g1	221	--	--	--	--	--	--	--	--
c101728_g1	256	--	--	--	--	--	--	--	--
c101729_g1	507	--	--	--	--	--	--	--	--
c10173_g1	453	--	--	--	--	--	--	--	--
c101730_g1	234	--	--	--	--	--	--	--	--
c101731_g1	215	--	--	--	--	--	--	--	--
c101732_g1	345	--	--	--	--	--	--	--	--
c101733_g1	314	--	--	--	--	--	--	--	--
c101734_g1	250	--	--	--	--	--	--	--	--
c101735_g1	208	--	--	--	--	--	--	--	--
c101736_g1	406	--	--	--	--	--	--	--	--
c101737_g1	330	--	--	--	--	--	--	--	--
c101738_g1	235	--	--	--	--	--	--	--	--
c101739_g1	302	--	--	--	--	--	--	--	--
c10174_g1	284	--	--	--	--	--	--	--	--
c10174_g2	283	--	--	--	--	--	--	--	--
c101740_g1	244	--	--	--	--	--	--	--	--
c101741_g1	277	--	--	--	--	--	--	--	--
c101742_g1	349	--	--	--	--	response to stress//response to water stimulus	--	--	--
c101743_g1	302	hypothetical protein THAOC_02466 [Thalassiosira oceanica]	--	V-type H+-transporting ATPase 21kDa proteolipid subunit	V-type proton ATPase subunit c'' OS=Saccharomyces cerevisiae (strain ATCC 204508 / S288c) GN=VMA16 PE=1 SV=1	ATP hydrolysis coupled proton transport//proton transport	hydrogen ion transmembrane transporter activity	proton-transporting two-sector ATPase complex, proton-transporting domain	Vacuolar H+-ATPase V0 sector, subunit c''
c101744_g1	524	--	--	--	--	--	--	--	--
c101745_g1	256	--	--	--	--	--	--	--	--
c101746_g1	1190	--	--	--	--	--	--	--	--
c101747_g1	206	--	--	--	--	--	--	--	--
c101748_g1	464	--	--	--	--	--	--	--	--
c101749_g1	256	--	--	--	--	--	--	--	--
c10175_g1	363	--	--	--	--	--	--	--	--
c101750_g1	244	--	--	--	--	--	--	--	--
c101751_g1	309	--	--	--	--	--	--	--	--
c101753_g1	386	--	--	--	--	--	--	--	--
c101754_g1	304	--	--	--	--	--	--	--	--
c101755_g1	445	--	--	--	--	--	--	--	--
c101756_g1	268	--	--	--	--	--	--	--	--
c101757_g1	242	--	--	--	--	--	--	--	--
c101758_g1	318	Heat shock protein 70 putative [Albugo laibachii Nc14]	--	heat shock 70kDa protein 4	Heat shock 70 kDa protein 14 OS=Arabidopsis thaliana GN=HSP70-14 PE=1 SV=1	response to stress//DNA restriction-modification system	DNA binding//endonuclease activity//ATP binding	--	Molecular chaperones HSP105/HSP110/SSE1, HSP70 superfamily
c101759_g1	415	--	--	--	--	--	--	--	--
c10176_g1	634	hypothetical protein PHYSODRAFT_285581 [Phytophthora sojae]	Schizosaccharomyces pombe 972h- 60S ribosomal protein L23 (rpl2301), mRNA	large subunit ribosomal protein L23e	60S ribosomal protein L23 OS=Rattus norvegicus GN=Rpl23 PE=2 SV=1	ribosome biogenesis//translation	structural constituent of ribosome	ribosome	60S ribosomal protein L14/L17/L23
c101760_g1	211	--	--	--	--	--	--	--	--
c101762_g1	213	--	--	--	--	--	--	--	--
c101763_g1	301	--	--	--	--	DNA replication//DNA repair	DNA ligase (ATP) activity	--	--
c101764_g1	318	--	--	--	--	--	--	--	--
c101765_g1	213	--	--	--	--	--	--	--	--
c101766_g1	223	--	--	--	--	--	--	--	--
c101767_g1	896	--	--	--	--	--	--	--	--
c101768_g1	357	--	--	--	--	--	--	--	--
c101769_g1	214	--	--	--	--	oxidation-reduction process//proton transport//mitochondrial electron transport, cytochrome c to oxygen	cytochrome-c oxidase activity	integral to membrane//respiratory chain complex IV	--
c10177_g1	314	--	--	--	--	--	--	--	--
c101770_g1	489	--	--	--	--	--	--	--	--
c101771_g1	391	--	--	--	--	--	--	--	--
c101772_g1	213	--	--	--	--	--	--	--	--
c101773_g1	271	--	--	--	--	--	--	--	--
c101774_g1	810	--	--	--	--	--	--	--	--
c101775_g1	326	--	--	--	--	--	--	--	--
c101776_g1	369	--	--	--	--	--	--	--	--
c101777_g1	409	--	--	--	--	--	--	--	--
c101778_g1	279	--	--	--	--	--	--	--	--
c101779_g1	383	--	--	--	--	--	--	--	--
c10178_g1	206	--	--	--	--	--	--	--	--
c101780_g1	213	hypothetical protein PICST_57317 [Scheffersomyces stipitis CBS 6054] >gi|126095763|gb|ABN65585.1| predicted protein, partial [Scheffersomyces stipitis CBS 6054]	--	--	--	--	--	--	--
c101781_g1	480	--	--	--	--	--	--	--	--
c101782_g1	462	--	--	--	--	--	--	--	--
c101783_g1	243	--	--	--	--	--	--	--	--
c101784_g1	458	--	--	--	--	--	--	--	--
c101785_g1	248	--	--	--	--	--	--	--	--
c101786_g1	416	--	--	--	--	--	--	--	--
c101787_g1	298	--	--	--	--	--	--	--	--
c101788_g1	245	--	--	--	--	--	--	--	--
c101789_g1	627	--	--	--	--	--	--	--	--
c101790_g1	267	--	--	--	--	--	--	--	--
c101792_g1	387	--	--	--	--	--	--	--	--
c101793_g1	543	--	--	--	--	--	--	--	--
c101794_g1	291	--	--	--	--	--	--	--	--
c101795_g1	271	--	--	--	--	--	--	--	--
c101796_g1	266	--	--	--	--	--	--	--	--
c101797_g1	438	g-thionin [Panax ginseng]	Panax ginseng g-thionin gene, complete cds	--	Defensin-like protein 2 OS=Arabidopsis thaliana GN=PDF2.2 PE=2 SV=1	defense response//transport	ion channel inhibitor activity	extracellular region	--
c101798_g1	375	--	--	--	--	--	--	--	--
c101799_g1	352	--	--	--	--	--	--	--	--
c1018_g1	1037	vitelline membrane outer layer 1-like protein [Scylla paramamosain]	--	--	Vitelline membrane outer layer protein 1 homolog OS=Homo sapiens GN=VMO1 PE=1 SV=1	vitelline membrane formation	--	--	--
c101800_g1	723	--	--	--	--	lipid biosynthetic process	--	--	--
c101801_g1	270	--	--	--	--	--	--	--	--
c101802_g1	563	--	--	--	--	--	--	--	--
c101803_g1	632	heat shock protein 70 [Moina mongolica]	Kakapolichus sp. n. AD881 heat shock protein cognate 5 (Hsc70-5) gene, partial cds	molecular chaperone DnaK	Heat shock 70 kDa protein cognate 5 OS=Drosophila melanogaster GN=Hsc70-5 PE=1 SV=2	response to stress//protein folding	ATP binding//unfolded protein binding	--	Molecular chaperones mortalin/PBP74/GRP75, HSP70 superfamily
c101804_g1	355	--	--	--	--	--	--	--	--
c101805_g1	454	--	--	--	--	--	--	--	--
c101806_g1	334	DD5 [Marsupenaeus japonicus]	--	--	Larval cuticle protein LCP-17 OS=Bombyx mori GN=LCP17 PE=2 SV=1	lipopolysaccharide biosynthetic process	structural constituent of cuticle//lipopolysaccharide 3-alpha-galactosyltransferase activity	--	--
c101809_g1	220	--	--	--	--	--	--	--	--
c10181_g1	266	--	--	--	--	--	--	--	--
c101811_g1	408	--	--	--	--	--	--	--	--
c101812_g1	383	--	--	--	--	--	--	--	--
c101813_g1	207	--	--	--	--	--	--	--	--
c101814_g1	393	--	--	--	--	--	--	--	--
c101815_g1	917	--	--	--	--	--	--	--	--
c101816_g1	781	--	--	--	--	--	--	--	--
c101817_g1	249	--	--	--	--	--	--	--	--
c101818_g1	435	--	--	--	--	--	--	--	--
c101819_g1	272	--	--	--	--	--	--	--	--
c10182_g1	415	--	--	--	--	--	--	--	--
c101820_g1	210	--	--	--	--	--	--	--	--
c101821_g1	908	--	--	--	--	--	--	endoplasmic reticulum	--
c101822_g1	650	--	--	--	--	--	--	--	--
c101823_g1	216	--	--	--	--	--	--	--	--
c101825_g1	329	--	--	--	--	nuclear-transcribed mRNA catabolic process, nonsense-mediated decay	--	--	--
c101826_g1	816	--	--	--	--	--	--	--	--
c101827_g1	261	PREDICTED: zinc finger protein 235-like [Mus musculus] >gi|407263726|ref|XP_900082.4| PREDICTED: zinc finger protein 235-like [Mus musculus]	--	KRAB domain-containing zinc finger protein	Zinc finger protein 233 OS=Homo sapiens GN=ZNF233 PE=2 SV=3	intracellular signal transduction//DNA repair	fibroblast growth factor binding//zinc ion binding//metal ion binding//DNA binding	--	FOG: Zn-finger
c101828_g1	216	--	--	--	--	--	--	--	--
c101829_g1	302	--	--	--	--	--	--	--	--
c10183_g1	216	--	--	--	--	--	--	--	--
c101830_g1	345	--	--	--	--	--	--	--	--
c101831_g1	334	--	--	--	--	--	--	--	--
c101832_g1	202	--	--	--	--	--	--	--	--
c101833_g1	212	--	--	--	--	--	--	--	--
c101834_g1	331	--	--	--	--	--	--	--	--
c101835_g1	378	--	--	--	--	--	--	--	--
c101836_g1	749	--	--	--	--	--	--	--	--
c101837_g1	234	--	--	--	--	--	--	--	--
c101838_g1	204	--	--	--	--	--	--	--	--
c101839_g1	417	--	--	--	--	--	--	--	--
c101840_g1	288	--	--	--	--	--	--	--	--
c101841_g1	297	--	--	--	--	--	--	--	--
c101842_g1	306	--	--	--	--	--	--	--	--
c101843_g1	395	--	--	--	--	viral release from host cell//receptor catabolic process//cation transport	cation channel activity	host cell membrane	--
c101844_g1	205	--	--	--	--	--	--	--	--
c101845_g1	230	--	--	--	--	--	--	--	--
c101846_g1	233	--	--	--	--	--	--	--	--
c101847_g1	333	--	--	--	--	--	--	--	--
c101848_g1	288	--	--	--	--	--	--	--	--
c101849_g1	244	--	--	--	--	--	--	--	--
c101850_g1	576	--	--	--	--	--	--	--	--
c101851_g1	254	--	--	--	--	ion transport	mechanically-gated ion channel activity	integral to membrane	--
c101852_g1	265	--	--	--	--	--	--	--	--
c101854_g1	657	--	--	--	--	--	--	--	--
c101855_g1	319	--	--	--	--	--	--	--	--
c101856_g1	398	--	--	--	--	--	--	--	--
c101857_g1	287	--	--	--	--	--	--	--	--
c101858_g1	826	Putative regulation of rho protein signal transduction [Rhipicephalus pulchellus]	--	--	--	starch metabolic process//sucrose metabolic process//streptomycin biosynthetic process//glucose 6-phosphate metabolic process//galactose metabolic process//gluconeogenesis//glycolysis	ATP binding//glucokinase activity	--	--
c101859_g1	266	--	--	--	--	--	--	--	--
c10186_g1	516	--	--	--	--	--	--	--	--
c101860_g1	267	--	--	--	--	--	--	--	--
c101861_g1	365	--	--	--	--	--	--	--	--
c101862_g1	674	--	--	--	--	transmembrane transport	--	--	--
c101863_g1	254	--	--	--	--	--	--	--	--
c101864_g1	570	--	--	--	--	--	--	--	--
c101865_g1	232	--	--	--	--	--	--	--	--
c101866_g1	349	--	--	--	--	--	--	--	--
c101867_g1	642	--	--	--	--	--	--	--	--
c101868_g1	679	GJ22993 [Drosophila virilis] >gi|194152159|gb|EDW67593.1| GJ22993 [Drosophila virilis]	--	prolyl 4-hydroxylase	Prolyl 4-hydroxylase subunit alpha-3 OS=Mus musculus GN=P4ha3 PE=2 SV=1	oxidation-reduction process	oxidoreductase activity//oxidoreductase activity, acting on paired donors, with incorporation or reduction of molecular oxygen, 2-oxoglutarate as one donor, and incorporation of one atom each of oxygen into both donors	--	Prolyl 4-hydroxylase alpha subunit
c101869_g1	231	--	--	--	--	--	--	--	--
c10187_g1	495	--	--	--	--	--	--	--	--
c101870_g1	216	--	--	--	--	--	--	--	--
c101871_g1	428	hypothetical protein VICG_00524 [Vittaforma corneae ATCC 50505]	--	histone H3	Histone H3.1 OS=Encephalitozoon cuniculi (strain GB-M1) GN=HHT1 PE=3 SV=3	--	DNA binding	--	Histones H3 and H4
c101872_g1	227	--	--	--	--	--	--	--	--
c101873_g1	224	--	--	--	--	carbohydrate metabolic process//glycolipid biosynthetic process//globoside metabolic process//cell wall biogenesis	galactoside 2-alpha-L-fucosyltransferase activity	membrane	--
c101874_g1	254	--	--	--	--	--	--	--	--
c101875_g1	231	--	--	--	--	--	--	--	--
c101876_g1	475	--	--	--	--	--	--	--	--
c101877_g1	697	--	--	--	--	--	--	--	--
c101878_g1	239	--	--	--	--	--	--	--	--
c101879_g1	227	--	--	--	--	--	--	--	--
c10188_g1	263	--	--	--	--	--	--	--	--
c10188_g2	215	--	--	--	--	--	--	--	--
c101880_g1	1191	--	--	--	--	--	--	--	--
c101881_g1	1027	--	--	--	--	--	--	--	--
c101882_g1	247	--	--	--	--	--	--	--	--
c101883_g1	427	--	--	--	--	--	--	--	--
c101884_g1	315	--	--	--	--	--	--	--	--
c101885_g1	363	--	--	--	--	--	--	--	--
c101886_g1	323	--	--	--	--	--	--	--	--
c101887_g1	651	--	--	--	--	--	--	--	--
c101888_g1	342	--	--	--	--	--	--	--	--
c101889_g1	385	--	--	--	--	--	--	--	--
c10189_g1	571	--	--	--	--	--	--	--	--
c101890_g1	338	--	--	--	--	--	--	--	--
c101891_g1	224	--	--	--	--	--	--	--	--
c101892_g1	413	--	--	--	--	--	--	--	--
c101893_g1	254	--	--	--	--	--	--	--	--
c101894_g1	981	--	--	--	--	--	--	--	--
c101895_g1	253	--	--	--	--	--	--	--	--
c101896_g1	213	--	--	--	--	--	--	--	--
c101897_g1	431	--	--	--	--	--	--	--	--
c101898_g1	237	--	--	--	--	--	--	--	--
c101899_g1	538	hypothetical protein DAPPUDRAFT_344845 [Daphnia pulex]	--	--	--	purine nucleobase metabolic process//proteolysis//interspecies interaction between organisms	nucleoside-triphosphatase activity//RNA-directed RNA polymerase activity//cysteine-type endopeptidase activity	RNA-directed RNA polymerase complex	--
c10190_g1	740	--	--	--	--	--	--	--	--
c101900_g1	341	--	--	--	--	--	--	--	--
c101901_g1	437	--	--	--	--	--	--	--	--
c101902_g1	285	--	--	--	--	--	--	--	--
c101903_g1	564	--	--	--	--	transport	transporter activity	--	--
c101904_g1	303	--	--	--	--	--	--	--	--
c101905_g1	247	--	--	--	--	--	--	--	--
c101906_g1	210	--	--	--	--	--	--	--	--
c101907_g1	268	--	--	--	--	--	--	--	--
c101908_g1	229	--	--	--	--	--	--	--	--
c101909_g1	264	--	--	--	--	--	--	--	--
c10191_g1	636	--	--	--	--	--	--	--	--
c101910_g1	209	hypothetical protein CHLNCDRAFT_35552 [Chlorella variabilis]	PREDICTED: Jaculus jaculus ribosomal protein L32 (Rpl32), mRNA	large subunit ribosomal protein L32e	60S ribosomal protein L32 OS=Ictalurus punctatus GN=rpl32 PE=2 SV=1	ribosome biogenesis//translation	structural constituent of ribosome	ribosome//intracellular	60S ribosomal protein L32
c101911_g1	700	--	--	--	--	--	--	--	--
c101912_g1	254	osteoclast-stimulating factor 1 [Rattus norvegicus] >gi|81892236|sp|Q6P686.1|OSTF1_RAT RecName: Full=Osteoclast-stimulating factor 1 >gi|38382846|gb|AAH62400.1| Osteoclast stimulating factor 1 [Rattus norvegicus] >gi|149062557|gb|EDM12980.1| osteoclast stimulating factor 1, isoform CRA_a [Rattus norvegicus]	Mus musculus osteoclast stimulating factor 1 (Ostf1), mRNA	--	Osteoclast-stimulating factor 1 OS=Rattus norvegicus GN=Ostf1 PE=1 SV=1	--	SH3 domain binding//protein binding	cytoplasm	Adaptor protein GRB2, contains SH2 and SH3 domains
c101913_g1	246	--	--	--	--	--	--	--	--
c101914_g1	224	--	--	--	--	--	--	--	--
c101915_g1	222	--	--	--	--	--	--	--	--
c101916_g1	290	--	--	--	--	--	--	--	--
c101917_g1	313	--	--	--	--	--	--	--	--
c101918_g1	406	--	--	--	--	--	--	--	--
c101919_g1	527	--	--	--	--	--	--	--	--
c101920_g1	227	--	--	--	--	--	--	--	--
c101921_g1	451	--	--	--	--	--	--	--	--
c101922_g1	543	--	--	--	--	--	--	--	--
c101923_g1	279	--	--	--	--	--	--	--	--
c101924_g1	217	--	--	--	--	--	--	--	--
c101925_g1	312	--	--	--	--	--	--	--	--
c101927_g1	503	--	--	--	--	--	--	--	--
c101928_g1	509	--	--	--	--	--	--	--	--
c101929_g1	448	--	--	--	--	--	--	--	--
c101930_g1	223	--	--	--	--	--	--	--	--
c101931_g1	250	--	--	--	--	--	--	--	--
c101932_g1	366	PREDICTED: uncharacterized protein LOC100890583 [Strongylocentrotus purpuratus]	--	--	--	ATP synthesis coupled proton transport//proton transport//RNA-dependent DNA replication	hydrogen ion transmembrane transporter activity//RNA binding//RNA-directed DNA polymerase activity	mitochondrial proton-transporting ATP synthase complex, coupling factor F(o)	--
c101933_g1	668	--	Nosema ceranae small subunit ribosomal RNA gene, internal transcribed spacer, and large subunit ribosomal RNA gene, complete sequence	--	--	asexual sporulation//proteolysis	aspartic-type endopeptidase activity	--	--
c101934_g1	393	--	--	--	--	--	--	--	--
c101935_g1	204	--	--	--	--	--	--	--	--
c101936_g1	286	--	--	--	--	--	--	--	--
c101937_g1	262	--	--	--	--	--	--	--	--
c101938_g1	332	--	--	--	--	--	--	--	--
c101939_g1	536	--	--	--	--	--	--	--	--
c101940_g1	272	--	--	--	--	--	--	--	--
c101941_g1	272	--	--	--	--	viral protein processing	--	--	--
c101942_g1	329	--	--	--	--	--	--	--	--
c101943_g1	239	--	--	--	--	--	--	--	--
c101944_g1	379	--	--	--	--	--	--	--	--
c101945_g1	1453	PREDICTED: hypothetical protein [Saccoglossus kowalevskii]	--	--	Chromatin target of PRMT1 protein OS=Mus musculus GN=Chtop PE=1 SV=2	--	--	--	--
c101946_g1	253	--	--	--	--	--	--	--	--
c101947_g1	203	--	--	--	--	--	--	--	--
c101948_g1	281	--	--	--	--	--	--	--	--
c101949_g1	243	--	--	--	--	--	--	--	--
c10195_g1	391	--	--	--	--	--	--	--	--
c101950_g1	318	--	--	--	--	--	--	--	--
c101951_g1	242	--	--	--	--	--	--	--	--
c101952_g1	337	--	--	--	--	--	--	--	--
c101953_g1	455	--	--	--	--	--	--	--	--
c101954_g1	480	--	--	--	--	--	--	--	--
c101955_g1	208	--	--	--	--	--	--	--	--
c101956_g1	233	--	--	--	--	--	--	--	--
c101957_g1	448	--	--	--	--	--	--	--	--
c101958_g1	367	--	--	--	--	--	--	--	--
c101959_g1	727	--	--	--	--	--	--	--	--
c10196_g1	314	--	--	--	--	--	--	--	--
c101960_g1	231	--	--	--	--	--	--	--	--
c101961_g1	269	--	--	--	--	2-keto-3-deoxygluconate transport//anion transport//gluconate transport//cation transport//carbohydrate transport	2-keto-3-deoxygluconate:hydrogen symporter activity	integral to membrane	--
c101962_g1	228	--	--	--	--	--	--	--	--
c101963_g1	206	--	--	--	--	--	--	--	--
c101964_g1	204	--	--	--	--	--	--	--	--
c101966_g1	270	--	--	--	--	--	--	--	--
c101967_g1	219	--	--	--	--	--	--	--	--
c101968_g1	244	--	--	--	--	--	--	--	--
c101969_g1	550	hypothetical protein DAPPUDRAFT_238217 [Daphnia pulex]	--	--	--	--	--	--	--
c10197_g1	508	--	--	--	--	--	--	--	--
c101970_g1	472	--	--	--	--	--	--	--	--
c101971_g1	244	--	--	--	--	--	--	--	--
c101972_g1	214	--	--	--	--	--	--	--	--
c101973_g1	549	--	--	--	--	--	--	--	--
c101974_g1	270	--	--	--	--	--	--	--	--
c101975_g1	221	--	--	--	--	--	--	--	--
c101976_g1	213	--	--	--	--	--	--	--	--
c101977_g1	295	--	--	--	--	--	--	--	--
c101979_g1	317	--	--	--	--	--	--	--	--
c10198_g1	243	--	--	--	--	--	--	--	--
c101980_g1	368	--	--	--	--	--	--	--	--
c101981_g1	482	--	--	--	--	--	--	--	--
c101982_g1	264	--	--	--	--	--	--	--	--
c101983_g1	257	--	--	--	--	--	--	--	--
c101984_g1	299	--	--	--	--	--	--	--	--
c101985_g1	328	--	--	--	--	--	--	--	--
c101986_g1	206	--	--	--	--	--	--	--	--
c101987_g1	414	--	--	--	--	--	--	--	--
c101988_g1	231	--	--	--	--	--	--	--	--
c101989_g1	563	--	--	--	--	--	--	--	--
c101990_g1	234	--	--	--	--	--	--	--	--
c101991_g1	222	--	--	--	--	--	--	--	--
c101992_g1	203	--	--	--	--	--	--	--	--
c101993_g1	334	--	--	--	--	--	--	--	--
c101994_g1	351	--	--	--	--	--	--	--	--
c101995_g1	358	--	--	--	--	--	--	--	--
c101996_g1	317	--	--	--	--	--	--	--	--
c101997_g1	267	--	--	--	--	--	--	--	--
c101998_g1	220	--	--	--	--	--	--	--	--
c101999_g1	214	--	--	--	--	--	--	--	--
c102_g1	264	--	--	--	--	--	--	--	--
c102000_g1	1122	--	--	--	--	--	--	--	--
c102001_g1	361	--	--	--	--	--	--	--	--
c102002_g1	401	--	--	--	--	--	--	--	--
c102003_g1	463	--	--	--	--	--	--	--	--
c102005_g1	242	--	--	--	--	--	--	--	--
c102006_g1	242	--	--	--	--	--	--	--	--
c102007_g1	217	--	--	--	--	tRNA aminoacylation	ATP binding//ligase activity, forming aminoacyl-tRNA and related compounds	--	--
c102008_g1	282	--	--	--	--	protein import into nucleus//positive regulation of autophagy	unfolded protein binding	nuclear pore	--
c102009_g1	381	--	--	--	--	--	--	--	--
c10201_g1	279	--	--	--	--	--	--	--	--
c102010_g1	374	--	--	--	--	--	--	--	--
c102011_g1	257	--	--	--	--	--	--	--	--
c102012_g1	257	--	Oryza sativa (indica cultivar-group) cDNA clone:OSIGCFA006G17, full insert sequence	--	--	--	--	--	--
c102014_g1	410	--	--	--	--	--	--	--	--
c102015_g1	279	--	--	--	--	--	--	--	--
c102016_g1	654	--	--	--	--	--	--	--	--
c102017_g1	227	--	--	--	--	--	--	--	--
c102018_g1	258	--	--	--	--	--	--	--	--
c102019_g1	838	--	--	--	--	--	--	--	--
c10202_g1	387	--	--	--	--	--	--	--	--
c102020_g1	229	PgMADS protein3 [Panax ginseng]	Panax ginseng PgMADS3 mRNA for PgMADS protein3, complete cds	MADS-box transcription factor, plant	Agamous-like MADS-box protein AGL8 homolog OS=Solanum tuberosum PE=2 SV=1	cell adhesion//regulation of transcription, DNA-dependent	protein dimerization activity//sequence-specific DNA binding transcription factor activity//DNA binding	transcription factor complex//bacterial-type flagellum//nucleus	--
c102021_g1	219	--	--	--	--	--	--	--	--
c102022_g1	1362	--	--	--	--	--	--	--	--
c102023_g1	207	--	--	--	--	--	--	--	--
c102024_g1	240	--	--	--	--	--	--	--	--
c102025_g1	213	--	--	--	--	--	--	--	--
c102026_g1	212	--	--	--	--	DNA repair	catalytic activity	--	--
c102027_g1	209	--	--	--	--	--	--	--	--
c102028_g1	561	--	--	--	--	--	--	--	--
c102029_g1	317	--	--	--	--	pathogenesis	--	extracellular region	--
c10203_g1	672	--	--	--	--	--	--	--	--
c102030_g1	384	--	--	--	--	--	--	--	--
c102031_g1	370	--	--	--	--	--	--	--	--
c102032_g1	224	--	--	--	--	--	--	--	--
c102033_g1	401	--	--	--	--	--	--	--	--
c102034_g1	202	--	--	--	--	--	--	--	--
c102035_g1	243	--	--	--	--	--	--	--	--
c102036_g1	232	--	--	--	--	--	--	--	--
c102037_g1	417	--	--	--	--	--	--	--	--
c102038_g1	234	--	--	--	--	--	--	--	--
c102039_g1	360	--	--	--	--	--	--	--	--
c102040_g1	378	--	--	--	--	regulation of actin filament polymerization	--	cytoskeleton	--
c102041_g1	253	--	--	--	--	--	--	--	--
c102042_g1	221	--	--	--	--	--	--	--	--
c102043_g1	330	--	--	--	--	--	--	--	--
c102045_g1	356	hypothetical protein CRE_07941 [Caenorhabditis remanei] >gi|308246295|gb|EFO90247.1| hypothetical protein CRE_07941 [Caenorhabditis remanei]	--	--	--	RNA-dependent DNA replication	RNA-directed DNA polymerase activity//RNA binding	--	--
c102046_g1	267	--	--	--	--	--	--	--	--
c102047_g1	260	--	--	--	--	--	--	--	--
c102048_g1	229	--	--	--	--	--	--	--	--
c102049_g1	238	hypothetical protein [Paramecium tetraurelia strain d4-2] >gi|124413441|emb|CAK78571.1| unnamed protein product [Paramecium tetraurelia]	--	--	Caltractin ICL1a OS=Paramecium tetraurelia GN=Icl1a PE=1 SV=2	--	calcium ion binding	--	Calmodulin and related proteins (EF-Hand superfamily)
c102050_g1	206	--	--	--	--	--	--	--	--
c102051_g1	291	--	--	--	--	--	--	--	--
c102052_g1	209	--	--	--	--	--	--	--	--
c102053_g1	231	--	--	--	--	--	--	--	--
c102054_g1	206	--	--	--	--	--	--	--	--
c102055_g1	291	--	Escherichia coli O111:H- str. 11128 DNA, complete genome	--	--	--	--	--	--
c102056_g1	210	--	--	--	--	--	--	--	--
c102057_g1	213	--	--	--	--	--	--	--	--
c102058_g1	245	--	--	--	--	--	--	membrane	--
c102059_g1	364	--	--	--	--	--	--	--	--
c102060_g1	622	--	--	--	--	--	--	--	--
c102061_g1	740	--	--	--	--	transcription, DNA-dependent//purine nucleobase metabolic process//pyrimidine nucleobase metabolic process	DNA-directed RNA polymerase activity//DNA binding	nucleolus	--
c102063_g1	216	--	--	--	--	--	--	--	--
c102064_g1	237	--	--	--	--	--	--	--	--
c102065_g1	282	--	--	--	--	--	--	--	--
c102066_g1	516	--	--	--	--	--	--	--	--
c102069_g1	263	--	--	--	--	--	--	--	--
c10207_g1	263	--	--	--	--	--	--	--	--
c10207_g2	249	--	--	--	--	biotin metabolic process//biotin biosynthetic process	6-carboxyhexanoate-CoA ligase activity//ATP binding	--	--
c102070_g1	266	--	--	--	--	--	--	--	--
c102071_g1	376	--	--	--	--	--	--	--	--
c102072_g1	255	--	--	--	--	--	--	--	--
c102073_g1	493	hypothetical protein DAPPUDRAFT_316211 [Daphnia pulex]	--	diaminopimelate decarboxylase	Diaminopimelate decarboxylase OS=Methanocaldococcus jannaschii (strain ATCC 43067 / DSM 2661 / JAL-1 / JCM 10045 / NBRC 100440) GN=lysA PE=1 SV=1	--	catalytic activity	--	--
c102074_g1	549	cbl-D, putative [Pediculus humanus corporis] >gi|212513289|gb|EEB15888.1| cbl-D, putative [Pediculus humanus corporis]	--	--	--	--	protein binding	--	--
c102075_g1	531	--	--	--	--	--	--	--	--
c102076_g1	214	--	--	--	--	--	--	--	--
c102077_g1	281	--	--	--	--	electron transport//DNA repair	zinc ion binding//electron carrier activity//iron-sulfur cluster binding	--	--
c102078_g1	669	--	--	--	--	--	--	--	--
c102079_g1	314	--	--	--	--	--	--	--	--
c102080_g1	329	--	--	--	--	--	--	--	--
c102081_g1	248	--	--	--	--	--	--	--	--
c102082_g1	299	--	--	--	--	--	--	--	--
c102083_g1	201	--	--	--	--	--	--	--	--
c102084_g1	276	--	--	--	--	--	--	--	--
c102085_g1	226	--	--	--	--	--	--	--	--
c102086_g1	237	--	--	--	--	--	--	--	--
c102087_g1	308	--	--	--	--	--	--	--	--
c102088_g1	596	--	--	--	--	--	--	--	--
c102089_g1	423	--	--	--	--	--	--	--	--
c10209_g1	368	--	--	--	--	--	--	--	--
c102090_g1	339	--	--	--	--	--	--	--	--
c102091_g1	453	--	--	--	--	--	--	--	--
c102092_g1	227	--	--	--	--	--	--	--	--
c102093_g1	916	--	--	--	--	oxidation-reduction process//regulation of transcription, DNA-dependent	protein-disulfide reductase activity	--	--
c102094_g1	413	--	--	--	--	--	--	--	--
c102095_g1	398	--	--	--	--	--	--	--	--
c102096_g1	338	--	--	--	--	--	--	--	--
c102097_g1	317	--	--	--	--	--	--	--	--
c102098_g1	773	--	--	--	--	--	--	--	--
c102099_g1	269	--	--	--	--	--	--	--	--
c1021_g1	551	--	--	--	--	protein ubiquitination	ubiquitin-protein ligase activity	--	--
c102100_g1	274	--	--	--	--	--	--	--	--
c102101_g1	265	--	--	--	--	--	--	--	--
c102102_g1	320	--	--	--	--	--	--	--	--
c102103_g1	608	AGAP002824-PA [Anopheles gambiae str. PEST] >gi|333467917|gb|EAA07472.5| AGAP002824-PA [Anopheles gambiae str. PEST]	--	tachykinin-like receptor	Tachykinin-like peptides receptor 86C OS=Drosophila melanogaster GN=Takr86C PE=2 SV=2	G-protein coupled receptor signaling pathway	G-protein coupled receptor activity	membrane//integral to membrane	G protein-coupled receptor
c102104_g1	424	--	--	--	--	--	--	--	--
c102106_g1	245	PREDICTED: uncharacterized protein LOC100902590 [Metaseiulus occidentalis]	--	--	--	V(D)J recombination	DNA binding//sequence-specific DNA binding	nucleus	--
c102107_g1	223	--	--	--	--	--	--	--	--
c102108_g1	429	--	--	--	--	--	--	--	--
c102109_g1	246	--	--	--	--	--	--	--	--
c10211_g1	266	--	--	--	--	--	--	--	--
c102111_g1	340	--	--	--	--	--	--	--	--
c102112_g1	429	--	--	--	--	--	--	--	--
c102113_g1	213	--	--	--	--	--	--	--	--
c102114_g1	462	--	--	--	--	--	--	--	--
c102115_g1	210	--	--	--	--	--	--	--	--
c102116_g1	409	--	--	--	--	--	--	--	--
c102117_g1	301	--	--	--	--	--	--	--	--
c102118_g1	345	--	--	--	--	--	--	--	--
c102119_g1	314	--	--	--	--	--	--	--	--
c10212_g1	438	--	--	--	--	--	--	--	--
c102120_g1	248	--	--	--	--	--	--	--	--
c102121_g1	359	--	--	--	--	--	--	--	--
c102122_g1	774	--	--	--	--	--	--	--	--
c102123_g1	207	--	--	--	--	--	--	--	--
c102124_g1	1244	--	--	--	--	--	--	--	--
c102125_g1	406	--	--	--	--	--	--	--	--
c102126_g1	428	--	--	--	--	--	--	--	--
c102127_g1	726	--	--	--	--	--	--	--	--
c102128_g1	505	--	--	--	--	--	--	--	--
c102129_g1	213	--	--	--	--	--	--	--	--
c10213_g1	209	--	--	--	--	--	--	--	--
c102130_g1	459	--	--	--	--	--	--	--	--
c102131_g1	295	--	--	--	--	--	--	--	--
c102132_g1	229	--	--	--	--	--	--	--	--
c102133_g1	521	Putative tick transposon, partial [Rhipicephalus pulchellus]	--	--	--	--	--	--	--
c102135_g1	207	--	--	--	--	--	--	--	--
c102136_g1	282	--	--	--	--	--	--	--	--
c102137_g1	340	--	--	--	--	photosynthesis, light reaction//photosynthesis	--	integral to membrane//photosystem II	--
c102138_g1	207	--	--	--	--	--	--	--	--
c102139_g1	244	--	--	--	--	--	--	--	--
c102140_g1	216	--	--	--	--	--	--	--	--
c102141_g1	359	--	--	--	--	--	--	--	--
c102142_g1	494	--	--	--	--	--	--	--	--
c102143_g1	920	--	--	--	--	--	--	--	--
c102144_g1	333	--	--	--	--	--	--	--	--
c102146_g1	297	--	--	--	--	regulation of cyclin-dependent protein serine/threonine kinase activity	protein kinase binding	--	--
c102147_g1	247	--	--	--	--	pathogenesis	--	extracellular region	--
c102148_g1	430	--	--	--	--	mercury ion transport	mercury ion transmembrane transporter activity	membrane	--
c102149_g1	253	--	--	--	--	--	--	--	--
c102150_g1	345	--	--	--	--	--	--	--	--
c102151_g1	502	--	--	--	--	--	--	--	--
c102152_g1	201	--	--	--	--	--	--	--	--
c102153_g1	283	--	--	--	--	--	--	--	--
c102154_g1	264	--	--	--	--	--	protein dimerization activity//DNA binding	--	--
c102155_g1	401	--	--	--	--	--	--	--	--
c102156_g1	426	--	--	--	--	--	--	outer membrane	--
c102157_g1	236	--	--	--	--	--	--	--	--
c102158_g1	372	--	--	--	--	--	--	--	--
c102159_g1	287	--	--	--	--	--	--	--	--
c102160_g1	512	--	--	--	--	--	--	--	--
c102161_g1	1322	--	--	--	--	--	--	--	--
c102162_g1	298	--	--	--	--	--	--	--	--
c102163_g1	274	--	--	--	--	--	--	--	--
c102164_g1	308	--	--	--	--	--	--	--	--
c102166_g1	566	--	--	--	--	--	--	--	--
c102167_g1	243	--	--	--	--	--	--	--	--
c102168_g1	376	--	--	--	--	--	--	--	--
c102169_g1	307	--	--	--	--	--	--	--	--
c10217_g1	206	--	--	--	--	--	--	--	--
c10217_g2	314	--	--	--	--	--	--	--	--
c102170_g1	268	--	--	--	--	--	--	--	--
c102171_g1	416	--	--	--	--	--	--	--	--
c102172_g1	255	--	--	--	--	--	--	--	--
c102173_g1	221	--	--	--	--	--	--	--	--
c102174_g1	396	--	--	--	--	--	--	--	--
c102175_g1	310	--	--	--	--	--	--	--	--
c102177_g1	206	--	--	--	--	--	--	--	--
c102178_g1	722	--	--	--	--	--	--	--	--
c102179_g1	360	--	--	--	--	--	--	--	--
c102180_g1	429	reverse transcriptase [Penaeus monodon]	--	--	--	--	--	--	--
c102181_g1	319	--	--	--	--	--	--	--	--
c102182_g1	248	--	--	--	--	--	--	--	--
c102183_g1	604	--	--	--	--	--	--	--	--
c102184_g1	531	RT02067p [Drosophila melanogaster]	--	--	--	regulation of transcription, DNA-dependent	chromatin binding//protein binding//DNA binding	nucleus//chromosome, centromeric region//chromatin	--
c102185_g1	541	--	--	--	--	--	--	--	--
c102187_g1	778	--	--	--	--	--	--	--	--
c102188_g1	213	--	--	--	--	--	--	--	--
c102189_g1	313	--	--	--	--	--	--	--	--
c10219_g1	235	--	--	--	--	--	--	--	--
c102190_g1	374	--	--	--	--	--	--	--	--
c102191_g1	302	--	--	--	--	--	--	--	--
c102192_g1	395	reverse transcriptase [Penaeus monodon]	Penaeus monodon endogenous virus Infectious hypodermal and hematopoietic necrosis virus non-structural protein 1 and structural protein genes, complete cds; and unnamed retrotransposon reverse transcriptase gene, partial cds	--	--	--	--	--	--
c102193_g1	278	--	--	--	--	--	--	--	--
c102194_g1	467	--	--	--	--	signal transduction	FMN binding//signal transducer activity	--	--
c102195_g1	427	--	--	--	--	--	--	--	--
c102196_g1	414	--	--	--	--	--	--	--	--
c102197_g1	402	--	--	--	--	--	--	--	--
c102198_g1	372	--	--	--	--	--	--	--	--
c1022_g1	304	--	--	--	--	--	--	--	--
c102200_g1	414	hypothetical protein DAPPUDRAFT_230594 [Daphnia pulex]	--	cytochrome c oxidase subunit 6b	Cytochrome c oxidase subunit 6B OS=Schizosaccharomyces pombe (strain 972 / ATCC 24843) GN=cox12 PE=2 SV=2	mitochondrial electron transport, cytochrome c to oxygen//proton transport	cytochrome-c oxidase activity	respiratory chain complex IV//mitochondrion	Cytochrome c oxidase, subunit VIb/COX12
c102201_g1	227	--	--	--	--	--	--	--	--
c102202_g1	260	--	--	--	--	--	--	--	--
c102203_g1	242	heat shock 70 kDa protein, mitochondrial precursor [Phytophthora infestans T30-4] >gi|262106488|gb|EEY64540.1| heat shock 70 kDa protein, mitochondrial precursor [Phytophthora infestans T30-4]	--	--	--	response to stress//protein folding	ATP binding//methyltransferase activity//unfolded protein binding	--	--
c102204_g1	1611	--	--	--	--	silicate transport	--	integral to membrane	--
c102205_g1	240	--	--	--	--	--	--	--	--
c102206_g1	438	--	--	--	--	--	--	--	--
c102207_g1	395	--	--	--	--	--	--	--	--
c102208_g1	232	--	--	--	--	--	--	--	--
c102209_g1	284	--	--	--	--	--	--	--	--
c10221_g1	364	--	--	--	--	--	--	--	--
c102210_g1	209	--	--	--	--	translational initiation//regulation of translational initiation	translation initiation factor activity//RNA binding	cytoplasm//ribosome	--
c102211_g1	242	--	--	--	--	--	--	--	--
c102212_g1	262	--	--	--	--	--	--	--	--
[truncated: 115,542 more rows]
