# Supplementary material for: Transcriptome analysis on the exoskeleton formation in early developmetal stages and reconstruction scenario in growth-moulting in Litopenaeus vannamei
Source: Sci Rep. 2017 Apr 24;7:1098. doi: 10.1038/s41598-017-01220-6 (PMC5430884; doi:10.1038/s41598-017-01220-6)
Supplement: Supplementary file 3 — Table S2 [file 41598_2017_1220_MOESM3_ESM.xlsx]

## Sheet: A;GO_classification_count
Table S2 Gene classification results. A. Gene Ontology (GO) classifications of genes. It includes the hierarchy of GO and gene number in this GO term. B. Clusters of Orthologous Group (COG) classifications of genes. It shows the COG class, abbreviation, gene numbers and IDs in the COG term. C. The detail of 259 pathways found in the transcriptome. Detailed information provided in the table are th…
#GO ID (Lev2)	GO Term (Lev2)	GO Term (Lev1)	Gene Number
GO:0005215	transporter activity	Molecular Function	2660
GO:0030234	enzyme regulator activity	Molecular Function	573
GO:0060089	molecular transducer activity	Molecular Function	1010
GO:0004872	receptor activity	Molecular Function	842
GO:0016209	antioxidant activity	Molecular Function	83
GO:0005488	binding	Molecular Function	13264
GO:0003824	catalytic activity	Molecular Function	9679
GO:0000988	protein binding transcription factor activity	Molecular Function	324
GO:0016247	channel regulator activity	Molecular Function	188
GO:0005198	structural molecule activity	Molecular Function	1521
GO:0001071	nucleic acid binding transcription factor activity	Molecular Function	806
GO:0048519	negative regulation of biological process	Biological Process	319
GO:0022414	reproductive process	Biological Process	212
GO:0022610	biological adhesion	Biological Process	474
GO:0048518	positive regulation of biological process	Biological Process	337
GO:0065007	biological regulation	Biological Process	5820
GO:0040007	growth	Biological Process	70
GO:0032502	developmental process	Biological Process	638
GO:0023052	signaling	Biological Process	2832
GO:0051704	multi-organism process	Biological Process	1738
GO:0000003	reproduction	Biological Process	445
GO:0050789	regulation of biological process	Biological Process	5491
GO:0044699	single-organism process	Biological Process	9152
GO:0071840	cellular component organization or biogenesis	Biological Process	2958
GO:0002376	immune system process	Biological Process	172
GO:0051179	localization	Biological Process	5065
GO:0009987	cellular process	Biological Process	15425
GO:0051234	establishment of localization	Biological Process	4914
GO:0008152	metabolic process	Biological Process	13030
GO:0032501	multicellular organismal process	Biological Process	1048
GO:0040011	locomotion	Biological Process	294
GO:0050896	response to stimulus	Biological Process	4095
GO:0031012	extracellular matrix	Cellular Component	193
GO:0005623	cell	Cellular Component	9333
GO:0044456	synapse part	Cellular Component	47
GO:0032991	macromolecular complex	Cellular Component	6002
GO:0044420	extracellular matrix part	Cellular Component	98
GO:0044464	cell part	Cellular Component	9328
GO:0044422	organelle part	Cellular Component	4135
GO:0019012	virion	Cellular Component	1063
GO:0031974	membrane-enclosed lumen	Cellular Component	1754
GO:0044421	extracellular region part	Cellular Component	696
GO:0044425	membrane part	Cellular Component	5459
GO:0043226	organelle	Cellular Component	6977
GO:0045202	synapse	Cellular Component	48
GO:0044423	virion part	Cellular Component	1063
GO:0030054	cell junction	Cellular Component	58
GO:0016020	membrane	Cellular Component	5926
GO:0005576	extracellular region	Cellular Component	707

## Sheet: B;KOG_classification
Class	Abbreviation	Gene Numbers	Gene IDs
General function prediction only	R	2583	c100549_g1,c10110_g1,c10119_g2,c101370_g1,c101421_g1,c101460_g1,c101469_g1,c101827_g1,c102604_g1,c102610_g1,c102622_g1,c102792_g1,c102801_g1,c102946_g1,c103022_g1,c103123_g1,c103192_g1,c103328_g1,c103343_g1,c103423_g1,c10355_g1,c103719_g1,c104978_g1,c105106_g1,c105662_g1,c105753_g1,c105949_g1,c106458_g1,c106546_g1,c106645_g1,c106770_g1,c10679_g1,c107415_g1,c107557_g1,c108481_g1,c108902_g1,c10903_…
Signal transduction mechanisms	T	2036	c100145_g1,c10041_g1,c101380_g1,c101476_g1,c10148_g1,c101606_g1,c101912_g1,c102049_g1,c102103_g1,c102916_g1,c10328_g1,c103547_g1,c103637_g1,c103763_g1,c104394_g1,c105706_g1,c105728_g1,c10628_g1,c106423_g1,c106648_g1,c107309_g1,c107343_g1,c10814_g1,c108156_g1,c108318_g1,c10908_g1,c1090_g1,c109301_g1,c109519_g1,c109942_g1,c110959_g1,c111036_g1,c111185_g1,c111255_g1,c111261_g1,c111839_g1,c112205_g1,…
Posttranslational modification, protein turnover, chaperones	O	1283	c100113_g1,c100925_g1,c10098_g2,c101477_g1,c101514_g1,c101559_g1,c101594_g1,c101649_g1,c101653_g1,c101758_g1,c101803_g1,c10250_g1,c102599_g1,c102749_g1,c103011_g1,c103012_g1,c103025_g1,c10355_g1,c103910_g1,c104340_g1,c105237_g1,c105302_g1,c105375_g1,c105561_g1,c105615_g1,c105657_g1,c105903_g1,c106051_g1,c106588_g1,c10778_g1,c107839_g1,c107881_g1,c108195_g1,c108498_g1,c108822_g1,c109048_g1,c109398…
Translation, ribosomal structure and biogenesis	J	1164	c100151_g1,c100284_g1,c100448_g1,c100474_g1,c100484_g1,c100617_g1,c10072_g1,c100970_g1,c101138_g1,c101338_g1,c101424_g1,c101438_g1,c101442_g1,c101529_g1,c101547_g1,c101566_g1,c101639_g1,c101670_g1,c101703_g1,c10176_g1,c101910_g1,c102339_g1,c102397_g1,c102434_g1,c102515_g1,c102576_g1,c102629_g1,c102660_g1,c102749_g1,c102893_g1,c102991_g1,c103028_g1,c103044_g1,c103065_g1,c103089_g1,c103284_g1,c1033…
Amino acid transport and metabolism	E	640	c10148_g1,c101571_g1,c101598_g1,c101868_g1,c102595_g1,c103356_g1,c103547_g1,c103763_g1,c104169_g1,c105098_g1,c106196_g1,c107309_g1,c108543_g1,c109574_g1,c10978_g1,c109993_g1,c110080_g1,c110132_g1,c110660_g1,c110_g1,c111857_g1,c113943_g1,c113955_g1,c114069_g1,c114801_g1,c114863_g1,c114901_g1,c115299_g1,c115422_g1,c115468_g1,c115935_g1,c116812_g1,c116965_g1,c117538_g1,c118210_g1,c118306_g1,c118470_…
Function unknown	S	639	c103499_g1,c105304_g1,c108741_g1,c109419_g1,c109856_g1,c1100_g1,c110938_g1,c111341_g1,c112070_g1,c112161_g1,c112856_g1,c115845_g1,c119902_g1,c120366_g1,c120707_g1,c121565_g1,c123074_g1,c123628_g1,c123657_g1,c124015_g1,c12462_g1,c12713_g1,c128819_g1,c129217_g1,c131420_g1,c136118_g1,c16540_g1,c18755_g1,c19555_g1,c20013_g1,c20185_g1,c21600_g1,c22246_g1,c22331_g1,c23013_g1,c24172_g1,c27177_g1,c27532_…
Transcription	K	631	c101474_g1,c102776_g1,c103047_g1,c103165_g1,c103579_g1,c103684_g1,c103851_g1,c104327_g1,c106156_g1,c108625_g1,c110557_g1,c111524_g1,c112384_g1,c112428_g1,c119453_g1,c119947_g1,c120282_g1,c120405_g1,c120665_g1,c121866_g1,c122038_g1,c122524_g1,c125223_g1,c126585_g1,c126886_g1,c127748_g1,c128257_g1,c129007_g1,c129472_g1,c12981_g1,c13013_g1,c13128_g1,c131936_g1,c13226_g1,c133408_g1,c135587_g1,c1381_g…
Cytoskeleton	Z	625	c102579_g1,c102674_g1,c103147_g1,c10329_g2,c103724_g1,c103769_g1,c104258_g1,c104394_g1,c104656_g1,c104861_g1,c106087_g1,c10619_g1,c106682_g1,c107703_g1,c107757_g1,c108130_g1,c109809_g1,c109961_g1,c110984_g1,c11114_g1,c11123_g1,c111357_g1,c111548_g1,c11181_g1,c111920_g1,c112083_g1,c11242_g1,c112604_g1,c113648_g1,c114059_g1,c1146_g1,c114858_g1,c115940_g1,c117328_g1,c11743_g1,c117681_g1,c117693_g1,c…
Inorganic ion transport and metabolism	P	509	c100000_g1,c10148_g1,c103547_g1,c103763_g1,c107309_g1,c108318_g1,c108972_g1,c110776_g1,c111036_g1,c111839_g1,c112269_g1,c113361_g1,c114069_g1,c114427_g1,c114801_g1,c115935_g1,c116873_g1,c116965_g1,c117237_g1,c117538_g1,c118306_g1,c119476_g1,c120074_g1,c120300_g1,c120714_g1,c122176_g1,c12300_g1,c123263_g1,c123789_g1,c125297_g1,c125431_g1,c125510_g1,c125873_g1,c126204_g1,c126895_g1,c12729_g1,c12824…
Intracellular trafficking, secretion, and vesicular transport	U	504	c100204_g1,c102349_g1,c103389_g1,c105547_g1,c105561_g1,c108794_g1,c109519_g1,c110927_g1,c112698_g1,c113125_g1,c114210_g1,c115878_g1,c119408_g1,c121798_g1,c122602_g1,c123208_g1,c123262_g1,c123475_g1,c123870_g1,c125570_g1,c12721_g1,c127685_g1,c12775_g1,c12806_g1,c12919_g1,c129552_g1,c129782_g1,c131215_g1,c131243_g1,c131754_g1,c132192_g1,c132413_g1,c132859_g1,c133415_g1,c18722_g1,c19558_g1,c22192_g1…
Carbohydrate transport and metabolism	G	455	c10014_g1,c103522_g1,c104375_g1,c105162_g1,c106056_g1,c10831_g1,c108756_g1,c109400_g1,c110829_g1,c110973_g1,c111028_g1,c111857_g1,c112650_g1,c11271_g1,c115422_g1,c116738_g1,c116826_g1,c117459_g1,c118781_g1,c119614_g1,c119736_g1,c120345_g1,c120386_g1,c120511_g1,c120814_g1,c121353_g1,c121368_g1,c122725_g1,c123258_g1,c12385_g1,c123908_g1,c124727_g1,c125773_g1,c126599_g1,c128539_g1,c129242_g1,c130266…
Energy production and conversion	C	406	c100731_g1,c101332_g1,c101571_g1,c101743_g1,c102200_g1,c102597_g1,c102787_g1,c102903_g1,c103051_g1,c103099_g1,c103558_g1,c104327_g1,c104968_g1,c105393_g1,c105857_g1,c106292_g1,c108794_g1,c109245_g1,c110615_g1,c110770_g1,c110777_g1,c112270_g1,c112772_g1,c113267_g1,c114125_g1,c114497_g1,c114863_g1,c115011_g1,c116380_g1,c116964_g1,c117118_g1,c117319_g1,c120152_g1,c120365_g1,c121969_g1,c12213_g1,c122…
RNA processing and modification	A	387	c10071_g1,c102220_g1,c103381_g1,c103567_g1,c104554_g1,c105133_g1,c105906_g1,c108547_g1,c111413_g1,c111587_g1,c113790_g1,c114435_g1,c114724_g1,c11534_g1,c115860_g1,c11907_g1,c119368_g1,c119749_g1,c120045_g1,c120255_g1,c122821_g1,c12325_g1,c123577_g1,c124873_g1,c125312_g1,c125399_g1,c128138_g1,c129395_g1,c129820_g1,c130210_g1,c132719_g1,c134963_g1,c135144_g1,c135323_g1,c136030_g1,c17016_g1,c19513_g…
Lipid transport and metabolism	I	363	c100156_g1,c101413_g1,c1065_g1,c109993_g1,c116384_g1,c128254_g1,c128521_g1,c128586_g1,c128797_g1,c129698_g1,c130422_g1,c132387_g1,c133258_g1,c18004_g1,c19466_g1,c25594_g1,c29484_g1,c34067_g1,c34536_g1,c390_g1,c39263_g1,c39347_g1,c42663_g1,c43567_g1,c43694_g1,c47007_g1,c47705_g1,c49453_g1,c51255_g1,c51446_g1,c51565_g1,c51667_g1,c51712_g2,c51793_g1,c52520_g1,c52755_g1,c53470_g1,c53499_g1,c53626_g1,…
Cell cycle control, cell division, chromosome partitioning	D	265	c103769_g1,c106682_g1,c111920_g1,c114858_g1,c115679_g1,c1187_g1,c119453_g1,c119547_g1,c119762_g1,c123889_g1,c125124_g1,c126403_g1,c128294_g1,c128596_g1,c131541_g1,c132955_g1,c24620_g1,c26838_g1,c30755_g1,c31693_g1,c32428_g1,c34448_g1,c34675_g1,c39682_g1,c39716_g1,c39813_g1,c41210_g1,c42597_g1,c42873_g1,c44081_g1,c44098_g1,c46242_g1,c46649_g1,c46740_g1,c47105_g1,c48618_g1,c51180_g1,c51507_g1,c5187…
Replication, recombination and repair	L	241	c110587_g1,c119453_g1,c124397_g1,c12811_g1,c19756_g1,c28249_g1,c34448_g1,c34675_g1,c36717_g1,c37136_g1,c37495_g1,c37495_g2,c42204_g1,c42998_g1,c43695_g1,c44081_g1,c46740_g1,c51761_g1,c51894_g1,c53132_g1,c53531_g1,c55933_g1,c56045_g1,c56361_g1,c57790_g1,c57829_g1,c58722_g1,c58752_g1,c59749_g1,c59768_g1,c60711_g1,c60745_g1,c61061_g1,c61089_g1,c61644_g1,c62643_g1,c63477_g1,c63968_g1,c63977_g1,c64257…
Secondary metabolites biosynthesis, transport and catabolism	Q	222	c10263_g1,c116689_g1,c133137_g1,c29896_g1,c34536_g1,c3757_g1,c390_g1,c39269_g1,c40589_g1,c43694_g1,c44502_g1,c45062_g1,c48070_g1,c49453_g1,c52520_g1,c52755_g1,c54004_g1,c55081_g1,c56197_g1,c56434_g1,c57232_g1,c57490_g1,c57655_g1,c57655_g2,c58635_g1,c59049_g1,c60174_g1,c61090_g1,c61213_g1,c62936_g1,c62980_g1,c63541_g1,c64122_g1,c64586_g1,c64771_g1,c64875_g1,c64918_g1,c64982_g1,c65412_g2,c65412_g4,…
Chromatin structure and dynamics	B	220	c10069_g1,c101871_g1,c103422_g1,c103860_g1,c105083_g1,c105542_g1,c105983_g1,c106156_g1,c111823_g1,c113013_g1,c114070_g1,c119818_g1,c120432_g1,c121073_g1,c122893_g1,c123129_g1,c124388_g1,c126521_g1,c128905_g1,c133178_g1,c19194_g1,c19607_g1,c22668_g1,c22801_g1,c24620_g1,c26956_g1,c28034_g1,c30755_g1,c32329_g1,c32944_g1,c33490_g1,c33647_g1,c3555_g1,c41205_g1,c43096_g1,c43688_g1,c44517_g1,c44590_g1,c…
Nucleotide transport and metabolism	F	139	c102504_g1,c105068_g1,c107898_g1,c109153_g1,c113948_g1,c121223_g1,c121268_g1,c121274_g1,c12194_g1,c13083_g1,c19925_g1,c19925_g2,c24873_g1,c2845_g1,c317_g1,c34712_g1,c38476_g1,c40916_g1,c42008_g1,c43932_g1,c44253_g1,c50403_g1,c50403_g2,c51665_g1,c52381_g1,c53069_g1,c57320_g2,c57320_g7,c57780_g1,c58286_g1,c59817_g1,c59817_g2,c60916_g1,c61466_g1,c61720_g1,c61997_g1,c62125_g1,c62125_g2,c62125_g3,c626…
Defense mechanisms	V	138	c101372_g1,c101380_g1,c105706_g1,c105758_g1,c1064_g1,c10814_g1,c119525_g1,c11953_g1,c129584_g1,c130899_g1,c131248_g1,c133411_g1,c135193_g1,c27662_g1,c348_g1,c38866_g1,c39248_g1,c40592_g1,c40607_g1,c43730_g1,c44103_g1,c44452_g1,c48498_g1,c49206_g1,c49887_g1,c51475_g1,c57401_g1,c58252_g1,c60538_g1,c62588_g1,c62679_g1,c62932_g1,c64456_g1,c65260_g1,c65815_g1,c65912_g1,c66198_g1,c66198_g3,c67580_g1,c6…
Cell wall/membrane/envelope biogenesis	M	137	c108821_g1,c111879_g1,c117459_g1,c12904_g1,c18286_g1,c21750_g1,c34087_g1,c40112_g1,c40983_g3,c44167_g1,c44504_g1,c46204_g1,c49187_g1,c51419_g1,c52585_g1,c54618_g1,c58940_g1,c60017_g1,c60974_g1,c61254_g1,c61489_g1,c61882_g1,c63045_g1,c63141_g1,c63550_g1,c64702_g1,c64901_g1,c65746_g1,c67030_g1,c67459_g4,c67459_g5,c68207_g1,c68706_g1,c68743_g1,c69170_g1,c70060_g1,c70228_g1,c70484_g1,c72314_g1,c72443…
Coenzyme transport and metabolism	H	114	c103759_g1,c105314_g1,c110777_g1,c112431_g1,c115027_g1,c115449_g1,c115776_g1,c116380_g1,c120751_g1,c13007_g1,c130665_g1,c130895_g1,c132452_g1,c132870_g1,c38682_g1,c47230_g1,c47230_g2,c48762_g1,c50580_g2,c50580_g3,c5123_g1,c51885_g1,c53936_g1,c54327_g1,c59398_g2,c59527_g1,c60583_g1,c61685_g1,c62538_g1,c64431_g2,c65124_g1,c65814_g1,c66950_g1,c67013_g1,c67041_g1,c67293_g1,c67919_g1,c67999_g1,c68461_…
Extracellular structures	W	108	c108156_g1,c11420_g1,c115238_g1,c133348_g1,c15480_g1,c19996_g2,c25857_g1,c26793_g1,c39009_g1,c52404_g1,c55386_g1,c60304_g1,c60521_g1,c60974_g1,c61974_g1,c62837_g1,c63045_g1,c63550_g1,c64194_g1,c65815_g1,c66111_g1,c67636_g1,c68155_g1,c68597_g1,c68809_g2,c69144_g1,c69382_g4,c69645_g1,c70351_g1,c70484_g1,c70725_g2,c71357_g1,c71909_g1,c72982_g1,c73008_g1,c73361_g3,c74163_g2,c74270_g2,c75193_g1,c75270…
Nuclear structure	Y	35	c115878_g1,c54799_g2,c60616_g1,c62096_g1,c62450_g1,c63294_g1,c64605_g1,c65768_g1,c66731_g1,c67316_g1,c68573_g2,c68979_g1,c69548_g1,c701_g1,c71011_g1,c72111_g1,c74803_g3,c74851_g1,c75074_g1,c75547_g3,c75573_g1,c76301_g1,c76630_g1,c79351_g1,c79962_g1,c80045_g1,c80359_g4,c80715_g2,c81466_g1,c82085_g2,c82355_g3,c82734_g1,c8279_g1,c83313_g1,c83395_g1
Cell motility	N	18	c115679_g1,c12072_g1,c57195_g1,c64557_g1,c66623_g1,c70356_g4,c75628_g1,c75944_g1,c80593_g1,c81036_g1,c82731_g2,c83127_g1,c83155_g1,c83307_g1,c83429_g1,c83429_g2,c83524_g1,c83722_g3
Unamed protein	X	3	c71065_g1,c81519_g1,c82363_g2

## Sheet: C;KEGG_classification
Pathway Hierarchy1	Pathway Hierarchy2	KEGG Pathway	Pathway ID	Gene Number	Gene IDs
Organismal Systems	Endocrine system	Oxytocin signaling pathway	ko04921	173	c84055_g1,c64352_g2,c75748_g1,c78047_g2,c60198_g1,c77645_g1,c80168_g1,c42435_g1,c73729_g2,c113648_g1,c75748_g2,c77939_g1,c70202_g1,c38619_g1,c79621_g1,c62125_g2,c109961_g1,c93011_g1,c61242_g1,c76717_g1,c62189_g1,c51089_g1,c45653_g3,c80996_g1,c75859_g1,c107142_g1,c42071_g1,c78558_g3,c59517_g2,c81020_g2,c66981_g1,c3262_g1,c83801_g1,c1142_g1,c81830_g1,c82038_g1,c52120_g1,c45455_g1,c72300_g1,c106546_…
Organismal Systems	Endocrine system	Estrogen signaling pathway	ko04915	130	c13477_g1,c39732_g1,c130886_g1,c105728_g1,c54864_g1,c77463_g1,c116059_g1,c71375_g1,c129972_g1,c70034_g1,c71661_g1,c64238_g1,c27275_g1,c129565_g1,c135641_g1,c83783_g1,c136148_g1,c76012_g5,c77981_g2,c71375_g2,c62047_g1,c67525_g1,c82682_g1,c93061_g1,c43931_g1,c124940_g1,c40321_g1,c57898_g1,c81020_g4,c81857_g1,c77981_g1,c8617_g1,c87707_g1,c80323_g1,c12786_g2,c8617_g2,c45631_g1,c77746_g1,c31675_g1,c77…
Organismal Systems	Immune system	Antigen processing and presentation	ko04612	118	c77463_g2,c76012_g3,c117308_g1,c84332_g1,c123045_g1,c21505_g1,c67426_g1,c128257_g1,c135953_g1,c51326_g2,c114514_g1,c128916_g1,c73672_g2,c47204_g1,c99363_g1,c77703_g1,c125318_g1,c127308_g1,c122000_g1,c49319_g1,c69741_g1,c77463_g3,c131924_g1,c71351_g2,c97289_g1,c61481_g1,c76012_g2,c94221_g1,c23912_g1,c49901_g1,c65436_g1,c75071_g1,c115068_g1,c90306_g1,c46243_g1,c8617_g2,c63709_g1,c110287_g1,c51751_g…
Organismal Systems	Endocrine system	Insulin signaling pathway	ko04910	113	c12700_g1,c53255_g1,c114749_g1,c83166_g4,c74182_g1,c104375_g1,c63401_g2,c62902_g1,c81693_g1,c82063_g6,c67385_g1,c67922_g4,c120110_g1,c72794_g1,c111255_g1,c33301_g1,c63519_g2,c99679_g1,c60705_g1,c70391_g1,c67648_g1,c129292_g1,c28004_g1,c54540_g1,c65841_g1,c79412_g3,c73441_g1,c2557_g1,c79393_g2,c64604_g1,c76095_g2,c77046_g1,c83554_g2,c76198_g1,c74321_g1,c83166_g3,c49724_g2,c75218_g1,c76731_g2,c8127…
Organismal Systems	Digestive system	Pancreatic secretion	ko04972	102	c75182_g1,c80996_g2,c128586_g1,c69930_g1,c83801_g2,c82512_g2,c55944_g2,c83159_g2,c76861_g1,c74453_g1,c81665_g1,c79262_g7,c74586_g3,c44386_g1,c49530_g1,c83444_g1,c55363_g2,c130257_g1,c79408_g2,c52165_g1,c58118_g1,c40127_g1,c84629_g1,c57094_g2,c78912_g2,c62619_g1,c69128_g1,c43664_g1,c62619_g2,c75764_g1,c42674_g1,c82390_g1,c58258_g1,c83159_g3,c69052_g4,c70779_g1,c79472_g2,c86428_g1,c103328_g1,c80127…
Organismal Systems	Endocrine system	Thyroid hormone signaling pathway	ko04919	99	c82038_g1,c82047_g2,c61520_g1,c83600_g1,c71632_g4,c109809_g1,c45455_g1,c76331_g1,c51920_g1,c83074_g1,c83195_g1,c62189_g1,c83129_g1,c79970_g1,c75859_g1,c74827_g1,c68374_g1,c135394_g1,c75724_g1,c59517_g2,c78558_g3,c83661_g1,c81618_g1,c77738_g1,c93011_g1,c109961_g1,c52538_g1,c64401_g1,c68632_g1,c69930_g2,c74708_g1,c60848_g1,c79621_g1,c70877_g1,c64662_g1,c73138_g1,c80941_g2,c75341_g1,c59235_g1,c63701…
Organismal Systems	Circulatory system	Vascular smooth muscle contraction	ko04270	97	c111255_g1,c57320_g2,c83444_g1,c63519_g2,c53433_g2,c130257_g1,c52165_g1,c47838_g1,c120110_g1,c75463_g1,c80996_g2,c128586_g1,c81693_g1,c83565_g1,c76861_g1,c83159_g2,c55944_g2,c74746_g2,c438_g1,c114749_g1,c78670_g1,c29366_g1,c9601_g1,c46125_g2,c691_g1,c70779_g1,c12876_g1,c83159_g3,c71640_g1,c72218_g1,c103328_g1,c61239_g1,c81020_g3,c1090_g1,c62125_g3,c76198_g1,c72183_g1,c56157_g1,c78912_g2,c60355_g1…
Organismal Systems	Circulatory system	Adrenergic signaling in cardiomyocytes	ko04261	94	c113192_g1,c126276_g1,c69930_g2,c51869_g1,c105728_g1,c76794_g4,c57716_g1,c79621_g1,c75341_g1,c75748_g2,c71361_g1,c75748_g1,c71661_g1,c70034_g1,c42435_g1,c73729_g2,c61912_g2,c60198_g1,c55221_g1,c84939_g1,c84055_g1,c71894_g1,c79586_g1,c59935_g1,c67525_g1,c82038_g1,c72986_g2,c52676_g1,c43931_g1,c80532_g1,c26953_g1,c25126_g1,c136148_g1,c46027_g1,c81020_g2,c83801_g1,c71433_g1,c80996_g1,c55363_g3,c8102…
Organismal Systems	Nervous system	Glutamatergic synapse	ko04724	94	c45589_g1,c55929_g1,c82956_g1,c79846_g1,c82017_g1,c43931_g1,c82682_g1,c82956_g2,c67525_g1,c74045_g1,c82038_g1,c67669_g1,c51464_g1,c60041_g1,c81857_g1,c68295_g6,c80996_g1,c10148_g1,c81796_g1,c79262_g6,c82017_g2,c78808_g2,c68295_g1,c45716_g2,c77939_g1,c75748_g2,c97100_g1,c27267_g1,c79621_g1,c64831_g1,c79770_g1,c105728_g1,c120714_g1,c45589_g2,c55797_g2,c83756_g1,c66719_g1,c84055_g1,c80149_g2,c75560_…
Organismal Systems	Digestive system	Salivary secretion	ko04970	84	c83444_g1,c63519_g2,c53433_g2,c55363_g2,c76060_g1,c120110_g1,c40127_g1,c49446_g2,c52165_g1,c71547_g1,c80996_g2,c47679_g1,c69930_g1,c73856_g1,c83159_g2,c76861_g1,c55944_g2,c44386_g1,c64675_g1,c30309_g1,c79262_g7,c114749_g1,c120901_g1,c75188_g2,c29366_g1,c86428_g1,c71640_g1,c113131_g1,c9601_g1,c83159_g3,c69052_g4,c62125_g3,c1090_g1,c20506_g1,c55363_g1,c81020_g3,c84629_g1,c57094_g2,c78912_g2,c76198_…
Organismal Systems	Environmental adaptation	Circadian entrainment	ko04713	84	c49446_g2,c120110_g1,c52165_g1,c27267_g2,c68295_g4,c63519_g2,c83444_g1,c111255_g1,c55797_g1,c68295_g5,c55797_g4,c114749_g1,c55944_g2,c76861_g1,c83159_g2,c76157_g2,c55797_g3,c78937_g2,c69843_g1,c83801_g2,c73856_g1,c80996_g2,c1090_g1,c62125_g3,c62750_g4,c66713_g3,c81020_g3,c55743_g1,c16348_g2,c71640_g1,c69468_g1,c9601_g1,c60979_g1,c83159_g3,c68023_g2,c29366_g1,c76095_g2,c44501_g1,c2557_g1,c79393_g2…
Organismal Systems	Nervous system	Dopaminergic synapse	ko04728	83	c63519_g2,c68295_g5,c55797_g1,c59747_g1,c70226_g2,c68295_g4,c73612_g1,c68619_g1,c101697_g1,c120110_g1,c55797_g3,c81693_g1,c75958_g1,c76157_g2,c69843_g1,c76861_g1,c55797_g4,c114749_g1,c29366_g1,c71640_g1,c69468_g1,c66713_g3,c80906_g2,c1090_g1,c55743_g1,c81020_g3,c78912_g2,c68295_g3,c42736_g2,c68295_g7,c76198_g1,c63877_g1,c77746_g1,c66709_g2,c26471_g1,c44501_g1,c76095_g2,c2557_g1,c79393_g2,c80532_g…
Organismal Systems	Nervous system	Neurotrophin signaling pathway	ko04722	83	c42102_g1,c54237_g1,c26992_g1,c60848_g1,c69869_g1,c132859_g1,c64644_g1,c85235_g1,c27959_g2,c27959_g1,c83095_g2,c64238_g1,c70034_g1,c81024_g1,c64540_g1,c79440_g1,c73729_g2,c27275_g1,c81020_g2,c136148_g1,c75858_g1,c62047_g1,c72300_g1,c72348_g1,c67674_g1,c81567_g1,c80532_g1,c67281_g1,c72408_g1,c57898_g1,c76717_g1,c46905_g1,c81020_g4,c130049_g1,c88399_g1,c75859_g1,c59640_g1,c81020_g3,c16937_g1,c71848…
Organismal Systems	Sensory system	Phototransduction - fly	ko04745	81	c59235_g2,c59009_g1,c64352_g2,c68403_g1,c113648_g1,c73729_g2,c80168_g1,c42435_g1,c78047_g2,c46913_g1,c133494_g1,c67471_g1,c76236_g2,c68632_g1,c52538_g1,c59235_g1,c78808_g2,c66888_g1,c81020_g4,c76717_g1,c62189_g1,c59517_g2,c78558_g3,c83155_g1,c59037_g1,c63513_g1,c93011_g1,c109961_g1,c57898_g1,c80992_g1,c82047_g2,c82038_g1,c45455_g1,c109809_g1,c76236_g3,c83524_g2,c136148_g1,c81020_g2,c51792_g1,c761…
Organismal Systems	Endocrine system	Thyroid hormone synthesis	ko04918	79	c105728_g1,c74445_g1,c69930_g2,c64941_g2,c73931_g1,c79621_g1,c64344_g1,c75748_g2,c60943_g1,c75341_g1,c108498_g1,c68351_g3,c80085_g1,c73931_g2,c71361_g1,c71661_g1,c75748_g1,c84939_g1,c10098_g2,c80168_g1,c42435_g1,c74369_g2,c72819_g1,c84055_g1,c82038_g1,c67525_g1,c70881_g2,c78705_g1,c78211_g3,c43931_g1,c64941_g5,c23762_g1,c114999_g1,c15248_g1,c77401_g2,c80996_g1,c27905_g1,c81857_g1,c40321_g1,c64344…
Organismal Systems	Immune system	Leukocyte transendothelial migration	ko04670	78	c124090_g1,c59517_g1,c67385_g1,c71348_g3,c67420_g2,c60578_g1,c126238_g1,c74746_g2,c56132_g1,c94099_g1,c58378_g1,c60061_g1,c132616_g1,c82964_g1,c82688_g3,c79849_g1,c71687_g1,c69843_g1,c64352_g1,c72676_g1,c103328_g1,c69495_g1,c63384_g1,c16937_g1,c12456_g1,c74341_g3,c70779_g1,c25523_g1,c80122_g1,c60521_g1,c78558_g1,c130693_g1,c78912_g2,c33649_g1,c51792_g1,c68456_g1,c62619_g2,c62619_g1,c71433_g1,c805…
Organismal Systems	Sensory system	Inflammatory mediator regulation of TRP channels	ko04750	78	c44928_g1,c87583_g1,c81020_g2,c136148_g1,c81882_g2,c43931_g1,c75458_g1,c80532_g1,c12812_g1,c67525_g1,c81882_g1,c82038_g1,c57898_g1,c130625_g1,c81857_g1,c80996_g1,c76717_g1,c81020_g4,c77881_g2,c368_g1,c75748_g2,c77939_g1,c59966_g1,c79621_g1,c80666_g1,c74996_g1,c105728_g1,c132859_g1,c83095_g2,c59935_g1,c73690_g1,c84055_g1,c60198_g1,c42435_g1,c73729_g2,c80168_g1,c71661_g1,c70034_g1,c75748_g1,c94734_…
Organismal Systems	Development	Axon guidance	ko04360	77	c103328_g1,c78875_g1,c16937_g1,c38045_g1,c75069_g2,c80482_g2,c70779_g1,c25523_g1,c65841_g1,c75069_g1,c60521_g1,c80193_g1,c38045_g2,c87221_g1,c80318_g1,c63877_g1,c62619_g2,c62619_g1,c56137_g3,c56716_g1,c81094_g1,c70236_g1,c28644_g1,c111255_g1,c60578_g1,c19564_g3,c74746_g2,c11743_g1,c76963_g1,c80797_g2,c79849_g1,c19444_g1,c69843_g1,c82446_g1,c81416_g1,c64376_g1,c71350_g1,c26992_g1,c77478_g1,c62395_…
Organismal Systems	Endocrine system	Melanogenesis	ko04916	77	c76366_g1,c69843_g1,c80996_g2,c71574_g1,c68673_g1,c114749_g1,c83159_g2,c55944_g2,c76861_g1,c111255_g1,c42062_g1,c63519_g2,c83444_g1,c52165_g1,c120110_g1,c46975_g1,c77746_g1,c79031_g1,c76198_g1,c63706_g2,c78912_g2,c79393_g2,c2557_g1,c76095_g2,c73619_g1,c65841_g1,c69468_g1,c51802_g1,c83159_g3,c71640_g1,c29366_g1,c80777_g4,c81020_g3,c1090_g1,c66713_g3,c61520_g2,c78320_g2,c79255_g1,c75964_g1,c63706_g…
Organismal Systems	Endocrine system	Progesterone-mediated oocyte maturation	ko04914	72	c69626_g1,c67281_g1,c80532_g1,c43931_g1,c80461_g1,c82732_g1,c14386_g1,c67525_g1,c75859_g1,c8617_g1,c80996_g1,c80294_g1,c75748_g2,c39732_g1,c79621_g1,c73415_g1,c53960_g1,c129972_g1,c55997_g1,c84055_g1,c7657_g1,c73306_g1,c27275_g1,c61732_g1,c80518_g1,c71378_g1,c55371_g1,c78277_g1,c70034_g1,c75748_g1,c49319_g1,c67152_g1,c67054_g1,c66213_g1,c69741_g1,c67385_g1,c82767_g1,c52165_g1,c20118_g1,c83444_g1,…
Organismal Systems	Endocrine system	GnRH signaling pathway	ko04912	70	c74333_g1,c64829_g2,c29366_g1,c71640_g1,c59728_g1,c83159_g3,c25523_g1,c69468_g1,c80906_g2,c1090_g1,c55242_g1,c81020_g3,c49724_g2,c76198_g1,c97436_g1,c65841_g1,c82434_g1,c60194_g1,c76095_g2,c2557_g1,c79393_g2,c63519_g2,c83444_g1,c111255_g1,c60578_g1,c79985_g1,c120110_g1,c60420_g1,c52165_g1,c83128_g1,c80996_g2,c76419_g1,c65993_g2,c76861_g1,c55944_g2,c83159_g2,c114749_g1,c79770_g1,c79621_g1,c73361_g…
Organismal Systems	Digestive system	Protein digestion and absorption	ko04974	67	c49530_g1,c83471_g1,c74453_g1,c69930_g1,c62837_g1,c69382_g4,c79408_g2,c83326_g1,c80119_g5,c128533_g1,c79873_g1,c78152_g2,c28085_g1,c80052_g1,c78152_g1,c74260_g1,c69128_g1,c79068_g1,c57094_g2,c71357_g1,c46497_g1,c83674_g1,c14925_g1,c86428_g1,c79472_g2,c58258_g1,c80032_g1,c574_g1,c66299_g2,c64980_g1,c37155_g1,c81359_g1,c67930_g1,c83080_g3,c81796_g1,c74827_g1,c64367_g1,c74999_g1,c46027_g1,c80663_g2,…
Organismal Systems	Immune system	Chemokine signaling pathway	ko04062	65	c79431_g1,c27275_g1,c75748_g1,c64238_g1,c70034_g1,c64540_g1,c59009_g1,c81666_g1,c84055_g1,c64831_g1,c79621_g1,c70533_g1,c26992_g1,c71350_g1,c61225_g1,c78808_g2,c42102_g1,c75748_g2,c68807_g1,c80041_g1,c59640_g1,c75859_g1,c80996_g1,c65632_g1,c79906_g2,c79707_g4,c69931_g2,c81342_g1,c43931_g1,c72300_g1,c67281_g1,c67674_g1,c67525_g1,c62047_g1,c82038_g1,c49724_g2,c62619_g1,c62619_g2,c65841_g1,c41971_g1…
Organismal Systems	Circulatory system	Cardiac muscle contraction	ko04260	63	c77564_g2,c915_g1,c91915_g1,c70329_g1,c42955_g1,c74074_g1,c40909_g1,c128116_g1,c67509_g1,c94595_g1,c126778_g1,c68456_g1,c61912_g2,c84939_g1,c57094_g2,c101332_g1,c76924_g3,c75341_g1,c71639_g2,c71361_g1,c30593_g1,c54946_g1,c38966_g1,c49411_g2,c42850_g1,c93139_g1,c21120_g1,c69930_g2,c84150_g1,c51869_g1,c86428_g1,c26609_g1,c49411_g1,c71354_g2,c42761_g1,c47151_g1,c41804_g1,c19830_g1,c83801_g2,c53633_g…
Organismal Systems	Nervous system	Long-term potentiation	ko04720	63	c55929_g1,c45589_g1,c27267_g2,c81020_g2,c120110_g1,c136148_g1,c63519_g2,c67674_g1,c67281_g1,c111255_g1,c68295_g5,c55797_g1,c71714_g6,c82038_g1,c68295_g4,c71848_g2,c57898_g1,c83159_g2,c76861_g1,c76963_g1,c55797_g4,c68673_g1,c114749_g1,c60041_g1,c75859_g1,c76717_g1,c81693_g1,c55797_g3,c81020_g4,c78937_g2,c68295_g6,c68295_g1,c1090_g1,c71714_g2,c81020_g3,c71848_g1,c79621_g1,c27267_g1,c29366_g1,c71640…
Organismal Systems	Immune system	Fc gamma R-mediated phagocytosis	ko04666	62	c75798_g1,c102916_g1,c81682_g3,c128215_g1,c34840_g1,c11743_g1,c76419_g1,c74760_g1,c62902_g1,c81043_g6,c67996_g1,c80041_g1,c71002_g3,c68807_g1,c63922_g1,c75859_g1,c104656_g1,c128148_g1,c63401_g2,c59640_g1,c28644_g1,c70236_g1,c82017_g1,c115940_g1,c79985_g1,c67385_g1,c22461_g2,c60578_g1,c61633_g1,c19564_g3,c111255_g1,c83932_g1,c82731_g4,c99679_g1,c38045_g2,c87221_g1,c62833_g1,c83095_g2,c65841_g1,c80…
Organismal Systems	Nervous system	Cholinergic synapse	ko04725	62	c80125_g1,c44386_g1,c55944_g2,c83159_g2,c76861_g1,c62460_g1,c64335_g1,c79566_g2,c80996_g1,c74666_g1,c69843_g1,c76157_g2,c80996_g2,c42071_g1,c79946_g1,c61428_g2,c67939_g2,c75859_g1,c66152_g1,c52165_g1,c61428_g1,c46027_g1,c67385_g1,c76237_g1,c67525_g1,c79597_g1,c82038_g1,c43931_g1,c111255_g1,c65017_g1,c83444_g1,c82682_g1,c84055_g1,c69543_g2,c70861_g1,c88836_g1,c65841_g1,c84339_g1,c75748_g1,c77746_g…
Organismal Systems	Nervous system	Serotonergic synapse	ko04726	60	c73690_g1,c81560_g1,c50703_g1,c79387_g1,c52574_g1,c65841_g1,c122093_g1,c81753_g1,c75748_g1,c71661_g1,c42435_g1,c27275_g1,c80168_g1,c78912_g2,c55743_g1,c81335_g1,c82796_g1,c78006_g1,c77939_g1,c59966_g1,c78006_g2,c74292_g8,c82058_g1,c78808_g2,c55823_g2,c77447_g1,c71962_g1,c44894_g1,c105728_g1,c71640_g1,c64831_g1,c79621_g1,c80666_g1,c26417_g1,c83276_g1,c49701_g2,c76861_g1,c69843_g1,c75958_g1,c76157_…
Organismal Systems	Digestive system	Gastric acid secretion	ko04971	59	c81020_g4,c76717_g1,c80996_g1,c69930_g1,c69843_g1,c81857_g1,c80996_g2,c75463_g1,c44386_g1,c78670_g1,c114749_g1,c57898_g1,c83159_g2,c55944_g2,c76861_g1,c62460_g1,c82038_g1,c67525_g1,c83444_g1,c63519_g2,c43931_g1,c73685_g1,c120110_g1,c136148_g1,c81020_g2,c46027_g1,c52165_g1,c77884_g1,c75748_g1,c71661_g1,c80168_g1,c73729_g2,c42435_g1,c78912_g2,c57094_g2,c72183_g1,c84939_g1,c76198_g1,c76095_g2,c2557_…
Organismal Systems	Nervous system	Synaptic vesicle cycle	ko04721	59	c125267_g1,c78661_g1,c62042_g1,c71279_g2,c82796_g1,c27548_g1,c85999_g1,c2759_g1,c80705_g4,c861_g1,c50729_g1,c71962_g1,c79926_g1,c42878_g1,c78661_g3,c117319_g1,c81430_g2,c53565_g1,c50059_g1,c12213_g1,c102787_g1,c59773_g1,c2104_g1,c74715_g3,c2644_g1,c119408_g1,c101743_g1,c121969_g1,c69908_g1,c58655_g1,c125682_g1,c84009_g1,c75580_g5,c72274_g1,c86282_g1,c69970_g1,c74539_g3,c53565_g3,c39206_g1,c70112_…
Organismal Systems	Digestive system	Bile secretion	ko04976	55	c82951_g1,c76272_g1,c77206_g1,c70056_g1,c114348_g1,c46375_g1,c84055_g1,c78941_g1,c83804_g1,c57094_g2,c84939_g1,c71661_g1,c82401_g2,c75748_g1,c24796_g1,c77884_g1,c82401_g1,c74810_g2,c79934_g1,c71361_g1,c79729_g1,c65695_g2,c81046_g2,c75748_g2,c75341_g1,c81952_g1,c77564_g1,c79621_g1,c83159_g3,c105728_g1,c71640_g1,c86428_g1,c69930_g2,c83159_g2,c83816_g1,c55944_g2,c82456_g2,c81801_g2,c70301_g1,c80996_…
Organismal Systems	Nervous system	GABAergic synapse	ko04727	55	c75748_g1,c82877_g3,c43354_g1,c78912_g2,c75560_g1,c93634_g1,c84055_g1,c80149_g2,c73375_g1,c71640_g1,c83159_g3,c54864_g1,c79621_g1,c64831_g1,c56960_g1,c45716_g1,c97100_g1,c78029_g2,c75748_g2,c55743_g1,c15124_g2,c78808_g2,c45716_g2,c69465_g1,c54664_g1,c77151_g1,c43830_g1,c76157_g2,c78994_g1,c69843_g1,c69899_g1,c80996_g1,c20584_g1,c80996_g2,c35826_g1,c15124_g1,c77639_g1,c83159_g2,c55944_g2,c49701_g2…
Organismal Systems	Environmental adaptation	Plant-pathogen interaction	ko04626	47	c69741_g1,c49319_g1,c14802_g1,c81020_g2,c136148_g1,c120110_g1,c63519_g2,c65436_g1,c14386_g1,c57898_g1,c114749_g1,c80464_g1,c84332_g1,c40321_g1,c78658_g3,c8617_g1,c75859_g1,c15248_g1,c76717_g1,c81020_g4,c68351_g3,c12786_g1,c93948_g1,c49319_g2,c81020_g3,c44019_g2,c39732_g1,c1090_g1,c29366_g1,c132490_g1,c80323_g1,c50020_g1,c120025_g1,c129972_g1,c8617_g2,c115068_g1,c44019_g1,c55997_g1,c12786_g2,c7939…
Organismal Systems	Endocrine system	Insulin secretion	ko04911	45	c84055_g1,c79586_g1,c76001_g2,c42674_g1,c70056_g1,c71661_g1,c75748_g1,c77746_g1,c84939_g1,c57094_g2,c78912_g2,c42435_g1,c75341_g1,c75748_g2,c66713_g3,c71361_g1,c69468_g1,c83159_g3,c86428_g1,c71640_g1,c105728_g1,c69930_g2,c79621_g1,c64675_g1,c44386_g1,c83159_g2,c76861_g1,c62460_g1,c55944_g2,c66760_g1,c69930_g1,c80996_g1,c83801_g2,c71128_g1,c80996_g2,c81857_g1,c52165_g1,c83801_g1,c71433_g1,c79551_g…
Organismal Systems	Nervous system	Retrograde endocannabinoid signaling	ko04723	45	c49701_g2,c76861_g1,c55944_g2,c83159_g2,c58955_g2,c80996_g1,c69843_g1,c76157_g2,c78994_g1,c80996_g2,c52165_g1,c29805_g1,c43567_g1,c73807_g1,c51793_g1,c67525_g1,c76160_g1,c82038_g1,c74018_g1,c71714_g6,c43931_g1,c111255_g1,c80532_g1,c82682_g1,c83444_g1,c84055_g1,c79387_g1,c65841_g1,c75748_g1,c74715_g3,c80168_g1,c78912_g2,c42435_g1,c74948_g1,c43354_g1,c55743_g1,c80906_g2,c75748_g2,c71714_g2,c78808_g…
Organismal Systems	Endocrine system	PPAR signaling pathway	ko03320	44	c6315_g1,c67754_g1,c63630_g1,c62936_g1,c60848_g1,c77252_g1,c80539_g1,c75894_g2,c78356_g2,c132490_g1,c133258_g1,c128254_g1,c67154_g1,c83648_g1,c63788_g1,c74810_g2,c71639_g4,c80958_g1,c59453_g1,c71639_g3,c75382_g1,c93837_g1,c89785_g1,c73244_g1,c51667_g1,c77413_g1,c82412_g1,c80464_g1,c130765_g1,c81243_g1,c25594_g1,c84650_g1,c125101_g1,c76432_g2,c50457_g1,c76763_g1,c67648_g1,c80472_g2,c130422_g1,c825…
Organismal Systems	Development	Dorso-ventral axis formation	ko04320	42	c59689_g1,c77865_g1,c64399_g3,c67359_g1,c80983_g5,c76097_g1,c71949_g1,c131151_g1,c83783_g1,c75316_g4,c27275_g1,c49724_g2,c74101_g2,c82434_g1,c74101_g1,c65841_g1,c31251_g1,c74292_g2,c82903_g1,c111255_g1,c48130_g1,c76929_g2,c61806_g1,c78212_g6,c70622_g1,c62047_g1,c83305_g1,c60836_g1,c67619_g1,c26237_g1,c72444_g2,c83670_g1,c75859_g1,c80741_g4,c60143_g1,c73669_g1,c81079_g3,c81260_g3,c79169_g1,c58549_…
Organismal Systems	Immune system	Complement and coagulation cascades	ko04610	42	c81406_g1,c60617_g1,c75880_g2,c75574_g1,c69648_g1,c70470_g1,c65710_g1,c54666_g1,c66076_g1,c83713_g1,c63303_g1,c81978_g1,c76951_g2,c80579_g2,c79408_g1,c81207_g1,c83410_g1,c80719_g1,c81138_g2,c81165_g6,c75329_g1,c77966_g1,c11953_g1,c78953_g1,c74867_g1,c75631_g1,c28598_g1,c75872_g1,c81602_g1,c81657_g1,c76384_g1,c75408_g1,c77637_g1,c66111_g1,c63223_g1,c81835_g1,c64219_g2,c129584_g1,c68074_g1,c52456_g…
Organismal Systems	Endocrine system	Ovarian Steroidogenesis	ko04913	39	c83444_g1,c122162_g1,c81882_g2,c75458_g1,c43931_g1,c81882_g1,c67525_g1,c52165_g1,c20118_g1,c81857_g1,c80996_g2,c80996_g1,c55944_g2,c83159_g2,c80666_g1,c79621_g1,c39454_g1,c77564_g1,c71640_g1,c105728_g1,c83159_g3,c82058_g1,c67979_g1,c77939_g1,c75748_g2,c81952_g1,c81491_g2,c81335_g1,c74321_g1,c62218_g1,c39049_g1,c71661_g1,c75748_g1,c12809_g1,c77206_g1,c79387_g1,c74251_g1,c73690_g1,c84055_g1
Organismal Systems	Immune system	T cell receptor signaling pathway	ko04660	38	c60916_g1,c60041_g1,c75859_g1,c80041_g1,c42071_g1,c79707_g4,c102916_g1,c81939_g1,c72674_g1,c76963_g1,c62047_g1,c60578_g1,c81830_g1,c80532_g1,c72300_g1,c71252_g2,c111255_g1,c60420_g1,c67385_g1,c56137_g3,c70034_g1,c27275_g1,c78745_g2,c49724_g2,c63877_g1,c64604_g1,c65841_g1,c80122_g1,c60848_g1,c25523_g1,c70779_g1,c74333_g1,c79997_g1,c69495_g1,c80887_g1,c71350_g1,c26992_g1,c103328_g1
Organismal Systems	Nervous system	Long-term depression	ko04730	36	c77939_g1,c62125_g3,c57716_g1,c9601_g1,c126276_g1,c105728_g1,c120714_g1,c36503_g1,c82111_g1,c65841_g1,c71894_g1,c73348_g1,c74251_g1,c42736_g2,c80168_g1,c42435_g1,c78912_g2,c27275_g1,c71661_g1,c53681_g2,c20118_g1,c66981_g1,c62125_g1,c49446_g2,c111255_g1,c82682_g1,c67281_g1,c131568_g1,c82038_g1,c76861_g1,c62125_g2,c75859_g1,c81857_g1,c69843_g1,c73856_g1,c75292_g1
Organismal Systems	Development	Osteoclast differentiation	ko04380	35	c80532_g1,c4429_g1,c111255_g1,c71252_g2,c77848_g1,c81830_g1,c67385_g1,c60420_g1,c59640_g1,c60041_g1,c75859_g1,c82688_g3,c42071_g1,c66058_g1,c76366_g1,c76963_g1,c79707_g4,c74333_g1,c79997_g1,c82385_g1,c80906_g2,c66713_g3,c69495_g1,c80887_g1,c42102_g1,c16937_g1,c78745_g2,c49724_g2,c63877_g1,c62619_g2,c62619_g1,c80647_g1,c70034_g1,c65841_g1,c60194_g1
Organismal Systems	Excretory system	Collecting duct acid secretion	ko04966	35	c58655_g1,c84009_g1,c125682_g1,c86282_g1,c53565_g3,c39206_g1,c67143_g1,c123627_g1,c47075_g1,c92489_g1,c82787_g2,c117118_g1,c50059_g2,c59044_g1,c127711_g1,c114497_g1,c310_g1,c125267_g1,c78661_g1,c62042_g1,c2759_g1,c85999_g1,c861_g1,c50729_g1,c79926_g1,c42878_g1,c78661_g3,c117319_g1,c53565_g1,c81430_g2,c12213_g1,c50059_g1,c102787_g1,c2104_g1,c121969_g1
Organismal Systems	Excretory system	Vasopressin-regulated water reabsorption	ko04962	33	c79621_g1,c94018_g1,c105728_g1,c71640_g1,c83809_g1,c75797_g2,c75748_g2,c66713_g3,c79584_g3,c55470_g3,c77075_g1,c79901_g1,c71661_g1,c77746_g1,c84055_g1,c79243_g1,c78658_g1,c123823_g1,c99174_g1,c75182_g4,c52165_g1,c81857_g1,c80996_g2,c83767_g1,c77151_g1,c82512_g2,c80996_g1,c82466_g1,c55944_g2,c70560_g1,c74903_g1,c72408_g1,c64675_g1
Organismal Systems	Digestive system	Mineral absorption	ko04978	32	c75341_g1,c81046_g2,c75401_g1,c71361_g1,c69930_g2,c86428_g1,c82927_g2,c82606_g1,c80370_g1,c67838_g1,c68977_g1,c39486_g1,c57094_g2,c68841_g1,c84939_g1,c39486_g2,c57168_g1,c129388_g1,c77829_g2,c82927_g1,c12729_g1,c80764_g1,c14052_g1,c78696_g1,c76389_g2,c100000_g1,c79959_g1,c57597_g1,c76650_g2,c69930_g1,c93718_g1,c82850_g3
Organismal Systems	Endocrine system	Renin-angiotensin system	ko04614	31	c75654_g1,c82783_g2,c74781_g2,c65115_g1,c82462_g2,c79491_g1,c46664_g1,c80943_g1,c75781_g1,c79734_g1,c77801_g1,c83397_g3,c76677_g1,c75326_g2,c83397_g1,c14925_g1,c81359_g1,c76949_g1,c74356_g1,c82052_g2,c75326_g1,c66299_g2,c82783_g1,c61349_g1,c87319_g1,c63261_g1,c77115_g1,c82616_g2,c83397_g2,c61867_g2,c82728_g1
Organismal Systems	Immune system	NOD-like receptor signaling pathway	ko04621	31	c70809_g2,c49319_g2,c80906_g2,c80887_g1,c39732_g1,c69741_g1,c49319_g1,c68351_g3,c12786_g1,c14386_g1,c65436_g1,c80323_g1,c120025_g1,c77848_g1,c71252_g2,c111255_g1,c80532_g1,c79707_g4,c12786_g2,c55997_g1,c40321_g1,c84332_g1,c80769_g1,c8617_g2,c129972_g1,c65841_g1,c115068_g1,c47831_g1,c15248_g1,c8617_g1,c7657_g1
Organismal Systems	Endocrine system	Adipocytokine signaling pathway	ko04920	30	c80958_g1,c78099_g1,c67754_g1,c71639_g3,c41684_g1,c59453_g1,c78882_g3,c79707_g4,c83661_g1,c61242_g1,c28004_g1,c70056_g1,c76432_g2,c77252_g1,c83600_g1,c50457_g1,c67648_g1,c75894_g2,c72348_g1,c71252_g2,c81567_g1,c67154_g1,c77830_g1,c80906_g2,c79224_g1,c73629_g1,c74810_g2,c83661_g3,c71639_g4,c83661_g2
Organismal Systems	Excretory system	Endocrine and other factor-regulated calcium reabsorption	ko04961	30	c71361_g1,c75341_g1,c71279_g2,c75748_g2,c41116_g1,c27548_g1,c79621_g1,c82038_g1,c69930_g2,c69970_g1,c86428_g1,c105728_g1,c71640_g1,c77829_g2,c76861_g1,c59773_g1,c81857_g1,c78912_g2,c42435_g1,c57094_g2,c84939_g1,c79893_g2,c78755_g2,c80996_g2,c82512_g2,c80996_g1,c2644_g1,c119408_g1,c69930_g1,c71661_g1
Organismal Systems	Digestive system	Carbohydrate digestion and absorption	ko04973	28	c82287_g1,c69281_g1,c82850_g3,c57094_g2,c83284_g1,c84939_g1,c69930_g1,c70034_g1,c11161_g1,c65970_g1,c26005_g1,c79487_g1,c68748_g1,c53255_g1,c74745_g1,c35515_g1,c70391_g1,c62817_g2,c69930_g2,c86428_g1,c71361_g1,c67385_g1,c73629_g1,c70220_g1,c62817_g1,c69495_g1,c94239_g1,c75341_g1
Organismal Systems	Immune system	Natural killer cell mediated cytotoxicity	ko04650	28	c62619_g2,c62619_g1,c64238_g1,c70034_g1,c75859_g1,c60041_g1,c49724_g2,c78912_g2,c27275_g1,c59640_g1,c63877_g1,c80041_g1,c80122_g1,c65841_g1,c76963_g1,c81830_g1,c62047_g1,c67281_g1,c84919_g1,c81567_g1,c111255_g1,c79997_g1,c79480_g1,c69495_g1,c16937_g1,c42102_g1,c71350_g1,c67385_g1
Organismal Systems	Sensory system	Olfactory transduction	ko04740	27	c51573_g3,c81020_g3,c52165_g1,c81020_g2,c1090_g1,c120110_g1,c136148_g1,c29366_g1,c79621_g1,c63519_g2,c69468_g1,c71640_g1,c36503_g1,c55944_g2,c57898_g1,c82390_g1,c79393_g2,c114749_g1,c2557_g1,c84055_g1,c76095_g2,c76198_g1,c51573_g2,c73729_g2,c73856_g1,c76717_g1,c81020_g4
Organismal Systems	Digestive system	Fat digestion and absorption	ko04975	26	c81115_g4,c74339_g1,c47013_g1,c82363_g3,c77735_g2,c63922_g1,c128586_g1,c82566_g1,c118210_g1,c70640_g2,c82800_g1,c49634_g1,c81665_g1,c75764_g1,c74586_g3,c71744_g1,c66180_g1,c81016_g1,c66711_g2,c54064_g1,c74096_g1,c66232_g1,c1065_g1,c130257_g1,c81952_g1,c73116_g1
Organismal Systems	Endocrine system	Prolactin signaling pathway	ko04917	26	c41971_g1,c53930_g1,c59584_g1,c79906_g2,c65841_g1,c64238_g1,c70034_g1,c80737_g1,c42071_g1,c27275_g1,c49724_g2,c75859_g1,c80906_g2,c71550_g2,c69495_g1,c26992_g1,c67385_g1,c77462_g1,c70226_g2,c62047_g1,c39454_g1,c111255_g1,c71252_g2,c80532_g1,c73268_g1,c78060_g5
Organismal Systems	Immune system	Toll-like receptor signaling pathway	ko04620	25	c111255_g1,c71252_g2,c74333_g1,c80532_g1,c64829_g2,c69508_g1,c79400_g1,c77848_g1,c67385_g1,c42102_g1,c16937_g1,c69495_g1,c80906_g2,c80887_g1,c60420_g1,c42071_g1,c59640_g1,c75859_g1,c70034_g1,c62619_g1,c62619_g2,c60194_g1,c79080_g1,c65841_g1,c79707_g4
Organismal Systems	Immune system	B cell receptor signaling pathway	ko04662	24	c49724_g2,c27275_g1,c59640_g1,c60041_g1,c75859_g1,c42071_g1,c63877_g1,c62619_g2,c70034_g1,c62619_g1,c65841_g1,c76963_g1,c79707_g4,c78193_g2,c71252_g2,c111255_g1,c62047_g1,c81830_g1,c26992_g1,c67385_g1,c69495_g1,c60420_g1,c16937_g1,c42102_g1
Organismal Systems	Immune system	Fc epsilon RI signaling pathway	ko04664	23	c67385_g1,c77939_g1,c69495_g1,c80906_g2,c16937_g1,c42102_g1,c74333_g1,c80532_g1,c64829_g2,c111255_g1,c79997_g1,c62047_g1,c60848_g1,c65841_g1,c80122_g1,c60194_g1,c75859_g1,c27275_g1,c59640_g1,c49724_g2,c62619_g2,c70034_g1,c62619_g1
Organismal Systems	Excretory system	Aldosterone-regulated sodium reabsorption	ko04960	22	c75341_g1,c69495_g1,c67385_g1,c71361_g1,c86428_g1,c69930_g2,c60848_g1,c72348_g1,c111255_g1,c122162_g1,c65841_g1,c12809_g1,c81885_g2,c39049_g1,c70034_g1,c69930_g1,c74321_g1,c84939_g1,c57094_g2,c27275_g1,c78912_g2,c62218_g1
Organismal Systems	Sensory system	Phototransduction	ko04744	22	c81020_g3,c63014_g1,c1090_g1,c81020_g2,c120110_g1,c136148_g1,c29366_g1,c57320_g3,c63519_g2,c70533_g1,c57320_g4,c57898_g1,c2557_g1,c114749_g1,c79393_g2,c81779_g3,c76095_g2,c79431_g1,c76198_g1,c73729_g2,c76717_g1,c81020_g4
Organismal Systems	Digestive system	Vitamin digestion and absorption	ko04977	21	c81952_g1,c81801_g1,c56952_g1,c83145_g1,c81953_g1,c72614_g1,c70681_g1,c78175_g2,c120074_g1,c56434_g1,c116689_g1,c82324_g1,c83341_g5,c83762_g1,c81340_g1,c82800_g1,c81665_g1,c83102_g4,c78120_g1,c82363_g3,c77735_g2
Organismal Systems	Excretory system	Proximal tubule bicarbonate reclamation	ko04964	20	c27823_g1,c57094_g2,c84939_g1,c69930_g1,c94638_g1,c59453_g1,c100344_g1,c80149_g2,c75560_g1,c50457_g1,c86428_g1,c70249_g1,c69930_g2,c67648_g1,c75894_g2,c71361_g1,c118470_g1,c75341_g1,c70166_g1,c81046_g2
Organismal Systems	Immune system	Cytosolic DNA-sensing pathway	ko04623	20	c79707_g4,c80511_g1,c62920_g1,c81396_g1,c79080_g1,c59840_g1,c13013_g1,c57759_g1,c103851_g1,c112384_g1,c70991_g1,c64129_g1,c67804_g1,c66927_g1,c71258_g2,c73698_g1,c68732_g1,c97078_g1,c62424_g1,c71252_g2
Organismal Systems	Environmental adaptation	Circadian rhythm	ko04710	19	c63913_g1,c70867_g1,c92765_g1,c66713_g3,c83447_g2,c73612_g1,c60229_g1,c75009_g1,c1718_g1,c81377_g1,c37432_g1,c121363_g1,c3942_g1,c51211_g1,c68744_g1,c61242_g1,c78615_g1,c82636_g1,c28004_g1
Organismal Systems	Immune system	Hematopoietic cell lineage	ko04640	17	c82052_g2,c75326_g1,c82616_g2,c77115_g1,c15480_g1,c63261_g1,c61867_g2,c83397_g2,c82728_g1,c75654_g1,c65115_g1,c80943_g1,c83397_g3,c79734_g1,c77801_g1,c75326_g2,c83397_g1
Organismal Systems	Immune system	RIG-I-like receptor signaling pathway	ko04622	14	c82385_g1,c80532_g1,c83128_g1,c32738_g1,c54991_g2,c65773_g1,c81754_g1,c71252_g2,c80906_g2,c80887_g1,c79707_g4,c73971_g1,c79080_g1,c76665_g5
Organismal Systems	Sensory system	Taste transduction	ko04742	9	c81857_g1,c79621_g1,c105728_g1,c71640_g1,c83159_g3,c71661_g1,c78808_g2,c83159_g2,c75748_g2
Organismal Systems	Environmental adaptation	Circadian rhythm - fly	ko04711	8	c51034_g1,c73612_g1,c60229_g1,c71772_g1,c26992_g1,c78615_g1,c62652_g1,c77068_g1
Organismal Systems	Environmental adaptation	Circadian rhythm - plant	ko04712	3	c75849_g2,c46649_g1,c77196_g3
Organismal Systems	Immune system	Intestinal immune network for IgA production	ko04672	3	c51751_g2,c51751_g1,c130080_g1
Metabolism	Energy metabolism	Oxidative phosphorylation	ko00190	199	c21120_g1,c54401_g1,c84150_g1,c70073_g1,c116964_g1,c69096_g1,c62042_g1,c76924_g3,c80055_g2,c119978_g1,c54946_g1,c30593_g1,c56764_g1,c71639_g2,c49411_g2,c1277_g1,c125431_g1,c75172_g1,c74855_g1,c95336_g1,c2104_g1,c128116_g1,c52520_g1,c24215_g1,c86045_g1,c19823_g1,c122248_g1,c55687_g2,c66229_g1,c61121_g1,c109004_g1,c66681_g1,c79904_g1,c127711_g1,c55687_g1,c67209_g2,c86715_g1,c60096_g1,c102200_g1,c31…
Metabolism	Nucleotide metabolism	Purine metabolism	ko00230	192	c59963_g1,c78801_g1,c50403_g1,c72751_g1,c30763_g1,c77453_g2,c51565_g1,c82208_g1,c60355_g2,c112384_g1,c77802_g1,c46263_g1,c76040_g2,c76463_g1,c77967_g1,c96047_g1,c76040_g1,c96084_g1,c81992_g1,c63987_g1,c80743_g1,c121223_g1,c81396_g1,c68341_g1,c72652_g1,c79578_g3,c76133_g1,c67525_g1,c73698_g1,c80743_g2,c53069_g1,c43931_g1,c76463_g2,c62125_g1,c70991_g1,c80704_g2,c50260_g1,c79332_g1,c75614_g1,c64629_…
Metabolism	Overview	Carbon metabolism	ko01200	169	c59761_g1,c73882_g1,c3518_g1,c79517_g6,c52498_g1,c81404_g1,c49570_g1,c136290_g1,c94150_g1,c86494_g1,c11271_g1,c133040_g1,c77998_g4,c99461_g1,c73015_g1,c76206_g1,c31135_g2,c78398_g1,c65563_g1,c114125_g1,c130266_g1,c120345_g1,c31135_g1,c49634_g1,c53255_g1,c61161_g1,c54624_g1,c82407_g2,c94638_g1,c70852_g1,c82090_g2,c72057_g1,c27823_g1,c104375_g1,c73244_g1,c73225_g1,c59426_g1,c81150_g1,c49179_g1,c687…
Metabolism	Overview	Biosynthesis of amino acids	ko01230	145	c3518_g1,c77310_g1,c80412_g1,c49570_g1,c136290_g1,c11271_g1,c86494_g1,c52498_g1,c38952_g1,c133040_g1,c45716_g1,c76206_g1,c114125_g1,c116812_g1,c49634_g1,c61161_g1,c68917_g1,c130266_g1,c120345_g1,c35826_g1,c69899_g1,c54624_g1,c70852_g1,c82090_g2,c72057_g1,c68761_g1,c59426_g1,c80854_g1,c74819_g1,c49179_g1,c81158_g1,c82908_g1,c93038_g1,c129367_g1,c74096_g1,c46758_g1,c32176_g1,c82181_g2,c121368_g1,c9…
Metabolism	Nucleotide metabolism	Pyrimidine metabolism	ko00240	102	c72715_g1,c38476_g1,c78383_g1,c76349_g1,c74742_g6,c82090_g1,c64129_g1,c102504_g1,c57759_g1,c79987_g1,c63775_g1,c80346_g1,c97078_g1,c93018_g1,c113948_g1,c73403_g1,c70012_g2,c71621_g1,c79033_g1,c71608_g1,c76653_g1,c59840_g1,c44253_g1,c80040_g1,c72534_g1,c61720_g1,c81901_g4,c63951_g1,c102776_g1,c34712_g1,c72132_g1,c66927_g1,c81230_g1,c42008_g1,c68229_g1,c72808_g1,c103851_g1,c74195_g1,c113042_g1,c791…
Metabolism	Carbohydrate metabolism	Glycolysis / Gluconeogenesis	ko00010	91	c68498_g1,c78625_g1,c70733_g1,c82245_g1,c73015_g1,c75118_g1,c115347_g1,c106056_g1,c75894_g2,c77701_g1,c76206_g1,c72717_g1,c65563_g1,c129242_g1,c61264_g1,c3518_g1,c77385_g1,c79517_g6,c78020_g1,c49570_g1,c78868_g1,c11271_g1,c86494_g1,c49179_g1,c28622_g2,c124880_g1,c94970_g1,c44136_g2,c48890_g1,c10014_g1,c70391_g1,c102597_g1,c114091_g1,c67648_g1,c46758_g1,c120345_g1,c130266_g1,c53255_g1,c69193_g1,c1…
Metabolism	Carbohydrate metabolism	Amino sugar and nucleotide sugar metabolism	ko00520	84	c83260_g1,c21750_g1,c81337_g2,c78230_g1,c76370_g2,c68460_g1,c70391_g1,c82117_g1,c74574_g1,c81535_g2,c53255_g1,c80133_g1,c77491_g1,c81199_g2,c119614_g1,c79724_g1,c98552_g1,c116380_g1,c106056_g1,c124727_g1,c73487_g2,c77946_g1,c123258_g1,c68968_g1,c72635_g1,c67030_g1,c128539_g1,c78457_g1,c80319_g1,c54618_g1,c49187_g1,c79614_g1,c80824_g1,c82946_g1,c78316_g2,c82157_g1,c69946_g1,c110777_g1,c68968_g2,c7…
Metabolism	Glycan biosynthesis and metabolism	Various types of N-glycan biosynthesis	ko00513	81	c74536_g1,c61445_g1,c72724_g2,c54757_g1,c54848_g2,c60713_g1,c61726_g1,c77687_g1,c93433_g1,c81959_g1,c78077_g1,c80325_g1,c80225_g1,c83442_g1,c81869_g1,c65555_g2,c68871_g1,c77118_g1,c61057_g1,c53203_g1,c78807_g1,c70784_g1,c12385_g1,c83497_g1,c68081_g1,c80245_g1,c55729_g1,c75541_g1,c80375_g1,c82644_g1,c78138_g1,c83493_g1,c81186_g1,c64882_g3,c70330_g2,c82321_g1,c76132_g1,c77460_g1,c63958_g1,c67734_g1…
Metabolism	Metabolism of other amino acids	Glutathione metabolism	ko00480	79	c75654_g1,c70136_g1,c38476_g1,c65115_g1,c78383_g1,c59690_g1,c83397_g1,c63337_g1,c134469_g1,c78211_g1,c77196_g2,c22935_g1,c120317_g1,c78705_g2,c58490_g1,c73464_g1,c75830_g1,c49655_g1,c112772_g1,c70339_g1,c72057_g1,c70852_g1,c71114_g1,c72695_g1,c86616_g1,c80943_g1,c53738_g1,c72411_g1,c43470_g1,c75326_g2,c62538_g1,c79866_g1,c80580_g1,c57768_g1,c53450_g1,c69902_g1,c103051_g1,c83397_g2,c82728_g1,c8261…
Metabolism	Amino acid metabolism	Arginine and proline metabolism	ko00330	78	c89215_g1,c80149_g2,c77962_g2,c4594_g1,c75560_g1,c118210_g1,c59083_g1,c78970_g1,c47013_g1,c118470_g1,c101868_g1,c111857_g1,c52949_g1,c80750_g1,c45716_g2,c61994_g1,c29630_g1,c80700_g1,c79122_g1,c76824_g1,c74215_g1,c102903_g1,c51089_g1,c79776_g1,c60552_g1,c135609_g1,c47040_g1,c60295_g1,c2973_g1,c82956_g1,c83184_g1,c110132_g1,c77872_g2,c82956_g2,c64743_g1,c81532_g1,c77310_g1,c85679_g1,c108543_g1,c67…
Metabolism	Lipid metabolism	Glycerophospholipid metabolism	ko00564	74	c69694_g2,c69653_g1,c61829_g1,c130257_g1,c79985_g1,c69022_g1,c68468_g1,c92970_g1,c128586_g1,c74491_g1,c78681_g1,c79946_g1,c42663_g1,c90386_g1,c67043_g2,c76419_g1,c65250_g1,c80042_g1,c66711_g2,c78745_g3,c81167_g3,c77524_g3,c75063_g2,c70490_g1,c69007_g1,c64019_g1,c59728_g1,c75944_g1,c80422_g1,c60336_g3,c77524_g7,c73604_g1,c68685_g1,c60236_g1,c64019_g2,c9215_g1,c75764_g1,c71626_g1,c81016_g1,c83425_g…
Metabolism	Amino acid metabolism	Cysteine and methionine metabolism	ko00270	69	c73515_g2,c84372_g1,c75715_g1,c47230_g2,c84296_g1,c130665_g1,c47230_g1,c100344_g1,c66950_g1,c5123_g1,c86291_g1,c113955_g1,c64743_g1,c77968_g2,c115468_g1,c90244_g1,c77872_g2,c77079_g16,c15228_g1,c66316_g1,c118210_g1,c71218_g1,c83258_g1,c47013_g1,c48762_g1,c97681_g1,c39130_g1,c75936_g1,c130895_g1,c13007_g1,c120751_g1,c112431_g1,c81068_g2,c121274_g1,c80856_g1,c71619_g1,c75419_g1,c94638_g1,c115449_g1…
Metabolism	Amino acid metabolism	Glycine, serine and threonine metabolism	ko00260	69	c111857_g1,c75507_g1,c73606_g1,c71619_g1,c70178_g2,c68082_g1,c73258_g1,c96611_g1,c37793_g1,c134014_g1,c82427_g1,c131883_g1,c97681_g1,c80197_g2,c71218_g1,c60471_g1,c68197_g1,c81522_g1,c82140_g1,c115468_g1,c78561_g1,c113955_g1,c46657_g2,c119915_g1,c78288_g1,c93808_g1,c20914_g2,c73515_g2,c56926_g1,c99020_g1,c84372_g1,c42423_g2,c105098_g1,c38952_g1,c83225_g1,c77998_g4,c81278_g1,c65563_g1,c111879_g1,c…
Metabolism	Carbohydrate metabolism	Starch and sucrose metabolism	ko00500	67	c128170_g1,c76079_g1,c70391_g1,c62817_g2,c43036_g1,c92512_g1,c53255_g1,c80133_g1,c11161_g1,c83284_g1,c70220_g1,c28786_g1,c14675_g1,c106056_g1,c77046_g1,c35515_g1,c46936_g1,c79560_g2,c83339_g1,c79487_g3,c77168_g1,c82287_g1,c70901_g1,c35230_g1,c80116_g1,c79880_g1,c78204_g1,c73629_g1,c77453_g1,c79035_g2,c83240_g1,c72652_g1,c43017_g1,c82096_g2,c77990_g1,c64179_g1,c76352_g1,c103836_g1,c68748_g1,c79487…
Metabolism	Glycan biosynthesis and metabolism	N-Glycan biosynthesis	ko00510	66	c80245_g1,c68081_g1,c75541_g1,c83497_g1,c81186_g1,c64882_g3,c78138_g1,c82644_g1,c80375_g1,c67734_g1,c63958_g1,c77460_g1,c82321_g1,c76132_g1,c71850_g1,c55842_g3,c79112_g1,c80933_g1,c36922_g1,c81738_g1,c60713_g1,c54848_g2,c61726_g1,c54757_g1,c72724_g2,c65555_g2,c83442_g1,c81869_g1,c80325_g1,c81959_g1,c75993_g1,c117459_g1,c80308_g1,c79855_g1,c77118_g1,c75611_g1,c70336_g1,c70784_g1,c82107_g2,c17709_g…
Metabolism	Carbohydrate metabolism	Citrate cycle (TCA cycle)	ko00020	64	c114091_g1,c67648_g1,c129367_g1,c102597_g1,c38729_g1,c59426_g1,c76645_g1,c68761_g1,c86092_g1,c72057_g1,c82090_g2,c70852_g1,c94638_g1,c130021_g1,c82321_g2,c69193_g1,c73225_g1,c76871_g1,c27823_g1,c112772_g1,c115347_g1,c108794_g1,c75894_g2,c77701_g1,c114125_g1,c65563_g1,c78398_g1,c78405_g1,c116738_g1,c133040_g1,c81404_g1,c83020_g1,c103051_g1,c79517_g6,c136290_g1,c76730_g1,c89207_g1,c50457_g1,c124938…
Metabolism	Xenobiotics biodegradation and metabolism	Drug metabolism - other enzymes	ko00983	64	c76502_g2,c80834_g3,c75475_g1,c83210_g1,c70381_g2,c83309_g1,c70689_g1,c21849_g1,c96084_g1,c76040_g1,c76463_g1,c96047_g1,c76040_g2,c81480_g3,c50403_g1,c111596_g1,c83309_g2,c66040_g2,c76353_g1,c16456_g1,c75799_g1,c71280_g1,c60336_g4,c50403_g2,c79035_g2,c80496_g1,c78463_g1,c65674_g1,c79880_g1,c76463_g2,c77990_g1,c69656_g2,c75857_g1,c28411_g1,c24180_g1,c69656_g4,c53001_g1,c2845_g1,c70901_g1,c84029_g1…
Metabolism	Amino acid metabolism	Lysine degradation	ko00310	60	c116738_g1,c111857_g1,c73686_g1,c69632_g1,c80103_g1,c101598_g1,c72787_g1,c82245_g1,c99461_g1,c80700_g1,c63352_g1,c61994_g1,c70163_g1,c76080_g1,c78405_g1,c68114_g1,c69504_g2,c76142_g1,c89215_g1,c82848_g1,c83387_g1,c4594_g1,c73882_g1,c69504_g4,c77859_g3,c82192_g1,c71625_g1,c75841_g2,c59886_g1,c74372_g1,c77901_g5,c80930_g1,c93067_g1,c79203_g1,c75529_g2,c70461_g1,c76645_g1,c82590_g1,c63684_g1,c75841_…
Metabolism	Energy metabolism	Carbon fixation in photosynthetic organisms	ko00710	59	c78625_g1,c70733_g1,c94879_g1,c108756_g1,c109400_g1,c78458_g2,c115347_g1,c76206_g1,c66729_g1,c31135_g2,c39130_g1,c75936_g1,c129242_g1,c82181_g2,c94305_g1,c32176_g1,c76872_g1,c80860_g1,c118210_g1,c123791_g1,c52831_g1,c49570_g1,c86494_g1,c11271_g1,c47013_g1,c49179_g1,c13400_g1,c28622_g2,c15228_g1,c60678_g1,c73009_g1,c120511_g1,c94970_g1,c86664_g1,c48890_g1,c10014_g1,c74096_g1,c73203_g1,c114091_g1,c…
Metabolism	Lipid metabolism	Glycerolipid metabolism	ko00561	58	c60236_g1,c80236_g1,c80333_g2,c68685_g1,c74339_g1,c77735_g2,c74948_g1,c89215_g1,c4594_g1,c80618_g1,c78421_g1,c77385_g1,c61994_g1,c81063_g1,c80700_g1,c75944_g1,c66711_g2,c78745_g3,c54064_g1,c132490_g1,c66180_g1,c61713_g1,c111857_g1,c83771_g1,c82156_g4,c82245_g1,c73971_g1,c77008_g1,c80004_g1,c74586_g1,c74491_g1,c82363_g3,c63922_g1,c74733_g1,c77370_g2,c74586_g3,c74877_g1,c71744_g1,c80464_g1,c83501_g…
Metabolism	Carbohydrate metabolism	Glyoxylate and dicarboxylate metabolism	ko00630	56	c31135_g1,c100344_g1,c108972_g1,c90252_g1,c69899_g1,c130021_g1,c43830_g1,c94638_g1,c82090_g2,c27823_g1,c35826_g1,c33210_g1,c15228_g1,c81968_g2,c83965_g1,c120152_g1,c95884_g1,c82956_g1,c68761_g1,c68197_g1,c80451_g1,c82302_g1,c78623_g1,c65234_g1,c129367_g1,c78561_g1,c77142_g1,c82908_g1,c82956_g2,c104457_g1,c34678_g1,c131883_g1,c39130_g1,c75936_g1,c77396_g1,c94305_g1,c83202_g1,c53470_g1,c79145_g3,c8…
Metabolism	Amino acid metabolism	Valine, leucine and isoleucine degradation	ko00280	54	c47705_g1,c99461_g1,c54664_g1,c82245_g1,c49769_g1,c111857_g1,c73281_g1,c69972_g2,c76080_g1,c82131_g1,c65563_g1,c80700_g1,c74080_g1,c80269_g3,c61994_g1,c73882_g1,c81928_g1,c53470_g1,c109993_g1,c96611_g1,c75240_g3,c83202_g1,c89215_g1,c75008_g1,c4594_g1,c94150_g1,c119488_g1,c71625_g1,c80291_g1,c6315_g1,c101413_g1,c124880_g1,c82655_g1,c71249_g1,c100156_g1,c81014_g1,c81150_g1,c81532_g1,c130422_g1,c828…
Metabolism	Overview	Fatty acid metabolism	ko01212	53	c79793_g1,c38317_g2,c77252_g1,c76080_g1,c80337_g1,c78947_g1,c83648_g1,c67154_g1,c73281_g1,c71639_g4,c47705_g1,c99461_g1,c71625_g1,c67754_g1,c6315_g1,c83554_g2,c62936_g1,c34067_g1,c81093_g1,c94895_g1,c42824_g1,c73882_g1,c76579_g1,c77403_g2,c76763_g1,c65234_g1,c82569_g1,c130422_g1,c79224_g1,c100156_g1,c81150_g1,c74246_g1,c77830_g1,c101413_g1,c71639_g3,c132387_g1,c78013_g1,c80299_g1,c80958_g1,c13193…
Metabolism	Carbohydrate metabolism	Pyruvate metabolism	ko00620	52	c111857_g1,c76627_g1,c125773_g1,c260_g1,c82245_g1,c75894_g2,c79089_g1,c80700_g1,c77701_g1,c75118_g1,c115347_g1,c61994_g1,c76080_g1,c65563_g1,c77349_g1,c72717_g1,c73417_g2,c89215_g1,c4594_g1,c39130_g1,c75936_g1,c3518_g1,c96611_g1,c79517_g6,c78020_g1,c83020_g1,c77867_g1,c15228_g1,c82216_g2,c124880_g1,c86326_g1,c67648_g1,c114091_g1,c73203_g1,c65234_g1,c50457_g1,c75226_g5,c102597_g1,c81532_g1,c124938…
Metabolism	Lipid metabolism	Arachidonic acid metabolism	ko00590	51	c63337_g1,c81882_g1,c80792_g3,c79149_g1,c78211_g3,c81882_g2,c78705_g1,c75732_g1,c78211_g1,c75458_g1,c81016_g1,c68091_g1,c44502_g1,c65412_g2,c70136_g1,c66232_g1,c130257_g1,c82566_g1,c40589_g1,c114999_g1,c78784_g1,c81115_g4,c128586_g1,c78705_g2,c74996_g1,c77269_g1,c73690_g2,c76344_g1,c73931_g1,c76766_g1,c80666_g1,c73490_g2,c65412_g4,c51423_g1,c60943_g1,c77939_g1,c81335_g1,c82058_g1,c43470_g1,c73931…
Metabolism	Lipid metabolism	Fatty acid degradation	ko00071	50	c82590_g1,c81150_g1,c77830_g1,c100156_g1,c79224_g1,c73841_g1,c124880_g1,c73015_g2,c101413_g1,c65234_g1,c77403_g2,c51255_g1,c59552_g2,c81532_g1,c130422_g1,c82569_g1,c68786_g1,c51667_g1,c75994_g3,c77413_g1,c82412_g1,c76432_g2,c80958_g1,c132387_g1,c71639_g3,c75382_g1,c73244_g1,c67154_g1,c73281_g1,c83648_g1,c111857_g1,c82245_g1,c99461_g1,c47705_g1,c73015_g1,c83812_g1,c71639_g4,c77252_g1,c61994_g1,c80…
Metabolism	Amino acid metabolism	Alanine, aspartate and glutamate metabolism	ko00250	49	c81992_g1,c72834_g1,c19925_g1,c47013_g1,c72959_g1,c118210_g1,c123791_g1,c133898_g1,c82192_g1,c76593_g4,c73582_g1,c49187_g1,c82181_g2,c80149_g2,c93634_g1,c75560_g1,c85679_g1,c76142_g1,c45716_g1,c79122_g1,c19925_g2,c73424_g1,c73606_g1,c70249_g1,c68082_g1,c54664_g1,c109153_g1,c45716_g2,c118470_g1,c78029_g2,c35826_g1,c69899_g1,c78924_g1,c43830_g1,c135609_g1,c75961_g1,c49634_g1,c82935_g1,c80283_g1,c77…
Metabolism	Lipid metabolism	Sphingolipid metabolism	ko00600	45	c42529_g2,c83037_g1,c66711_g2,c67718_g2,c78823_g1,c80901_g1,c80798_g1,c79867_g1,c74530_g1,c80394_g1,c77770_g1,c81426_g1,c83150_g1,c80134_g1,c80953_g1,c81294_g2,c82765_g1,c76928_g1,c81718_g2,c82457_g1,c18004_g1,c44858_g1,c81459_g2,c83173_g1,c51101_g1,c66882_g2,c76469_g1,c54898_g1,c73462_g1,c77659_g1,c81294_g1,c81029_g1,c79505_g1,c76877_g1,c53499_g1,c63922_g1,c67111_g2,c80634_g1,c82889_g1,c77869_g1…
Metabolism	Amino acid metabolism	Tryptophan metabolism	ko00380	44	c59886_g1,c75841_g2,c112269_g1,c71625_g1,c93067_g1,c4594_g1,c89215_g1,c50703_g1,c52574_g1,c77859_g3,c73882_g1,c70163_g1,c61994_g1,c80700_g1,c78405_g1,c76080_g1,c111857_g1,c116738_g1,c99461_g1,c82245_g1,c101598_g1,c80136_g2,c108972_g1,c75958_g1,c81156_g1,c75702_g1,c83122_g2,c75994_g3,c79673_g1,c70163_g2,c65234_g1,c64151_g1,c62774_g1,c119669_g1,c104457_g1,c34678_g1,c81532_g1,c82590_g1,c79194_g1,c12…
Metabolism	Carbohydrate metabolism	Galactose metabolism	ko00052	44	c73140_g1,c82023_g1,c57205_g1,c83284_g1,c76132_g1,c74574_g1,c79487_g2,c53255_g1,c75226_g5,c70391_g1,c72652_g1,c82096_g2,c82532_g1,c73268_g1,c81186_g1,c17709_g1,c69946_g1,c94239_g1,c80245_g1,c75541_g1,c73629_g1,c77453_g1,c75091_g1,c83240_g1,c79560_g2,c83339_g1,c80676_g1,c79487_g3,c79487_g1,c82287_g1,c78868_g1,c83173_g1,c90328_g1,c79448_g1,c83906_g1,c67030_g1,c79560_g1,c106056_g1,c59220_g1,c77453_g…
Metabolism	Carbohydrate metabolism	Fructose and mannose metabolism	ko00051	43	c52831_g1,c75828_g1,c49570_g1,c11271_g1,c78868_g1,c3757_g1,c78392_g1,c74616_g1,c8642_g1,c81085_g1,c66807_g1,c76872_g1,c79614_g1,c72671_g1,c72635_g1,c76206_g1,c78547_g2,c108756_g1,c60964_g1,c78458_g2,c81409_g1,c68021_g1,c70733_g1,c94879_g1,c104375_g1,c79799_g1,c70001_g1,c61391_g1,c80327_g1,c53255_g1,c81679_g1,c120345_g1,c82532_g1,c70391_g1,c75226_g5,c94970_g1,c48890_g1,c86664_g1,c73009_g1,c60678_g…
Metabolism	Carbohydrate metabolism	Inositol phosphate metabolism	ko00562	42	c80914_g1,c71613_g1,c80122_g1,c76872_g1,c123870_g1,c83251_g1,c76597_g1,c72951_g1,c94150_g1,c83614_g1,c69495_g1,c83251_g2,c75536_g1,c76206_g1,c74813_g1,c64049_g3,c76861_g1,c60248_g1,c68318_g1,c67706_g1,c83708_g1,c80486_g1,c74760_g1,c80300_g2,c67996_g1,c82858_g1,c73009_g1,c60678_g1,c71249_g1,c67385_g1,c82586_g1,c83074_g1,c48890_g1,c86664_g1,c47759_g1,c82592_g1,c128521_g1,c82038_g1,c73711_g1,c81095_…
Metabolism	Amino acid metabolism	Tyrosine metabolism	ko00350	40	c61994_g2,c51802_g1,c92576_g1,c81068_g2,c68903_g2,c124297_g1,c57620_g1,c70675_g1,c73015_g1,c79644_g1,c46783_g1,c118210_g1,c123791_g1,c83144_g2,c81699_g1,c47013_g1,c83057_g3,c50703_g1,c76142_g1,c81699_g2,c59541_g1,c110_g1,c82192_g1,c99482_g1,c74368_g3,c74096_g1,c70226_g2,c77872_g2,c80220_g1,c42062_g1,c101697_g1,c73015_g2,c79568_g1,c115299_g1,c82914_g4,c75958_g1,c79359_g1,c72481_g1,c79038_g1,c49634…
Metabolism	Overview	2-Oxocarboxylic acid metabolism	ko01210	39	c133040_g1,c101598_g1,c70163_g1,c114863_g1,c114125_g1,c82181_g2,c77310_g1,c77859_g3,c118210_g1,c75841_g2,c123791_g1,c103051_g1,c59886_g1,c47013_g1,c136290_g1,c65877_g1,c103099_g1,c131726_g1,c59426_g1,c80854_g1,c68761_g1,c75841_g1,c120152_g1,c74096_g1,c129367_g1,c119669_g1,c77872_g2,c77142_g1,c70163_g2,c79673_g1,c49634_g1,c112772_g1,c82090_g2,c70852_g1,c72057_g1,c130021_g1,c90252_g1,c84574_g1,c174…
Metabolism	Xenobiotics biodegradation and metabolism	Metabolism of xenobiotics by cytochrome P450	ko00980	39	c72207_g1,c59799_g1,c70901_g1,c79170_g2,c75284_g1,c57232_g1,c69902_g1,c75475_g1,c70381_g2,c57768_g1,c79866_g1,c108195_g1,c61994_g2,c72411_g1,c75284_g2,c73015_g1,c79729_g1,c79934_g1,c53738_g1,c124297_g1,c72695_g1,c73868_g1,c71114_g1,c75799_g1,c82037_g6,c49655_g1,c70339_g1,c134105_g1,c75830_g1,c58490_g1,c79038_g1,c73464_g1,c77990_g1,c134469_g1,c75732_g1,c59690_g1,c79035_g2,c75284_g3,c73015_g2
Metabolism	Carbohydrate metabolism	Pentose phosphate pathway	ko00030	37	c77453_g2,c106056_g1,c78971_g1,c108756_g1,c78458_g2,c78092_g1,c70733_g1,c94879_g1,c68759_g1,c52831_g1,c49570_g1,c78868_g1,c11271_g1,c80860_g1,c13470_g1,c121368_g1,c72652_g1,c78581_g2,c72688_g1,c94970_g1,c78204_g1,c83240_g1,c82869_g2,c77453_g1,c13400_g1,c120511_g1,c80604_g1,c104375_g1,c74403_g1,c57205_g1,c61391_g1,c75586_g1,c71984_g1,c61161_g1,c44802_g1,c71305_g2,c120345_g1
Metabolism	Carbohydrate metabolism	Propanoate metabolism	ko00640	37	c76080_g1,c80269_g3,c61994_g1,c75118_g1,c80700_g1,c260_g1,c82245_g1,c54664_g1,c99461_g1,c80455_g7,c111857_g1,c76730_g1,c94150_g1,c78020_g1,c81404_g1,c53470_g1,c81928_g1,c73882_g1,c4594_g1,c89215_g1,c82310_g1,c83202_g1,c81532_g1,c130422_g1,c65234_g1,c89207_g1,c71249_g1,c124880_g1,c77518_g1,c38729_g1,c73244_g1,c82321_g2,c82407_g2,c51712_g2,c133327_g1,c75994_g3,c74182_g1
Metabolism	Metabolism of cofactors and vitamins	Retinol metabolism	ko00830	37	c70475_g1,c73015_g1,c83406_g1,c71998_g1,c79885_g1,c74292_g8,c53486_g1,c75736_g1,c69258_g2,c83687_g1,c54004_g1,c70381_g2,c75475_g1,c133137_g1,c80331_g1,c81753_g1,c74339_g1,c80407_g1,c70901_g1,c81769_g1,c82404_g1,c65412_g2,c79035_g2,c73015_g2,c82067_g2,c82584_g1,c81454_g1,c51746_g1,c64982_g1,c77990_g1,c77912_g1,c52755_g1,c78630_g1,c82870_g1,c75799_g1,c76642_g1,c74348_g1
Metabolism	Energy metabolism	Methane metabolism	ko00680	36	c79638_g1,c120345_g1,c104375_g1,c83438_g1,c126599_g1,c61391_g1,c85452_g1,c82407_g2,c94970_g1,c44136_g2,c73015_g2,c68197_g1,c120511_g1,c95592_g1,c82908_g1,c83776_g1,c83586_g1,c46758_g1,c61264_g1,c49570_g1,c52831_g1,c78868_g1,c11271_g1,c78020_g1,c52498_g1,c44136_g1,c260_g1,c108756_g1,c73971_g1,c78458_g2,c73015_g1,c79658_g1,c70733_g1,c94879_g1,c62439_g1,c68082_g1
Metabolism	Glycan biosynthesis and metabolism	Other glycan degradation	ko00511	36	c93672_g1,c81294_g1,c55729_g1,c76877_g1,c83568_g1,c72052_g2,c71337_g2,c81919_g1,c83386_g1,c75585_g1,c119614_g1,c77475_g1,c74067_g2,c81426_g1,c73795_g1,c72052_g1,c77946_g1,c79839_g1,c80225_g1,c65875_g2,c73795_g2,c78457_g1,c81919_g2,c128539_g1,c82596_g1,c81459_g2,c83173_g1,c33898_g1,c56421_g2,c81294_g2,c83176_g1,c110973_g1,c74067_g3,c76928_g1,c82457_g1,c78807_g1
Metabolism	Metabolism of cofactors and vitamins	Porphyrin and chlorophyll metabolism	ko00860	35	c131310_g1,c79030_g1,c76389_g2,c100000_g1,c75799_g1,c57597_g1,c93718_g1,c79035_g2,c39486_g2,c74620_g1,c57168_g1,c79880_g1,c83119_g1,c12729_g1,c77990_g1,c129388_g1,c51885_g1,c39486_g1,c77324_g1,c129652_g1,c58865_g1,c75475_g1,c25729_g1,c70381_g2,c83210_g1,c79240_g1,c77012_g1,c68841_g1,c70901_g1,c81601_g1,c119978_g1,c53936_g1,c67041_g1,c75402_g1,c69778_g1
Metabolism	Amino acid metabolism	Phenylalanine metabolism	ko00360	33	c61020_g2,c81725_g1,c105792_g1,c124297_g1,c61020_g1,c61994_g2,c81068_g2,c110_g1,c82041_g1,c50703_g1,c97761_g1,c47013_g1,c46783_g1,c118210_g1,c123791_g1,c115299_g1,c77872_g2,c75449_g1,c80220_g1,c73423_g1,c74096_g1,c61186_g1,c80510_g1,c83822_g2,c49634_g1,c70226_g1,c134942_g1,c79038_g1,c9084_g1,c59702_g1,c92782_g1,c75958_g1,c116540_g1
Metabolism	Glycan biosynthesis and metabolism	Other types of O-glycan biosynthesis	ko00514	32	c58691_g1,c73670_g2,c76132_g1,c69042_g1,c81735_g1,c83359_g1,c65672_g1,c83558_g1,c80245_g1,c73519_g1,c75541_g1,c55842_g1,c17709_g1,c77959_g2,c71473_g1,c104237_g1,c81186_g1,c78138_g1,c43985_g1,c80772_g1,c83090_g1,c74934_g1,c62846_g1,c74058_g1,c72787_g1,c74940_g3,c61726_g1,c79299_g1,c21802_g1,c77289_g1,c26583_g1,c46214_g1
Metabolism	Carbohydrate metabolism	Butanoate metabolism	ko00650	31	c119488_g1,c76747_g1,c71625_g1,c82192_g1,c73882_g1,c75994_g3,c73981_g1,c97761_g1,c60174_g1,c76142_g1,c93634_g1,c76779_g1,c76080_g1,c81614_g1,c65234_g1,c71555_g1,c78883_g3,c74364_g1,c79723_g1,c61213_g1,c82655_g1,c99461_g1,c78095_g1,c54664_g1,c81491_g1,c70621_g1,c69673_g2,c69972_g2,c81150_g1,c78029_g2,c77910_g1
Metabolism	Glycan biosynthesis and metabolism	Mucin type O-glycan biosynthesis	ko00512	31	c24499_g1,c77631_g1,c80088_g1,c71441_g1,c105237_g1,c49657_g1,c76569_g1,c76574_g1,c80741_g1,c70977_g2,c80107_g1,c81062_g2,c73264_g1,c80595_g1,c79659_g1,c73646_g1,c66576_g2,c68307_g1,c66509_g1,c82349_g1,c31764_g1,c70420_g1,c74320_g1,c89267_g1,c63018_g2,c73646_g2,c82861_g1,c70977_g1,c59536_g1,c112828_g1,c128472_g1
Metabolism	Xenobiotics biodegradation and metabolism	Drug metabolism - cytochrome P450	ko00982	31	c75799_g1,c71114_g1,c73868_g1,c70901_g1,c72695_g1,c72207_g1,c59799_g1,c83438_g1,c79866_g1,c73464_g1,c57768_g1,c70381_g2,c58490_g1,c79038_g1,c75830_g1,c134105_g1,c75475_g1,c69902_g1,c70339_g1,c49655_g1,c61994_g2,c59690_g1,c108195_g1,c134469_g1,c77990_g1,c124297_g1,c73015_g2,c53738_g1,c73015_g1,c79035_g2,c72411_g1
Metabolism	Carbohydrate metabolism	Pentose and glucuronate interconversions	ko00040	30	c75226_g5,c61994_g1,c80700_g1,c82532_g1,c82096_g2,c77990_g1,c81532_g1,c82117_g1,c72942_g1,c78418_g1,c79880_g1,c124880_g1,c75284_g2,c75284_g3,c79035_g2,c80133_g1,c57232_g1,c75799_g1,c75284_g1,c1437_g1,c79799_g1,c76217_g1,c70901_g1,c4594_g1,c83210_g1,c70381_g2,c103836_g1,c75475_g1,c80997_g1,c44802_g1
Metabolism	Metabolism of other amino acids	beta-Alanine metabolism	ko00410	30	c82245_g1,c71249_g1,c99461_g1,c54664_g1,c124880_g1,c111857_g1,c80455_g7,c78029_g2,c124297_g1,c64743_g1,c130422_g1,c81532_g1,c80700_g1,c129892_g1,c61994_g1,c61994_g2,c76653_g1,c73882_g1,c93634_g1,c79038_g1,c76824_g1,c75994_g3,c89215_g1,c4594_g1,c73244_g1,c94150_g1,c80901_g2,c63951_g1,c51712_g2,c72132_g1
Metabolism	Lipid metabolism	Steroid hormone biosynthesis	ko00140	29	c65412_g2,c81491_g2,c101697_g1,c76893_g1,c74292_g8,c79035_g2,c67979_g1,c83687_g1,c82584_g1,c69258_g2,c71230_g1,c64982_g1,c69620_g2,c77990_g1,c76944_g1,c52755_g1,c70381_g2,c77912_g1,c75475_g1,c81753_g1,c75799_g1,c76962_g1,c79564_g1,c69102_g1,c123660_g1,c70901_g1,c79360_g1,c39347_g1,c76642_g1
Metabolism	Lipid metabolism	Fatty acid elongation	ko00062	28	c81093_g1,c75994_g3,c76908_g2,c68786_g1,c34067_g1,c76579_g1,c80591_g4,c73882_g1,c81597_g1,c42824_g1,c131936_g1,c132387_g1,c71625_g1,c79360_g1,c80066_g3,c82019_g1,c74246_g1,c77188_g1,c100156_g1,c9593_g1,c99461_g1,c101413_g1,c38317_g2,c77403_g2,c79793_g1,c82019_g2,c78947_g1,c76908_g1
Metabolism	Lipid metabolism	Ether lipid metabolism	ko00565	27	c82566_g1,c67043_g2,c70640_g2,c81115_g4,c63922_g1,c128586_g1,c51167_g1,c72445_g1,c76419_g1,c75764_g1,c59728_g1,c74996_g1,c75063_g2,c79770_g1,c68721_g1,c81016_g1,c66711_g2,c82017_g1,c77939_g1,c77175_g2,c80422_g1,c66232_g1,c130257_g1,c81613_g2,c82017_g2,c77881_g2,c79985_g1
Metabolism	Lipid metabolism	Linoleic acid metabolism	ko00591	27	c52755_g1,c73690_g1,c77912_g1,c75764_g1,c81753_g1,c70640_g2,c82566_g1,c128586_g1,c81115_g4,c76642_g1,c81335_g1,c77939_g1,c77881_g2,c130257_g1,c74292_g8,c66232_g1,c82058_g1,c83687_g1,c82584_g1,c69258_g2,c74996_g1,c81882_g1,c75458_g1,c81016_g1,c81882_g2,c64982_g1,c80666_g1
Metabolism	Carbohydrate metabolism	Ascorbate and aldarate metabolism	ko00053	26	c82117_g1,c81532_g1,c22935_g1,c77990_g1,c82134_g2,c80700_g1,c82592_g1,c61994_g1,c78581_g2,c79035_g2,c82869_g2,c124880_g1,c82245_g1,c111857_g1,c80604_g1,c78092_g1,c111075_g1,c70901_g1,c75586_g1,c75799_g1,c80133_g1,c75475_g1,c103836_g1,c70381_g2,c4594_g1,c89215_g1
Metabolism	Metabolism of cofactors and vitamins	Folate biosynthesis	ko00790	26	c70878_g1,c91040_g1,c70200_g2,c80129_g2,c82098_g1,c81021_g2,c80795_g4,c78832_g2,c79298_g1,c81352_g1,c69969_g1,c78832_g1,c82744_g1,c81934_g1,c82043_g1,c70878_g2,c79346_g1,c77786_g1,c51627_g1,c81021_g1,c82204_g1,c80601_g1,c79344_g1,c67919_g1,c80946_g1,c82220_g1
Metabolism	Energy metabolism	Carbon fixation pathways in prokaryotes	ko00720	25	c80269_g3,c65234_g1,c77293_g1,c77142_g1,c76080_g1,c114863_g1,c78398_g1,c133040_g1,c103099_g1,c260_g1,c78020_g1,c83020_g1,c130021_g1,c103051_g1,c82407_g2,c70852_g1,c82090_g2,c72057_g1,c1749_g1,c84574_g1,c59761_g1,c83202_g1,c53470_g1,c81928_g1,c112772_g1
Metabolism	Amino acid metabolism	Histidine metabolism	ko00340	24	c75958_g1,c55081_g1,c81750_g2,c83144_g2,c92814_g1,c79359_g1,c79038_g1,c50703_g1,c4594_g1,c89215_g1,c76824_g1,c80700_g1,c129892_g1,c61994_g1,c61994_g2,c81532_g1,c76572_g1,c124297_g1,c111857_g1,c76765_g1,c79568_g1,c124880_g1,c82245_g1,c80840_g1
Metabolism	Glycan biosynthesis and metabolism	Glycosaminoglycan degradation	ko00531	24	c70585_g1,c114099_g1,c77946_g1,c82853_g1,c71337_g2,c81971_g1,c82327_g1,c83024_g1,c79880_g1,c76098_g1,c60631_g1,c83007_g3,c75950_g2,c33898_g1,c82520_g1,c119614_g1,c75950_g1,c77264_g1,c128539_g1,c78457_g1,c61553_g1,c75585_g1,c83173_g1,c83210_g1
Metabolism	Glycan biosynthesis and metabolism	Glycosphingolipid biosynthesis - lacto and neolacto series	ko00601	24	c78138_g1,c122725_g1,c43985_g1,c77555_g3,c80203_g1,c104237_g1,c79347_g2,c81186_g1,c53424_g1,c17709_g1,c2346_g1,c75541_g1,c19215_g1,c80245_g1,c83463_g1,c61726_g1,c75989_g1,c10831_g1,c80596_g3,c80944_g1,c72618_g3,c80940_g1,c76132_g1,c70099_g3
Metabolism	Glycan biosynthesis and metabolism	Glycosaminoglycan biosynthesis - keratan sulfate	ko00533	22	c80944_g1,c60007_g1,c76132_g1,c81632_g1,c78138_g1,c81959_g1,c43985_g1,c80375_g1,c65555_g2,c56212_g1,c60502_g1,c79347_g2,c65555_g1,c53424_g1,c80083_g1,c81186_g1,c17709_g1,c72724_g2,c75541_g1,c68081_g1,c80245_g1,c61726_g1
Metabolism	Lipid metabolism	Biosynthesis of unsaturated fatty acids	ko01040	21	c93837_g1,c89785_g1,c79360_g1,c80066_g3,c82019_g1,c6315_g1,c64044_g1,c42824_g1,c81597_g1,c62936_g1,c82412_g1,c77413_g1,c75994_g3,c94895_g1,c82569_g1,c82019_g2,c78947_g1,c76763_g1,c99461_g1,c83648_g1,c74246_g1
Metabolism	Metabolism of cofactors and vitamins	Nicotinate and nicotinamide metabolism	ko00760	21	c76352_g1,c80012_g1,c64179_g1,c81822_g1,c82279_g1,c67849_g1,c80261_g1,c81661_g1,c71645_g1,c82888_g1,c71645_g2,c75614_g1,c76232_g1,c76085_g1,c81230_g1,c80731_g1,c102504_g1,c74968_g1,c79987_g1,c80346_g1,c79033_g1
Metabolism	Metabolism of terpenoids and polyketides	Terpenoid backbone biosynthesis	ko00900	21	c81816_g1,c63917_g1,c115027_g1,c82401_g1,c82401_g2,c62971_g1,c81842_g1,c82133_g3,c59527_g1,c63830_g1,c82546_g1,c113410_g1,c64887_g1,c77572_g1,c76080_g1,c81463_g2,c67013_g1,c82107_g1,c74364_g1,c60583_g1,c65234_g1
Metabolism	Metabolism of other amino acids	Selenocompound metabolism	ko00450	20	c80074_g2,c65157_g1,c64151_g1,c118438_g1,c44101_g1,c71619_g1,c115468_g1,c74195_g1,c128161_g1,c105098_g1,c89982_g1,c53347_g1,c84372_g1,c97681_g1,c80074_g1,c80412_g1,c116812_g1,c75602_g2,c88618_g1,c82476_g1
Metabolism	Xenobiotics biodegradation and metabolism	Aminobenzoate degradation	ko00627	20	c80946_g1,c76346_g1,c82204_g1,c51627_g1,c71686_g1,c77786_g1,c79346_g1,c82043_g1,c99461_g1,c78832_g1,c82216_g2,c82914_g4,c78832_g2,c80553_g1,c77867_g1,c70200_g2,c80129_g2,c75994_g3,c91040_g1,c73882_g1
Metabolism	Energy metabolism	Nitrogen metabolism	ko00910	18	c69899_g1,c43830_g1,c77536_g1,c35826_g1,c118470_g1,c74216_g2,c62283_g1,c70349_g1,c74216_g1,c81049_g2,c82956_g1,c45716_g2,c44110_g1,c82049_g1,c70249_g1,c45716_g1,c81049_g1,c82956_g2
Metabolism	Lipid metabolism	alpha-Linolenic acid metabolism	ko00592	18	c62936_g1,c82412_g1,c77413_g1,c75764_g1,c82566_g1,c70640_g2,c6315_g1,c81115_g4,c128586_g1,c77939_g1,c83648_g1,c66232_g1,c130257_g1,c77881_g2,c74996_g1,c82569_g1,c79183_g2,c81016_g1
Metabolism	Metabolism of cofactors and vitamins	Ubiquinone and other terpenoid-quinone biosynthesis	ko00130	18	c115299_g1,c75449_g1,c80220_g1,c61186_g1,c81068_g2,c80510_g1,c110_g1,c83822_g2,c82041_g1,c57681_g2,c79831_g1,c58194_g1,c9084_g1,c59702_g1,c92782_g1,c78312_g1,c78599_g1,c84133_g1
Metabolism	Glycan biosynthesis and metabolism	Glycosaminoglycan biosynthesis - chondroitin sulfate / dermatan sulfate	ko00532	17	c82526_g1,c68132_g1,c82508_g1,c65397_g1,c73613_g1,c78441_g1,c66755_g1,c72432_g1,c56300_g1,c81258_g5,c63171_g1,c83603_g3,c94555_g1,c66663_g1,c68132_g2,c71925_g1,c81001_g1
Metabolism	Glycan biosynthesis and metabolism	Glycosylphosphatidylinositol(GPI)-anchor biosynthesis	ko00563	17	c42125_g1,c70821_g1,c80884_g1,c75954_g1,c79743_g1,c79646_g3,c80522_g4,c83608_g2,c74677_g1,c68207_g1,c80157_g2,c80071_g1,c76740_g1,c72689_g1,c74698_g1,c80870_g1,c83655_g4
Metabolism	Lipid metabolism	Synthesis and degradation of ketone bodies	ko00072	17	c81491_g1,c70621_g1,c82655_g1,c78095_g1,c69673_g2,c69972_g2,c76080_g1,c81614_g1,c76779_g1,c74364_g1,c61213_g1,c71555_g1,c65234_g1,c73981_g1,c60174_g1,c76747_g1,c119488_g1
Metabolism	Metabolism of cofactors and vitamins	One carbon pool by folate	ko00670	17	c59761_g1,c80412_g1,c81104_g1,c81620_g1,c75512_g1,c83342_g2,c71659_g1,c77998_g4,c69969_g1,c68197_g1,c61997_g1,c80840_g1,c78973_g1,c67919_g1,c82908_g1,c71701_g1,c77524_g1
Metabolism	Biosynthesis of other secondary metabolites	Isoquinoline alkaloid biosynthesis	ko00950	16	c68903_g2,c42062_g1,c77872_g2,c70226_g2,c81068_g2,c51802_g1,c74368_g3,c74096_g1,c49634_g1,c81699_g2,c50703_g1,c47013_g1,c81699_g1,c123791_g1,c118210_g1,c75958_g1
Metabolism	Biosynthesis of other secondary metabolites	Caffeine metabolism	ko00232	15	c76463_g1,c51665_g1,c83309_g2,c76040_g2,c59817_g2,c83309_g1,c84235_g1,c76463_g2,c78456_g1,c59817_g1,c78456_g2,c50403_g1,c50403_g2,c81767_g1,c76040_g1
Metabolism	Biosynthesis of other secondary metabolites	Phenylpropanoid biosynthesis	ko00940	14	c134942_g1,c105792_g1,c82041_g1,c61020_g2,c83822_g2,c80510_g1,c116540_g1,c61186_g1,c61020_g1,c73423_g1,c92782_g1,c59702_g1,c75449_g1,c9084_g1
Metabolism	Energy metabolism	Sulfur metabolism	ko00920	14	c75166_g1,c19619_g1,c12144_g1,c64933_g1,c919_g1,c8966_g1,c129139_g1,c81569_g1,c80074_g1,c75166_g2,c41843_g1,c80913_g1,c80074_g2,c84895_g1
Metabolism	Glycan biosynthesis and metabolism	Glycosaminoglycan biosynthesis - heparan sulfate / heparin	ko00534	14	c79129_g1,c66358_g1,c77742_g2,c66663_g1,c82526_g1,c82508_g1,c76663_g2,c80186_g1,c71925_g1,c78743_g1,c60580_g2,c81357_g1,c81546_g3,c81357_g2
Metabolism	Metabolism of cofactors and vitamins	Pantothenate and CoA biosynthesis	ko00770	13	c38682_g1,c72132_g1,c63951_g1,c58217_g1,c79096_g1,c83511_g1,c73076_g1,c76567_g1,c131726_g1,c64179_g1,c76352_g1,c81195_g1,c76653_g1
Metabolism	Metabolism of cofactors and vitamins	Riboflavin metabolism	ko00740	13	c81699_g1,c82622_g1,c42062_g1,c68903_g2,c64736_g1,c65814_g1,c80095_g1,c51802_g1,c74368_g3,c81699_g2,c76352_g1,c78110_g3,c64179_g1
Metabolism	Xenobiotics biodegradation and metabolism	Benzoate degradation	ko00362	13	c99461_g1,c73882_g1,c82914_g4,c101413_g1,c68786_g1,c75994_g3,c97761_g1,c100156_g1,c76080_g1,c65234_g1,c6315_g1,c132387_g1,c77403_g2
Metabolism	Xenobiotics biodegradation and metabolism	Caprolactam degradation	ko00930	13	c80604_g1,c75994_g3,c78092_g1,c82869_g2,c77385_g1,c73882_g1,c99461_g1,c71625_g1,c75586_g1,c78581_g2,c80236_g1,c77008_g1,c76552_g1
Metabolism	Amino acid metabolism	Lysine biosynthesis	ko00300	12	c75841_g2,c70163_g1,c59886_g1,c119669_g1,c111857_g1,c70163_g2,c79673_g1,c102073_g1,c101598_g1,c75841_g1,c77859_g3,c128456_g1
Metabolism	Lipid metabolism	Steroid biosynthesis	ko00100	12	c66180_g1,c79257_g1,c69605_g1,c19466_g1,c74630_g1,c69818_g4,c56774_g1,c74188_g2,c69290_g1,c70418_g1,c70723_g1,c39263_g1
Metabolism	Overview	Degradation of aromatic compounds	ko01220	12	c57620_g1,c80604_g1,c78092_g1,c77385_g1,c73015_g1,c82869_g2,c73015_g2,c75586_g1,c77008_g1,c78581_g2,c80236_g1,c76552_g1
Metabolism	Glycan biosynthesis and metabolism	Glycosphingolipid biosynthesis - globo series	ko00603	11	c71337_g2,c119614_g1,c72354_g1,c33898_g1,c77946_g1,c79373_g3,c72618_g3,c75585_g1,c19215_g1,c128539_g1,c78457_g1
Metabolism	Amino acid metabolism	Phenylalanine, tyrosine and tryptophan biosynthesis	ko00400	10	c74096_g1,c81068_g2,c99020_g1,c123791_g1,c118210_g1,c77872_g2,c47013_g1,c70226_g1,c81725_g1,c49634_g1
Metabolism	Glycan biosynthesis and metabolism	Glycosphingolipid biosynthesis - ganglio series	ko00604	10	c75585_g1,c83173_g1,c78457_g1,c81740_g1,c128539_g1,c73519_g1,c71337_g2,c33898_g1,c77946_g1,c119614_g1
Metabolism	Biosynthesis of other secondary metabolites	Betalain biosynthesis	ko00965	9	c50703_g1,c81699_g2,c101697_g1,c68903_g2,c42062_g1,c81699_g1,c75958_g1,c74368_g3,c51802_g1
Metabolism	Metabolism of other amino acids	Taurine and hypotaurine metabolism	ko00430	9	c83363_g1,c93634_g1,c78029_g2,c260_g1,c79236_g1,c61783_g1,c79045_g1,c78377_g1,c60259_g1
Metabolism	Metabolism of terpenoids and polyketides	Geraniol degradation	ko00281	9	c79900_g1,c76770_g1,c71625_g1,c119488_g1,c76138_g1,c76138_g2,c81785_g2,c79900_g2,c69972_g2
Metabolism	Xenobiotics biodegradation and metabolism	Chloroalkane and chloroalkene degradation	ko00625	9	c4594_g1,c73015_g1,c66219_g1,c124880_g1,c67997_g1,c73015_g2,c80700_g1,c61994_g1,c81532_g1
Metabolism	Biosynthesis of other secondary metabolites	Streptomycin biosynthesis	ko00521	8	c70391_g1,c128521_g1,c106056_g1,c75536_g1,c77453_g2,c60248_g1,c83240_g1,c53255_g1
Metabolism	Biosynthesis of other secondary metabolites	Tropane, piperidine and pyridine alkaloid biosynthesis	ko00960	8	c123791_g1,c81068_g2,c118210_g1,c74096_g1,c47013_g1,c77872_g2,c79767_g1,c49634_g1
Metabolism	Metabolism of terpenoids and polyketides	Insect hormone biosynthesis	ko00981	8	c78194_g1,c80935_g1,c70757_g1,c64918_g1,c74624_g1,c80590_g1,c64771_g1,c69956_g1
Metabolism	Metabolism of terpenoids and polyketides	Limonene and pinene degradation	ko00903	8	c81532_g1,c80553_g1,c76346_g1,c80700_g1,c61994_g1,c82914_g4,c124880_g1,c4594_g1
Metabolism	Metabolism of other amino acids	Phosphonate and phosphinate metabolism	ko00440	7	c42663_g1,c68468_g1,c67043_g2,c90164_g1,c67000_g2,c69007_g1,c75063_g2
Metabolism	Energy metabolism	Photosynthesis - antenna proteins	ko00196	6	c89880_g1,c89879_g1,c110860_g1,c128307_g1,c111698_g1,c100662_g1
Metabolism	Metabolism of cofactors and vitamins	Vitamin B6 metabolism	ko00750	5	c115776_g1,c77546_g3,c79638_g1,c81908_g2,c79211_g1
Metabolism	Xenobiotics biodegradation and metabolism	Polycyclic aromatic hydrocarbon degradation	ko00624	5	c79359_g1,c83144_g2,c80553_g1,c79568_g1,c76346_g1
Metabolism	Xenobiotics biodegradation and metabolism	Styrene degradation	ko00643	5	c72481_g1,c83057_g3,c79644_g1,c99482_g1,c92576_g1
Metabolism	Energy metabolism	Photosynthesis	ko00195	4	c128289_g1,c84015_g1,c109004_g1,c103575_g1
Metabolism	Lipid metabolism	Fatty acid biosynthesis	ko00061	4	c83554_g2,c74182_g1,c80299_g1,c78013_g1
Metabolism	Lipid metabolism	Primary bile acid biosynthesis	ko00120	4	c63630_g1,c78331_g1,c128912_g1,c83426_g1
Metabolism	Metabolism of other amino acids	D-Glutamine and D-glutamate metabolism	ko00471	4	c75560_g1,c70249_g1,c118470_g1,c80149_g2
Metabolism	Amino acid metabolism	Valine, leucine and isoleucine biosynthesis	ko00290	3	c80830_g1,c80197_g2,c131726_g1
Metabolism	Metabolism of cofactors and vitamins	Lipoic acid metabolism	ko00785	3	c64431_g2,c74964_g1,c76279_g1
Metabolism	Metabolism of cofactors and vitamins	Thiamine metabolism	ko00730	3	c61599_g1,c77945_g1,c70354_g1
Metabolism	Metabolism of other amino acids	Cyanoamino acid metabolism	ko00460	3	c68197_g1,c78377_g1,c82908_g1
Metabolism	Biosynthesis of other secondary metabolites	Butirosin and neomycin biosynthesis	ko00524	2	c53255_g1,c70391_g1
Metabolism	Biosynthesis of other secondary metabolites	Flavone and flavonol biosynthesis	ko00944	2	c83210_g1,c79880_g1
Metabolism	Biosynthesis of other secondary metabolites	Indole alkaloid biosynthesis	ko00901	2	c75958_g1,c50703_g1
Metabolism	Biosynthesis of other secondary metabolites	Stilbenoid, diarylheptanoid and gingerol biosynthesis	ko00945	2	c80553_g1,c76346_g1
Metabolism	Lipid metabolism	Cutin, suberine and wax biosynthesis	ko00073	2	c82798_g2,c73172_g1
Metabolism	Metabolism of cofactors and vitamins	Biotin metabolism	ko00780	2	c80299_g1,c73688_g3
Metabolism	Metabolism of terpenoids and polyketides	Biosynthesis of ansamycins	ko01051	2	c13400_g1,c61161_g1
Metabolism	Xenobiotics biodegradation and metabolism	Bisphenol degradation	ko00363	2	c76346_g1,c80553_g1
Metabolism	Xenobiotics biodegradation and metabolism	Chlorocyclohexane and chlorobenzene degradation	ko00361	2	c67997_g1,c66219_g1
Metabolism	Xenobiotics biodegradation and metabolism	Naphthalene degradation	ko00626	2	c73015_g2,c73015_g1
Metabolism	Biosynthesis of other secondary metabolites	Aflatoxin biosynthesis	ko00254	1	c74182_g1
Metabolism	Biosynthesis of other secondary metabolites	Novobiocin biosynthesis	ko00401	1	c81068_g2
Metabolism	Metabolism of terpenoids and polyketides	Diterpenoid biosynthesis	ko00904	1	c56197_g1
Metabolism	Metabolism of terpenoids and polyketides	Zeatin biosynthesis	ko00908	1	c79321_g1
Metabolism	Xenobiotics biodegradation and metabolism	Ethylbenzene degradation	ko00642	1	c82914_g4
Genetic Information Processing	Translation	Ribosome	ko03010	712	c129820_g1,c109857_g1,c43766_g1,c3760_g1,c126296_g1,c101442_g1,c89479_g1,c21241_g1,c83949_g1,c15839_g1,c16763_g1,c120833_g1,c86378_g1,c55426_g1,c14190_g1,c11288_g1,c48328_g1,c25646_g1,c927_g1,c67090_g1,c47873_g1,c59999_g1,c118285_g1,c661_g1,c87770_g1,c114687_g1,c39881_g1,c57730_g1,c24320_g1,c102749_g1,c117491_g1,c21003_g1,c57141_g1,c35571_g1,c43156_g1,c112877_g1,c88969_g1,c65080_g1,c12851_g1,c116…
Genetic Information Processing	Folding, sorting and degradation	Protein processing in endoplasmic reticulum	ko04141	220	c61644_g1,c115068_g1,c75071_g1,c108822_g1,c76656_g1,c1718_g1,c43630_g1,c77653_g1,c81513_g2,c47831_g1,c76012_g4,c18373_g1,c74909_g3,c42843_g1,c79815_g1,c36902_g1,c63981_g1,c24221_g1,c78296_g1,c76012_g1,c51707_g1,c87752_g1,c49319_g2,c12786_g1,c133058_g1,c74077_g1,c68784_g1,c101649_g1,c120025_g1,c24903_g1,c47608_g1,c74307_g1,c92765_g1,c74333_g1,c67442_g1,c19839_g1,c56252_g1,c59950_g1,c72819_g2,c8433…
Genetic Information Processing	Translation	RNA transport	ko03013	193	c23546_g1,c75547_g3,c80842_g1,c54717_g1,c65039_g1,c97575_g1,c110372_g1,c72436_g1,c102220_g1,c121487_g1,c19710_g1,c120166_g1,c40555_g1,c66591_g1,c47926_g1,c110679_g1,c115878_g1,c98784_g1,c68740_g1,c71011_g1,c114481_g1,c133415_g1,c106143_g1,c67389_g1,c80782_g1,c97680_g1,c104822_g1,c60603_g1,c72476_g1,c18737_g1,c39877_g1,c60235_g1,c122524_g1,c41899_g1,c718_g1,c50304_g1,c58931_g1,c718_g2,c107722_g1,c…
Genetic Information Processing	Transcription	Spliceosome	ko03040	183	c36757_g1,c46537_g1,c131924_g1,c78855_g1,c62019_g1,c76012_g2,c57714_g1,c27532_g1,c61548_g1,c68994_g1,c112070_g1,c87768_g1,c17016_g1,c71345_g1,c76686_g2,c68819_g1,c76012_g1,c101649_g1,c71316_g1,c133058_g1,c121385_g1,c71918_g1,c24903_g1,c59129_g1,c56252_g1,c76883_g3,c48615_g2,c68509_g2,c75071_g1,c80734_g3,c76012_g4,c10071_g1,c76879_g1,c68137_g1,c76394_g1,c57775_g1,c63503_g1,c114949_g1,c120673_g1,c6…
Genetic Information Processing	Folding, sorting and degradation	Ubiquitin mediated proteolysis	ko04120	123	c72454_g1,c80294_g1,c67556_g1,c55395_g1,c67092_g1,c52149_g1,c83385_g3,c83197_g1,c72550_g1,c131634_g1,c69383_g1,c81706_g1,c71874_g1,c74138_g2,c61589_g1,c53960_g1,c71862_g1,c3942_g1,c75618_g2,c60603_g1,c59564_g2,c83814_g1,c80518_g1,c12159_g1,c61732_g1,c62201_g1,c61756_g1,c71058_g1,c97887_g1,c82543_g2,c81313_g2,c87919_g1,c80864_g2,c79478_g1,c60442_g1,c66691_g1,c82315_g1,c66569_g1,c65922_g1,c82732_g1…
Genetic Information Processing	Translation	mRNA surveillance pathway	ko03015	80	c103567_g1,c71000_g1,c52676_g1,c60235_g1,c122524_g1,c71748_g2,c75666_g1,c58874_g1,c12325_g1,c79643_g1,c76008_g1,c110109_g1,c77549_g2,c79274_g1,c56203_g2,c78896_g1,c65609_g1,c66748_g1,c111587_g1,c83138_g1,c126276_g1,c82467_g1,c83504_g1,c66776_g1,c102220_g1,c57716_g1,c76794_g4,c73357_g3,c119396_g1,c66641_g1,c78663_g2,c82115_g1,c60198_g1,c82051_g1,c71894_g1,c66591_g1,c62498_g1,c40555_g1,c77934_g1,c7…
Genetic Information Processing	Translation	Ribosome biogenesis in eukaryotes	ko03008	77	c131331_g1,c52803_g2,c76596_g2,c82307_g1,c75547_g3,c75460_g1,c102220_g1,c75849_g2,c115878_g1,c74757_g1,c95077_g1,c68313_g2,c84970_g1,c77745_g1,c71633_g1,c77709_g1,c52803_g1,c76796_g2,c133415_g1,c70556_g1,c68603_g1,c129782_g1,c116083_g1,c41899_g1,c12811_g1,c123290_g1,c78285_g1,c41808_g1,c46649_g1,c71207_g1,c66344_g1,c80626_g1,c73869_g1,c76045_g1,c81047_g1,c75290_g1,c67608_g1,c81485_g3,c129756_g1,c…
Genetic Information Processing	Folding, sorting and degradation	RNA degradation	ko03018	75	c73719_g1,c60235_g1,c65656_g1,c95592_g1,c8377_g1,c71207_g1,c111587_g1,c59825_g1,c98715_g1,c61031_g1,c126599_g1,c99030_g1,c72817_g1,c56203_g2,c82523_g2,c68215_g1,c72136_g1,c98568_g1,c12325_g1,c85452_g1,c77339_g3,c55368_g1,c77208_g1,c64434_g1,c46719_g1,c82649_g1,c68128_g1,c81182_g1,c72421_g1,c134963_g1,c119749_g1,c51363_g2,c39526_g1,c53804_g1,c70616_g1,c69662_g1,c83946_g1,c44136_g1,c101803_g1,c4413…
Genetic Information Processing	Translation	Aminoacyl-tRNA biosynthesis	ko00970	55	c114954_g1,c77937_g1,c81942_g2,c83462_g1,c6695_g1,c80703_g1,c106187_g1,c75834_g1,c77012_g1,c25729_g1,c58865_g1,c82599_g1,c36244_g1,c78793_g1,c79136_g1,c15392_g1,c118438_g1,c44101_g1,c82884_g1,c125669_g1,c78160_g1,c80857_g1,c79218_g1,c79917_g1,c69760_g1,c76618_g1,c82683_g6,c73850_g1,c74274_g1,c80920_g1,c71659_g1,c70847_g1,c82072_g1,c79060_g1,c83466_g1,c76148_g1,c17349_g1,c43214_g1,c37367_g1,c12977…
Genetic Information Processing	Folding, sorting and degradation	Proteasome	ko03050	48	c74316_g1,c92674_g2,c80411_g1,c73376_g1,c68492_g1,c131886_g1,c63709_g1,c67621_g1,c65195_g1,c59625_g1,c42050_g1,c79504_g1,c58802_g1,c3702_g2,c35602_g1,c79424_g3,c74341_g2,c67257_g1,c103910_g1,c88780_g1,c27411_g1,c84529_g1,c70328_g2,c69378_g1,c60162_g2,c124370_g1,c37235_g1,c59814_g1,c134435_g1,c68822_g1,c112442_g1,c27829_g1,c77929_g5,c135046_g1,c19840_g1,c47015_g1,c97403_g1,c75273_g1,c51733_g1,c756…
Genetic Information Processing	Replication and repair	Nucleotide excision repair	ko03420	48	c62514_g1,c79492_g1,c74852_g1,c73743_g1,c82864_g1,c81248_g1,c80848_g1,c126403_g1,c37432_g1,c83167_g1,c87461_g1,c83002_g2,c63786_g2,c78950_g1,c67492_g1,c82288_g2,c51189_g1,c84834_g1,c123889_g1,c73136_g1,c68142_g1,c69380_g1,c103769_g1,c80790_g1,c63977_g1,c60745_g1,c61644_g1,c73326_g1,c76343_g1,c74035_g1,c78608_g1,c76804_g1,c82763_g1,c119453_g1,c82582_g1,c79052_g1,c75911_g1,c81851_g2,c76866_g1,c6822…
Genetic Information Processing	Replication and repair	DNA replication	ko03030	40	c83167_g1,c87461_g1,c62514_g1,c75345_g1,c21363_g1,c90731_g1,c77487_g1,c74852_g1,c73743_g1,c71621_g1,c73136_g1,c69380_g1,c63786_g2,c67492_g1,c82090_g1,c37495_g1,c75141_g3,c65251_g2,c41519_g1,c82582_g1,c79052_g1,c62026_g1,c82302_g3,c81408_g3,c77487_g3,c60745_g1,c83455_g1,c76343_g1,c73326_g1,c74511_g5,c74035_g1,c83383_g1,c81408_g2,c51761_g1,c79101_g1,c71315_g1,c78255_g1,c68229_g1,c82206_g1,c37495_g2
Genetic Information Processing	Replication and repair	Fanconi anemia pathway	ko03460	40	c82674_g1,c80443_g1,c82864_g1,c36717_g1,c82674_g2,c66483_g1,c81829_g1,c80316_g1,c75417_g1,c83484_g1,c83182_g1,c63786_g2,c82530_g1,c83548_g2,c82396_g1,c82226_g2,c81461_g8,c69380_g1,c70630_g1,c64046_g1,c73326_g1,c78608_g1,c68559_g1,c81237_g1,c75092_g1,c83414_g2,c68997_g1,c74446_g1,c65423_g1,c78349_g1,c83135_g1,c83551_g1,c81697_g1,c79283_g1,c83650_g2,c72331_g1,c79717_g1,c80146_g2,c82979_g1,c71492_g2
Genetic Information Processing	Replication and repair	Base excision repair	ko03410	39	c67006_g1,c68229_g1,c82433_g1,c78255_g1,c79044_g3,c73314_g1,c69264_g1,c76343_g1,c82925_g1,c79741_g1,c82164_g2,c74511_g5,c57790_g1,c74035_g1,c65763_g1,c63968_g1,c8714_g2,c79052_g1,c79668_g4,c108481_g1,c82582_g1,c69283_g1,c79347_g1,c82425_g1,c75888_g1,c82383_g1,c89770_g1,c50131_g2,c83435_g5,c101469_g1,c80927_g1,c73743_g1,c82988_g1,c62514_g1,c87461_g1,c73976_g2,c83167_g1,c79679_g1,c130636_g1
Genetic Information Processing	Transcription	Basal transcription factors	ko03022	37	c63977_g1,c51442_g1,c76804_g1,c72478_g3,c83156_g2,c62358_g1,c80345_g1,c81851_g2,c75911_g1,c126886_g1,c119453_g1,c61590_g1,c73541_g1,c65854_g1,c13226_g1,c64467_g1,c72911_g2,c68484_g2,c75513_g1,c81239_g1,c76772_g1,c67259_g1,c62235_g1,c66961_g1,c78749_g1,c81248_g1,c62972_g1,c101474_g1,c51189_g1,c72911_g1,c69975_g1,c71539_g1,c69870_g1,c73007_g1,c67629_g2,c66649_g1,c68142_g1
Genetic Information Processing	Folding, sorting and degradation	Protein export	ko03060	30	c127685_g1,c75955_g4,c121798_g1,c75282_g1,c73979_g1,c63212_g1,c75494_g1,c81628_g1,c72819_g2,c43826_g1,c63854_g1,c19839_g1,c51702_g1,c110927_g1,c28069_g1,c105561_g1,c78029_g1,c68470_g1,c26918_g1,c75955_g5,c52068_g1,c3661_g1,c62243_g1,c112409_g1,c74145_g1,c72819_g1,c72863_g1,c70072_g1,c4284_g1,c10098_g2
Genetic Information Processing	Transcription	RNA polymerase	ko03020	30	c59840_g1,c81396_g1,c62920_g1,c80511_g1,c63987_g1,c82768_g1,c82050_g1,c69070_g1,c102776_g1,c73290_g1,c78210_g3,c71258_g2,c66927_g1,c69038_g1,c46263_g1,c64129_g1,c67804_g1,c69019_g1,c70991_g1,c103851_g1,c112384_g1,c13013_g1,c57759_g1,c62424_g1,c72751_g1,c97078_g1,c73403_g1,c71608_g1,c68732_g1,c73698_g1
Genetic Information Processing	Replication and repair	Homologous recombination	ko03440	25	c62026_g1,c83167_g1,c65423_g1,c78349_g1,c73081_g1,c64374_g1,c77847_g1,c74446_g1,c81237_g1,c76801_g1,c73326_g1,c76343_g1,c80443_g1,c78306_g1,c79497_g1,c42998_g1,c71492_g2,c69380_g1,c81585_g1,c82396_g1,c83548_g2,c63786_g2,c68229_g1,c56361_g1,c81697_g1
Genetic Information Processing	Replication and repair	Mismatch repair	ko03430	23	c68229_g1,c63786_g2,c67492_g1,c61061_g1,c79717_g1,c51761_g1,c73136_g1,c75690_g1,c69380_g1,c81956_g1,c63477_g1,c60745_g1,c83244_g1,c74852_g1,c76343_g1,c73326_g1,c73743_g1,c83182_g1,c83167_g1,c62026_g1,c79052_g1,c87461_g1,c67899_g1
Genetic Information Processing	Folding, sorting and degradation	SNARE interactions in vesicular transport	ko04130	21	c56055_g1,c73947_g1,c81211_g1,c102349_g1,c80721_g1,c70297_g1,c80834_g1,c57512_g1,c65947_g1,c70271_g1,c66760_g1,c72214_g2,c2982_g1,c61156_g1,c71128_g1,c54499_g1,c51917_g1,c73222_g1,c64675_g1,c70432_g1,c74159_g1
Genetic Information Processing	Replication and repair	Non-homologous end-joining	ko03450	9	c74511_g5,c70259_g1,c67909_g1,c81575_g1,c64257_g1,c42998_g1,c73314_g1,c77847_g1,c68443_g2
Genetic Information Processing	Folding, sorting and degradation	Sulfur relay system	ko04122	8	c61599_g1,c79298_g1,c71435_g1,c82220_g1,c81612_g1,c83527_g2,c81352_g1,c70546_g1
Environmental Information Processing	Signal transduction	PI3K-Akt signaling pathway	ko04151	195	c70034_g1,c118381_g1,c73864_g1,c83783_g1,c41128_g1,c62218_g1,c27275_g1,c15480_g1,c71894_g1,c62833_g1,c27959_g1,c129972_g1,c74704_g1,c60848_g1,c126276_g1,c105450_g1,c104522_g1,c68597_g1,c76794_g4,c69467_g1,c57716_g1,c97044_g1,c64831_g1,c81893_g1,c76427_g1,c82471_g2,c39732_g1,c77046_g2,c83661_g3,c82444_g1,c83264_g1,c80664_g4,c59453_g1,c88399_g1,c59091_g1,c8617_g1,c12333_g1,c79274_g1,c79707_g4,c6993…
Environmental Information Processing	Signaling molecules and interaction	Neuroactive ligand-receptor interaction	ko04080	173	c44845_g2,c53433_g2,c61552_g1,c80349_g1,c68295_g4,c71714_g6,c80265_g4,c78701_g1,c87571_g1,c74117_g1,c39454_g2,c64941_g1,c44114_g1,c111185_g1,c74666_g1,c83011_g1,c78937_g2,c49701_g2,c65993_g2,c48186_g1,c14032_g1,c120901_g1,c27170_g1,c55797_g4,c44386_g1,c58162_g1,c39454_g1,c67669_g2,c113130_g1,c42887_g1,c59687_g1,c55242_g1,c58265_g3,c53014_g2,c97436_g1,c68295_g3,c98702_g1,c68295_g7,c51875_g1,c59440…
Environmental Information Processing	Signal transduction	Rap1 signaling pathway	ko04015	169	c68295_g4,c126238_g1,c42592_g1,c60578_g1,c111255_g1,c67420_g2,c52165_g1,c20118_g1,c71348_g3,c67385_g1,c124090_g1,c62902_g1,c78937_g2,c80996_g2,c79849_g1,c65027_g1,c132616_g1,c80668_g2,c55797_g4,c58378_g1,c55944_g2,c85561_g1,c42592_g2,c12456_g1,c63384_g1,c82316_g1,c72676_g1,c76147_g2,c62619_g1,c62619_g2,c51792_g1,c68295_g7,c78215_g4,c68295_g3,c78558_g1,c74251_g1,c44501_g1,c60194_g1,c82047_g2,c6752…
Environmental Information Processing	Signal transduction	MAPK signaling pathway	ko04010	159	c81024_g1,c83783_g1,c79431_g1,c27275_g1,c135641_g1,c129565_g1,c73348_g1,c77463_g1,c116059_g1,c71375_g1,c76306_g1,c70533_g1,c68690_g1,c104522_g1,c81563_g1,c64831_g1,c130886_g1,c13477_g1,c71350_g1,c77981_g1,c80041_g1,c62750_g2,c60041_g1,c79707_g4,c124940_g1,c83177_g1,c72566_g3,c62047_g1,c60651_g1,c67281_g1,c93061_g1,c76012_g5,c83195_g1,c50447_g1,c81256_g1,c71375_g2,c77981_g2,c56137_g3,c62619_g1,c62…
Environmental Information Processing	Signal transduction	Calcium signaling pathway	ko04020	139	c84055_g1,c52255_g3,c25485_g1,c87495_g1,c57796_g1,c80953_g1,c73729_g2,c42435_g1,c80168_g1,c79826_g1,c79890_g2,c69882_g1,c79621_g1,c96562_g1,c62460_g1,c45988_g2,c51089_g1,c55363_g3,c80996_g1,c76717_g1,c25126_g1,c81020_g2,c1142_g1,c83074_g1,c83801_g1,c12812_g1,c93335_g1,c82038_g1,c106546_g1,c2557_g1,c79393_g2,c40216_g1,c76095_g2,c82434_g1,c54540_g1,c82111_g1,c80122_g1,c102801_g1,c63877_g1,c76198_g1…
Environmental Information Processing	Signal transduction	Ras signaling pathway	ko04014	139	c45589_g2,c76428_g1,c79621_g1,c79770_g1,c42102_g1,c77939_g1,c82017_g2,c77881_g2,c78808_g2,c68295_g1,c70640_g2,c70916_g1,c64540_g1,c39049_g1,c77645_g1,c68295_g2,c73729_g2,c12809_g1,c55797_g2,c122162_g1,c72300_g1,c81016_g1,c67674_g1,c81567_g1,c81020_g2,c83074_g1,c55929_g1,c68295_g6,c76717_g1,c75859_g1,c59640_g1,c81115_g4,c81939_g1,c131699_g1,c25523_g1,c70779_g1,c71640_g1,c59728_g1,c29366_g1,c81020_…
Environmental Information Processing	Signal transduction	Hippo signaling pathway	ko04390	118	c41128_g1,c62474_g1,c113648_g1,c78047_g2,c60198_g1,c64352_g2,c59235_g2,c69391_g1,c27959_g1,c77576_g1,c67471_g1,c73925_g1,c59935_g1,c81666_g1,c85235_g1,c71894_g1,c27959_g2,c57716_g1,c76428_g1,c68568_g1,c80941_g2,c70867_g1,c126276_g1,c52538_g1,c80525_g1,c68632_g1,c69869_g1,c82932_g1,c26992_g1,c68846_g1,c74500_g1,c76075_g1,c59235_g1,c130049_g1,c59517_g2,c88399_g1,c78558_g3,c63706_g3,c46905_g1,c62189…
Environmental Information Processing	Signal transduction	HIF-1 signaling pathway	ko04066	93	c10014_g1,c67385_g1,c44136_g2,c17729_g2,c28622_g2,c20118_g1,c99679_g1,c33301_g1,c111255_g1,c71252_g2,c46758_g1,c129292_g1,c42592_g1,c70391_g1,c53255_g1,c12700_g1,c130266_g1,c80668_g2,c68673_g1,c63401_g2,c65027_g1,c82688_g3,c54624_g1,c69193_g1,c68021_g1,c61070_g1,c81409_g1,c69495_g1,c42592_g2,c92765_g1,c49446_g1,c69468_g1,c65841_g1,c80122_g1,c82434_g1,c70056_g1,c74251_g1,c129242_g1,c78215_g4,c7891…
Environmental Information Processing	Signal transduction	Wnt signaling pathway	ko04310	87	c46975_g1,c79385_g1,c60420_g1,c71550_g2,c70712_g2,c69144_g1,c63913_g1,c68356_g1,c76861_g1,c76963_g1,c68744_g1,c51211_g1,c121363_g1,c68673_g1,c65728_g1,c71574_g1,c63308_g2,c44233_g1,c103328_g1,c61520_g2,c79255_g1,c78320_g2,c67374_g2,c75964_g1,c68157_g2,c16937_g1,c80887_g1,c80906_g2,c80777_g4,c92765_g1,c72349_g2,c69468_g1,c70779_g1,c71640_g1,c73619_g1,c76464_g1,c68212_g1,c115320_g1,c82709_g1,c63877…
Environmental Information Processing	Signal transduction	FoxO signaling pathway	ko04068	80	c78127_g2,c68846_g1,c70740_g1,c69465_g1,c134223_g1,c42876_g1,c80525_g1,c60848_g1,c73415_g1,c12809_g1,c46151_g2,c52863_g1,c73306_g1,c27275_g1,c83783_g1,c62218_g1,c39049_g1,c41684_g1,c70034_g1,c120665_g1,c95884_g1,c77462_g1,c73629_g1,c67281_g1,c80532_g1,c69626_g1,c122162_g1,c72348_g1,c62047_g1,c47759_g1,c50457_g1,c82081_g1,c61242_g1,c79707_g4,c20584_g1,c75859_g1,c51464_g1,c59453_g1,c108972_g1,c7969…
Environmental Information Processing	Signal transduction	Hippo signaling pathway -fly	ko04391	74	c41128_g1,c62474_g1,c113648_g1,c78047_g2,c64352_g2,c59235_g2,c69391_g1,c27959_g1,c67471_g1,c73925_g1,c81666_g1,c71894_g1,c85235_g1,c27959_g2,c57716_g1,c126276_g1,c69869_g1,c52538_g1,c68632_g1,c76075_g1,c59235_g1,c130049_g1,c59517_g2,c88399_g1,c78558_g3,c46905_g1,c62189_g1,c93011_g1,c109961_g1,c74503_g1,c78212_g5,c82982_g2,c52676_g1,c109809_g1,c45455_g1,c82047_g2,c80592_g1,c83195_g1,c33649_g1,c427…
Environmental Information Processing	Signal transduction	Phosphatidylinositol signaling system	ko04070	58	c76861_g1,c60248_g1,c68318_g1,c67706_g1,c83708_g1,c57898_g1,c80486_g1,c114749_g1,c82858_g1,c74491_g1,c74760_g1,c80300_g2,c76717_g1,c81020_g4,c67996_g1,c67385_g1,c82586_g1,c83074_g1,c129698_g1,c81020_g2,c92970_g1,c74491_g2,c136148_g1,c120110_g1,c69022_g1,c73711_g1,c81095_g2,c69694_g2,c63519_g2,c80913_g1,c81232_g1,c47759_g1,c82038_g1,c123870_g1,c80122_g1,c80914_g1,c79393_g2,c2557_g1,c71613_g1,c7609…
Environmental Information Processing	Signaling molecules and interaction	ECM-receptor interaction	ko04512	56	c74763_g1,c82659_g2,c25857_g1,c71859_g1,c79239_g1,c82659_g3,c18770_g1,c57096_g3,c80119_g5,c79239_g2,c79909_g1,c76753_g1,c79849_g1,c44065_g1,c77700_g1,c80664_g4,c68174_g1,c66111_g1,c108156_g1,c67291_g1,c83471_g1,c77543_g1,c72070_g1,c76427_g1,c82471_g2,c77309_g1,c83713_g1,c78215_g2,c68597_g1,c63350_g1,c81416_g1,c83839_g1,c77157_g1,c82275_g2,c83674_g1,c83667_g2,c80795_g3,c86377_g1,c71693_g1,c61287_g…
Environmental Information Processing	Signal transduction	Hedgehog signaling pathway	ko04340	51	c77401_g2,c63706_g3,c71501_g2,c53073_g1,c64344_g2,c76538_g1,c51211_g1,c61520_g1,c75761_g1,c74528_g1,c74295_g1,c118165_g1,c80605_g1,c23762_g1,c74924_g1,c63838_g1,c64941_g5,c46975_g1,c81200_g2,c79990_g1,c79031_g1,c63706_g2,c77323_g1,c82682_g3,c47916_g1,c77816_g4,c73925_g1,c77576_g1,c72367_g1,c53073_g2,c73619_g1,c70867_g1,c64941_g2,c71640_g1,c83556_g3,c74445_g1,c82932_g1,c77505_g2,c72349_g1,c64344_g…
Environmental Information Processing	Signal transduction	mTOR signaling pathway	ko04150	51	c34155_g1,c62833_g1,c65841_g1,c134769_g1,c76731_g2,c13749_g1,c81279_g1,c118381_g1,c70034_g1,c49185_g1,c41684_g1,c78334_g1,c78912_g2,c61936_g1,c71848_g1,c69495_g1,c83661_g3,c83661_g2,c79511_g4,c60848_g1,c105450_g1,c97044_g1,c76162_g1,c83661_g1,c77610_g1,c58766_g1,c61242_g1,c12700_g1,c59277_g1,c124545_g1,c73458_g2,c59091_g1,c12333_g1,c61993_g1,c73667_g1,c63401_g2,c59277_g2,c67385_g1,c73468_g2,c8206…
Environmental Information Processing	Signal transduction	TGF-beta signaling pathway	ko04350	46	c82543_g2,c1718_g1,c42736_g2,c3942_g1,c71894_g1,c68212_g1,c80328_g1,c62833_g1,c65841_g1,c126276_g1,c70779_g1,c80525_g1,c62440_g1,c8270_g1,c57716_g1,c92765_g1,c77408_g2,c103328_g1,c68846_g1,c65133_g1,c54125_g2,c66058_g1,c81381_g2,c70644_g1,c77321_g1,c37432_g1,c63401_g2,c68673_g1,c82488_g1,c121363_g1,c72653_g1,c57651_g2,c68744_g1,c74746_g2,c68205_g1,c63913_g1,c75761_g1,c111255_g1,c72300_g1,c73359_g…
Environmental Information Processing	Signal transduction	Two-component system	ko02020	41	c53633_g1,c76952_g1,c69899_g1,c78832_g2,c43830_g1,c80313_g1,c35826_g1,c41843_g1,c41804_g1,c19619_g1,c65234_g1,c84895_g1,c80946_g1,c104968_g1,c110770_g1,c82204_g1,c82956_g2,c51627_g1,c75166_g1,c82956_g1,c94595_g1,c126778_g1,c75166_g2,c129139_g1,c70200_g2,c80129_g2,c91915_g1,c91040_g1,c74074_g1,c84150_g1,c45716_g1,c76080_g1,c919_g1,c8966_g1,c77786_g1,c76924_g3,c79346_g1,c82043_g1,c78832_g1,c119978_…
Environmental Information Processing	Signal transduction	ErbB signaling pathway	ko04012	40	c81939_g1,c69931_g2,c83661_g1,c79906_g2,c72674_g1,c62902_g1,c80041_g1,c63401_g2,c75859_g1,c81094_g1,c60420_g1,c83195_g1,c67385_g1,c83600_g1,c62047_g1,c111255_g1,c99679_g1,c67281_g1,c64604_g1,c62833_g1,c65841_g1,c80122_g1,c82434_g1,c64238_g1,c70034_g1,c56137_g3,c83783_g1,c78912_g2,c27275_g1,c49724_g2,c77645_g1,c69495_g1,c80906_g2,c26992_g1,c71350_g1,c83661_g3,c83661_g2,c69468_g1,c74333_g1,c64829_g2
Environmental Information Processing	Signal transduction	Notch signaling pathway	ko04330	32	c64662_g1,c70712_g1,c77865_g1,c77289_g1,c74708_g1,c80240_g1,c80146_g2,c76097_g1,c83158_g1,c76672_g1,c79440_g1,c71237_g1,c75191_g1,c71821_g1,c75092_g1,c71860_g2,c70712_g2,c76686_g1,c70630_g1,c71632_g4,c68356_g1,c76755_g2,c77444_g3,c70316_g1,c76686_g2,c83670_g1,c50214_g1,c79970_g1,c68673_g1,c78048_g1,c74660_g1,c78048_g2
Environmental Information Processing	Membrane transport	ABC transporters	ko02010	31	c65222_g1,c78284_g1,c56434_g1,c76452_g1,c72614_g1,c81801_g1,c82951_g2,c75350_g3,c78173_g1,c81461_g7,c79971_g1,c82540_g1,c77163_g3,c82999_g1,c65995_g1,c81801_g2,c82456_g2,c83816_g1,c76272_g1,c82951_g1,c78941_g1,c82101_g1,c79370_g1,c116689_g1,c82724_g1,c81801_g3,c83804_g1,c82018_g1,c75721_g1,c78120_g1,c79686_g2
Environmental Information Processing	Signal transduction	TNF signaling pathway	ko04668	29	c75859_g1,c42071_g1,c81024_g1,c78901_g1,c70034_g1,c77746_g1,c65841_g1,c60194_g1,c79730_g5,c79387_g1,c39241_g2,c71273_g1,c79707_g4,c74333_g1,c80532_g1,c64829_g2,c111255_g1,c59747_g1,c71252_g2,c79480_g1,c77848_g1,c73361_g3,c60979_g1,c67385_g1,c60420_g1,c80887_g1,c69495_g1,c80906_g2,c66713_g3
Environmental Information Processing	Signal transduction	VEGF signaling pathway	ko04370	28	c67385_g1,c16937_g1,c42102_g1,c77939_g1,c17729_g2,c69495_g1,c111255_g1,c74341_g3,c80532_g1,c25523_g1,c60578_g1,c81673_g1,c76963_g1,c65841_g1,c80122_g1,c69931_g2,c79387_g1,c63877_g1,c75859_g1,c80953_g1,c60041_g1,c27275_g1,c59640_g1,c78912_g2,c62619_g1,c51089_g1,c70034_g1,c62619_g2
Environmental Information Processing	Signal transduction	Jak-STAT signaling pathway	ko04630	26	c68123_g3,c78060_g5,c81567_g1,c67109_g1,c62047_g1,c52149_g1,c83195_g1,c67385_g1,c77462_g1,c72827_g1,c69495_g1,c71550_g2,c73864_g1,c49724_g2,c70034_g1,c71058_g1,c80737_g1,c68123_g2,c79906_g2,c75920_g2,c64719_g1,c76781_g1,c65812_g1,c53930_g1,c64604_g1,c68673_g1
Environmental Information Processing	Signaling molecules and interaction	Cell adhesion molecules (CAMs)	ko04514	26	c60521_g1,c70789_g1,c108156_g1,c83357_g2,c102916_g1,c51751_g2,c70190_g1,c79849_g1,c72140_g2,c75994_g2,c51789_g1,c26906_g1,c82471_g1,c61480_g1,c80664_g4,c77157_g1,c81416_g1,c130080_g1,c53415_g1,c81613_g3,c51751_g1,c82471_g2,c25857_g1,c84919_g1,c60588_g2,c82971_g3
Environmental Information Processing	Signaling molecules and interaction	Cytokine-cytokine receptor interaction	ko04060	19	c82444_g1,c63536_g1,c73000_g1,c8581_g2,c77408_g2,c81893_g1,c42592_g2,c75761_g1,c8270_g1,c42592_g1,c82434_g1,c85561_g1,c72653_g1,c78588_g1,c65027_g1,c83783_g1,c65133_g1,c66058_g1,c83264_g1
Environmental Information Processing	Signal transduction	MAPK signaling pathway - fly	ko04013	17	c72937_g1,c74292_g2,c79073_g2,c65841_g1,c82434_g1,c74101_g1,c74101_g2,c83783_g1,c27275_g1,c49724_g2,c75859_g1,c83692_g1,c62047_g1,c71992_g1,c59689_g1,c111255_g1,c81567_g1
Environmental Information Processing	Signal transduction	MAPK signaling pathway - yeast	ko04011	14	c73417_g2,c125773_g1,c103328_g1,c71350_g1,c60578_g1,c81349_g1,c25523_g1,c70779_g1,c80432_g1,c78912_g2,c80532_g1,c62474_g1,c72300_g1,c80041_g1
Environmental Information Processing	Signal transduction	NF-kappa B signaling pathway	ko04064	13	c80122_g1,c80887_g1,c79387_g1,c79707_g4,c60603_g1,c71252_g2,c73864_g1,c77848_g1,c46649_g1,c54666_g1,c79400_g1,c97887_g1,c75849_g2
Environmental Information Processing	Membrane transport	Bacterial secretion system	ko03070	4	c121798_g1,c68470_g1,c105561_g1,c75494_g1
Cellular Processes	Cell communication	Tight junction	ko04530	213	c73679_g5,c72756_g2,c109961_g1,c81295_g1,c93011_g1,c19830_g1,c56337_g5,c57097_g6,c73388_g1,c62189_g1,c78558_g3,c59517_g2,c73679_g3,c73679_g8,c78921_g1,c56242_g1,c65216_g2,c57097_g2,c47759_g1,c121081_g1,c46649_g1,c72300_g1,c45455_g1,c44674_g2,c80636_g6,c75308_g2,c65265_g1,c69391_g1,c1146_g1,c58044_g1,c72756_g1,c81666_g1,c83095_g2,c78921_g9,c78921_g8,c39260_g2,c58044_g5,c64352_g2,c113648_g1,c78047_…
Cellular Processes	Transport and catabolism	Phagosome	ko04145	211	c71263_g2,c15480_g1,c83251_g1,c58086_g1,c59235_g2,c92468_g1,c75593_g5,c67471_g1,c2104_g1,c59281_g1,c78961_g2,c70087_g1,c66614_g2,c76427_g1,c82471_g2,c51751_g1,c52538_g1,c68632_g1,c75955_g4,c127486_g1,c83251_g2,c59857_g1,c62042_g1,c59235_g1,c310_g1,c109245_g1,c57518_g2,c102579_g1,c80664_g4,c114633_g1,c127711_g1,c83767_g1,c38463_g1,c50059_g2,c109809_g1,c70881_g2,c25857_g1,c110927_g1,c95073_g1,c5854…
Cellular Processes	Transport and catabolism	Lysosome	ko04142	194	c77703_g1,c74630_g1,c128916_g1,c81059_g1,c82520_g1,c83319_g2,c135953_g1,c51326_g2,c119614_g1,c67426_g1,c123045_g1,c29302_g1,c80063_g1,c54898_g1,c75925_g1,c76901_g1,c61873_g1,c70723_g1,c46664_g1,c79693_g4,c69290_g1,c60631_g1,c111557_g1,c79830_g1,c2644_g1,c76928_g1,c75551_g2,c24419_g1,c112220_g1,c81093_g1,c81459_g2,c83173_g1,c96373_g1,c79600_g1,c110287_g1,c76041_g4,c74188_g2,c18004_g1,c38317_g2,c11…
Cellular Processes	Transport and catabolism	Endocytosis	ko04144	158	c130886_g1,c13477_g1,c82444_g1,c72454_g1,c70533_g1,c66761_g1,c86024_g1,c81893_g1,c116059_g1,c77463_g1,c71375_g1,c119408_g1,c59009_g1,c82120_g2,c55782_g1,c79431_g1,c83783_g1,c129565_g1,c135641_g1,c78712_g2,c76012_g5,c82017_g1,c71375_g2,c81256_g1,c83384_g2,c77981_g2,c120665_g1,c67550_g1,c93061_g1,c65812_g1,c78588_g1,c79021_g1,c76144_g1,c124940_g1,c81682_g3,c74503_g1,c72642_g1,c18722_g1,c65632_g1,c7…
Cellular Processes	Cell communication	Focal adhesion	ko04510	152	c80119_g5,c59517_g1,c72794_g1,c60061_g1,c78670_g1,c94099_g1,c68174_g1,c64352_g1,c71687_g1,c75463_g1,c79909_g1,c16937_g1,c69495_g1,c103328_g1,c83674_g1,c77157_g1,c25523_g1,c70779_g1,c74341_g3,c83713_g1,c78152_g2,c130693_g1,c60521_g1,c65841_g1,c78447_g4,c82434_g1,c68456_g1,c78912_g2,c49724_g2,c33649_g1,c82659_g3,c47759_g1,c59415_g1,c72300_g1,c80472_g2,c45455_g1,c67674_g1,c74763_g1,c83680_g4,c81939_…
Cellular Processes	Cell motility	Regulation of actin cytoskeleton	ko04810	146	c1146_g1,c113648_g1,c60198_g1,c70737_g1,c78047_g2,c82471_g1,c64352_g2,c81416_g1,c42102_g1,c28687_g1,c18700_g1,c77787_g3,c55232_g1,c62460_g1,c109961_g1,c93011_g1,c128215_g1,c131699_g1,c19830_g1,c108156_g1,c83680_g4,c81939_g1,c83048_g3,c59517_g2,c78558_g3,c75859_g1,c104656_g1,c59640_g1,c74760_g1,c62189_g1,c115940_g1,c72300_g1,c45455_g1,c110984_g1,c60521_g1,c82434_g1,c64638_g1,c72968_g2,c65841_g1,c1…
Cellular Processes	Cell communication	Gap junction	ko04540	116	c83159_g2,c76861_g1,c55944_g2,c75593_g1,c75593_g2,c66614_g1,c83354_g1,c95289_g1,c85561_g1,c67083_g1,c80996_g2,c131446_g1,c59281_g2,c94775_g1,c69843_g1,c73856_g1,c53887_g2,c37703_g1,c94734_g1,c56620_g1,c66213_g1,c53151_g1,c83354_g3,c87571_g1,c65532_g2,c54246_g1,c11242_g1,c19317_g1,c52165_g1,c103147_g1,c62370_g1,c68297_g1,c111255_g1,c83444_g1,c75778_g7,c71714_g6,c21229_g1,c82434_g1,c62370_g2,c65841…
Cellular Processes	Transport and catabolism	Peroxisome	ko04146	115	c82140_g1,c83425_g1,c59552_g2,c83528_g1,c81522_g1,c95884_g1,c75459_g1,c65074_g1,c43896_g1,c79995_g1,c76463_g2,c81234_g1,c103099_g1,c76041_g2,c84574_g1,c1749_g1,c108972_g1,c50403_g2,c71639_g3,c82018_g1,c81351_g1,c69245_g1,c64044_g1,c83309_g2,c79576_g1,c82069_g1,c77413_g1,c51167_g1,c80012_g1,c76931_g1,c82412_g1,c73424_g1,c78331_g1,c68082_g1,c50403_g1,c82107_g1,c83400_g1,c76041_g3,c53486_g1,c76040_g…
Cellular Processes	Cell growth and death	Oocyte meiosis	ko04114	99	c43931_g1,c69626_g1,c67525_g1,c62954_g1,c82732_g1,c80461_g1,c136148_g1,c81020_g2,c88399_g1,c130049_g1,c131541_g1,c72851_g1,c37432_g1,c60041_g1,c75859_g1,c80996_g1,c81020_g4,c76717_g1,c76727_g2,c46905_g1,c57898_g1,c78212_g5,c57716_g1,c79621_g1,c126276_g1,c69869_g1,c80294_g1,c67556_g1,c72467_g1,c75748_g2,c41128_g1,c73729_g2,c80168_g1,c60198_g1,c75748_g1,c71378_g1,c80518_g1,c27959_g1,c79241_g1,c5396…
Cellular Processes	Cell growth and death	Cell cycle	ko04110	98	c78277_g1,c67373_g1,c61732_g1,c80518_g1,c71378_g1,c55371_g1,c41128_g1,c81408_g3,c75911_g1,c73306_g1,c27959_g2,c85235_g1,c3942_g1,c65086_g1,c77487_g3,c53960_g1,c79241_g1,c27959_g1,c73415_g1,c83455_g1,c81408_g2,c80525_g1,c81151_g1,c69869_g1,c79367_g1,c64662_g1,c80795_g2,c67556_g1,c80294_g1,c26992_g1,c68846_g1,c70200_g1,c70040_g1,c76727_g2,c46905_g1,c130049_g1,c131541_g1,c88399_g1,c37432_g1,c75345_g…
Cellular Processes	Cell communication	Adherens junction	ko04520	82	c78047_g2,c83783_g1,c113648_g1,c62218_g1,c39049_g1,c59235_g2,c64352_g2,c1146_g1,c81666_g1,c67471_g1,c71348_g2,c12809_g1,c68568_g1,c80941_g2,c79997_g1,c55232_g1,c52538_g1,c80525_g1,c68632_g1,c75849_g2,c61225_g1,c68846_g1,c59235_g1,c42102_g1,c59640_g1,c78558_g3,c59517_g2,c68807_g1,c62189_g1,c72299_g1,c93011_g1,c109961_g1,c45455_g1,c109809_g1,c122162_g1,c72300_g1,c46649_g1,c82047_g2,c120665_g1,c7369…
Cellular Processes	Cell growth and death	Cell cycle - yeast	ko04111	69	c68682_g1,c77732_g1,c121363_g1,c77487_g1,c75379_g1,c68744_g1,c63913_g1,c42597_g1,c75306_g1,c80329_g1,c82767_g1,c67054_g1,c1718_g1,c42736_g2,c73381_g1,c77496_g1,c64593_g1,c79241_g2,c46740_g1,c83383_g1,c92765_g1,c81138_g1,c75837_g1,c74612_g1,c77955_g2,c62857_g1,c76727_g2,c70040_g1,c37432_g1,c69435_g1,c131541_g1,c68682_g2,c65823_g1,c75345_g1,c90731_g1,c39682_g1,c82732_g1,c76818_g1,c66859_g1,c52676_g…
Cellular Processes	Cell growth and death	Meiosis - yeast	ko04113	48	c81693_g1,c76727_g2,c70040_g1,c131541_g1,c77732_g1,c65823_g1,c75345_g1,c75379_g1,c77487_g1,c90731_g1,c82732_g1,c82767_g1,c80329_g1,c58722_g1,c34675_g1,c67054_g1,c71378_g1,c80518_g1,c67373_g1,c42736_g2,c60198_g1,c82123_g1,c73381_g1,c81408_g3,c77487_g3,c26471_g1,c71894_g1,c77496_g1,c64593_g1,c66709_g2,c59935_g1,c83455_g1,c79241_g2,c53960_g1,c79241_g1,c46740_g1,c76245_g3,c83383_g1,c71640_g1,c126276_…
Cellular Processes	Cell growth and death	p53 signaling pathway	ko04115	43	c44233_g1,c83223_g1,c80848_g1,c41843_g1,c32387_g1,c77196_g3,c79219_g2,c83741_g1,c62373_g1,c78212_g5,c19619_g1,c69518_g1,c77849_g2,c84895_g1,c47759_g1,c79480_g1,c81122_g1,c71550_g2,c67658_g2,c79516_g1,c40894_g1,c77462_g1,c38476_g1,c67152_g1,c66213_g1,c75166_g1,c67373_g1,c81279_g1,c75166_g2,c83551_g1,c73306_g1,c78128_g1,c129139_g1,c73415_g1,c81151_g1,c9075_g1,c48618_g1,c83631_g1,c8966_g1,c919_g1,c6…
Cellular Processes	Cell growth and death	Apoptosis	ko04210	32	c78901_g1,c70034_g1,c75166_g2,c63877_g1,c73864_g1,c73384_g1,c73441_g1,c129139_g1,c71640_g1,c132859_g1,c79400_g1,c7217_g1,c79621_g1,c81297_g2,c69495_g1,c8966_g1,c919_g1,c60041_g1,c41843_g1,c44378_g1,c79707_g4,c19619_g1,c76963_g1,c78343_g1,c84895_g1,c78093_g3,c79478_g1,c71252_g2,c79480_g1,c80864_g2,c75166_g1,c67385_g1
Cellular Processes	Transport and catabolism	Regulation of autophagy	ko04140	16	c83477_g1,c81754_g1,c77657_g2,c75641_g2,c36629_g1,c15124_g2,c69465_g1,c82486_g1,c79233_g1,c73667_g1,c54991_g2,c20584_g1,c80486_g1,c15124_g1,c61242_g1,c81598_g1
Cellular Processes	Cell growth and death	Cell cycle - Caulobacter	ko04112	3	c101477_g1,c83579_g1,c79582_g1
