# Supplementary material for: Transcriptome analysis on the exoskeleton formation in early developmetal stages and reconstruction scenario in growth-moulting in Litopenaeus vannamei
Source: Sci Rep. 2017 Apr 24;7:1098. doi: 10.1038/s41598-017-01220-6 (PMC5430884; doi:10.1038/s41598-017-01220-6)
Supplement: Supplementary file 4 — Table S3_BLASTx [file 41598_2017_1220_MOESM4_ESM.txt]

Table S3 Full-length coding sequence (CDS) prediction result (the BLASTx part). It includes the gene ID, start and end of CDS sequencing; the descriptions are shown. The results are stored in fastq format.

>c69291_g1;orf1 len=2715  frame:2  start:344  end:3058  PREDICTED: phosphofurin acidic cluster sorting protein 1-like [Megachile rotundata]
ACCTACGCTGTTGTGGTGTGGCCTCGCCGAGGTGATCAGCGCTGTGTTGGTCGCCGTCAC
CAAAGGATGGCGGAGAAGCAGACGATTCTAGGGCTGGGCTTCAAGCCCGTGCCCATGAAG
CTCTTCGCAACCTGGGAAGTGGACAGGACGCCGCCCAACTGCATCCCAAGGCTGTGCCAT
GTGACGGTGACGCGGCTGCAGGTCACGCTGCCCCTGGGCGGCGACCTGACCTCCGTGACG
CTGGCGGTGAAGATGCAGTCGTCGAAGCGCACTCTGCGCTCCAACGAGATCCCGCTCCCG
CCCAGCGGAACCATCGACGTCGAGCTGCAGCTCACCTTCTCCCTCCAGTACCCGCACTTC
CTGAAGCGCGAGGGCAACACCCTTCAGATCATGCTCCAGCGCCGCAAGAAGTACAAGCAC
CGCACCATCCTCGGCTTCAAGACCCTCGCCGTCGGAGTCATCAACATGTCTCAGGTTCTT
CAGAGACCCGTTGACCGGGAGCTGGAATTGTACAGCGAAGGCAAGGAGAAGGGCGTGTCG
CTGGCCAAGGTGACCATGGTCTCGCTCTCGTCACAGCCTGTGGACACGGATGAGCCGCCC
GAGAGAGCCAAATCCTTTATGGCGGATAACCCAGATCGTTCCGTAGATCTTGTGGAGGTG
TACAGCGACGACGACGAGGATTACAGTTCTCAGGATGAAGGCAGTGACTCGGAGCCAATA
CTAGAGGACGGTTCAAGAAGGACACACCATCACTTGCGATCAAACACACGATCGAAGAGT
TTACCCCCCAATGCTCGGCAAAGAAACCTGAAACAGAGGTTCATTGCATTGCTCAAGAGA
TTTAAAGTTCCTGAGGCCTTACAGGCATTTGATCAGGACCAGGAGCTTGATCCCAGAACT
GGTGGTGAAGTAGATGAAGCAGAAATTGAAGACCTCTTTGATGAACTGGAAGATCTTAGC
GACTCTGGCCCTGAAGTGGACACTATATCCATAACATCAACCCCCAAACCGTCATTGCGG
CCATACTTCTCGTCTTCTCGATCTCTACTTAATGAAGGGGGTACTTACCTGCGGTTGAAG
GTGCCAGGTGCGTTGCGTCCTCGTGGTGTCAAAGCAGACAAAGTGGGCGCAGATAGACTG
AGTGATGAAAGTAGCAAAAGAGCCGACAGCGATCACATGGAGAACTGGACGGATCAGGAG
CACTCTGATCCACAGTGCTTAGCTTCATCTCCACCAAGAGAAGACAAAAATAAAAGTAAC
AAGAACAAGTTGTTTAATAGAGACCGAAGCAACATGTCCTTGAAGGAGAGGAGGAGTGTG
TCGTCCACAGGCGGCTCAACGCCTCGCCAGGAGAAGATGGTTGTTGAGAGGTCGAACTCA
AGTGCAAATGTAGACTCTAGTCCAAGGAAGGTGTTGTTAGAGCAGCTGGCTCGAGTACTA
CCAGTGGAGGATGTACAACTGCCAGACCACGTTGTCTTGGTGAACACAGGGGAGTCACAC
GGGCCTCTCCTGTCTGCACATCTCACAGAGCATGGCCACAGGGTGATTACTACCATGTCC
ATGGCTGATGTAAAGGCCACTGTCTCGCACCTTGTCAACAAGCTCCAAAAATTTTGCAAC
AGTAATGCCAAAGCCCCAGGCCCCATGAAAGTTGTGGTGGTGGGCTCTGATACTTACATT
AGTTGCGTTTTGCGACCGTATGTCGACCAGTTCTCTTCCAAACCGCCGGACTTCCAAAAC
CACGTTAGATTTCTCATCATTCCTCTTGGTGTAAATAGCCTAGCTAAGTACTTAGGATCT
GTAGACTCTGTGTATGGTGCGGCTTTTGTCAGTGAATCCTGGCGAGAGGTTGTGGAGCGA
TGGGAGAAGCCAGATGTGCAAGAGGTTGTTAATCGCATCCACCGCTACCTTACACAGGCT
CAACACACGTTGCACCTTCCTATTGCTGAAGCTATGCTCACATATAAGGAAAAGAGTGGA
GATGATGAATCGACGCAGGCCTTTGTGCCATTTATCATGGATGTACGGTTGGGGAGTGGG
GATGTGACTTCATCCTCAGTCGACCTGGATGAGCCCCTCTCAACGCCCACAGCTATCATC
CTGCCTGGGTCCCCCCCAGCTGCGTCCACACCCACCACTGGCCTCAGTATAGACAAAACT
CGGGACAACACAACTCCTCCCTCCTCACCGAACATCAACAGCTCACACCTGGCCAACTAC
AAGTCATTATCTGAAAGTGGTGGGCAGGAAGCTCTGGATCTACAAGTGGACTACTGGCTT
GTGCGGAGCTCTGGCCGTGAAGACAAGGAGAAGGAAAAGGAAAAAGAAAAAGCACGTGTT
GAAGGAGGAAAGTACACCCTGAAGACCAGCTTTCGCACTTTACAAGTGGCGCGGTTAGCT
CCCCTTGGGGTAACGCCACCTGTAGATCCCTACTCCTTCCAGCACTTGACATTGTCATAT
GCCACCAAAGAGAAGAAGCAGAGAATTATGCGCATTGGGAAGAAGAAGGAGAAGGAGAGA
GAGACTGAGAGTCGGAGAGAAGTTGTGGACGGCGTAAGCAGATTATTGGCGAGTGCCAAG
AATCAGCCTTTCAAAGTGAACATTGATTCTGCCGAGTGGACAAATGTCAAGTTCTTCCAG
TTGTCCTCGCAATGGCAGACGCAGATCAAGACCTTCCCAATCTCTCTCTTTAGCCTTCAA
GACTCTAACTTGTGA
>c77981_g1;orf1 len=1269  frame:2  start:2  end:1270  heat shock protein 70 cognate [Fenneropenaeus chinensis]
GAGATCATCGCCAACGACCAGGGTAACCGCACAACGCCCTCATACGTCGCCTTCACGGAC
ACCGAGCGGCTCATTGGAGATGCTGCCAAGAATCAGGTCGCAATGAATCCCAACAACACT
GTGTTCGATGCCAAACGGTTGATTGGGAGGAAATTCGAAGACTCGTGCGTTCAGGGGGAC
TTGAAACACTGGCCCTTCCACGTGATCAGCGACGGAGGCAAACCCAAGATCGCGGTCGAG
TACAAGGGGGAGAAGAAGACCTTCTTCCCAGAGGAAATTTCTTCGATGGTTCTCATCAAG
ATGAAGGAAACCGCAGAAGCCTACCTGGGCGGAATCGTCAAAGATGCTGTCATTACCGTG
CCTGCCTATTTTAATGACTCGCAGAGACAGGCAACTAAGGATGCTGGTACCATTGCCGGC
CTCAATGTCTTGCGTATCATCAATGAGCCAACAGCAGCCGCCATTGCGTATGGCCTGGAC
AAGAAAGTGGGAGGTGAACGAAATGTCCTCATCTTCGATCTGGGAGGTGGTACGTTCGAT
GTCTCGATCCTTACCATTGAAGATGGCATCTTCGAAGTGAAATCAACAGCTGGCGACACT
CACCTGGGAGGCGAAGACTTCGACAACAGACTTGTCAATCATTTCATGAATGAATTCAAG
CGAAAGTTCAAAAAGGACTTCATCGAAAACAAGCGTGCTGTTCGCCGCCTTCGCACAGCT
TGTGAACGAGCGAAGAGGACACTTTCTTCATCTACACAGGCCAGCATTGAGATCGATTCC
CTGTATGATGGCGTGGATTTCTATACCTCTGTCACTCGTGCCCGGTTTGAGGAACTGTGC
GCCGACCTCTTCCGTGGAACCCTTGAACCCGTGGAAAAGTCCCTCCGTGACGCCAAGATG
GACAAGGCTCAGATCCATGAAATCGTTTTGGTTGGTGGATCTACAAGGATACCAAAGATC
CAGAAACTCCTGCAAGACTTCTTCAACGGAAAGGAGTTGAATAAGTCCATCAACCCAGAC
GAGGCCGTTGCTTATGGAGCTGCTGTCCAGGCAGCTATCTTAGTAGGAGACAAGTCTGAG
GCTGTGCAGGACTTGCTGCTTTTGGACGTAACGCCCCTCTCATTGGGCATTGAAACAGCA
GGTGGCGTGATGACCGCTCTCATCAAGCGCAACACAACCATTCCCACGAAGCAGACCCAG
ACCTTCACAACCTATTCAGATAACCAGCCAGGTGTACTCATCCAAGTGTACGAGGGCGAG
CGAGCCATG
>c67499_g1;orf1 len=3744  frame:3  start:36  end:3779  Putative neural cell adhesion molecule l1, partial [Rhipicephalus pulchellus]
GTGCTGGGGTGGAGTGTTCGCTACTATTTCCTGAAAAACTTCATCAATGTGGAAGCATAT
ATGGCGTGGTTTTCTAGTATGTCAGGCGTACTGCCAGCAGTAGTCCTGGTTCTTGTTGTG
CTCACAGGCACAGAGGCCAGTGTGAGCCCGGCTACGGCAGAGTCTGAGCTTACTCCAGGT
GATTCGGGATCATGGTCGGCGAGCTGGGGCGAGACGAGGCGCGTGTGGGCGGCCCGAGGG
TCCACAGTGGTGCTGCAGTGTCGGTTGGGCGGGGCCAGGAGCCAGGGCAGCGGGCAGGGC
AGCGGATTGCCCCGCGAAGACTGGATTAACGTCACTTGGCGTCGAAACAACGTCTCCGTC
GATGACCGGCGCCATATTGTCACGGAGGCGGGACACCTCAACATTACCAAGGTGGCCAAG
CGACGGACAGGCTTGACCGACGAGGGAGAGTATCGTTGCTTGGTGTCCACCCCGATGGGC
GTGATCACAGGCCCGCCCATCACCCTCCGTGTCGCCACAATGACCAAAAGCTTAGTGTTG
AAGCCTTCCAATGTGAGTGTGGTGGAAGGAGAGTCTGTCAGGCTCACGTGCCAAATCGAC
TCTGAGCCCCCGGCAACATTTACGTGGACCCTCGACCAACAATCTCTACCTCAAGATGAC
AGGTACGCAACCTTCAACTCAGGTGTGCTTCATATAAATGGAGTACAGAGGAATAATGCT
GGCATTTATCGGTGCCGGGCGACAAATTCAGTTGCAGGAAAAGAACGCCACAGCAACGGC
ATTTCTGTAACAGTACTGGAAAGGGGTGAGGGGGACAACTACAAACTCCCCTCCTTCCTC
TCCCCTAAAGACCCTGTTCGAGTTGTGCAGGGGGAAAATGCAATCATCGAGTGTCTTGCA
ACAGGTGTGCCACTCCCAACAATCTCATGGCAACGAAAATTGAATGAAAGTGCGGGCTGG
GAGGACTTGAAGATGGGAGTCAATGGTGTATCCATGATTGGGCAGGGAACACTTGTTCTG
TCCAATGTTCAGAACACAAGCTCTGGACGTTATGCTTGTACTGCAAAGTCGTATAACCCA
AACACCAAAAGAGAAGCCAGTGTTTCTAGGGAAAGAGAGTTAGATGTGATGACCCCACCT
GAAGTCATTGATTCTCCAAAGCCCGTAAATACCTTGTCAGCCAAGACAGCCCGTCTAAAC
TGCTCAGTAACGGGTCATCCAACTCCCCGCGTCATATGGTACAAAAATGGGCGGCCTGTC
TTCATTAAAGGACGGATTGTTCAGTCAGACACCAACCAGCTCCTCTTCTACAATTCAATA
ACCGCTGACAAAGGAATGTATCAGTGCCTCGCTATCAACGATGCGGGATATGCCTCAAGT
TGGGCCCACGTGGTAATCAACTCGTCCAAGAACCAACCAGAACCACCCCAGAACTTAAAT
TATGTAGTTCTTTCGTCTACCTCGGTTCTCCTGACATGGGATGCAGTCCACCCACTCAAC
GGCAAGATCAAAGCCTACTCAGTACATTATGTTGAATCTGAGAGCAGTGCAATGGAGAGG
CAGGAAGTGTCACTAAATACATCACTCCTTCTAGAAGGTCTCAAGCCCAACACAAATTAT
ACAGCCTTTGTTAGAGCCTACAGCAGCTTCCCTTCAGAAATCTCAGAAAGCCTGGTGTTC
CGCACAGCTGAGGATGTCCCTACTGATGTCCCAGCTGTGCAGCTGGTTCCTCTGTCGCCC
ACAACTCTCTTGGTCAAGTGGACCCCATTGGCACCAGAGCAAGCTCGAGGCACTATCCAT
GGATACAAAATTCTGTGGAGAAAACGAAACCATCACTACTACCATGTCCAAGAGGTTTTG
GCAGATGTGCACGAGTTTCAGATCACTGATTTACATCCAGGAAAGAAATATGAAGTACAG
GTGCTGGCAGCAACAAAGGCTGGGTATCCAACCAAGAGTGGCTGGCCCTGGATACAACAG
AAGATGGGTGAACCAACCCAGGATGTACCCTTTCCCCCTGAGGTCACGCTGAAGGTGCTC
AATGATACTAGCAGTGATTCAGCAGGAAGGCTGGCAATTAAGGTGGACTGGGAGGTTTCA
TCAGAAAACAAAGTAGAAATTGAAGGTTTCTGGTTAAAATACAAACGGCAGGATCAGACG
TGGAATGAACCCATCACTTTCCTACCAACACAGAAATCATATACCATAACTGGCTTGGAA
GCTGATTGGTATGAAGTCCAGGTGAAGGCATTAAGTGCCAATGGTGATGGCGAGCCGACT
GTGAACGTGATTCACACTCGTCTCCCTAACCAAAGCACACAGTTCGCAAACACTACTTCC
AGCATTGATAGGCTGGAGGCAGATTCTCGGTCTCAGACAAGCGTTCACTTGTCCTGGCGG
GTTACAGAAGGTCAGGATGGAGCAGCTTATTACACTGTCAAGTACCAGCAGATCACACAT
TCACCAAATCCAGCAGAGGCAACATTTGTCCGAAGTGACACTACAGAGATTGTAATCACA
GGCTTGAAACCATTCAGCACATATGAATTCAGTGTTCGTGCTCATGAATCAGAGAAGACA
TATGGCCCTTTTAGTCATCCTGTTCAGGCTATGACTATGGGTAACCTCCCATCAGCACCA
AAGGACTTCATGTATGAACCTACAGATGCTTCTACTATCCGCCTGAAATGGAGTCCACCA
GAACAGTTGACTGGGACTCTGAAGAAGTATGAAATTCTCTACAGTCTGGATAAGCAGAAG
CCATTATCTGAGTGGGATGTGCAAGAGGTAGAGGGTGATGCCACAGCAGATACGGTTGGG
GGACTTGTGTCGAACACAGAGTATTGGTTTCGCATTCGTGGCTGCTCAGCAGTTGGATGT
GGAGAGAGTACCGAACCTTTGTCTGCTACAATACCTGCCATTCTTCCACCTGATCAAAAA
GCACCTTCCAGTGAATTTTATCTCATCCTATGCTTGGTTACGGCATTTTTTCTACTTACA
ATCATTGGAGTTGCATCTTTGTATGCAGTCAAAGTCCGCAACATCTCATCATCCCCGCGG
GTTTTGGCATGCAATGGAAATGGCCACATCAATGGCAAACGCAATACACAGGTTGTCAAA
ATAGGGCAGGCAGATGGTCAGGCTGATGGAGATTGCCAAGAGATGGAAGTATACATCCCA
ATGCTAACACAGATACCCCCAGACTTCAAGTGCACTCCACTGGATACAAAGGGAGGATAT
CCAGAGACTCGTATGAATGGAATGAATAACCCAAGGTGCAATGGTTTCGTTGTCAGAAAC
CGAGATCAGCTGCAAGCAGTTCCTCATGCAGAGACGAAGGGTTTGTCGTCAGAGGAGAGC
GAACGGCTGGTGATAGGTGCCAGCAGCAGCAATGGTGCCATGAGCATGAGTGTCCTCCCC
CAAGTTTATCAAAATCATAGCCAAGAGCAGAGGGAAGCTGAACAAGGTGGCAGTGAGCCA
AATCATTCTCAAAGTGGTACATTACCTCCATCTCCACGACACGAACACAACCATAGTGGA
GCCTCACAAACTGGGCTTGCCAATCTCACTAACCTCACTACTCTAAGTACCACGGAAAGT
GATGTGGAGATGGAACCGGAGAAAATGATGGCAGATAGTGTTGGCTCCCAGGATGCGAGC
ACTCCATACCAACACAATTCCCATCATACTACGAGTGCAACAAAAACATCATCCCCGCAA
CCCCCACTCACAACAGTGCAGTAG
>c82119_g1;orf1 len=1668  frame:1  start:1  end:1668  PREDICTED: protein SMG9-like [Anolis carolinensis]
CGAATTCCAGTTTTCTATGCCTCGTCGACCAACACTCCAACATGGCTGCTTTGTAGAGGC
TCCTTGGCCAGCGCTACGACACGGGAAAATGTCCTGCTGAGGATTAGTATGGCCGATGTG
GGCGACAAGGCAACCAGAAATAAGAAGAAGATTCGCAAAGTGTATCAGAAGCCTGACAGG
GAATTTGAGACCTTTTTGCCTGACAGCATGCGAGCTCCAGCAATCCAGGTGTTAGGGAAG
CCTCCCCATGAGTACAAGGGTGGCTCTAGCACCTACCCCAATCACTATGAACACCCTCAT
CCCCACAACTGGGAGAAGCGAGGTGGAGGCCGCTACCATGACGACTGGGATAAGAGGGGC
AGTTATGGGAGCGGGATGCTCAAGATCAGCGAGGGCGGCCGCAACACCATCTTCACTCGT
GATGCAGGTCGACCACCCGGACGTGGCCAGGAGGCAGACAGAGGAGACCCTGATGGCTCC
CAGAATGTCACCACGCCCACGCCTGTTATTTTATCCAGGGCACGCAGCAACAGCGAGAAC
CGGTCAACCTCACCCAACCCGTCGGTGACTGCTGTGAGGAAGGATTCAGTTCCCAGTGTA
GTGACGGGAGGAAGTTCCAGTAGCCAGCAGTACCAGATCGCTTCAAAGCCCCTCATGGAA
GCCTCCTTGACCCCAGAAAGGATGATGAAGGGTCCTGCACGACTACTGGATGAGACCCTT
AATCTGTGTGACGACCTTGCTTCGTACCTGCTGGACCAGAGCAACTTCATGGTGGTGGCT
CTGATGGGGACTCAAGGAGTTGGCAAGTCTGTTCTGGCCTCTCTCTTTGTGGATCCTGAG
ACAGATATAAATAAGATGAGGTCATGCACTTTCCGGCCAGAGAGCTTGGAGCAGCTGATG
TCGGGATGCCATGGCACCAATGGCATTGACATCTACATCACCAGCCATCGCCTCTTCATC
CTCGACTGCCAGCCACTCCTCTCGCCCTCCATTATGGACCGCATTGTCACCCAGGAAAAG
AAGTTCACATCAGACTACAATTCAACGGAGAACCTGATGGAAGTGGAGTCCCTGCAGCTG
CTGACGCTGGTGATGAGCATTGCCCACGTGGTCGTCCTTGTGCAGGATTCTGGTACGGAT
CCCAATCTGATTCGCCTCCTGCAGACATGCGAGATGATGAAACCTTCGTCTTCCTCCACA
CCATCCTCCTCTTCCTCTTCACCCTCAGCCCCGTCAGGAGGGGATGAGACACAGCAGTAC
TTTCCGCATGTGGTGTTTGTGCACAACCGTGCTCCCTCCCATCATTTTTCTCCCTCCACC
TTGAAGAAGCTGCAGGGTGTATACCAGGAAGCCTTTATGGGCTCGTGCCTGGAGAATGAG
AGTCGAATAGGGGCTTGCAATGGCCTCACATATGCTCCACTGGCCCAGACATCATGTGGA
AGTCTGGTCAACCTCTTCTTGTTGCCAGACTTGCGCTCTCAGCCCCAGAGTCATGTGAGG
TTCTCTGAAGCCCTGCGTGAGATGCGACGGCAGGTGTTGAGTTTGCGCCGTCTGCCCCTT
ACCCACCTCACACTTACAGAGAAATCCTGGTACCAGTATGTGTGCCGCACATGGGAGAGT
GTGCGGAAGTGGAGCCTCTTCGTGGAGTACAGCCGCCTGCTGCCTTGA
>c131858_g1;orf1 len=327  frame:1  start:1  end:327  hypothetical protein DAPPUDRAFT_309603 [Daphnia pulex]
GAAATGAAAGGATTCAATAACATCTTAGGATCTCACTATGATCATTACTATATTGACTAT
GAAGAGTTTTCACCAGAAAAGCCGGATAGCAGTGTATTTAAAGTTGAAGGAATTGCAACT
TCGTGTCACGAATTTCCTGGTCCAGGACTAGACCATGTGTATACCTTTAACCCAATGAAA
GAGTTCATTTATTACCACGATAAACATGTTGAAGATAATTTTGATCAGTTCAAACGCCAT
CATAAGCGAAACTATCATAATGAAACTGAACAAGAAAGTCGAAAAAATGTCTTCAGACAT
AACCTGAGGTACATTCATTCAAAGAAC
>c79184_g1;orf1 len=2331  frame:-2  start:2333  end:3  PREDICTED: similar to ADAM metallopeptidase with thrombospondin type 1 motif, 3 proprotein [Tribolium castaneum]
TCCTCCTCTTCCTCCTCCTCCTGGTCCCCGTCCAAGACCGAGCGGATCGGCAGGTCGGCG
GGCGAGCGGCTGCCCAAGTTCACCACCCGAGGGCATCGTCAGACGTCGGCGAGCCTCCAA
GACTCGGATCGTCCTAAACGCGAGGACAACGAGAGGTTGAGATTAGGAGAAGGCGCAGAA
GGAGGCGAACGGGAGGACTTAGAGAGAAGGAGAATTGCGGAGAATGAGGAAGAGGGAGGT
GTCGACGAGACCGAGGAGAGGGAAGGGGAAAGGAAGAAGAACAAGAAGAGCAGACGGAAG
AAGGACAGGAAGAAGAAGAAGAGGAAGAGGTGCAGATCGGAAAAGAAAGGGAAAGGAGAC
GAAGACCAGGCCAACGACACGGAGATAAGCGAAGAAGGGAAGGACAAGGAGGAGAAGAAA
TGCCGAGAAAGGAAGAAACCCACCAAGGAGGAACGCCAGCGGAGAAGAGAGGAGAGGAGA
GAGAGGCGGCGACTGGAGAGGGAAAGGAAACTGCAGGAGAAGGAGAGGAGGAGGCAAGAG
AGACGAGAGAGAAAGAGGAACAAGCAGGCTTCGGTGAATGACAGCCTCACCGCTTCTTTC
CCTCAAGCTCACGTGGTGGACCCCTTCGAGGGCGAGGACTGGCACGGGTACTCGCCCGAT
CTCTTCTGGGAGACGGAAGTCGCGGCAGGGTCGTCGGGGCTATCGGAGGTGTCCCTGGGC
CCGGCTCTCAACGCCTCCGACCCGCCCAAGTGGCTGGAGCTCGTTGTCGCCGTCGACCAC
ACCGTCATCGACTTCCACGGCGAGGATGAGGTCGAGAAGTATGTCTTCACGCTCTTCAAT
ATCGTCAGCGCCATCTATGAGGATCCTTCGCTGGAATCCTCGCTCGAGCTGGTGATGCTG
AGGATCATCTTCTACAAGGACAAGAAACACTCGCAGGTGCGCGAGGGCCTGGCGAAGAAA
TCCCTAGAGGCGGTGAACCGGTGGTCGGAGCGGCTGTACCACCTGTCGCCGGAGCACCTG
CGCCACGACATGGCCGTGTGGCTGACCCGGACTGACCTGGGCGGGCCGTCGGGTTACGCT
CCGGTGGCGGGCGTGTGCGAGCCGTCGAGGTCGTGCACCTTGAACCGCGACGAGGGTCTC
ACGTCGGCGTTCATCATCGCCCACGAGATGGGGCACGTCCTGGGTCTGAGCCACGACGGC
GACACCGTGGCCAGGAACGACTGCGACAGCGAGGGCTACCAAGGCTCGGTGATGGCGCCC
CTCGTCGCCGCCACCTTCAGCAGGTTCCACTGGTCCAAGTGCTCGAAGAGGGAGTACCAC
GGCAGAGCCCGCGCCTGGACCTGCATGCTGAACAAACCGCAGTGGAAGAACGCCACCACC
GTGTCCTCCACCATCCAGTACCAGTATTCTCTCGACGACCAGTGCCGGATGGAGTTTGGC
GAAGGCTTCGGGTTGTGCCAGCAGATGAGCCTGACCGACCCCTGTATCCACTTGTGGTGC
AGTAATTCTTCGTCGCCCCACCTGTGCAAGACCAAGAAGGGACCGCCCCTGGAAGGCACC
ATCTGCGGGGACCAGAAGTGGTGCCGCCACGGCTTCTGTACCTCGATGAGCCAGCGCGTG
GATGGCGGCGACGGCGGTGGCGGAGGAGGCGGCGGCGGCGAGTCCCCGGTGCGGCACAAC
CCGCAGGACGGCGGCTGGGGCGCCTGGAGCGGCTGGGGGCCCTGCTCGCGCACCTGCGGC
ACCGGCGTCGCCTTCCGCACCCGCAAGTGCGACAACCCGCCGCAGGCCTGGGGCGGGCGG
CGCTGCCGCGGCAAGCGCGAGGAGTGGAAGGTGTGCGGCACCGACGAGTGCCAGCTGCCG
CGCCAGGACTTCCGCGGCCAGCAGTGCCACCTCCTGCCGCGCATCGTCAAGCTGGACCGG
CGGCGCGCGGCGCTCAGCTGGCTGCCCTACGAGCCCAAGAGCAGGCGCAAGAAGTGCCGC
ATCTCCTGCTTCAGCCGCGCCACCAACGAGGTCTACATCGGGCGCGAGAACGTGGTGGAC
GGGACACCCTGCTCCTACGACCAGCCCAACCACATATGCGTCCAGGGGAAGTGCGTGGCG
ATGGGGTGCGACCACGTGGTGGGGTCCCAAGAGCAGGAGGACGAGTGCGGGGTCTGCGGC
GGCGACGGGGCCACGTGCGAGCGCCGGGAGGTCGTCTACGAGCAGGTGCCTCCGCCAGGC
TACAGCGTGGTGGCCCGACTTCCCGTGGGCGCCCGTAGTATAGCCGTCCGGGAGGAGCTC
GCCACGCCCAACTTCCTGGCACTCGGACCCGACAACAACAACAACAACAAC
>c123908_g1;orf1 len=210  frame:2  start:2  end:211  predicted protein [Nematostella vectensis] &gt;gi|156222187|gb|EDO43034.1| predicted protein [Nematostella vectensis]
AAGAAGTATCCTAAAGCTCAACATTTTATCTGGAATCAGGAAGAACCTAGAAATATGGGT
GCCTGGAGCTTTGTATCACCTCGATTTGAGAATCTTGTTGGCAAGAAGTTAGATTTTATT
GGCCGGAAAGAGCTGCCTGCACCTGCTGTAGGCATTGGCTTACTCCATAAACAAGAAGTG
GAAAATCTGCTGTGCCAATCTTTCGAGTAA
>c128988_g1;orf1 len=234  frame:-3  start:285  end:52  Transcriptional repressor CTCF [Crassostrea gigas]
GTGGTGAGGACTGGCAGAAGAGATACTGCAAGAGTGTGGACTGGTCCAGGCCAGCCCCCT
AGAAGAAAGATACACACTTGCTCCTACTGTGGCTATTCCACCATGTATAGTACAGGCTTA
AAGAGGCACATGCGTTCTCATACTGGGTACAAGCCCTATGCTTGTCCACACTGTGAATAC
AGCACAATTACCAAGTATCATCTGCAGCGTCATATTCGCATCCATAATGGTTAG
>c70749_g1;orf1 len=471  frame:-2  start:594  end:124  rhodanese-like domain-containing protein [Beauveria bassiana ARSEF 2860]
GAAATGAATCGGCTTGCACGCATACCCCTTATGATTCATGGACAAGTGAGATGTATGAAT
AAAATCAGTTTGCAGTCTTCTTATAGGTTTTCATCATTACCTCCTCTTCCAAAGGATATT
GACTTTGCCGAACTGAAAAAAGAGTTAGATAATGATGGTGTAACGCTGATTGATGTTCGG
CTCCCAAAGGAACTGTACGAAAGTGGAATGATTCCGAAATCAAAGAACATACTTTTACAA
ACATTAGGAGTAAGTATCCTGCTCCCAGAAGAAGACTTTACTGATAAATTTGGGTTTGAG
AAGCCTGACATTGATGAACCTATCGTTGTAATGTGTCTGGGTGGTATTCGTGCAAGGACG
GCTCAGCTGGCTATGATAGGAGCCGGCTATAAAAATGTTCGGGTTTATGTAGGTTCATAT
GAGGATTGGCTTGAAAATGGTGGTCCTGTAGTGTACCCTGAAGTTAAGTGA
>c79594_g1;orf1 len=837  frame:-3  start:1226  end:390  predicted protein [Nematostella vectensis] &gt;gi|156222909|gb|EDO43749.1| predicted protein [Nematostella vectensis]
CCTCATAGAATTAGTTTAGAAGAAAGGCCTATATATGAAAGAAAATTAATTACATGGAAC
TGGAGCCTTATTGACTGCCTCATCACTATGCAGCCGTCAACTCTCGTAGATCTATGTCTA
GATGTTACATGCTCAATCCCAGCAGAATATTATATAAGGCTGCCACTGCCCCTAAAGGAC
AGACTTCTCACAAAGTTCACAAAGAGAGGAAGTTGCACCGACACCATTCTTTCCTCTCTT
CTCCACTCTCACCTTACAAGTTTAGACTTAAGGGACTGCCAGATTTCAGGCAAAGGGTTA
GCATGTTTGGATGTTGCCAAGCATCTCCAGGTATTGCATTTGCCACAACCACCAATAGTC
AGTGATAACCACTTCTCAGAGTACTCACTCATCAGACTCGGTGAAGGCAAGACCAGGCTG
AGAATCATCACCCTCAACGGCCTCTCAGGAGTCACGGACCGTGTGGTTGGCTCGTTAGTT
GGGGGTTGTCCGTTCCTCCAAGAACTCCACATTCCTAATACCACCATCACCAACCATGCT
CTCACTGCAATTGCCACCTTGACACACCTTGTCTGTCTCAACATCGCTAGAACACAGGTG
ACAGACATAGGGATTCAGCACCTTGTAGGAGGAGGAGTGCGGCACAGTCTACAGGAGCTT
CGGGTCGACGGATGTGCTCGCCTCACAGATGACAGCATTGAGACTCTCTGCCTTTGTTGC
TCTCGTTTAAATATCCTTTGTTTCCACCACTGTCCTAGAGTGTCAGAACGATCCAGAGAA
TTACTCGGAGAACTCATGGCCTGTAAGATGAAGCAGATCACATGGACCGTGTACTAA
>c79497_g1;orf1 len=1116  frame:2  start:131  end:1246  DNA repair protein RAD51 homolog 2 [Danio rerio] &gt;gi|30354420|gb|AAH52122.1| Zgc:56581 [Danio rerio]
AAAACCAAAATGGCAATGCGCAGACTTGCCAGATTGGTAGAAGATCAAGAACTGAAGGAA
AAACTGGCAAGGTGTAATTTCAAGACTGTCAAGGATGTGCTGTCCCTGTCGCCACTGCAG
ATTATGTCCACACTCCAGTTAAGCTCTGAAGAATGTGAAGCTCTTTTGGATCGGCTGTAT
GCATCATGTGTTCCAAAGTACCAGTCGGCCTTTACCCTGAGCCAAGAAGAAGAAAAATTC
TCGCTATCTTTAGGGAGTAACCAACTTGATGCAATGTTGCATGGTGGGCTTCATGCAGGC
ACTGTGATAGAATTTGCAGGTCCAGCAGGAGTGGGTAAAACTCAATGGTGCCTTCACACT
GCTGTTCGTGCAGTGCTGTCTGGGGAAAGCAGTGGGCGGAATACCTCAGTTATATATATT
GACACAGAAACAGCATTTAGGGCTGAGAGAATTGTTGAGATAATATGCAAGAGATATCCG
GAATCTGAGCCAAGAATCTCTGAATGTTTATCCAAGATCTTCCTCTACCAGCCGTCTACA
ATCAGCAACTTGTCACAAATATTAGAAACACTAGAGGTTACAGCTGTGGAAAAAGATGCT
GGGCTGTTGATCGTGGACTCCATAGCATCCCTGGCTCGCAAGGAGATCATGGCAGGGTCA
TCCCAGGCAAACATAGCTCGGGTCAACCAGCTGGCGTCTTGGGCTGCAAGACTCAAGTCG
ATTGCACAGCAGCTCAATATATGTGTGGTTGTTACAAATCAGGTGACCAGTCGGTTCTCA
GACAAAGAACCCGTCATCACAGGGGAAGCAAATGAAGATGAGGCTGAGACTTCTTTTTCT
ACAGGTGTCAAGGAGAATGTGTATTCTACACACATAACGCCAGCATTAGGAAACACCTGG
ACACACTGCGTTAATACACGTCTCATTCTGCAGTATGATGGATCCAATTCCAGACAGCTC
ATCATTGCAAAATCCCCTGTTGCTCCTTTTGCAGCATTTTCCTACATTATTGGGGCAGGA
GGAATAGAAATCAAAGAGAACAGAACATTTTACTCATACTCGGGATCAGATCCTGGGCTG
CACAAAATACAAGTGCAGAAGGGTGTCGTTTTGTAA
>c34536_g1;orf1 len=240  frame:1  start:25  end:264  acyl carrier protein [Aspergillus oryzae RIB40]
ACCTGGATGAGCAGTGTTGAAGAACGTGTAAAGAAAATTGCATGTGAGCAGCTCGGTGTT
AAAGAAGAAGACGTTAAACCAGAGGCGTCATTTGTTGAGGATTTGGGTGCTGACTCACTC
GACGTAGTTGAGTTGGTCATGGCGCTTGAGGAAGAGTTTGAGTGTGAAATTCCTGATGAA
GAAGCAGAGAAAATCACCACTGTTCAGCAGGCGATTGATTACGTAAACGCTAATCAAGCG
>c8714_g2;orf1 len=264  frame:-2  start:580  end:317  PREDICTED: LOW QUALITY PROTEIN: poly [ADP-ribose] polymerase 3-like [Bos taurus]
TGCAGCCTCCGTCAGACAAGTCGAGGTCAGAACCCCAAGTTTTACGTCATGCAGGTCATT
GAGAACAAAACCGCGTATCTGTTCTTCTTCAGATGGGGCCGCGTGGGAGAGGAAGGCAAG
TGGAAAATCGAGGAGAAAGACACAGCAGACGACGCGATAGAAGCGTTTGAGAAAATGTTC
CGAGTCAAGACCCGGAACGACTGGGAAGACAAAGACGATTTCAAAACGTTTCCAAGCAGA
TATGCAGTGTTCGAAGAGAGTTGA
>c72443_g1;orf1 len=1815  frame:-1  start:2902  end:1088  Collagen alpha-5(VI) chain [Crassostrea gigas]
GAGGACGCCGTTCCGAGTGGCAGGCGCAGCATGGGGTCGCTCCGAGGGAAGGCGACCTGG
ACGGCGGCGGCGGCAGTCGTGGTGTTGCTGGCGGCAGCGTCGCCGCTGCGGCTGGCCGGC
GGGCAACCCCTTGCTGAGAACACTGGCGAGGCCACCACGTTGATCGAGGCCGTGAAGGCG
AACGACTTGGGTCTCGTGGCCGAGCTCCTGGCGGGCGGTGCCGACGTCATGCAGGTGGAC
AGCATCAAACGCACTCCCCTGCACTGGGCGGGGCGAATGGGCTACACAGATATCCTCAAA
CTCTTGTTAACGTATAACCCGGACATGGACGCATTGGACAGAGACAGCTCCACGGCGCTG
GGTCTGGCCAGGTGGCAGAAGCACGCGGAGGCCGAGGCTGTGCTAATGGCGAACAAGGAG
CGCAACACCTTTGCTGGAGGTTGCCAGTACGACAAAGAACTTCACCTGAGTGGGGACGCC
TGGGCCACCGCCTGCCATAACCATGTGTGTCAGGATAAAGTGGTTGTCTCCACTGTCATT
GATACTTGCTGCAGCGTGGGCGAGGACACGCACGTTGACGGCGCGGCGTGGAGGAGCGGC
TGCCACGAGTACCGCTGCGACGCAGGCTCCGTGGCCGAACCAAGCCTCCTGCCGTCGTGC
TGCGAGAGCGAGGGCGAGGTGCACTCAGACGGCCACTCCTGGACGAAGGGCTGCTACGCC
TTCACGTGCAACGATGGCGTCACCAGTGATCCCAGTCTGCTGGATGCCTGCTGCAAGGAT
GGCGACGCAGTGTTCGAGGATGGCTACGAAGCTCTGGAAGGATGTCACGGCCTCACCTGC
AGCGCCGGCGTGCTCGACCGACACATCGCGCCCACGTGTTGCGTGGTGGGAGCCGAGGTC
CAGGGAGACGGCAGCACATGGCAAGCAGGATGCCACAACTATACATGCATGGAGGGAGTC
GTAGAAACCACCGCTATTCTCGAAACATGCTGCCAGGTCGGAGCGGAGGTGTACCCCGAC
GGCCACACCTGGGTCGAGGGCTGCCACAACTACTCCTGCGCGGCTGGCGTTCTTGCAGAG
CCTTCGGTGCTCCCAATGTGCTGTGCGGTGGGCGACGACGTGGTCGTGGACGGCCACACG
TGGGAGGAGGGCTGCCACAACCACACCTGCGTCACAGGCTCTCTGGAAAGCTTCCTTCGC
CCAGACTTTTGCTGCGAAGTTGAGACCGAGATCCACCCAGATGGCGACAGCTGGACGGAA
GGTTGCCATAATTACACCTGCATAGCCGGCTCGCTCGTTCCTACGGCTCTGCTGCCAACA
TGTTGCGAGATAGGAGCGGAGGTCTACCCAGACGGCCACACCTGGACTGAAGGCTGCCAT
AACTACACTTGCGTCGCAGGGACCCGCAGTGAACCGACTGTTCTGTCAACATGCTGCACT
GTCCAGGATGAGCTGTTCCCAGATGGCTACCAGTGGCCCGAGGAGTGCCAAGTACTGTTC
TGCGACGCCGGTAAACTCAAGACCAACACCACATGTTGTGAGGCAGATGGGACCATGTAC
CCTAACGGTGGGAACTGGACGGAGATGTGCTACTGGCAGACCTGCGTATACGGCACACCT
GTCACACTCCACATGAAGGATTCATGTAAAACTGCCCTGACGGCGACTGCATCCGTGTTG
GGCATACTAGTTTTTCTGGTCATCATCGTCGTTGCGTACTTCTGCTGCCGCACCGCCAAA
AAGGGGAAATCCCAGAATGGCAAACCTGTCGTCTACGTCAACATGGCCAAGGAAGAACTG
CTGATAAAAGAGTGA
>c78260_g1;orf1 len=822  frame:3  start:3  end:824  hemocyanin [Palaemonetes varians]
AAATACATGGATAACATCTTCAGAGAGCACAAGGACAGTCTACCTAGCTACAGCTTTGAG
GACTTAGACTTTAAAGGAGTTGAAGTGACTAATGTTGCTATTGATGGTAAACTGGAGACT
TACTTCGAGGACTTTGAATACAGTCTGATCAATGCTGTGGATGACACCGAAGATATCCCA
GATGTTGACATCGATACATATGTTCCTCGTCTGAATCACAAGGAATTCTCCTACAACATT
GACATTAAGAACGACAAAGGAGCAGATACTTTGGCAACTGTTCGAATTTACATTTGGCCC
CATAAGGACAACAATGGTGTAGAATTCAACTTTGATGATGCAAGGTGGCAGGCAATAGAA
CTCGACAGATTTTGGGTTAAATTATCTGCTGGAGACAACCACATCGTCCGCAAATCCACT
GATTCATCAGTCACCGTAGCTGATGTCCCCAGCTTCAAGACCCTCATGGAAAAGACCGAA
GCTGCCCTCTCAAGCGGAGGAGACCTCGATCTCCATGAGTTCGAGAGTGCTGTTGGCGTG
CCAAATCGTTTCCTCCTTCCCAAAGGTAACGAAAATGGCGTGGAATTCGATCTGTACGTC
TGTGTGACCGACGGTGAGAAAGACGCTGCCATTCCAGACATTCACACCAAGGAGGAATTC
ATGCACTACGGCTCACATGGAGTCTACCCCGACAAGAGGCCTCATGGTTACCCCTTCGAT
CGCCATGTTGAGGATGAACGCATCTACGAACAGGTCACCAACTTCCATCACACTCTGGTT
AAGATCTACAACCATGGAGAGCATATCCATCATCATGACTAG
>c80085_g1;orf1 len=999  frame:-2  start:999  end:1  PREDICTED: low-density lipoprotein receptor-related protein 2 [Ovis aries]
TCCTCCTCCTCCTCCTCGAGCGACACCTTCGAGGAGCTGAGACAGTCGCTAAACGTTGGG
CAAAACGTTCTCTCTTCCGACCTTGAAATCTTGAAGAAAATCGAGGAAGAACATTTGGGA
AGATGCCCACAGCTGAAGGATCTCTTGGGGAGTCTGGAGGAATCGTACGGCCAAATCTCC
GTGTTATACGAGGCGGTTTCCGACGGGTTGGCCGAGCTGAAGGAGAAAGCGACTTCCTGT
GGGAACTCCTGCAGTATAGGGACCTTCCAGTGCCGTGACAGCGGAGTGTGTGTCCTGAGT
GCGTGGGTGTGTGACGGCGAGAAAGACTGTGATGATGGTAGTGACGAAGAGAACTGCCCA
ACGACCCCACAGTACACGACCTCGACTATGCCATCGACGACTGAGGAGCCTTGTGACGAG
GGTCTGTTCCGGTGCGTCCAGAGCAGGAGTTGCATCCCGTCCCCTTGGCGCTGCGACGGC
GACACGGACTGCGACGACGGAAGCGACGAGGCGGCGTGCTCGCAGATAGTCTGCAGCGAA
GGGGAGTTCAAGTGTCCCGCCGGAAGGTGCGTTTCGCGGGAGAGGCTGTGCGACGGCGAG
TGGGACTGCGCAGACGGCGGCGACGAAGAAGGATGCCCTACGAAAATTTGTTCCCGTAAC
CAGTTCCAGTGCGTTACGAGCGGGACCTGCGTTCCGGGGGACTTTCGCTGCGACGGCGAC
TGGGACTGCTCGGACGGCAGTGACGAGGAGGGGTGTTCCGTGGACGGATGCAAAGAAAAT
GAATTCAAGTGCAATGAAGACCACAAATGTATACCACGTGCCTGGCGATGCGACGGCGGC
AAGGACTGCGAAGACGGGAGCGACGAGCAGGAATGCCCTGGGGTAACCTGCAGCGAATCC
GAGTTCCAGTGCCGGGAGAGTGGCACCTGTGTTGCCCGAAGTTGGCACTGTGACGGCGAG
AAGGACTGCATGGATGGCAGTGACGAGGAAGGCTGTAAT
>c82424_g2;orf1 len=2745  frame:1  start:1  end:2745  calmodulin-binding carboxy-terminal kinesin [Strongylocentrotus purpuratus] &gt;gi|6166459|gb|AAF04841.1|AF191095_1 kinesin-C [Strongylocentrotus purpuratus]
CGGCAAAGTCCATACAATAAGATGCCCCCCGCCTCTTCGACTGCCTCTCCTCCGCCACAA
CCTCCTCCAAAGAAGGCGAAAAAGACGAAGACAGGCACCCTTACGAGAGTCAAAAACTCC
CTCGAGAACTTGCTACAGAACCAGTCGTCGAAAGCAAAGCAAGAAGAAACTGCTAACGAC
AGTTCGAAGCAAAAGAGCGAACAGAATAGCCTTCGGAAGAACAAGGAAGAAAAGGAGAAT
AACACAGACATAGAAAATGGGACTTTTAGGCTGAGAGGAAAGGATATCAGTCGACCTTTT
CCCCTCATCAGGATATCGCCTCCAGACTCCCACGTCGAACGGGAACACCACGAAGACACC
GTGAGTTTAAGCTCTGAATCGATCCTTCCTACGTGGGAATCCTATGAGATTAGCAGAGAA
ATAAAGAAAGGCAACTCGTTCAGCGACAAACATTCGCAGTCGACGCAAGACAAGCACACA
AACATCGAAAATGGATCCAACCAACCAGTCGAGAATGGCTATGGAAGCAAGATGAGCAAT
GCCGCTACAAATAAACGCTTGGAGAAGGACAGTAACTTTCGAAGAGAACTCCCAAAGGAA
TCTCACTATATCTTAGAAACGCCTGCACAGATGCCTAAGATGCCAGTCCGCCAGGTGGCC
CAAAGAGACGCTTCGAAACTCCTCAACGACAATCTCTCGAAGGTGAACCCCAACGAGAGA
CCGGGACGACCTCTCCCGAACGAAGGCCGAAGAGTCAACGACCTGAAGAAGTACTTCACC
TGCGGGATAAACACCTGCCCGAAGCCCCGTAAAGGAATTCTGAAGAAGGGCCAAGAGGAC
GGCCCCTCCGCCCCACCTGTTCCCCAGAAGACCCAGAGGAAGAACAGCGTCACGTATAGT
TTGCCGCCGCCGCCCTCGCCCGCCACGGCAGCCCGCCAGGTCGAGGCGGAGGTAGACAAG
GTCCTGAGGTACGAGATCGAGGCGAAACTTCGGGCGAAGCCTCCTCCACTTCCGCCGAAG
GGTACTGCCAGGAGAACCACGAGCTACCGAGGCTGGCGCGTGAAGTATGAGTTCCTGCTG
GGCATAGTGCGAGAGCCGAGTCGTCTGCTGCCGGACTCGCTGGCGAAGGAGCTCCAGATG
GTGGAGGCAAAGCGCCAGGGTTACGCCATCGAGAGGGCGCTCGTGCAGGCCAACATCGAC
ACGTGGGAGACCATGGGCGGTAACAAGGGAAGGAGACTCAAGGACAATCGTCCCGAGAGC
ATCAGATCGCTGTACGAGCAAGTGGCCAACCTCGACTGCATGTTAACTTCGCTGGAGACT
CAGATCGACGTTCTCTCCTCAGTCAATAACAACTTGCCTAAGGAATTCCATGACACGTTC
CACGACTCCGGCACGAGCGGCCATGAGCCGGACAGCCTCGAGGCCATCCAGACGGTGGTG
AGCGGAGACATGGTCGAAGGAGGACGTCTCCCTCCCTCGCCTCCTGACGGCGACGCTGAA
GGAGGAGGAGGCGGGGAGGAAGGGGGAGGGGGAGGACGGCCGAGCGAGGCGGCGGTGCTT
CTGCATCTGGAGCGCTGCGCCCATCGGCAGACCCGCCGGTGCTTCCAGGAGATGAAGGAG
CGCTATGAGGCCCTGCAACACCAGCTCAATCAGAGGGCCATCAAGGTCGAGCACTCGGTC
AGAAGCGTCGGCAGCGCCCTGGAGAGCCTCCACATCGAGCACGAGTCGACCCTCAACTCG
CTCGAGTCACTCAACTCAGTCAACTCGAACGACCGACTCGTGGACGAACTCAAGCTGCGG
GAGATGACGATCAGCCAGCTGCGGACACGTGTTCTCCAGCTGGAAAAGGACAGGCTGGAC
AAGGTGCCTCTAGATGCTGCCAAGGAGATCAACCGACTCAATAATAACTTGATTCAGCTA
GAGAAACAACGCGACGAGCTCACGCTCCACAATTTCACCCTCAAGTCCCAGCTCTCGGAC
GTAGCCAGCAAAATCCACGACCCGGCAGCGACGTTCCAAGTTAATAAAGACCCCCCGGTA
AGTCTCAAAGAAAACGGAAGCCTCAAGGAAAACGGGAATCTCAAAGAAAATGGGAACGCC
AAATCCAAGACCTCGACGGACGATCCCGACGTCGTCAAAGTCCTCCGAAAAGCGACTTAC
AAAGTCTCGGGAGACACCCAGAAACTCCGTCAGCTGTGCACCGAGTTCGATGCCAAGGAG
GAGGACTACAAGAAGCGCATCCACGACCTGGAGACCGAACTCAGGAACCACCAGAACGAG
AGCACGAAGACACACGACCGAGATATAAGGGAGATGGAGAACAGGATGGAGCTAGTGGCG
CAGAAACTCGAGGCAGCCGAAAGGTACATGGCCGGCAAGGAGGAGGAATGCAACATGCTC
AAGTTGGACCTCGACACGCTCAACGAGGAGAACAAGAGGCTCAAGGAGAACCTCAATGAT
ATGATGCTGAAGCTACAGGACTATGAAGAAATACTGGCACAGAAGAAAACCCTGAACGAG
CAATATTCCCGCATTTTGGAAGAACATCGAGTGCTTTCTGAAGACTTCAACCGAGAAAGG
GTTCTCAGGAAGAAGTACTATAACCAGGTGGAGGAAATGAAGGGCAAGATCCGCGTCTTC
TGTCGCGTGCGGCCGATCACCGAGTCCGAACGGCGGCGCGGCAGCAGCGGCAGTAGCGCG
AGTAGCGGCGGGGGCGGCGGGGCGGGGGGCAAAGATTCGTGTTCG
>c68451_g1;orf1 len=381  frame:2  start:68  end:448  hypothetical protein TcasGA2_TC008195 [Tribolium castaneum]
GCTTGTAAACAAAGGCCTCCCGGTCCATGTGTGTTTCGTCTGCTGCCTTGGATTCTGAGA
CGCATTACCCCACAACAAAATATCACCAGCATGGACTTATCTGCAGTGAGTGAACAAATT
CAAGCTGAAGTACAAATCAAGCAGTTCAGAGATTTTTTGATCCAGTACAACAAGCTTAGT
GAAAGCTGCTTTACAGATTGTGTGTGGGACTTCACTTCTCGGAATATTAGAGGCAATGAG
GATTCTTGTGTGGTGAACTGTGTCGAAAAATATACAAAGGTAACACAGCGCATATCAGAA
CGGTTTCAAGAAATTCAAATGCTAAGTAATGAGAACGCAGTGGCTGCAGCTCAGAAGTTG
GGAAAGATGCCTGGTGCCTAG
>c67988_g1;orf1 len=1971  frame:2  start:2  end:1972  PREDICTED: uncharacterized protein LOC100904860 [Metaseiulus occidentalis]
ACAGCAACTGATGCTCCTACTGTTGATACTAATGAAACAACAACTGATGGAACTGCAACT
GATGTTCCTGCTATCGACACTGGTATAACCACAGATGCTCCCACTGCAGAGACTGCTACT
GTCTTACCAGAAGATAGCAGCATGTGTTATGTCAATGGTACAAGCTACAGTAATAACAGT
ATTGTCCCTGCGTATACCCCTTGTCAAGAGAGCTGTCGATGCATTAATGGTGCTGTTTCC
TGCAAATTAGTGGCTTGCCCGCCTGCACCACCAGCATTCCTTAGATGCACCTCAGCTCCA
GTTGAAGGAGAGTGTTGTCCGAGCCACACATGCCCACCTGTCAAGCCAGATACAACAGAG
ACCCCTGGATGCGTCAGTGATGGTGTTCAATATTATGACGGAGAATTTGTGCCTAGTTCT
GATCTATGTTCAGACTGCTACTGTCTTGGTGGTGAAGTCATCTGTGCAATCCTTGAATGT
CCTCAACCCCAGGGACAAAACTGTACTGCCGTAGAACGACCTCTTGGAAGTTGCTGCCCA
ACAAAATATGAATGTGATGAAGTTGATATGCCCGACTCCTTAAGCCAAGTAACAGATGCA
GATTCTGAGGGTAAGGTAACTCCATCTTCCACTTTTACCATTGGAGTGGACGAAAGTCAT
ACAGAAGCTACATCTCAGGCTGGTGAAGATGTGACATCTACAAAGGCCCCAGTAGATGGA
GCAGTTGAGGAACCAGTAACACCAGCTAGTACTGATGGGGAAGTTCCTGTTGAAAGCACA
CTCTCAACTGGTTCCCCTGATGACATGATGACTGGTCCAGTGATAGGACTAGAAACAAGA
ACAACAGCCCCTGATGACTACAGTGTTCTTACTACACCTATGACAACCATTACTGAGGAT
GTCTCAACTCAAACAGAAAGTCCTGTTGATCAATCTTCTGTTGATATCACAGATGAAACT
ACTAGCATTCCTGAGACTGATGATACTACAGTTATGGAAACTGCAGACCCTGAAATAGGC
AAAACCACTGGTACCCCTGCAGTTGAAGCTACCTCAGAAGTTCCTATTGTTGATGAGACA
GGTACTGAATCTCCAGAACTTGAAAGGCCAGTGACTGATATTCCCACGGTTGTTGCAGTT
ACTGATGTTCCTGATGATAAAGAACCAACCACAGAGACACCACTTGAAATTGAAACAGGA
ACTGATAGTCCAACAGGGGATCAAATAGCTACTGGTGTACCTACATTAGGTGAAGTAACA
ACAGATGTTGATGAGACAGCTACAGGTATCCCTGCAGTTGACACAGATGGAACGGATATG
GTTACAGACATCCCAGAGGAAGTGATTTCAACAGTCAGCCTTCCTGATAAAGAAGGTATT
CCTGGTGAGGGAAGTTGTATGGCTAATGGAACTACTTATTCAAATGGAGACAATGTGCCA
GCTTCAAGGCCATGCCACCAATTATGTACCTGTAAGAACAGTATAGTGTCATGTGAGCTG
CAAGCCTGTCCTCCCCCACCTCCAGCATTCTTACGCTGTGCTCCTGTGGAAGATCCAGAG
CAATGCTGTCCATCATATGACTGTCCTACCGTAGAACCTGATACCACAGAATACCCAGGA
TGCTTGAGAGATGGAATACAGTATCTAGAAGGAGAATATGTTCCAAGTCCAGACATCTGT
ACTGACTGTTATTGTCTCAGTGGGGAAATTATTTGTGCAGTCCTTGAGTGCCCAGTGCCT
GCTGGTGCGAACTGCAAACCAATGTCTAGAGCAACTGACAGCTGCTGTCCTTCAAAATAT
GAATGTGATGACTTGGAGACAGATACTGATGCAGTCAATCAAACAGTTACTGATGCACCA
ACTGGAATTGATGAAACAGCTACTGAAGTTGATCAGACAACTACTGATGCTCCAGTTGAA
GTTGATGAAACAGCTACTGATGGCCCACTTGAAGTTGATGAAACTGCCACT
>c129129_g1;orf1 len=144  frame:2  start:2  end:145  hypothetical protein PHYSODRAFT_498780 [Phytophthora sojae]
AACGGTCGGATGATGTCGGGCGAAGTAAAGCAACGCTTGATTGACGTCATGTGCGAGTTT
GCCGCCGATATGCAAAAGCGTCGCGCCGCTATCAAAGACGAAGAAGTGGCTGAGTTCATG
CGTGTTCGTCCCCTCGAATTTTAA
>c52767_g1;orf1 len=570  frame:1  start:1  end:570  I-connectin [Procambarus clarkii]
GATAAACCAGAAGAACCAAAACCAGAAGAGAAGCCTGAAGACAAACCAGTCGAGAAACAG
AAGAAGCCCAAAAAGACAAAGCCAGAAAAGGTTGAACCAAAGATCGAAAGACGTGTTGTT
ACAACGGAAACAGAGGAAATTATTGAAGAGGAAACACGGCCAGTTAAGAAAGTTGATTTG
GAGATCATAAGAAAAGTGACCGACTCCAAGGAAATCACTGTCAAGTCACTGAAGCGGGTT
CATCAGAAACCTCGGGATATCGAATTAATCCCTCCATTCTTCCCGAAACCCTTAGAAGCA
ATCATTTCCAAACCTGCCCAGAAAACTGTTTTCACTTGCGACATCAGAGGCCACCCTCCG
CCTGACATCAAGTGGTACTTTAATAGCATCGAGCTCCTTCCGACTAATAATGTCAATATC
AGATACGAAAACAGGATATCAACCCTTACTATCCTTCGCACGACGGAAGATGATGAAGGA
ATGTATACTTGCGAGGCGGTGAATAAGGCGGGGAAGGCGACGACGATGGCGACACTGAGG
CTTGAAGCACGCAGCAAGGACAAGCCCCGG
>c13247_g1;orf1 len=420  frame:-2  start:647  end:228  RuBisCO activase small isoform precursor [Oryza sativa] &gt;gi|62733169|gb|AAX95286.1| RuBisCO activase small isoform precursor [Oryza sativa Japonica Group] &gt;gi|77552726|gb|ABA95523.1| Ribulose bisphosphate carboxylase/oxygenase activase, chloroplast precursor, putative, expressed [Oryza sativa Japonica Group] &gt;gi|215694316|dbj|BAG89309.1| unnamed protein product [Oryza sativa Japonica Group] &gt;gi|347737190|gb|AEP20546.1| ribulose bisphosphate carboxylase activase small isoform [Oryza sativa Japonica Group]
TACTGGGCTCCCACCCGCGACGACCGTGTCGGCGTCTGCAAGGGTATCTTCCGCACCGAC
AACGTCCCCGACGAGGACATCGTCAAGATCGTCGACAGCTTCCCAGGCCAATCCATCGAT
TTCTTCGGCGCTCTTCGTGCCCGTGTTTACGACGACGAGGTGCGCAAGTGGGTGTCGGAC
ACGGGTGTGGAGAACATTGGCAAGAGGCTGGTGAACTCGAGGGAGGGCCCACCGGAGTTC
GAGCAGCCCAAGATGACGATCGAAAAGCTCATGGAGTACGGATACATGCTTGTGAAGGAG
CAGGAGAACGTCAAGCGTGTGCAGCTGGCTGAGCAGTACTTGAGCGAGGCTGCTCTTGGG
GACGCTAACTCCGACGCCATGAAGACTGGTTCCTTCTACGGTTCTGCGCCATCCAGCTGA
>c13247_g1;orf2 len=141  frame:-3  start:184  end:44  RuBisCO activase small isoform precursor [Oryza sativa] &gt;gi|62733169|gb|AAX95286.1| RuBisCO activase small isoform precursor [Oryza sativa Japonica Group] &gt;gi|77552726|gb|ABA95523.1| Ribulose bisphosphate carboxylase/oxygenase activase, chloroplast precursor, putative, expressed [Oryza sativa Japonica Group] &gt;gi|215694316|dbj|BAG89309.1| unnamed protein product [Oryza sativa Japonica Group] &gt;gi|347737190|gb|AEP20546.1| ribulose bisphosphate carboxylase activase small isoform [Oryza sativa Japonica Group]
GCGGCCTGCATAGGAGGAGGAGGGCAAGGAGCACAGCAAGCAGGTAACCTGCCTGTGCCG
GAAGGTTGCACCGACCCTGTTGCCAAGAACTTCGACCCAACGGCGAGGAGCGACGACGGC
AGCTGCCTTTACACCTTTTAA
>c81340_g1;orf1 len=1422  frame:-1  start:2292  end:871  hypothetical protein DAPPUDRAFT_205678 [Daphnia pulex]
CAAGAAACCGACGTGATGGAAGACCGCAGTGTTTCTTCCGCCTCCAACGAGGATATCCTG
CCTTGCCCTGTTCAGGAAGAGGATCGGGAACCTCTGTTGAGATCTCAAGAGAATACTAGG
AGAGCCACAATGTTACACAGGAAGCCTTTAGTGGACGTGCTGGCCGCCCTCTTCGGCGTC
GGCGCGTGGGTGGCTGTGAATGGACTGTGGGTCGAGCTGCCCTTGCTGGTGACAGATCTC
CCTGAGGGATGGAACTTACCGTCCTATCTCTCCGTTATTATTCAGATCGCCAACATCGGT
CCCATCGCTTACTCCCTGCTGAGCGCCTTCCGGCCAAGCCTGCGGCCCGCCAGCGTCATC
TACGGCGTGCTGGTGATCGGCTGCCTGTCTTCGCTGCTCCTGTGTGTGCTGTGGCAGGAG
ACGACGTGGGTCGGAGGCGCGGAGCATTCCACGGCGCTGCTCGCGCTGGTGTTCCTCCTG
TCGCTGGTGGATTGCACGTCGTCGGTCTTGTACATGCCGTACATGGCCGTCTGGAGAGGG
ATCTACCTGCCCTCGTACCTCGTCGGCGAAGGCCTTTCGGGGCTCCTGCCGGCGCTCGTA
GCCCTGGCCCAGGGCGTGGGGGGTAACTCCGAGTGCATTAACGTCACCAACCCCGACAAC
ACGACGTCCTTGCAGCCCGCGCCGCTCCAGCCCCTCTTCAGCGTGACGGACTTCTTCTTC
ATCCTCTTCGGCATGATGGTGGCCAGCGCCCTCGCCTTCATCCTCCTGGAGAAGCTGCCG
AGCATCCGGAGCGAGCGCACCTCGCTGCCCGGCCCCACCTACGGCGAGTCGGCCATGGAG
GCCTCGCGCTCCAACACCCAGCTGGTGGGGCGCGAGACCACGCCCTCGCCCAAGGCCGAG
CCGCACTGCATGAGCAAGCGGATGTACGCCGTCATGCTCCTGGGCCAGGGGTGGGCGTGC
ATGCTGACCAACGGCGTGCTGCCCTCCATCCAGTCCTACTCGTGCGGCGCCTACGGCAAC
GTGGCCTACCACCTGGCGGCGAGCCTCTCTGCCCTGGCCAATCCCTCGGCCGCCCTTCTG
ACGCTGGTGCTGCCGCGGGCGAGGTCCTGGATCTTAGGCCTACTTGGCACGCTGGGCTCG
CTCGTGGCCGCCTACATCCTGGCCACCGCCGCCCTCAGCCCCCAGCCCCCCCTGATGGGC
ACGACGGCGGGGGAGGCACTCGTGGTGCTGGCGTGGGTGGTCTTCACGTTCATCATGACC
TACGTCCGAGTGGAGATCGCCAACCTGATGCGGGAACAAGGTGCTCGAGCTCTCTTCTGG
TGCGGCGCCGTCACCCAAGCCGGCTCAGCAGTGGGTGCCGTCACCACCTTCGTCCTGGTC
AACGTCTACAATCTCTTCACACCTTATTATCCCTGTTCGTAG
>c69471_g1;orf1 len=1860  frame:-2  start:2050  end:191  hypothetical protein DAPPUDRAFT_213340 [Daphnia pulex]
CGATACATCAAAATGCATGCCATTGAAGGATCTGGGAATGTCCCGGCGTTTTTGACAAAG
CTCTGGAGACTTGTAGATGACGTGAAAACCAACGATTTGATATGTTGGACACAGAATGGA
CGAAGCTTTATCATTCGCAATCAGGCCAGATTTTCCCGAGATCTTCTTCCACAGTACTAC
AAGCACAACAACATGGCAAGCTTTGTGAGACAGCTGAACATGTATGGGTTTCACAAGGTG
GTCTCAGCAGACTCTGGAGGCCTGAGATTGGAGAGAGATGAAATGGAGTTTGCTCACCCA
CACTTTTTGCGTGGCCAAGAAGCTCTCATTGAGAACATTAAGAGAAAGCAACAGCGTAGA
CTTGCAAGCGATGGAGTCGAATTTTCCCAGATACCAACAAGCCGCACGGTGATCCTGGAG
GAAAACAAGAGTGTCAGCAAGCTGCTGAGTGATGTGAGGGATATGAAGCGCGACCAAGAT
TCTATGAGTACAAAACTGTTAGGCCTTAAACGGGAAAATGAAGCCCTGTGGAGAGAGTAT
GCAAGTATGAGACAAAAGTTTTCCAAGCAGCAGCAGATCATAGAGAAGCTCATTCACTTC
CTCATTGCTATGGTCAAATCACCCTCAAAAACACTAGCACCCAAGAGAAAATTTGGTCAC
CTTGCATTAGAAGGTGGAGAAGATGCTACAGCCAAGTTGAACAACCTCACCCAGTTTACC
CAAGGACCTGCAATGGATGTGGTTAGTGGAAGCACCAGTGGAATAGGGGGTGCCCAGATC
CATGAAGTTACAGATGTGATTGATTCTGAAGACCCAGAGATGATCACTAACATCTTCACT
GTGTCAGAAGAAAACGAGTCAGGAGTCGAGCAAGTGCCGTTACTACAGACCACTACCTCG
AGAGCGCCAGAGGATCTGGCTGAAACCTTTGAAGAAATCTGTGAAGACCCCCTGGAACCT
GAAACAATATTAATGCTAAAGTCTGATGCACTCCCAGTTTCAACAGCCACAGCAGTTCCA
ACTGTGGTAAGTCCTGGGGGAACAGCACTAACAGAAACAAACACAGAATTCCCTGAACTA
AATCTGGATGACGCACCACTCAGTCCAGAACTCCTAGAGACGGTTGACCCAAGTGCTGTA
ACCCAGTCATTCAAATATGCCTCAAGCAATTCAGCTGTCAGTTCCAGTGGCAGCAATGGT
GTGATAGCCAATCCTGGCACAAGCAGCAGAACTCAGGCCCCATCCACAAGTACCCATATA
ACTGTACCACAGAAGGGCAAAAATAAGTCCATGAAGAGACAGAAAACTCCTCCAAAGACC
AAGCCTACCTTGAGTGTTGCAGTCCCAGAAAAGTCTCTGCAAAAGAATTCAAAAGGATCA
ACAAGTGGAGGGCAGGACCTGCAGAATCATGTTGATGATATGCAGACCACCATTGACTCA
CTGCAGGATCTCCTTTCATCAGGAACATTTAATGTTGATCCATCCATGCTTCTTACGATG
TTCAACACTGATGATAACTATATCCCAGAGCTGGATGCAATGGCTACAGCAAGTGGGAAT
GAGGTTTCTGTATATAATCCAAGCCTCTTTGACCTGGCGAGTGATATCGAGGAAGACCCT
CTCAGTTTCCTCAACACCCCACTGCCCACTTGCTCCACCGCCACATCAGACGTATCGCCA
GTGGCCTCGTCCAGCGCCAGTGCTGTCAAGCCTTCAACCAAAAGTGGCCCAACACCGGCA
AAACACCTTAGACTGAGCATAAAGAAAGAGCTAGATGACTATGATGAATTAAATACCCCA
CAGATTAGCCCATCCAACTCCACTAAGCCTGTATTTAGAGGGAAGAAACGAGGGAATTGA
>c74574_g1;orf1 len=1200  frame:-3  start:1363  end:164  hypothetical protein BRAFLDRAFT_90953 [Branchiostoma floridae] &gt;gi|229296118|gb|EEN66760.1| hypothetical protein BRAFLDRAFT_90953 [Branchiostoma floridae]
CAGAAGCTGTCCTACCTCCTTGAAATGGCCGCAGAAATACCCCAAGTCCCTTCGCTGGTA
TCAGAAGCCAAAGATGCTTTCAAGTCAGCATTTGGCAGTGAACCAGATATTGCCGTGTCA
GCCCCAGGGAGAGTGAACATCATTGGAGAACACACAGACTACAATGATGGTTTTGTTTTT
CCAATGGCCTTACCCCTTGTCACTGTTTTTGTGGGAAAGAAAACAGCGACTGGCATTTGT
CGCATGCTGACCCTTTCTAAGTCTGCTGACGAGCCTTACCAGGTGGAGTTTGGGGTCCCC
TCGGCAGGCACACCTCTCACACCCGGGAAACCTGATTGGGCTAACTATGTCAAAGGAGTC
GTGGCCAACTTCCCAGGTGATGTTAGTGGGTTTGACGCTGTGGTAACAACGTCGGTTCCC
CTGGGAGGAGGACTTTCCAGCAGTGCATCACTGGAGGTTGCGACATACACTTTCCTGGAA
GCTGTTACTGGAAGCAAAGCTGCCAGCTTGCAGGCAAAGGCTCTCGCATGCCAGAAGGCG
GAGCACGACTTTGCCAACATGCCGTGCGGGATTATGGATCAGTTCATCTCAACGATGGGG
AAAGCAGGCTGTGCTCTACTGATCGACTGCAGGTCACTTGAATCCAGTCTGGTACCACTA
GATGACCCTTCTGTGACCTTTGTGATCACCAACTCCAATGTCAGACACACACTATCTGGC
TCTGAATACCCCACACGCCGTCGGCAGTGCTACGAAGCTGCAGCTGCACTTGGCAAAAAG
AGTTTGCGTGATGCCACTCTGGACGATCTAGAGAAGTGCAGATCATCCCTGAGTGAGGAG
GTGTATTGCAGGGCAAAGCATGTCATATCAGAGATTCAGCGCACATCAGAGGCTGTCACT
GTGCTCAAAAAGGCAGATTATGCAACCTTCGGGAAGCTGATGACAGAATCACATAATTCT
CTGAGAGACGACTACGAGGTGTCATGCCCTGAGCTCGACCAGCTAGTTTCTTCTGCGCTG
GAGGTGCCCGGGGTCTTCGGCTCCAGGATGACAGGTGGAGGCTTCGGGGGATGCACCGTC
ACACTGGTGAAACAAGAGAGTGTGGAAAGCCTTATCTCTCACACAGTCCAGAAATACAGT
GGCAAGCCAACCTTCTATGTGTGCTCACCATCAGAAGGATCACAGACACTTACACTGTAG
>c77959_g1;orf1 len=1182  frame:3  start:534  end:1715  PREDICTED: protein O-linked-mannose beta-1,2-N-acetylglucosaminyltransferase 1-like [Metaseiulus occidentalis]
GCAAGACTATTGCTGACTAGAAAGATGATATTTACACCGCGTCCCCTCTCCCTTATTGCT
GTTTTCCTGATAGTCATCCCGGAGCTTCCCGCAGACGCACAGGATGCAAGCGCCCTTTTT
CGGCCTCCAGACCGCCCGGGGGCCGGCGCGCAACGGACGCCGCCGACCGCACTCGTCGAC
GGGGTTCAAGTTGAAGAACATCCCAAAAATCTGCACATCACTGTCCTATCAAGTCGTAGA
CAAGTTGCCATAACTATTGATGGTCAAGAGATCGTGAACGTTGAAGACGAAACCAAAGGA
TCAGGTTTATATTTCGTGCTTCTGGACCAGTTTGATGGCCGTGTGATCATGTCCAGGGTT
TTTGATCTGCATAATTTTGGGAACAATCTACAAGTCCCTCCAGTCCTAACGGCGCTCGCC
AGCGGCAGGATCATGATCTTTGCCATGAAGACAGAAGCTTCTCTCAACATGGGAAACGTT
ATTCGGAAGTTACTCCTCTCCCTGGGCAGCGTGAAGGTCCACATGGTGCCCTATCGGGAC
TACATGGCATGGGTGGCTTCCGTCCGTGGGCGCACGTGGGCGGAGGCCATCATCGACGAC
ACGCCCGGCGAGGACGGATACTTCGGCGCGCCCGTCATGGTGGACGTGGCCGTCCCGCTC
AGCCCGCTCGGGCTGTGCTGGGACGAGGGCGAAGCGGGCGAGACCGAGCGCTGGAGCTTC
TGCAGGAGGTTCGGGGGTTATGGAGACCTGTGCGAGTGCGATCGGCCCGCCCCTCTGCGC
TACCCACCGATAACGCTGGCTGGCAGCGCGATCGACGACGTCCCCCTCGGCATCATCGCC
AGCGCCAGGCCGCAGGCTCTGTACAGATGTCTCCTGACAGCGTTAAGACAACCAGGAGGA
TCACTGGATCGAATTCTTGTACTTCTGGATGGACACAACGAGGAAACGGTGGCCTTGCTG
GATCTGCTGCGGGTACGATACATAACCCATAACATGACAAGGCGCAGTTTTCCTGGTGCA
GGTGCGCGGATCTCGGCGCATTTCCGCTTTGCGCTCCACACGCTCTTCGAAGAGTTTCCT
CGCGCAAACAAAGCCATTATTGTGGAGGAAGACCTGCTTCTGGCGCCAGACTTCTTCAGT
TACTTCAACCAGACAGCGTGGCTGCTGGACGCAGACCCGACG
>c84146_g1;orf1 len=426  frame:-1  start:428  end:3  hypothetical protein DAPPUDRAFT_306633 [Daphnia pulex]
CAAGCAGAATCACTTAGATATAAATTGATTGGCGGTCTTGCTGTAAGGAGGGCCTGTTAT
GGTGTTCTTCGATTTATTATGGAATCAGGAGCCAAAGGGTGTGAAGTTGTTGTGTCTGGT
AAACTGAGAGGACAGAGAGCCAAATCCATGAAATTTGTTGATGGTCTTATGATTCATTCT
GGAGAGCCCATTAATCAGTATGTTGATACAGCTGTTCGACACGTCCTTCTCAGACAAGGT
GTTTTGGGCATTAAAGTGAAAATCATGTTGCCATGGGATCCAAATAACAAAATAGGTCCC
AAGAAGCCCCTCCCTGACCACATTGCAGTCCTTGAACCAAAGGAAGATAGCACCTATAAT
GAGGATTTGAAGGCTGCTGCATTATTATCAGAAGTGACTGCTGTTCCACCTCCTGTACCT
GTTCAA
>c80312_g1;orf1 len=1365  frame:-2  start:1674  end:310  PREDICTED: U11/U12 small nuclear ribonucleoprotein 48 kDa protein-like [Bombus impatiens]
TGTACAAAGAAATGTGTTGGCAGCATACAGGAGACCAGCTATATGAACAATGCACCTGAT
CAAAGGCAACCTCCACTAGCAGCTGGAGAATTGATTGCCAATTTCTCAAGGCAAGAGCGG
GTGGCATTGTACGAATACACATTGCAGAATGCTGCTGGAGTGGCCCCTCCACCAGAGCTC
TCCATGATGGAGAATGTATTCAAGAAGGAGGAGCAGCCAAAGGAACTGTCTGGCCTTGAG
TTGGCAAAGGCAATGAGGGACTTCAAGAGGCGACGGCAGGCATATAGAACGAAGGTCTCG
ACAAAAAACAAAAGTCATACAGAAGTGGCTAGAGAAATAATACACAACATGATGGTGTAT
ATAGGAGCTACAGAATTAGAAACCGATGCTCCTCATCAAACTTCTGAACTCCGAGATGAA
ATTGGCAAGGAGGGAGAGCATCCTAGTGACCAAAAGGACTGCGTCACCCACAGCAGGAAA
GAGAGTGCTAGTTCTTCCAGAGATGACAGCAGCCCATTTAGAAGGTCTTATGATCGTGGT
GATGAGAGAGACAAGCATGATAGGCGAAGAGAGCAGGAGAGTGACAGTAGATATAATAGA
AGAGTAGACAGAGGTGATAGCAATGAGTCAAGGAAGAGGAACAGAGGAGAGGGTAGAGAA
GAAGAAATAGCTTATAGGAGGGCAGATAACCGTGAGAGGTGTGATTATGAAGTGAGGGAA
TATAGAAAAAATAGTAGCAGATGGGGAAGCAGTTTTGATGAGGCAAGAGATGACAAACAG
CTAGACAGGAGGAGAGAGAGGGAGGGAGACTATAAAAGAGAAAAGGAAGGTGTGTACAGA
GGAAGAAGTAGAGAAGAAAGATCATGGGAAGAAAGTGGAAGAGAGAAAGTAAAAGAAAGG
GATAAAAGATATATAAGTGAATTTGAAAAAGATTATTACAAGGATAGAAAGGAAAGAGAA
AGACAGAAATACCACTCTGAATACTACTGTCCAGAAGGAAAAGAGAGGAAATATGAGACA
GAGAGGGAACATTATTCAAACAAGATGGAAGGTAGGTATGGAGAAAGGAATGAGAGGGAA
TTTAAAAAAAGAATTAAAGTTGAAAAGCATACAGAGGATGGAGAGCTGTCAAGCTCAGAA
TCAGAGAAGAGGGGCAGCTCATATGAACGAGAGAGCACTCTGACAGACCACAAGAAGAAG
CGGAAAATGAAAAAGAAAAAAAGCAAGAGAAAACACAAGAAGAAAAAATCCAAAAGCAAT
CACAGACATTGCAGTAAATCAGATAGTGAGGATCTGTCATCTGAGGAAGAGCATCAGAGA
TATTACAAAAAAGTTGATGGATATGTAAAAGAAGAAAAAATATAG
>c80312_g1;orf2 len=315  frame:-3  start:1943  end:1629  PREDICTED: U11/U12 small nuclear ribonucleoprotein 48 kDa protein-like [Bombus impatiens]
ATCCAAACCACAAATATGATGCAGCGAAACCCCAGTCATTCATCAAGATCAGAATACCTA
AGTAACCTTGAAGACTTTCTGGAGACGGCGAGAGACAATTTGAGAAATTTTACAGAGACT
CTGGGATGGACCGAAATAAAGGATGTGACAGATATGCATTCAAATTCTGAGAAGACTAGA
AGCCCAGAAAAGAGTAACGAATTCAACGAAGAGCCTCTGTTGCCCGCAATACCAGTAAAA
GGAGTGTCTGCTATTACCATCGATGCTGATGTACAAAGAAATGTGTTGGCAGCATACAGG
AGACCAGCTATATGA
>c64941_g2;orf1 len=327  frame:-2  start:329  end:3  RecName: Full=G-protein coupled receptor GRL101; Flags: Precursor &gt;gi|438129|emb|CAA80651.1| G protein-coupled receptor [Lymnaea stagnalis]
AGCGAAGGGCGGTGCATTCCGAGTCATCTGATGTGTGATTACCACCCTGACTGTCTGCAC
GGGGAAGATGAGACTGACTGTGATTACCCTGTTTGCAACGTGTCTGAGTGGCGCTGTTCC
AGTGGTCAGTGCGTCCCCGAGAGCTCACGCTGTGACCTGCGGTTCCACTGCCTTGATAAA
TCTGATGAAATTGGTTGTGAGAACAACAACTGTAGCGAAGATCAGTCACGCTGTAGAAAT
GGTCAGTGCCTCTCGTCCCAGCTGTGGTGCGACTGGGTCGTCGACTGTGCAGATGGTTCG
GACGAAGCCAGCTGCGATCATCCTGCT
>c81740_g1;orf1 len=1572  frame:2  start:194  end:1765  hypothetical protein DAPPUDRAFT_303755 [Daphnia pulex]
ATAGTTTCCAAAATGAAGAGGCAAAGGAAAGGAAACGAAGAGGAAAATAGTTTTGGTCTC
TTGCTTGGGAATAGCGAAGAAGGAGGAAGAGCGAAATCTAAAAAAAATGTCCGCGGAGCA
AATGACGACCAAGCCAACATTTTGCTGCTACTTTTCCTCTACGTGCTGCAAGGAATTCCG
CTGGGATTAGCGGGTAGCATACCCATGATTCTACAGAATAGGGATGTCTCGTATAAGGAT
CAGGCAACCTTCAGCTTATCTTTCTGGCCCTTCAGCATTAAGCTGTTATGGGCACCCTTG
GTAGATTCAGTTTATTTCCAAAAAATGGGTCGAAGGAAATCCTGGCTGGTGCCTGCGCAA
TATCTGATAGGTTTCTTTATGCTGATTTTGTCGTCAAACATCAATACCCTTTTGGGGGAA
GGGTCTGCGGAGGCCCCAAATGTGACCATCATTACTGCAGTCTTTTTTGCGCTTAACTTC
CTAGCAGCTACACAAGACATTGCGGTTGATGGCTGGGCTCTTACTATTTTATCAAGAGAA
AATGTTGGATGGGCATCTACATGTAACTCAGTTGGCCAGACGGCAGGGTACTTCCTCGGC
TACGTTGTGTTTCTTGCTCTAGAGTCTCGGGACTTTTGCGTCAACTACCTTGGCCAAGCT
GACTCCCTTGTGACTCTGCCAGGTTTTCTGTATTTCTGGGGCATTGTCTTTTGTGTAACA
ACAAGTTTGGTTTGGTTGTTAAAACATGAAAAAGATGAATCAGAGGTTGAAGTTGATGAG
CCAGATTTTGGACTGATAGGCACCTACCAGGTGCTTGGTCGTATCCTGAAGATGAAAACT
TTGCGAGATTTGATCATTGTGTTGCTGACTTGCAAGATTGGATTTGCTGCTGCAGACTCC
TTGACAGTCCTAAAGCTAACAGAGAATGGTGTTCCTAAGGACAGATTAGCCCTCCTGTCC
ATCCCCTTGACCCCAGTCCAAGTGTTTCTGCCACTCTATATCTCACGCTACACTGCAGGG
CCCAGGCCCCTCACTCCCTTTATTCGTAGTTATCCTGTCAGACTTCTCTTCGGGCTCGTT
TTTGCTGGATTGGTTTGGGCAACACCTTTGTTCAAGGATGAGAATGGCGTCTACCCTGCC
CACTTCTATGTTATCATTATCATAGTATACCTCATTCATCAGGTGACTGTGAATTGCATG
TTTGTTGGAGTAATGGCATTCTTCGCTCGCATCAGTGACAAGAGTGTTGGAGGGACGTAC
ATGACCCTCCTGAATACTTTCACAAATCTTGGTGGTAATTGGCCATCTTGGATTGCACTC
CGATATGTCTCAGATTTGACATGGAAGTCATGTTCTGGGGTCATAAATGTGCTCTCTTGT
AACAAAGAAGCGGAGAAGCAGGCTTGTGAAGCAGAGGGAGGAACTTGCAGTGTAGATGTC
GATGGATACTACATAGAGAGTGCGGTTCTTGTTGTCTTTGGCTTTCTTTGGATGAAGTGG
GGAGTGCCAACCATAAGAAGATTACAAGATCTCCCAATGTCGGCGTGGGCAGTCAGTCAG
CGGTCTGATTGA
>c67658_g2;orf1 len=1443  frame:-2  start:1648  end:206  P53 regulated pa26 nuclear protein sestrin [Culex quinquefasciatus] &gt;gi|167872008|gb|EDS35391.1| P53 regulated pa26 nuclear protein sestrin [Culex quinquefasciatus]
CAACAACAACAACAACAACACCAGCAGCAGCAGCAACAGGCGAGTACTGTGCGCGGACGC
CTGGGGCACGACCAGCACCAGCGACCGCCCCCGCAGCCATGCCAACCGAGCCTGGCCAGG
AAAGCCAATGCGCAGAAAGAAGATGAAATCGGAAGCCCGGACAAAAAGCAGCGCGAGGGC
GTGGCCGAGGGCGAGGGCGTGGAGGAGGACGAGAGCGGGTGGTGGGCGGAGCGGGTGGTG
GCGGTGCTCGCCAGGATGACCGGCTACAGGGACACGTGGTATCGAAGCCACGCTCACCTT
CTTCACGGCGACGGGCCGCTGCCGCACACCTGGAGGCTCTACATTGCGGCGCTGGCTGTA
TGTCGCCACGAAGTAGGTTGGCTCATGCAAGCCCTCCTAGGAGATTTCCGAAGTGCAGGT
GGAGACACACGCTGGTTAGCAGGCTTGCATCATGCTCCTCCCAAATTCTCAGCTCTGGCC
TCCATTAACAACATCTTAGCACACCAGCCCTGGCTGCTCTCACCACAGCATATACAGCAA
TTAACAAAGGGTGAAGACAGCTGGTCACTTGGGGAACTGTGTCAGGCACTTTGCATTATG
ACACATTTCCATGCCCTTGCAACCTTCTTGCATGGCTGTGGACTGTCTACTTATACAATT
CCTAAAAAAGAAAAGGATGTGATAACAGTTGACAGAAACACTTGCAGCAGTAAAGTATCT
TCACCTTGTCTCCAGTCAAGACAGCCATGTCCAGAAGCTCCAGAAAGTTCAACCACTAAT
TCATCTTGTAAACTTAATTCCAGGTCTGACATAAGGAAGTCAGGTACAGTAAACGAAACT
AGACACAAGCAAAGGGTCTATGCTCACCTAACACTGAACCCAGGTTTTACATATGAAGAT
TTTAACTGCAATGATGAGTCACGTATACCTTCTTTATCAATTCAGGAATATAATTGGCAA
GATCATGGATATGCAATGTGTTCACGACTGGCAGGAGAGGTTGGAGCCTTCCTTGATGAA
CGATTTACTTCTGCTCTTACTGTAGCCCACGTTCCAACACAGACACAGTTATCTAAGTCA
AATGCAAGCTGTTCTCCAAGTACAGCTATTCTCGATCAACAAAATAATCCAATACCCAGT
TCGCTAATGTATGATCAGACTTCTCCTCTCCCTGCAAAAGCATTATGGAATTATGTTCAG
TGGCTCTTAGGTATTCACCATGATGACTGTGACTACAATGCACTGAATAAACACTTGGAT
CCACAACTGAAGGCATTCATAAAAAAAGCATGTTGCTTCCCAGAAACCCTAAGTGATTCC
AATACAATGACTACAAATGGTGTTCAAGCTAGAGTGGTTGAAGCAAGTGTGATAGTAATG
GAAGCTCGTCTGCAGTCAGAGTTGCTTTATGCTCTGAGGGCCATAATGCTTCATCAGTGT
TAA
>c131027_g1;orf1 len=576  frame:-2  start:577  end:2  predicted protein [Nematostella vectensis] &gt;gi|156220716|gb|EDO41580.1| predicted protein [Nematostella vectensis]
AACAACGTCATCCCGAACGGGCATTTCCACAAGCAGTGGGCACGCCGTGTGAAGACATGG
TTCGACCAGCCAGGCCGCAAGCAGAGCCGCCGGTTGGCCCGCAAGGCTAAAGCCGCCGCT
ATCGCCCCACGCCCAGTTGATGGTCCATTGCGCCCAGCAGTGCGCTGCCAGACCGTGCGA
TACAACCACCGCGTCCGTGCCGGCCGTGGTTTCACATTGGGCGAGTTGAAGGCTGCTGGC
GTCAACGCCAAGGTCGCTCGCACTATCGGAATTGCAGTAGACCATCGCCGCAAGAACCGC
TCGGTTGAGGGTCGCGACGTGAACGTACAGCGCCTTAAGGCATACATGACCAAGTTGGTT
GTATTCCCACGCAACTCCACAAAGCCAAAGAAGGGCGATGCCACCGCCGAGGAGCGCAGC
CAGGCTCAGCAGCTCACAGGCAAATTGTTCCCGGTCCAGCCAGCACAGCAGCAGCTGGAG
ATCGCCTCCGTTGCTGATGCCACCAGCAAGGCCGGTGCTTACCGCACCCTGCGCATCGAG
CGCTGCAACGCTCGCATGCACGGCAAGCGTGCCAAG
>c77249_g1;orf1 len=831  frame:1  start:208  end:1038  unknown [Dendroctonus ponderosae]
ACCAACATGGCTCGAAATGCAGAAAAGGCAATGACAACACTGGCCAGATGGAGAGCAGCC
CAGGAAGGAGGGGGACAACAACAGAAGTCACGGAGGCCATATCTTGCTTCCGAATGCGAG
GATTTACGAGAGGCCGAAAAGTGGAGAAATCAAGTGATATCAGAGGTTGCTCGGAAAGTT
TCACAGATACAGAATGCTGGTTTGGGGGAGTTCAGAATCAGAGACCTTAATGATGAGATC
AACAAACTGCTACGTGAAAAAGGTCATTGGGAAGTCAGAATCAAGGAACTTGGTGGGCCG
GACTATGCTCGGGTCGGTCCAAAGATGACTGACATGGATGGGCAGGAAGCTCCAGGGAAC
AGAGGGTATATGTATTTCGGAGCTGCCAAGGACCTGCCGGGGGTGAGAGAGCTGTTCGAA
CAGGAACCTCCAGCTCCCCCTCGCAAGACCAGAGGAGAGCTGATGAAAGATATCGATGCA
GATTACTACGGTTACAGAGATGATGACGACGGTGTGCTGATACCGTTGGAGAAAAAAGCG
GAGAGAAAAGCAATAAAAACAGCTGTCAAGCAATACACGGAAAAGAAATTGTCAGCACTG
TCAGACGATGTGGAAGACGAGGAAATAAATGAGGAAGAACATCAAGAGGAGGAAAGTGAG
GAAGAATCAGATCACGAAGATGAACAAATGTCTTTAGATGAAACAGATGAGAGATCAGAG
GTTCAGCGATTCATGGCTCACGTGCCCAACATCCCATCACAAGCAGACATCGAAGCAGCA
CTAGTCGAGAGAAAGAAACGAGAGTTACTACAGACTTTCTTGGGTGACTGA
>c80270_g1;orf1 len=4623  frame:-2  start:4970  end:348  hypothetical protein BRAFLDRAFT_73707 [Branchiostoma floridae] &gt;gi|229282037|gb|EEN52789.1| hypothetical protein BRAFLDRAFT_73707 [Branchiostoma floridae]
GAAAATGATTTAAAAATGGCAGCAACTCTCCTCGACCTCCTTCTCCAAGGGGAAATTAAC
CCTCATGACCTTATCCTGTGGCTAGATGGAGCATCTGTGAAAGGTGTTCTCGAGGACCTA
CATGCATTACGTGTGGAATTTGTGCCTGTATTTCTGAACTTTCTGCGTGATCAGTCTAGC
GGGGTGTTACAGGTGGGTCTTCCTTCTGGCTTCACTCCCAACAAGGCCCCCAGCTCTGTC
CGTGCCACAAAATATGTCTCACCAGGGAAGGATCCAGGCTTCAGGAATCGTGGCAGGAAG
CAACCTTTCTCATCCTCCAAGGCCAAGACACTGCACTTTGCTGACACACCTGTAAAAGGA
AAACCATTAACTTCTGTTGAAGAGGCTAAGACTCCAGATTTAGACCAATTACTCCGTGAA
TCTGACTCTGCACTAACAGTGTCTTTGCATGGAAGCCCTCCACGCACACGACATCAAAAC
AATGCCTCAAACTCCTCCACTCCCTATAGTTTTCACTCAAATAGATATAGTTGGAATGCC
ACTTCCACCCCACGCCACAATGGCCATACCTCAGGATCCAAGTTAGAATCCCCTGGGATA
CAGGCACAAGATCGTTTCCCAAGAGGGAAGAGACAGAGTTCAGATGGTTCAGACTCGTGG
GGAAAGTTTGGACACAGTTCTGAGCTGAAGCATAGTGAGCAGAAACATAGCTTAGGTGAT
TTCATTACATTAGATGTGAAGTGGGGGAACAAGAAGAAAAGTCCACTACCAAGGGATAGC
AATTCCCGCTCCAGTGGAAGGCTAATCCGACAAAATGAGGTGCCAAAGGCTTTAGACTTA
AGTGATCAGGATGCCTTTCCAATGGTAGGCAGTACACCAGTCCAGGACAAGCAGTTCAAA
CGGAGAATCAACCCTACACGGATCACCACCAGTTCTTCTCGTCAGCCAGTCAGAGCCATT
GCTTTCAGCCAGAGCTCAAAGACAGGCTTTGGGGCACCACAGAACCAGTCTCCAAGCAGC
CCCTTCTTGACAAGTGAAGAAGGGGGAATCAAGAGCATGGAGGAGGAACGTGAGCTGCTA
CGTCAAGAGAGAATGAAGCGACAGGAGACCAGTACAAATGTTGGAGGAGGAGGAGGTACC
CCTGGGAAAAACATGGGTAGGGATTCACCTCCAAGTACATCTTCAGAGAAGGTGGACTAT
GTAGAGGGCTCTCCAGATCGAGTGTCAAACAGGAGTTTTATTGATATTCTTGTGCAGACT
TATGCTGAGCTTATTTTGTTTAACATGACACCCAACATAATGGTAGAGTTATACTACTTG
ATGCAACTATTAACTGTAAGGACTGTAGTTAAATCAGATGACTCAGACAGTCAACGAAGG
GAGACTTGCTACCTCAATACAATCCACAATTGTATATATTTTTCCACCAATGTGCTTCTG
ACAGTAGTTGAACTTCTGAAACTATTGGATAAAGCCACCGTGAGATTTTTATCAGAAAAT
CCCAGGGTAAAGACATTTTCGCCAGATCTCCAGAAATGCTTAACAGAATTTTTGGAATCG
CCGCCTCCAGCTCCTTTGCTCAACCAGGCACCAAAGTCTCCAATTGGCAGTGTGTCTTTC
CAATCAGACACAGATAATCGAAATAACTTTCCAACTGATCAAGCTTTCCACATCTTTCGC
AAGCAGCGGGACATGTTTTATGAGATGATCCGCATTTGGGAAGAGAATCGTCTCATGTCA
GGCTGGTCATACGGGCAGGCACTAGGGCCCAAGATCAAACAGGTACTCAACCTGCGTCCA
GACCCCATCAATTTCGCCCACTTTGCCCGGCTCTTCCAATCCCAGCTCCTCACCATGTGT
CGTGGGGATGACGATCAGCACATATCAAATGAGGATGCTGATGGCTTAGGCTTTCTGACC
CTCCTGAAGAAGCAACAGCCTGAAAAATATAAGCGGTTGTATGAGCGTCTGGTCACACCC
TCTAGGCTTGGGGGTCCTTGTCCCAGTCCGTCCTTCCCTGGATCTCAGGAATTCTTCAGG
GACTTCATCCTGACTGCCTCCAACCTCACCTTCAACCAGCATCTGAAAGATGCTCTCATA
TCCCGCATCCTTGACCTCAATGATCAGGAGTTCGTCATCTTGGAGCCTGAAGGTGGAGAT
CCAATAGACAACATGGTACGGGAGGAGGCACGTTCTGTTGTCCTCAACCTCCGTCTCTTA
GCAAAGTTCTTGGGTTTCTTAGAGTTTTTGCCTTACCAAACTTCAGAGCATCTACCCGAG
AATGTCATGGCAACCCAGATATCCCTACGTGCCAAGGTGCATCCCCCTATCAACATCAAT
GCAGCCCTGCGTCAGTGTGCCTCCTCCGGGCGACTGGTGGTGGGTGTGACATGGGTGGTT
GAGTTCTTGAGCCTGGTGGACCCTGTAGCACTCCACTCCCAGCACTACCTCACTGTTGTC
ATGACTCTCATTGCCATATTCAGATTACTTTATATTGGAAGACTCCAAAACTCCTCAGGT
TGCACTTCTTGCTGTTCCCAAGCAGGAAGAAAGACAATGTCTCCCTCAAACAGTCTCCTT
CTGAAGCTCCTCCTTGGATGGCTCTTTGACCTGCCCAATTTTCCTGCGGGTCTCTTTTTC
ACGGACGTGAGTGAGGCTGATATTGACCGCAGAGAATACAGCCAGAACATTGAAGTCATT
AACAACAACTACTGCCGTTTTTGTGTACCCTGCTTGAGATCGATGCTGATACCCAATGCT
AGTCAGAATAACAGCTCTCTTGAAGGGTTGGATCTGGCAGACGAGATGGAGAGATTGGGC
GTGGTGGATGTCTCCCCCTCCAAGAAGTTCACTCCCAAGAAGGGCCTAAGCAGTGTTTTG
GCAAAAACACCTTCCAAGGACATGTCTAGAGGCCTTACCGTATCACCAACAAAGACCCCG
TCGAAGTTCATGACAGTTACTATGCTAGAGAGTCCTATGACAACACCTCTAAAACCGAGT
GAGAATGAAAATGTTGTAGAGCAAACTGTTTATCTAGATATGTCAGATTTTGTGGATCAG
CAGATGGTCACCATCTGCTGTCCCTTCATCTGTGAGCTGAAACACCTCCTCAGTGAGTTC
TGGCTTGGTGTGAGTTCCAAGAAGAGCACCAACAGTTACCGCAAAATCACCCCCCTCTCT
ACTTCAGACAAAGCCTCACCTGCCCAAACACAGAAGCAATTGCAGATGCAGTTGGAGGAT
AATTTCTTCCACAATAACCCATCATCTGTCAGGAAAACAACTGAGTTTGTTATTGAACGT
GTATCTTCAAATGTAATTAAGAAGATTCGAACAAAGATAATTCCAGAGCAGAGGGAAGCA
GCCCTTGAAAAGTTAAAAGCTATAATTGATGAGCAGATGAAGAATTCACCCCAAACAGTT
GAGAGAACAAGGGACATAGTACAAAAACAGGTGATGGACCTGAGTCAAGAGCTTGCTCAA
CACATCCGCGCCCAGTGCACTCAGGTTACTCACCAAGAATGCCAGGGCGAGGTCTTGTCT
TCGCTAACCTTCCTGATGCCTCCAGATATGACTCCGCAGGCATTAGATGTGTGCCGGAAA
ATTGTAAGTCGAAGCTGTCAGGAGAAGGTATTGGCATGGGTCCAGTCACATTTGACTCCT
GTACTCTTTTCCAAGGACCTCTCAGCTGATGGTGACCGACTCCTTCGGCAGGCACAGAAG
GCTGCTGATTTTCAGGCAGCAGCCTTGCAGAATTCCCTCAATGACACGTCTCTCTCCAAC
TTGGACACATCAGAGGCCTCAGCTACTATGGGAACAGAGAGCAGCTTTACTGGCAACCAG
TCGGGTCTTTCTCTCACGGATCATCCCCTTAATTCTCCAACAAACCATCCACACAAGTTA
TGCCCATTGCCAAAGAAGCCAACGAATCCCACAGAAACTCTTCCAATAACTGCATCTGAA
CACATTGAGTCATTACCCTCGCCATCAAAGATAATCATGGATATTAAGGAAATGGTCAGA
ATAATAGTCTTAAGGGACACAGCAGATTCTGACTGTAAGCCAAGTGAGGAGGGTGTCGGC
CGCCTGCTAGGAGATATCCGGGGAATCCTGACTGGACGGCAGGACGTCAACCTGACTGTA
TTCAGGGTGCTTGAGAGCTTGACTGTGGACTTGGCTGTGTCTTTGGCGGTCTGCCTACCA
GACATGATGACCCCCAAGATACAGGAAACCTTCATAGAGCTCTGGCAACCACTGGATAAG
AATGGAGTTATCCCGTCCCCATGTGGCCTTGCTTCACCACTGAATCCTCGCACAGTCATG
CTCATTGCCCAGAGTCCGAGCGCCAGCCACCAGAGGGCGTCATGGGCTAAGTTGGAAAAT
TTTCTCACTGCACTTCTGATAAACAAGCTGGTAACACCTGCAAGTCTACAAGAGCAGTGC
ATTGCCCTCTTGAGACACTCTTGGCCCCAGGAAATTCTGACAGGAATGTCTTCATGTATT
GAGGCTGTTTCGAAGGAAGCCCAGAAGAACAAGGACCTCTGTGGAAACCCAACTTTGGTG
CAGCTGCTGGAGTGGGTTGGTTGGGTGTGCGGCCAGATGGAAGATTTCCCCGATGTGTTA
TAG
>c68085_g1;orf1 len=1119  frame:-2  start:1168  end:50  PREDICTED: similar to CG32040 CG32040-PA [Tribolium castaneum] &gt;gi|270005103|gb|EFA01551.1| hypothetical protein TcasGA2_TC007112 [Tribolium castaneum]
AAGAGCCGCTTCCTGGCAACCTCGAAGCCGCACCAACTCGGCGCTTTTTCCTCGCGCAGC
CGCCGGCCCAGCCGTCTGCCAGTGGGAAGCAGACCTCAGGATACTTGTGCTAACTGGACA
CATACTGTGCGGAAAGACAACATATCGCTGAAGATGCTGAAGTTCATGAAATGCAGGTTG
ATGGGCGTGCTGGTGATCCTAGCGGCATCTCGGGCGGTTTTCGGCCTTAGCATGGAGAGG
AATGCGCGCCCGCACGCCCGCGCCACCCGTCAGCTGCACCGCATGCTCGACCCGTTCGGG
CTGCTGGGGCGCGCGGGCGAGGCCGTGCAGGGCGCCGTGGAGGGCGTGCACAGCGCCGTG
CAGGACCTCGGCAAGACACTGAACGACGGCGCGGAGCAGGTGGGCAAGATGGTGGAGCAG
GGCGCCGCCTCCTTCGACAGCGCCTTCAAGGAGCGCCTGGGCCAGGTACACGCCGGCATG
GAGGAGGCGGGGAAGGTCGCCGGCATCGTGAGCGAGGACCTCGCCGACTCCGTGTCCGCG
CTCGTGTCCAACCACCTCTCTGCCGACGACGCCGACGAGGACCTCATGATGAAGCGCGAG
GGCATCGTGGACGGCTTCCTGCGCATGGTGGGCATCGAGCCCTCGCGGGTCGGCCTCATG
GCGCTCAACGTGCTCATCTTCCTGGCGGAGATGATCACGTCGACCCTCATCGGCGAGGAC
CTGAACGCCATCCCGGACACGCGCAGCCACGACGGCGCCTCGCCCCTCGCCTGGCTCCTC
TCCGGAAACCCCTTCCAGGTGGACGCGATGCTCAGGGAGGCTCAGGACCCAGGTCTTCCC
AGGACCATCATCGAGAAGCTGCAGCGGGCCACCGGGGAGAAGACGGCGTGCGTGCAGCTG
CTCGTGTGCAAGATGTCGCCTGTGGTCTGGGGGATCCAGAGGTCGGTCAAGGAGGCCGTT
CAGCCGCGCCACCTCGACCCAGACGCTCCGGAGAGGGGCGTCTTCCAGATGCTGTACGAC
TCCCTCCCTGAGCTGGACGCCTTCGTGAACTTCTCCGAGTCGTGCGAGCATCAGTTCCCG
TCTTGTCCACTGCTGAGCCTCTCCGACCTCAGGCTTTAG
>c82484_g1;orf1 len=2244  frame:-3  start:2967  end:724  Uncharacterized protein C2orf42 [Crassostrea gigas]
GCGATGCGCGACGCAAGCTCGTTGGGCGCCATTGTCGTCGGATGTCAACAAACCACTCGT
GAACTCCTAAGACACCTCAATCACTCGGCGGTCACAGGCTGGAACGAGAGGATGCCTCGG
GAAGATAAACGTGCAACATTTCTAACGGATTTGGGCCGTGCCACAATGAGAGGGGTACGG
AAGTGCCATAAATGTGGTACTTTGAACGGCACCCGAGGTTTCTCCTGTAAGAATAAATCT
TGTGATGTTATTTTCAAAGAAGCTGGAGAAAAGCGAAAATTGTCAACTGAGGCATGTCGA
ATAACAGCTGGTACAGATGCACAGATATATTCTGTTAGAGTGCGTGATAAAGGTCCAGAT
TATCGAGGATTCGTCCAGCTGCCCCTTATTCAGTCGATGGACGGATCTGGCGATATATTT
ATTGGAGCTGAACCACTAGATGACCCTGTTCTGCTTGTCCAGATGGGAGCCAGGTGTTAT
GTTGAACCTTGCCAACGTAACTACGAAAAAATAATCAATCAGCCAGTTCCATGTTCACAC
ATCAGAGCTGCCTCACAGTGTTTCAAAGAAGCGCAGTCTCTCACACTGAAAAATTCGGTC
CTCAACTCTTTACCAATACCACAGTCTGTTAAATCTGACATATGGCAGCTGGCGACGGAC
ACTCCAGGTCCTCTTGTCCAGAGAGTGTCCAAGAACATCATGGTTGTTAAATGTAAACCA
GAACCTCTTCATCCTCTCGGCTTCTTACACTTTAGTTTTCAGCAAGTTCGAAATAAAGAA
GAAATGGAATACAAATATTACTGTGGTTGTCGAGCTTTCAAAATACAGCCCGCAGCTCGA
GATGTGACTTTCCGCAAGTGTGTCCACCTTTATGCCTGTGTTGTGGCCTTTGCAAGTGAT
CTCCAGCTAGCTCAAGAATTCTCATACTATATTAATTTGATTCAAAGTGATGTGAGTCAG
TCTCCAAACCTTAGTGTGAGTAGTGCAGCGGGAGACGACAACAGTGTGGGCATCGGAGAA
AGCAGCAGTGGGCTCGGTGGAGTAGGAGAGAGATCCTTCTTTATCCTGAATGACTCGGGG
GATTCCCAGTGCCAGGTGGAGGTGGAGGTCCTGCAGGAGGACTCGACCACGATCCTCGAA
GGGATTCCAATATCACCTGCGGAAAATCTAGTGACACAGGAGGAAATAGAAGGGAAGTTA
GAGATCCAGTTGAGAACACCTGAAGGCATACACCTGCGAACATCGGACGGTGGGACGATA
TCTGTTCACCAAATACCTGACAATCTCCCAGTGCCGGGCATGAAGAGGAGGCAAGACGAC
TCGGTAGTACAGGCAAGCTCGGCCCTTCTCACCCTGCAGGAGAGCGGCACCAAAAAGATG
TCATCACCAAGAAGACCCCTCACAGGAGCATGTGCCAGAAAGGCAAAGGAACCGGTGGAT
GAAAACACGGCTTCATTTAGCTTCATGTCTTGGCTAGGGAGTGTCACGGAGAGGATCAAC
CAGACCATGCATTATGGGTTCAATGGGAAGCCAGATCCACTCATTTTCCACATGCCAAAG
CTGTTCTTCGAGTGTCTTATGGAAAGAATAAACGCCAGATCCAAAAAGAAAAGGCTGCCC
AACGAGACCCAGACGTTGCTGAGGAAGGATTCCTTACCTGTTGGAAGGTTTACAAAGTAC
ACTTGGAAAATTGTAAGTGACCTCCATGTGCGGCAGATCTTTGATAGTCCGGAAATGCCC
CTGGAAATGACTCGCAGTTTCATACAGAATCGTGATGGTACTTACAAGTTATACCAACAT
CCAGAAGAAGACTCTGTTTTTGCTAAGGGAAGTCCAAACCAACCTCTTTTACGCCCCCAA
GGATACAAAACAAGGTTACGTGTTGGCACTACTGCCCCAGGACAGAAGGAGCCGACCCCA
TTCATCATCGAATGGATCCCTGACATACTGCCCAAGTCTCTGATCGGCGAGCTACGGATA
AAGTTTGAGTTCGACCACCTACACAACGGACAGCTCCTTACCCAGAGAGAGTTGAGAGGG
ACACAGGCCGGGGCTCAGACCATCGCAACAGTCAGGAGCCACGGCCCTCTCCTGGCACCA
CGACCCCAGCCTCAGCAGTCCCACCAGCAGTCATCTCAGACTCCAACGCAGCAGATCTCC
ACAGCTGATCATATAATTAGCATACCCATAACATCGGAAGGCATGCAGTCGACGGAAAAT
ATTGCAACCATTTTAACATTTTAA
>c45107_g2;orf1 len=726  frame:-3  start:728  end:3  PREDICTED: nephrin-like [Apis mellifera]
TTGGTGGAAGGGCGGCAGGCGCGGATCGAGTGCGTGGCCGTGGGAGCCTACCCCTCCGCT
GAGCTCAGCTGGGAGAAAGAGCAATTGGGAGAAAAAACAAAACTGCACGCTTCGTCACGC
AACCTGGGCGACCAGACCTCGTCGTACCTGGTGGTGATGCCCGCGGCGGAGGACCACGGC
GCCACCCTCACCTGCACCGCCAGGAACCCCAAGATCCAGAACGCCGAGCTGTCCACCTCC
ACCAGGCTGCAAGTGCACTTCGCCCCCCGGGTTTCACTGAAGCTCGGAGCCACCCTCGGC
GTGGAGCCCATCACGGAGGGGAAGGACGTCTACTTCGAGTGCGACGTGAGGAGCAACCCA
GAGGCCAGGGATATCATATGGCATCATAATGGAGAGAAAGTGGAACACCAGCTCAAGGCA
GGCATCCTCGTGTCCTCTAGTAACTTGGTGCTACAGATGGTTCGCCGAACATCTGCTGGG
AACTACACCTGCACAGCTGTCAACTCCCTGGGTGCTACGACCAGCAATGTGGTGCCACTC
CACATTAGATATCTGCCTGTGTGCGTCGACACGCCGCAGACAGTAGCCGTGGCAGAAGGC
GAGGACGTACGCCTCACCTGCCGCGTCGACGCCCAACCGGAGGACGACCTCGAGTTCACG
TGGTACTTCAACAACACCCTCGACACGGTGGAGGTGGAGCGCCATCGGGTTCAGGTGCGC
GCGGGA
>c77295_g1;orf1 len=2823  frame:1  start:55  end:2877  hypothetical protein BRAFLDRAFT_67185 [Branchiostoma floridae] &gt;gi|229277968|gb|EEN48756.1| hypothetical protein BRAFLDRAFT_67185 [Branchiostoma floridae]
CCCCCCTCCAACACCCCCAACACCCCCCAACCCCCCTCCAACACCCCCTCCCCCTCCCCC
CTCCAACGGCGATTGGTGGGCGTCGAGGCAGAGAGCCGAGGCGGGCGTGACGTGGGCGTG
ATGGCGAGGCTGTGGGCGTCGAGGCGGTGGGTGGAGGCGGTGGTCTTGGCGGCGGTGGCG
CTGGTGGGCGTGGCTGTGACCACGCCCTTCGCCCAGGCTGCCATGTTGCCGCCCCGCCTG
AGCACCGAGCAGACGGAGCTGCGCCTGAAGGAAGGACAGAGCGGCGTGGTTCTCGAATGT
TCCTTGGACGTGGGCGACGACCCCATCTCCTTCCGCTGGCTCAAGAACCACCAGTGGGTC
ACAGGTTCCCTCGGCTACGCGTACAGGGGCTACCGGCAGCTCCTCCTGGCCCTCCATACA
ATAGAGAAGCAGCATGCAGGGACCTACTTCTGCGAGGCGTCCAACGAGGCGGGGGTCCAC
TCCAGCTACATCCAGGTCATCGTGGAGAGCCCAGACACCATCCGGCTGCCGGCTAGTGAA
CTGCCTCACACTGATGAGATTCTCAGTGACATTGCCACCTCCTTCAGTGATGTCTTGGCA
GAAGGAGAGTGCAAGTGCGACACCATCTTCCTCCTGCACGCCTCGACAGAAGCCCCTGCG
GATACCGTGGCTGCCCAAGCCAACCTCATCCACACTATAGGGAGCACCATAATATCAGAT
ACGATGCGTGTAGGACTCGCCATGTACTCGGACCACGTCACTCAGAAGCTGTCTCTAGGG
ATGGGCATCCACCACTGCGCCCTCAGGGATGCCTTCAAGGACCTGTCACACCCAAGGTTC
CCGACACGCCTCGAGCCAGTTCTCAGGGAGACTTTCAAGAAGTTCAAGAAGTCCAAAGCA
CCTTGCAAGGTCTTGTTCCTACCCATCTTTGGTTCTGCTGGGAAGGATGGAGCCGACATT
ACTGCGGCCAAGCAGCTGCATAAACTCGGTGTGAAAATCTTCATTTTAGAAGTAACCCCA
GAGCCCATTGAAGGCATAAATGAGATGGCCTCAAAGCGCGGAGATGGCCGGCCATACCAC
TGGCATATCCCTCTTCACATCTGGCCAACTATTGTAATTTACATGAAGTATATGACTGAA
GAAATTGAAGGTTGCATGGTGGAGGTCCAGGACATTCCCGGAGAGTGTGTAGGGACAGGA
CAGCCTTGCACTACTGACAACATGTGTCGTGGCTCTGGCTATGGCTGCTTCGACGGAGTG
TGCAAACCCTTGGAGTGTAATGTGGACACCTCAGTTGCAGGGTGCTGTGCCAACCCGGGG
CAATATTGGTGTGGCGATGTTACCCGACATTGTACGAGCATGAGCAGCATCTGTGACGGC
CGAGTGCAGTGCATGAATGGCGCAGATGAGGATAGGTGCTGGTCAAATCCTTGTCCAGAC
GACAAAGTAGCAAGATGCCAGAGTAGCACGCTTTGTCTAGACCTTATGGATTTGTGTGAT
GGCGAGCCGGCATGCCCAGCTGGAGAGGATGAAGACCCACGCTTCTGCCGTTCCTTCCCA
TGCCCTACGAACAGGCCTTTTAGGTGTCGCAGTGGCAAGTGCATCCAGAAACAGAGCGTC
TGCGATGGAACCTTCAAGGATTGCGAGGAGGGTGAAGATGAGGCCTTGCAGTACTGTGAC
AAGGTCCACGTATGTCCTGAAAGCAAGCCCTTCAAATGTGACTATGGGATATGCATCCAG
GAGGAGATGCTATGCGACGGGTCCTACAACTGCCTAGATGCTTCCGATGAGCTTCTCTGC
GGCAAGAAGAACTGCCCGGCTAGTCGACCTTTCAAGTGCTTGGATGGCGTCTGTATTTCA
ATGGATAAGGTCTGCAATGGGGTTGTGGATGGGTGCCATGATGGAGGGGATGAGAAAAAC
TGCACAGCAATACCCTGTCCCGTTGACCGCAGTTTTAAGTGCAAAAGTGGCCTGTGTATT
GACAGCTGGCTGGTTTGCAATAGGAACAACGACTGTCCAGACGGAAGTGATGAAGAGAAT
TGTGGTAACACAACTCCCGCACCATCTACCACAGTCCGCACGACTTCCTCAACGGTTGGA
GTAACACCGCCTTCCTGCGCCAGTGACGAGTTCCTCTGTGACACTACTGGGGGTTGCATA
TCACTCGACAATGTGTGCGATGGTCGTAGAAACTGTGCTGCTGGAGAGGATGAGGTAGAC
TGTTCAGCAAAACCCTGCCCACCAACCAGAGACTTCCGCTGTAATGATGGAACCTGTGTC
GCTTCTGACACTTTTTGTGATGGCTTCCCAGACTGCAAAGATGAATCCGATGAGATCAAT
TGCACACATACAGAAGATGAGGATAATTATGATGATTACTTTTATGACGATAAAGAGGAA
GCGAAGGATGATGAGAAAGATGTTCTACCGCCAATCTTCACCACAACTCCGATGCCAACC
GCTGCCGAGATACCAGTAGACGAAACCCTTCCAGAAGGTTTTGGTGAGACCAACAACAGT
GCGGATGAAACAATTGCAGAGGACACCTTCAAGCAAGAAGATTATGATAGCGTCCCAGAA
CCTGAACCAGAAGGGGAGAGTGAGGAGGAGCAGGATGATGATGGACATCGCATGGATTTC
GAGGACACTAATGTGGAGACCCTGCTGGAGGATCCCAAAGAGCCAGAGGACATGAGGCCA
CCTTCTGCCTCAAGTGACAGGGGAGCCTCTGCTGCCTCTGTAAAAGTGCCTTTGTCAGTC
CTGTATCTATTGCCTTTGCTTGTTCTCCCTCTGCAGCTGGGAGGGAGGGAGGTTGTGTGG
TAA
>c73068_g1;orf1 len=1041  frame:-3  start:4024  end:2984  PREDICTED: protein FAM76A-like [Apis florea]
TGGACAGCGCAGTGGACTAACATGTCTGCATTATTTGCCTGTTCCCGCTGCTTCAGCCGG
CACCCGTTCGAGGAACTTTCGCAGGGGCAGCAACTGTGCAAGGAGTGTAGAGGTTCGTTT
CCTATTGTAAAATGCACATACTGTCGAAGTGAATTCCAGCAGGAAAGCAAGAGCAGCACC
GTCACTATCTGCAAGAAATGCGAGTCTATGGTGAAGCAACATGGCAAACCATCAGCATGT
GAATACTGCAATGTTATAGCTGCCTTTATTGGTAACAAATGTCAACGATGCACTAACTCA
GAGCGGAAGTATGGACCCCCACTTACTTGTGATCAATGCAAACAGAAATGTGCATTTGAC
AGGAAGGATGTTGATAAAAAGAAGGTTGACGGAAAGTTGTTGTGCTGGCTCTGCACACTG
TCATACAAGCGAGCGCTAGCAAAAACAAAAGTAACAGATCCTGCTAGGCATTCTCACATA
AAGCTTGGTTCGCGTTCTGGACACCACAAGGATAAGGAAAGACATAAGCTGAGTGGCCAC
AATAAAAGACCCAATAGACCCGATGTTACGAAAATGCCACAAGAAGAGCCTCCGGCAAAG
CTGGGATTATATGATACAGACAAAGACATTCAGAGTGTGGAAACACATGACAAATTTAAG
AAATTGGTATCAAGAAATTCTGGTCCAGTTCGAGATGACCCAGGAACAGCTGATCAGCTT
GTGCTAATAACACAGCTAAGGGAACGAATAGCTCATCTTGAGAAGCAACTTTCAGGCAAA
GATTCCCAGCTTTTGGCAAAAGAAAAACAGATGACTGAATTGAAGGCAAGTCAGTTCACG
TTCGAACAGGAGCTCCGCCAGAAGATGAAGAATTGCAGCCGGGATTATGAAAGCAAAGTA
GAGATCTTGCAGAAGAAGATTCGTGAACAAAGCCGAGAGATTGCTGTGTTAATGAAAGGC
AAAAAGAAGGGTGATAGGAATGCCACTCTCTCAGCCACAGACGGAGGCTCATCTGGGACA
GACAGTCCTTCTGTAGGGTAA
>c47984_g2;orf1 len=297  frame:-3  start:299  end:3  vitellogenin [Litopenaeus vannamei]
GATGTCAGGATTGAGCGCAAGTCCTGCATTGCTGCTTTGGAACCAGTATTTGGCCTCAAG
GTGTGCTATGACATGAACTTCCCTGATGTGTTCCGTGCTAATGCCCTGCCACTTGGTGAA
CCAGCCATCGCCAAGCTGTACGTTGAGAAGGCAGATCCTTCCATGAGAGGTTACTTAGTG
ACTGCTGCCATCAAGAACAAGAGAGGTAACAAGCTCATTAAGATGAATGTAGAAGCAGCT
GGTGCCTCAACACCAAGAAGAGCAGAAATGACCCTGTCCTACACCAAGGAAGAAGGA
>c126559_g1;orf1 len=372  frame:2  start:2  end:373  PREDICTED: ATP synthase subunit alpha, mitochondrial-like [Acyrthosiphon pisum]
CAAACTGGCATGAAGGCCGTCGATTCTCTTGTCCCAATTGGTCGTGGTCAGCGAGAGCTT
ATCATCGGTGACAGGCAAACAGGTAAAACCGCCATTGCCATTGATGCCATCATCAATCAG
AAACGTTTCAACGATGCCCAAGACGAAAAGAAGAAATTATACTGTGTCTACGTCGCTATT
GGTCAGAAAAGATCCACTGTCGCCCAAATTGTCAAGAGGCTCACTGACACTGATGCAATG
AGGTATACCATTGTTGTTTCGGCTACAGCCTCCGATGCTGCTCCCCTTCAATACCTCGCC
CCCTACTCAGGCTGTGCTATGGGTGAGTTTTTCCGTGACAATGGAAAACACGCCCTAATC
ATCTATGACGAT
>c80759_g1;orf1 len=2433  frame:3  start:237  end:2669  hypothetical protein DAPPUDRAFT_301688 [Daphnia pulex]
AGTGCTCAAGCGATGAAGATGCAAGGGTTCAAGAGGCTGGGCGTGCTGTACCTGGCTGCG
GCCGTGGGGGTAATTGTGGCGCAGTTCGAGTACCACGACAGCGACACCTTTGACCAGATC
GAGACCCTAATTAGAGCGGTTACACCTGATAACTGCTTCATTATGCCAAAGATGAAACTC
TACCTGCCAGAGGACAGTGTCTCACACTTGCCAGAAATCAAAGAAGTCAACATCAACCCC
ATATTCCCCAATCGGACAGCCCTGCATCACCTCCACAACATGGCTCACTCCCGAGCCTTT
TTCTTCTCTTACATTCTGCAGTCACGCTTCAAAAGGCCAGCTTTAAATGCATCAGAGAGT
ACCTCAGAGTACGATCCAGGCTTTATGTATTACTTCCTGTCTACTGTGGCGGATGTTGCA
GCAAACCCAAAGATCAATTCCAGTGCCCTTTATTTCCAGCCGAATATGGCCTACTCCTCC
TCATACAAGGGCTTTTTCAACAAGACAATGCCACTTTTTGCACCAAGAGCATTCAGAATG
GATGATTATAATGATCCAGTCCACCTGGAAAGACTGTCAACACTGAACTTCTTCCAAGTA
GAGGACCTTGGGGCCATCATGCCCACAGGCCAAAGGTCACACAACTATACTCTTGAGGAT
TACCGCATTAACGAGTGGTATTACTCTTGGCTGCCTCATACCAATAAGCGTCAGGATGGT
CTCACTACTTATCAGGTCAAGATCCGTTATGCAAACAACACCAATGAGACCTATGTGTTC
CACGGTCCAAATGCTCCAGATGAGAACCCCGGGCCTGTTAAGTTCACACGGCCATACTTT
GACTGTGGACGCTCAGACAAATGGAGTTTGCCTGCAATTACGCCTTTTGCTGATTTATAC
CCTCGGCACACACAATTCAGGCACATTGAGTACCCAACACTTACTGGAATATCTGTGATG
GAAATGGATTTTGACCGGATAGACATAAACCAGTGTCCAAAAGGAGAAGGAAATGAAGGT
CCGAATCGGTTTGCAGACACGGCGAAATGTAAAAAGGACACAACAGAGTGTGAACCTTTA
GATGGCTATGGATATAGAAGAGGTGGCTATCAGTGTCGATGTAAGCCGGGACATCGATTA
CCAAATGTAGTGCGACGGCCTTACCTTGGAGAACTTATAGAACGAGCGACCCTCTATCAG
TATCAAAATTCCTTTAGTTGTACACCTATTGGATGGATCCAAAAATTGCCTTTCGACTAC
AACAGAATGGAGGAGTATGAGAGACGGCAGTACCTGTCCCGAGATTACTACAATGTCACA
GGAGCCAATGCAACAAGGGCCAGCACCATGAACGTTGATGAGGTGATAGAGTTTCTGAAG
TCAGTCACTCCTGAAAACTGCAAGAGGTTCCACCCAGACGACTTGCTGCTCCGGGGTGAC
ATTGGCTTTGGCATGGATAAGCAGTTTGAGAATGAAGCCAGGATGGCCCTGCGCTTAGCC
AACTTCCTCAGCGCTTTCCTGCAGGTGGTTGACCATAAGGAGATCTTCTCTGGTGTTCGT
GTTGTGGATCAGCCTTTGTCTGAGGACCAGATGATGGGTGAAGTCTTGTCTATTATTCTC
GGAAACAGTAGGGTTTGGGCATCTGGAATGTATTGGGACCGCAGTAAGTTCACAAACCGA
ACCCTGTTTGCCCCCTTGGCTTACAAAACAGAACTAAATACAAGAAAGTTCGGAATGGAA
GATTTGGCCCGTCTGAACTCCTCAAGGGAAGCTTACACCAATAAACCCTGGTTCAGGAAA
TTGAAAAGTAGGTGGTCAACTAATTTTGATGACTTAGAGAAATACTGGATCAAATTGAAG
CTGAGGCATAACTCTACTGGGATGCACTCCATTAAATATGAAAGATACCCAACCTTCTAC
AAGGCAGCTGAACTTCAACATGGCCAGTGGAGTACCCCAGAGTTTGACTGTGAGGGCTTT
GTCAAGAAATGGGTTGTTCACTACACAGCTCCGTTCTTTGGCTGGGATGCTTTGCGGTCA
AAGCTTGAATTTAAGGGTGCTGTCCGAGTTACTATGGATCTCATGAAACTAGACATCACC
CAATGTCCCAATGAGTTTTACGTCCAAAATGCCTTTAAGGACACTCACCGCTGCGACAGG
AAGTCATCCTATTGCGTACCAATCCAAGGCCGAGGATTTGATACAGGTGGATACAAGTGT
GAGTGTATTCAGGGGTTCGAGTATCCATTTGAAGATCCCATTACATACTTTGATGGACAG
TTGGTAGAGGCGGAATACTTGAACATCATTCGTGACAAGAAGACACGGTACGATTTCCTG
AAGTGTCGTGTTGCTGGTGCCGCAGGGATCCAGAGCAGTTTTGTTACTGTTTTAACACTC
ATTCTCTTTACCATTTTAGCCCGCAGACACTAA
>c82704_g1;orf1 len=1140  frame:-3  start:4255  end:3116  kif21, putative [Pediculus humanus corporis] &gt;gi|212513007|gb|EEB15657.1| kif21, putative [Pediculus humanus corporis]
ACCACTTACCGGCGATCAACATCTCGTGAAGAAAATGTTTTCTCGCGCTTAACTTCAACC
ACCTCCTCGACTCGGGAGGCTCGACCAGACACGGGCATTATTAACCCACACTCTGGGAGG
GTAAGCCAGCGATCAGTACTGGCATGTACACATGTGGCTCAGGGGCACTCAAAGGCTGTG
CTGTCAGTCTATGCTACTGATGACCTACTCTTCTCTGCATCCAAAGATCGTACAGTTAAG
GTGTGGGACTTGGTACGAGGCCAAGAGATTCAGTCTCTGGGAGGTCATCCCAATAATGTG
AATTGTGTGAGGTACTGTGAGTCACAGAGGATTTGCTACTCTGTTTCATCTTCATTTATA
AAGGTCTGGGATATCCGAGAAAATCCAGCAAAGTGCGTCAAGACCCTTAGCTCAGCAGGA
TTAACTTCCTCCGGGCCAATGCAATCAAGCACTCAGTCAAGGACGCTTCAAATGCCACCA
GGAGAGACTCTCATCACAGACATAGCTGCATCCACTTCTACTAATATTCTCTACTCAGCT
GCTGGCAATATTGTTAGAATATGGGACTTGAGAAAGCACACAGCTGTAGGAAAGCTTGCT
GGGGGTCACCAGGCAGCTGTCATGTGTCTGGCTGTGGACTCCACTGTTCCAGGCCAAGAT
GTCATTGCAACAGGTTCCAAAGATCATTACATCAAGGTGTTTGACATCTCAGGAAACACA
ACTGGTTTAGTCAACCCCAGAATAAACCTGGATCCCCCTCACTATGACGGCATCCAGTCC
TTGGCTCTCTATGGTGATATGCTGTTCTCCGGCTCACGGGATATGTGCATCAAGAAGTGG
GATCTACAGCGAGGGGAGCTTGTACAGTCTCTAAATAACGCACATAAGGACTGGGTGTGT
GCATTGTGTTTCACTCCAGGAGGACAAATTGTTTTGTCAGGTTGTCGAGGAGGTGTAATA
AAGATGTGGTCTACTGAGAGTTGCCAATTGATTGGTGAACTTCGAGCTCATGCATCTCCA
ATTAATGCCATCACTACTAATTCTACGTGCATTTTCACAGCATCCAATGAGGGAGACATT
CGGGTTTGGAGGCCCCTCGTGGGTGTTGCAGCCGGGAGAACCTTTGAGCTATCCCTCTAA
>c74269_g1;orf1 len=1248  frame:-3  start:2462  end:1215  Deoxyribonuclease-2-alpha-like [Crotalus adamanteus]
TGTACGAGAATTAGGATACAGGTTCAGGTTGACGGTATCGGACGAGGCGGAGAGTGTAAA
CAAGCGGCCATCATGATGAACTGCTGGTCAATTGGCGCTTTTCTCGTCCTTTTTCTGGGC
TCGTTTTGCCTCTGGAACTGCCTCACGCGAGACGAACTGCTCGACTCGCCGGACTGGCAC
GGCTGCCGTGACCAGAATGGAAAACCTGTGGACGAGTTCGTTGTCTACAAGTTGCCAAAA
GACAGAAATTCACCCTTTGGTCCTCTGCGTGAAGGGTCAGCCTACATGTATCTTACACCA
GAAACTGCAGTCAGACTACAGAGTGGAGGAGTGTCAAGTGTGCTCAGTCAGTACAGTGAT
TCAGCGAGTGGCTGGGTCCTTAGCAACATAAGCATTAACCATGAACGGTCTATGTTAGCT
TGGACCCTTAGTCGGCTCTACAGTGATCCTGAGCGACTGAAGAATACAGCCTATATTATG
TATAATGATGAGTTTCCAAACAACACCAAAAGTTTCACCAAAGGGCACACCAAAGGAGTG
GTGTTACTGACAGAACTAGGAGGCTTTTGGCTCATTCACTCCGTGCCCAAGTACCCTCCA
CCGCCAGAAGATGGCTACTCGTACCCGTCTTCAGGGCAACATTATGGGCAGACCATGTTG
TGTATCAGCTTACCTGCACACCAAGCTAACAATGTTGGTCAGCTGCTGTTTTACAATGAA
CCTTTCATATATTCCTCTAATATGCCCAGTGCCCTGGAACAAAAATTTGCGATGCTGGAC
AGGGTCATCCGGGGGGATCAACACCCTCAAGGGCCACAGTGGTTTCGGATAGTTAATCTC
ATTTCTCAACGTGGAAAACGCTTTATGGCATTTGCAAAATACAGGAAATATAATGACGAC
CTGTACAGTGGTTTAGTGGCACCAGTGTTGAAGACAAACATAGCCGTGGAGACTTGGAGG
AACGGCCCCCATCCCCTCCCATCCTCTTGTAATGGTTCATACAGGGTAATGAATGTCCAA
AGTGTGACAGCCAAGGCAGCTGCTACAAGCTTCTCAACGCACCATGACCACAGCAAATGG
GCTGTGGCCACACAGCCTGATTCGTCGTATGTTTGTATTGGGGACATCAACAGAATGGAG
ACTCAGTTCCATCGAGGTGGAGGGACAGTGTGTATGTGGAGCCTTAGCATCTGGCACAGA
TTCCACAGTCTGGTGCAGAGTGAGGAGGTTTGTCCCATGACAGGGTGA
>c73767_g1;orf1 len=990  frame:-1  start:1029  end:40  hypothetical protein DAPPUDRAFT_302580 [Daphnia pulex]
AGTACTCATATCGAAGTCGACATGCCAACTAAGCGATTTACTCCCGGAAGACTCGGCTTG
GTGCTCGGAACAGCGGCGACAGTTATCGTCCTTAATACCATGACTTTACTCCCGGTACGA
CAACTTAGCGACTGTGATGCGGACCACATCCAGCGCATCCTGAAGGGCCCAATATCCCAA
GACGATCCCCAGCTGGTGCAGTGGGTCAAGAGCCAGCTGGTGGCGCCCTCTCGCCTCCCC
TACAACCTCTCCCTCTCCATGTCTGGGATGCACAAGGAGTTGGAGATCAAGGGGGAAAAT
GCCTTGATAAGCCCCTCGCAGGAGTTCATCCTCGAACATGTGGAGGACATGTTTGGCGAT
GAGCTCGAATACCCTCGCCTGTTCCTCGAGGCAGGCGCGTACGACGGGGAATTCCTCTCC
AACACGCTCAACCTCGAGTATGAGTACAAGTGGAGGGGGATCTTGGTGGAGGCTAACCCG
ACCTTCTTCGACCGCCTCCTCAAGAAGCATAGGAAGTCTTGGGCCCTGAACGCGTGTCTT
AATACCAAGCCTTATCCGTCGCAGGAAGCCTTCATGACGGGCGTCGAGAAGCCAACAGAC
GTAAACAACAACTTGAACGGAAAATACATGCCCGAGATAGAGCACCACATAAGCCTCGGG
TCTTCGCGTCTTGCCCAGTTCGACGACAACGTGACGCAGCTGGAGGGCAGGATGGTGGTA
CAGTGCATACCCCTCTACACCATAGCCAGGGCCATGGGCATCACACACATCGATTTCATG
TCACTGGATGTCGAGGGTGCCGAACTTGGCATTCTGGAGACAGTGCCATGGGATAGGCTC
TCGTTCACGATAATGGCCATAGAATCAAAACATCCAGATCAGCTGATTCCATTTCTGGAC
GAGAAGGGTTACCAGCACATAGCCACCAAGGAGGCTGACCACATCTTTATCTCGAAGAAG
AAATTGACCGTAAAAAAGATGAGAAGATGA
>c76191_g1;orf1 len=1500  frame:-1  start:1921  end:422  putative Transmembrane protein 195 [Danaus plexippus]
GCCGTTGCTGACGGTGCAGGAAGCATCTTCGAGCGCCTCGCCCGCTCGCTGCACAGACGT
CGCACTCAAGAGAGACCTGAGCCCGCCATGAACACCTCTGCGTCAGGCACCTCCTCGTGG
TCGTACAGCCTCAGGGCCAACTTCTACGCCCTGACGCCGGCGGAGACCTACTACGAGACC
GTGTGGCAGGTGCCCAACATAGTGGGCAAGGCCCTGCCCGTGATGATGCTGATGTCCGTG
ATCGAGGCGGTGGTTCTGAAGCTGACGAACCGGAGCAACAACTGGCGTCTCCACATCGCC
GTCCTCAACTACTCGTGCGGCAGCCTGTCCGAATCCCTCTACAACTTCGTGTTCCGCGGC
GCCGAGCTCTCCGCCTACATCTGGGTCTACAGCAACTGGTGTCTCGGCTTCCTGGCCTGG
GACTCCCTCTCCACGTACTTCCTGGCTCTGCTGGGCGTCGAATTCTGCTACTACTGGTGG
CACAGAGCGTCGCACGAGATGAGCCTCATGTGGGCCGCCCACTCCGCGCACCACAGCTCC
GAGGATTTCAACATGACGGTGACCGCCCGCACCTCGTGGACCATGAGGCCTTTTAGGTGG
ATCTTCTTCCTCCCCCTCGCCTTCCTCGGCCTGCCGCCGTCCGCCTTCTTGATTCATCAG
CAACTCTCCTACGTCTACGCCGGCTGGACGCACAACGAGACCGTGCCCAAGCTGAGCAAG
GTCATCCCCGGCTTGGGTCACGCCATCGAGTTCGTCTTCATGACTCCGAGTCACCACCGC
GTCCACCACGGCGCCAACAGGTACTGCATCGACAAGAACTACGGCCAGACGTTCATCATC
TTCGACCGCCTCTTCGGCACCTTCGCCGAGGAGCGCGACGACGAGCCGCTCGTCTACGGG
ACGCTCGGCCAGATGGACCGCAACAGCGCCATAATGATCCAGGTCTCGCCCTGGATCGAG
CTGTGGCGGAAGGTGCGGAGCATGACCTCCTTCGGCGACAAGGTGCGGGCGCTCGCCTTC
GGCCCCGGCTGGACCCCCGGCAAGCCGCGCCTCGGGGACCCCGCCGAAGTGCCTGACGTC
CGAGGACGCCAGAAGATGCAGCTGCACCTCCCTGCCTGGTTCTCCCTCTACATGCTGGCC
AACAGCGCCCTCATCTTCTTCTCCTACTTCGAGATGATGGGGAGGCTGAAGAACCTCGGG
CAGTGGCAGCCCCTGCTCAACCTGGCCTACATCTTCTTCTCGTACACCGCCCTCGGGGGC
TTATACGAAGGGCGGCGCTACGGCGCGGTTCTTGAGCTCGTGCGCCTCCTGACGTTCTTC
GCGATGTCCTACGTGAACCCGCTGTTCGGCGGCGCCGCCTCCCTGAGGGCGGTGTCGTGG
ATCAACCTCCTCAGCCTGTTCTTATGGCCTGCCGTGGCGGTCTTTACCTTCAGAAGGGCC
GAGAAGACCGCCAAGGGACAGGACGGCCCGCGCGAGGGCGCCAAGGCCAAAGCCAACTGA
>c58044_g2;orf1 len=1671  frame:-1  start:1673  end:3  myosin heavy chain type 1 [Penaeus monodon]
CACCAGGACGAACTCATCAACAAGGTAAACAAGGAGAAGAAGTGCCTCCAGGAAAATAAC
CTTAAAATTGCTGAGAGCCTCCAGAGAGTTGAGGATAAATGGAATCACTTGAATAAGATC
AAGGCTAAGCTTGAGCAAACACTTAATGAACTTGAAGATTCTCTCGAGCGCGAAAAGAAA
CTCCGGAGTGATACAGAGAAATCTAAGAAGAAGGTTGAGTCAGACTTGAAACTGACCCAA
GAAGCCATCGCTGGCCTGGAGAGAAACAATAGTGAACTTGAGCAAAGCATTCAGCGAAAG
GATAAAGAAATCGCTGCGGTTGTCAGTAAACTTGAAAATGAGCAAGGGCTTGTCTCGAGA
ACCCAGATGCACACAAAGGAGCTGCAACGGCGCATCCAGGAACTCAAGAAAGAGATGGAG
CACGAGCGGCAGGCCCGGGGGAAGGCAGAGAAAGCTCGAGGACAACTGAGTCGGGAAATG
GAGGAGCTGGTGGAGAGCCTGGACAGGGCTGGAGGCGCGACTGCGGTTCAGGCCAAGCTC
AACCGGGAACGGGAGGCTGAGCTGGCCGCTCTCCGCCGTGCTTTAGAGGAAGCCAGTATG
AAGCATGAATCTGCTTTCACCGGCCTACGCAAAAAGCATAATGAAGCCCTGGGAGAAATG
ACTGATCAAATAGACCATCTTAATAAAATAAAAACTAGAACTGAGAAGGACAAGGAAACC
ATGCGACGAGAAGCCGAAGACGCACGAGCTGCAGTGGACGGCCTCCTTCGGGAAAAGGTT
GCTGCTGAAAAGTATCTGAAACAAGCAGAGCAGCGTTGCCAAGACACGCAGGCTAAGCTT
GACGAGGCGAACCGCACCGCCGCCGACCTAGATGTCGCGAAGAAGAAACTCGCATCAGAG
AACTCGGTCCTTCTTCTGCAGCTGGAAGAAGCCGAAAGCCAGATTAGTCAGCTCTCTAAA
CTTAAAATGTCATTAACTAACCAACTTGATTACAACAGAAAATTAGCTGACGACGAAAGT
AGGGAGCGTGTTACCCTGCTTGGTAAATTCCGCAATTTAGAACACGATATTAACGGTCTT
CGGGAGCAACTGCAGGAGGAAGAAGATGCAAAGGCCAATATTATGCATCAGCTCGCAAAG
GCAAATGCTGAATCTCAGGAGTGGCGCTGCAAATATGAATCTGAGGGTATTGCTCGTGCG
GAAGAACTTGAAGCTACATGTCAGAAACTTACTACGAGACTCAGTGAAGCCGAATCACAA
CTAGAACATCTGACGACGAAAAACCTTACCCTTGAGGAAAACAAGCAACGCTTGGCCACA
GAACTTAATGATATACAGAACGTCAGTGAACTCACCGAGGCTGAAGCATCTGCAGCTCAA
AAGAAGCAGAAAAACTTTGATAAAATTATAAGTGAATGGAAAATGAAGGTAGACGATCTG
TCTGCTGAGCTTGAAACAACCCAGAAGGAGTGTCGCCAGTATTCCGCTGAACACTTCCTC
GTCAAAGCTGCATACGAGGATACCCTCAGACAGCTTGATACAATGCGACGAGAAAACAAA
AATCTTTCTGATGAGATCAAAGACTTAATGGATCAGATCAGCGAAGGAGGCCGATCTTTC
CATGAAGTTCAGAGAAATGTGAAACACCTTGAGATCGAGAAGGAGGAGCTC
>c65734_g1;orf1 len=378  frame:3  start:3  end:380  GH18553 [Drosophila grimshawi] &gt;gi|193894075|gb|EDV92941.1| GH18553 [Drosophila grimshawi]
AAACCCTCAGATTGTTTACGGAGAAACAACACCGCTTTCCGTAGAAGTAGCCTTGAAATG
GCTTCAACAGCTCCCAAATTGCAGGTTCTAAGATCTTTGATTAAAGAGCTTCGCAACTCT
CTTCAAGGGCATGAAAGAGTCCGTCATTCGCCAGCATTTACATACATAATGGATAACTAT
CGCAGGAATGCTGTCACTGACCAACAGTATTGCCGTGAGCAGGAGGAAATGGTTCACCTT
GCCCATACCTGTGCAACTTACCTGAAATCAAATAGAAAGTACCAAGAACTTCATGCTGAA
TACCATGGTCGTGGTGAGAGGACTGTAAAGGAAACAGCTGATTTAGTGGGATTTAAACTT
CCCCATGATCCGCGTTGA
>c82097_g1;orf1 len=1509  frame:-2  start:1510  end:2  PREDICTED: hypothetical protein LOC100164870 [Acyrthosiphon pisum]
CAGATGCCTCCTGGGGGTCCAGGGCAGATGCCTCCTGGGGGTCCAGGGCAGATGCCTCCT
GGGGGTCCAGGGCAGATGCCTCCTGGGGGTCCAGGACAGATGCCTCCTGGTGTTCCAGGC
CAGATGCCACATGGCGGGCCCAGTCAAATGATGCCAGGACAGTTACCAACTAGTGTGGCG
GCACAGATGCCCCCAGTTTCGCAAAACCAAGTCCCACCAGGACAGATTCCAACCACACAG
ATGGGACCTATGGGTCAAATGGGACCAGGGATGCATCCTCAGGCATCTGTAGGTCCTGGC
ATGGGCCCTGGTCCCCAAATGGGACCTGGTATGGCGCAGGGGCCAATGGGCATGCCTCCA
CAAGGTCCTCATGCAATGCAACCCCAGATGAATTTTGCTTTTGAGATTCAGCAGTGCCAG
CAGCAGCTGCAGCAACTATACAAAATGCCACAGAATGTGCAAACACAACAGAAGATTCAA
GAAATGCAGCAGAGGATAAATCACTTGCAGCAACAACAGTCGCAACAGCAACAGCAGTTC
ATGCAACAACAGCAGCAGGGGATGTACAACCAGCCTCCTGACGATGGCAGCAAAGGCAAG
AGCAAGAAAGCCTCCAAACCCAAGACACCCAAGACACCCAAGACACCCAAGGAGCCCAAA
CCCAAGAAGGAAACCAAGAGCAAGAAGGAATCCACCAAGCCCAAAGAACCCAAGGAGCCC
AAGCCAAAGCGGGTTAGACCATCTCGTCAGCCCCAGGAAAACAAGACATCAAAAGATTCA
AAGAAAAGCCCTACAGCGAGAAAGTCACGTGCTAAAAAAGCCATTACTCCAACTGGGCCA
GATGGAGCACCCCTACCTGTCGACACAGGCACAGGTGCCCCACCGGCTGCCCTAATGGAT
CCAGCAGTTGCGCCTCCAGGCACTCCTCTCGACCCTACAAAAGTGAACCCAGTGACTGGT
TTACCTTTGAATGCAGCTACAGCAGCTGCTGCTACCCCCAAGCCCAAGTCTGAGAAGAAG
CCCAAGGTGAAGAGTGCGACACCATCCAAGAAAAAGCCCGCAGCCAAACTCACACTTAAC
TTCAAAAAGAAGAGGAAAAGACGAGGGTCAGAAAGCGATTACTCTGACATGGAGGAAGGA
AAACTCAATTCATCTTCTAGGGAGGAGGATGATGCCAACAAGAGACGTTCAGGACGTAAT
ACAGCAAGGAAGAAGTATGTTGACGAGTTGGACTTGAACTTGTCTGATGATGATTCCTTG
CTTATCAAGAATGCCAATGGTCCTGGTGGCGGTGACCCTCAGAGCGCAGCAGATTTGGCT
GCTGCTTACACTGGACAGAATCCAGTTGAAGATGCTGATGGAAACCTTATTAAACCTAAT
TTTGTATATGTGGATCCAAACCTAGAAGATACCATGGTTGTACAGTTTATTCTTGGTATG
CGGATGGGCACAAGAGAAATTGAAAGTGACACTGAGGATGAAAAAGAAAAGGAAGAGGAA
GAACAACAC
>c52444_g1;orf1 len=264  frame:-2  start:264  end:1  mutant C-type lectin [Litopenaeus vannamei]
TTAGTCGATTACATCCATGGCAGCGATTTCTCCGGCGCGGATTTCTGGTTGGACGGAAGC
GACGAAGCAGAAGAGGGCGTCTGGGTGACGTCGTCGGGAGAAGCCGTGCCCTTGGGAACC
CCCTTCTGGGCCGCCTTTGGAAGGGGTCAGCAACCTGATAACAACAATGGGAATGAACAC
TGCTTGTTCATTCCATCTGGTTGGTTTTTCTACATGGCGGATAACCCTTGTTCTGTCGTG
AAGAACTTCATATGTGAAGCCACC
>c59877_g1;orf1 len=801  frame:1  start:1  end:801  glutamate receptor 4 precursor, putative [Pediculus humanus corporis] &gt;gi|212511840|gb|EEB14716.1| glutamate receptor 4 precursor, putative [Pediculus humanus corporis]
GTCCTGAGGGATGCCATGGCGCTGTCCAACCCCAGGCAGGTACTGCACCTCTCGCACGCT
GAGGACCTCGTCAGCGTGGTCTGGGAGGCTTCGCTCTGCCGAGGGTACATCTTCCTCCTG
CATGACCTCGAGCCGCTTCTCGTCTTCGCCAGCATGGGGGACGAACCCTGGGACTACAGC
GGGAGGTACGTGGTTGTGGGCGGCACGAAGGAGGAGCTGGAAGCGCTCGTCACCTCGAGC
AAGGGAAGGAAAACGGAACACATAATCGGGGTGACTAAGTCTACACGAGCTGGCGACTGG
CTTATACACACGAACGGCATGTATAGTGAGAGAGTGATCAGGCGTACCAACACATGGCGA
TCCCGGGCTTTCACATCTCCACAGACGCTGTTCCCGGATAAGTTGGCCAACCTGCAGGGA
GCTCTTCTTAAGGTCGTGACCTTCGAGTGGGAGCCGAGCGTCCTGTACTACCGAAACTCC
AATGGCACCATGACCTTCCCTTATGGAATCGACATCGAAGTGGTCAAAGCTCTGGCCGAA
GTGTATAACTTTACCATCGAGTATATTGAGCCTCCTCCAGGCGAATTCTGGGGCGTGCTC
ACCGACAACGGAACGTGGGACGGCATGGTGGGCAAAATCTCACGGAACGAGGCGGACATG
GGCGTCGCCAACCTGTTCCTCACGCTCCACCGCCTGGGCGCCGTCGACTACAGCGCCCCC
TACGACGCCGAGGTGAGCTGTTTCATGGCCAGAACAGACCCTCCCGCCCCGCGCTGGAAA
TCCCTGAGTCTCCCCTTCCAG
>c76150_g1;orf1 len=1668  frame:1  start:139  end:1806  PREDICTED: adipocyte plasma membrane-associated protein-like [Nasonia vitripennis]
ATTGTCATGGTTTTCTCAGCACTATGTCACCTCTGTACCCGGTCGATATTGGACGTCGCG
GTTTTACTCCTTGTGCTTGTCCTGCTCCCTGGGATCCCTCCTCATGTCACTTACAGGTCA
TATGAAATTGACGACCCAAGACCTTTAGAAGGACGTTTAGAACCCAATGACATCCTTGAT
GCGAGTGAGAGAATCCTAGATGGCAAGATTGTTGGGCCTGAGTCTGTCGCCTCCAAGAGT
GATGATGAGATCTTTGTGAGTTTGCATGGTGGGAAGATCCTGCGAATCTGGGGCAAGCAG
TTTGACCACTTCAAGATTATCACCTCCATTGGCCCTGGCTGTGATGGACCATGGCAGGAG
AAAATCTGCGGACGTCCTCTCGGTTTGCGTTTTGCTCCCGATGGCCGGCTGCTGGTGGCT
GATGCATACCTGGGACTCTTCTCAGTCGATGTGGAAACAGGTGAAAAAGAAAGACTTTTT
GATCCCTTGGAAGAAATTGATGGTGTGGCTCCAAAGTTGCTGGACGACCTTGACATTGAT
TCCGAGGGCAACATTTACTGGTCAGATGCCTCTATCAGCGCTGACCTTTCTGATGGCATA
ATAGAGATGCTGAGTGACCCAAGTGGCAGGCTAATCAAATTTGACCCAAAGACAAAGAAG
AACACAGTGCTGATGAAGAACATCCACTTCGCCAATGGGGTCCAGCTATCACCAGATCAT
GACTTCGTTTTGGTGTGCGAAACCTTCCAGAAACGTGTCTGGAGGTACTGGTTACAAGGT
CCCAAAGCTGGAGCATCAGAAATCTTTGTGGACCGACTGCCTGGAATGCCTGACAACCTC
CGAAATAGGAATGAGGGTGGATATTACGTATCCCTTGTGGCAGTCAAGTCCCCAGAGGCC
TTTGATGAGCTGAAGTTCCTTACCAAGCTGCCATGGTTGAGGAAACTTCTTCTGCGCTTT
GTGAACCTTGCCAAGATGGTGTTTGATACTGTGTCTAAGATCTATCCCAATAAGTTTACA
GAAGATATTTCATTCAAGATTTTCAACCTGGAGCCAATTGCTCAACACATGGCATCCAAC
AAGACAATTGTAGTGGAACTTGATGCAGAAGGAAACATCGACGGCTCAATGCAAGGGAAC
AGTGGCCGTCTCCGTTTCATCTCTCAAACAAACAAAATAGGGGATAATATATTCTTTGGC
TCGCCTTACAACAAGTATCTTGGCCGGCTGTATGTTGGGGTCCCGTCCTTGGAGGTGGAA
GGGAAGGGTGTCAGGATGGTGGAAAAAGATGAGGAGAAGGAACCGGAGGGAAAGAAGGAA
GACGAGGCAGAAGAGAAAGAAGGAGAGTCAAAGATGGAAGAACAGAAGAAAGAAGCTGAT
GAGAATGAAGAGGAAAAGAGTGTCAAGGCAGCGGAAGGGACAAAGTTGGAATCCAGGGAA
GAGACAGTAGCAGAAAGTATTCCAGAGAAGGAACCAGTGAGGGTTGAAGAAGAGCAACCG
ACGCCCAAGGAAGCCGAGGTAAGTTCAGCGAAGGAGGCTGAGGAAGCAAAGAAGGAAGAA
ACTACAGCAGAACCCTCGATGCAGGAGAAGGAACCAATAAAGGAGACGGTTTCAGAAAAA
GGAAAAGAAAAAGCCGAGCAGGATTCTGTGAAGAAAGAGGAACTTTAG
>c51746_g1;orf1 len=363  frame:3  start:15  end:377  neither inactivation nor afterpotential B [Danaus plexippus]
CATTATATACACACCCTGACGTGCACTCGACTGCGTTACAACTTGGCCAAGAAAGCCACA
AAGTCGAAATACGAAGAAGTTTCCAAGATGCCTTACGACTTCACAACTTTACACCGTAAT
TGTCTCGTTGAACAGGTGGCGCCTTTGCAGGGAAATGTGACAGGAACCCTCCCCCCGTGG
CTGAGGGGAACCTACCTGCTGGATGGTCCCGGCAGGATGACCTTCGGCGAGAGCGAATTC
AACCACGTCTTCGACGGGTCTGCCCTCATGCAGAAGTTCACCCTTGGGGAGAACGGCGCC
ACCTTCAGTAGCAGGTTCCTCCGGAGTTACGCCTACACGACCAACCTCGAGAACGAGCAG
ATT
>c114808_g1;orf1 len=390  frame:-2  start:392  end:3  RNA-directed RNA polymerase L OS=Taro vein chlorosis virus GN=L PE=3 SV=1
TTGACTGCCACAGTCACAGATCTAATGAAGATAGAGGAAGAAAGGAGTGTTGATCTGGCT
CTCCCTGAATTACTCAGCCTCCTCCGGAGACTGTTGGCAGAGAACCCTCATTTCCTGAGC
CAAGTTTTTGGACTGTTCCGGTTGTGGGGTCATCCGGTTGTTGACCTTGCTGGCGGGATT
GAGAACTTAAAATCTGTTGCGACTGGCCCAAAGGTAACTAACTTCTCTTATGTCAAGAAA
ATCGAGCACTCCTTTAAAGAACAATTCTGCATCAATTACTGGAGAAAGCAGGGGAAGTGG
CCTAATCTTGATATATCCCAGCTAGGTGACTCCTCGTATCTCAAGGGGGTCATAGCAGAG
AATCGGCCTCTAGTGCTGAGCCACCGCCTG
>c13634_g1;orf1 len=198  frame:-2  start:200  end:3  chloroplast small heat shock protein 1 [Potentilla discolor] &gt;gi|311779822|gb|ADQ08651.1| chloroplast small heat shock protein 1 [Potentilla discolor]
AATGGCATGATGCTTTGTGTCAAGGCAATGGGTAACCAACAACATGAAGTTAGAGAGAAT
CTTGATCATTTGCAGAGAGCCAACAAGCAGCAGCAGCTCAACCAATCTCAACCTCAAGCT
CCCAAGAAAAGAATTGCTGCTGCCCAATCTCCCCCTTTAGGATTCTGGGATAGGTTTCCA
ACAGCAAGAACAATCCAG
>c65956_g1;orf1 len=591  frame:-3  start:900  end:310  hypothetical protein DAPPUDRAFT_40617 [Daphnia pulex]
TCACAGCACTTACATCACGCTGGAAAGCCGCCAGGGAGTTACAAAAGCGCTGCTATTTAC
TCGTTACATATCGTCCGTAGAGCTCGCCATATACTCCTTCTCCAGCCTCTCCTCCAAGAA
GTCATGGCTCTCTCTGGAAGATTTGGTGTTCAGAGGCTGTGTGGAATCCTTTCTAGGAGC
GAAACAAGAGCTGCACTGGTGGGCCGTTATTACAGCAGTGGCGATGGGGAGCTTCATGAG
CCAACTCACATCCAGGAGCCAACAATTCCACCATATGAGGAGAAGGTTGGAGAACCCATC
CACCTCAAGAAAGCTAGGCTCCAGTACCAGTCGAGGAAACGGGGAATGCTTGAAAATGGT
TTACTACTGAGTACTTTTGCTCATCGTTACTTACAGACTATGAATGAAGAACAGTTGTCC
ATGTATGATCGCCTGATTAACCTGCCTTCCAATGACTGGGAAATATATTACTGGGCAACC
GGTGTACGGGAAACGCCACAAGAATTTGACAATGAAATAATGAGACTGTTGAAGGACTTT
GTCAAGAATACAGATAGAGAGAACAGGACATTACAGCCAAATCTTCACTGA
>c81377_g1;orf1 len=1695  frame:-2  start:2703  end:1009  cryptochrome precursor [Dianemobius nigrofasciatus]
TTCGCACCGCGTTTGCGAGATGAAAACTTACTTGACGAGTCGGTGCTAAGGGACTTCGTT
GCATTCCATAATAAGAAAAAGGATTCTACTGTGGAAATTAAAGGCAAAATGGGCAAGGCG
AGCGTTCACTGGTTCCGCCACGGACTCCGTCTCCATGACAACCCGGCGCTGCTCGAGTCA
ATCATGGCTTGTGAAAAGTTCTATGCCATATTTATCGTCGATGAAGACGCAACAGAGCCG
ATGGGCTACAACCGCATGCAGTACCTGACGGAATCCCTCCGGAACCTGGACGCCCAGCTG
CGAGCCCTGGGCGGCCAGCTGTACGTGATGAAGGGCGAGCCCACCGTCATCTTCAAGATC
CTCCACGCTGAGGCCGGGATGGCGCGCCTCACTCTCGAGCAGGACTGCGACGCAACCTGG
GATAAGCACGACAAGGTGGTGAGGCGCCTGTGCGAGCAGCTGGGCGTCGAGGTTGTGGAG
AAGATGTCCAACACACTCTGGGAGCCTTCGAAGATCATTGAGGCCAACGGAGGAGAACCG
CCCCACTCCTATGAAATGTTCATGCAAGTGACATCCACCCTTGGCATGCCGCCGCGGCCG
TCGCCAAACCCGGAGTGGGAAGATGTCCTCTTTGGAGAACTTACGGACGAACTCGCCGCC
AAATTGGGACTGTTCCCCCACGTTCCGACGCCAGAGGAGCTCGGCTATTACCCGGAAAAT
AACGAGCTCACGGCCTTCGAAGGCGGCGAGACGGCCGCGCTCGCCCTTCTTCAGGAGAGA
CTCAAAGTGGAGGAAGATGCTTTTAGGGATGGCTATATTTTGCCAAACCAGGTGAATCCC
GACATCCTTGGACCTTCGTTGAGCATGTCGGCAGCAATACGCTTTGGCTGCCTCTCCGTG
AGAAAGTTTTACTGGGAAATTCAAGAGATCTACTTCAGACTGCACCGAGGCATACCGCCG
CCTCTGCATTCCCTGACGGCGCAGCTCGTCTGGAGAGAATTCTTCTATTGTATGGCTGCC
AATAATCCACATTATAACGAAGTTTCTGGGAATCCGCTCTGCATTGATATTCCGTGGTTT
AAGAACAGTGAATATTGCAAAGCCTGGGAAGAAGGATTCACCGGTTACCCGTTCATTGAC
GCTTGCATGCGGCAGCTCCGGAAGGAAGGATGGATCCATCACGTGTGCAGGACAGCGGTT
GCTTGCTTTCTCACACGGGGGGATCTGTGGATCAGCTGGGAGGAAGGACTCAAAGTATTC
ATGAAGTACCTTGTTGACGCAGACTGGGCTATCTGCTCAGGGAACTGGATGTGGGTGAGT
GCGTCTGCATTCGAGCGCCAGTTAGACAGTAGCTGCTGCATATGTCCAGTTAGTTACGGA
AAGAAGATCGAACCGACAGGGGAATATATAAGACGGTACGTGCCTGAATTGGCTTCACTG
CCACAGGAGTATATACACGAGCCTTGGCTTGCCCCCCTTGACGTACAGAAGGCATCCAAT
TGTATCCTTGGGTATAATTATCCACACCGGATAGTGATACACGAAGAAGTATCAAAAGAA
AATAAGAAGATGATGGAGAACATCAAGCACAGCCTCCGGACGCGCTCGCCCCACAACAAC
CACTGTCCTTCGAGCGTGAGAGAACCGTCGTTGTTTCTGTGGGTCCCCCAGTCATTCCAC
AGAGGCTCGGTCTAG
>c49339_g1;orf1 len=618  frame:2  start:2  end:619  PREDICTED: hypothetical protein LOC100569772 [Acyrthosiphon pisum]
GACCACCTCATTTTACTGAAACATTTGCAGCTTTTAATTGACTTGGGGGTGGAGGTGGAG
CGAGTAAGCGATGTGTACGAATTCTCCCAACGTGAATTTTTATCGCCTTTTATTCACGAA
AATATTAAGGCGCGCAGGGAAGCCACCGATAAAGCACAACAGTTGTGCTTCAAGACGCTT
TCAAACAGTGTCTTTGGGCGGTGTTTAATGAACCCTCTAAAAAGACTAGAACGTGCTAGT
ATGGTGTGCAATGCTTCTTCTTTTCTCAAAAAGATTCGAAGCCCATTCTTCAAAAGATTC
ATCCCCTTAGCTCCAAACAGAGTGATAACCATTTCAAGGGCAAAAACTGTTAGTATGGCT
TATCCGCAGTATGTTGGATTTACCATCTTGGAGCTGGCTAAATTGAAATTGTATAACTTT
TATTATAAAGTTTTAAAGACTCATTACGGAGATCGTGTGCAGCTCTGTTACTCCGACACC
GACAGCTATATCCTCTCTGTGGAGACAGATGACATTTATAAAGAATTGTCCTTATCTCCT
TTGAAAGAGTGGATAGACACTTCTAATTTTAGCCATGACCATCCATTATACAACCAGTCT
GTTAAGGGCAACCTTGGA
>c75615_g1;orf1 len=915  frame:-1  start:916  end:2  conserved hypothetical protein [Culex quinquefasciatus] &gt;gi|167867459|gb|EDS30842.1| conserved hypothetical protein [Culex quinquefasciatus]
GCCGAAATTATGAACTACTGTGAAAGAACTCGAGTTTGCCACAGTCTCATCACAGAGGAG
GCCGTGAAGGAGGCTCTGAGGGCGGACAAGGGCAGCGAGGCTCAGCTCGTCTCGTGGAGG
ATCAAGGACTTCACCAGGAAGGGCGACAACTACGTGGCACTGGTGACGAGCGTCGAGGCG
GACTACGCCCTCGGTGGAGAAGGAAGGCGAGTCTCCTATGTCATCAAGGCCAACCCTTGC
CACGACGCGAAAGGCTACGAGGATGTAACCCACGCGATTTTCCTGAAGGAGGCGGATTTC
TACACGAATCTCCTCCCTCAGATGAATTCAATATTGCAAGCAACAGGCTTAGGGGGGCTG
GACATGCCACTGTGTTACTACAGCGGGATGGAAAGGAAGAAGGAACTCATCATCTTGGAA
GATTTGAGGACGAGAGGCTTTAAGATGTTCGATCGCAGGAAGGGCTTGGACGTTGCGCAC
GCCAAGCTGGCTCTCAAAGGCTTAGCCAAGCTCCACGCCGCCTCCTTGCTCCTGCAGGAA
AGGAAACCCGAAAGCTTAGAGGCCAAGCTCTTAAACCGACCTTGGGGTAATCTTGTCGAA
GGCTCAACGAACGTGCTGCCAATACTGGAAAGAACACTCGATACGTCGGTAACCATACTG
AATAAAATTGGTGGATATGAAAGTACTATAGTCTGGGTTAAGAACGTCAAGGCAAAACTG
CAAGAGATATTTGAGAGTGATGTGAAATCCACCAAGTACCATGTCTTATGCCATGGGGAC
GCCTGGAACAACAACATGCTTTTCAGGTACAACGACGACGCGACTCCCGAAGAAGTGATG
CTCCTGGACCTTCAGGCGTGTCGGCGCGTCTCCTTCGCCAACGACCTCAACTTCCTCCTG
TACACGAGCCTCACG
>c80764_g1;orf1 len=5385  frame:-2  start:6799  end:1415  PREDICTED: transient receptor potential cation channel CG34123-like isoform 2 [Bombus terrestris]
CTGTGCATATACGTAAAGATGGCGGGGTCACGTTGGATAGAGCTGGTGTTCAACAAGCGA
GAGTGCATCAAGTTCATCCCCAGCAGCAAGGACAACGCCAGGTGTTGCTGTGGGCAGTTG
TGGCAGTTCCACCGTGATGGCTCTCCGGCAACTCTGCGCCAGAGTCAGGAGCTTCACTGG
AGCCCCTCCCGACACACACAGCTACAACCAACAGATGCATATGGTACTCTGGAGTTTCAG
GGTGGTGCACATCCTACTAAAGCACAGTACATCCGGCTAGCGCATGACACGCGACCTGAG
CACATCCTCCAACTACTGACTGGTGAATGGGGTCTTGATTTACCAAAGTTACTGATAACA
GTACAGGGAGGCAAGACTAATTTTGACCTTCAACCAAAACTGAAAAAGGTCATCAGAAAG
GGTTTACTAAAGGCTGCAAAAACAACTGGTGCTTGGGTGTTCACTGCTGGCACAAACACA
GGTGTTACGAGGCACGTTGGTGAAGCCCTTGTGTCTGAAAGTTCACTTCGAGTCCGTGGG
GGACGTGTTGTCAGTGTTGGGATTGCTCCGTGGGGTATAATTGAAAGACGCCAGGATCTG
ATTGGGCGCAACAAAGATGTTCCTTACATTCCTATCAATGCACCAAAGTCTAGATTTGTG
GCACTTAATAGCCACCATACCTTCTTCCTGTTAGTTGATAATGGAACCATTGGGAAATAT
GGCCCAGAACTAATTTTACGTAGAAAATTGGAGAACTATATTTCAAAACAAAGGATTGAA
GCCCGTGGTGGACTAGCAACTCCTGTGGTATGTGTGGTCATAGAGGGAGGTCCACAAACC
ATCAGACAAGTCTTGGAATATGTCACGGATTCTCCTCCAGTCCCTGTCATTGTTTGTGAT
GGAACAGGAAGAGCAGCTGATATTCTTGCCTTTGTTCACAAATATGCCTCTTCTGGTCTA
AATTTGATTGAGGCAAATAGAGATACCATCATTCTGACTCTAGAGAGAGTTTTTGAAATC
AGACCATCACAGGCAGAGAAACTTTTCACAGAGGTGTTGCAATGTGTTCGCAAAAGAGAT
CTAATTACTGTGTTCCGTCTGAAAGAGGGATGTGAATTAGATCAGAGCATATTGTCTGCT
CTTCTGCATGCTCAAAGACTCAACCCACCAGAACAGTTATCTTTGGCTCTCACCTGGAAC
AGAGTGGACATTGCTAGATCGCATGTATTTAATGAAGATGTTGAGTGGCCGGAAGGTTCA
TTAGAACAAGCCATGATGGACGCTTTGGTAAATGATCGGATTGAGTTTGTCAAGCTTCTT
CTCGAGCAAGGTGTCACTATGAGTAAATTCCTCACCATCCAGAGATTAGAGGAACTCTAT
AACTCGAAACAGGGACCAGCAAACACGCTCCGATACATTATCAGAGATGTAAAAAAGAAT
ATACCGAGAGACTATAGATATACTCTGATTGACATTGGGCTTGTTATCAACAAGCTAATG
GGTGGTGCTTACAGGTCTTTCTACTCTCGGAAAAAGTTTAGAACCAGTTATGAAAATAGT
ATGGCCAGGTCACCACGGCTTCAGCGGATAAATAGCCACATCTTCCACAACAGCAAAAGC
CTTCTTCAGAAATCTTCCACTTCCCCAAAGTCTTTTAACACCCAGACAGATTTACAGTCA
GACTTTGAGTTTGAATATCCATTCAGTGAGTTGCTGGTTTGGGCTGTCCTGACCAAGAGA
CAAGGCATGGCAATGTTGATGTGGCAGCATGGAGAGGAAGCCACAGCAAAGGCTCTTGTG
GCTGCCAAATTGTACAAGGCTCTGGCACATGAGGCGGCAGATGATGATTTAGAAACAGAA
GTGTATGAGGAACTTAGAAGTTATGCCAAAGAATTTGAGGCTCTAGCTCTGCATGTGCTA
GACTACTGTTATCAACAAGATGATGACCGTGCCCAGCAGCTTCTAACTTATGAACTAAGG
AATTGGTCCAAACAAACGTGCCTTTCTTTAGCTGTGGCTGTCAACCACAGAGCTCTCCTT
TCACATCCATGTTGCCAGATTCTTCTTGCAGATCTCTGGCTTGGGGGTTTGAGAACAAGA
AAAAATACTAATATCAAGGTAATGTTAGGCCTACTCTGTCCACCACTGATCCTAGTCCTG
GGGTTCAGGAGCCGGGAAGAGCTCAAGACCATGCCACAGACGCGTGAGGAACACCAAGAA
GAAGATCCTCTGAGGTCGTCTGATTCTGAAAGTGACACAGATTCGGATGAAGAAAACATG
GATATGAGGAATGACCATGATCCAGAGACTGGTCGACCAGCTAGTGTCACCAGCACAGAG
ATGGAGGAAATGGAAGGGGAGTATAATGTTGATGCAAAGGCACAGCTGGTCCACTCTGTG
TCGCTTGTCTCACACCCCGTCACCCCAACCCTCCAGGCTGAGGCTCCTCTGTGCAACAGC
AGTAATGCAGCACAGCTTTCAAGTGCTTGCTTAACACCACCAGCATCAGAGGCACCAACT
ACAGTGGATGGAAATGACACAACTGTGAGACAAAATGGGGCTTCCATGGGTCACCTGTCT
GTCCTTGACTCAACAGTTTTCACAGATCTACACTCAAAACAGCTGCCAGCTAGAACAAAG
TTTTATGAGTTCTACAATGCTCCTATTAGCAAATTTTGGGCTCATTCTATGGCATATGTA
TTCTTCCTGTGCTTATTTACCTATCTTGTGCTAGTTAAATTGCCAAAACAGCCACAGTGG
ATGGAATGGTATGTTGTTGCTTACATCTCCACACTTCTACTGGAGAAGATCAGAGAGATA
CTGTCTACAGAACCAGTTGAACTCAAGCAAAAAATAGCAGTATGGTCCGACAAACTCTGG
AATGTCTTTGACCTCATATTTACAGTACTCTTCTTAATTGGCCTGTGTTTAAGGCTCCAA
GAACAAACCATGCAAGCTGGACGTGTTATTTACTGCGTTGACATAATATACTGGTACTTA
AGAGTTCTAGAGATTTTGTCAGCTAATAAATACCTGGGTCCGCTAGTGATGATGATGGGG
AAGATGATAAAAAACATGGCATATTTTGTGGTGTTATTGCTGGTTGTCCTTATGGCTTTT
GGAGTGTGTCGGCAAAGCATACTGTTTCCAAATGAGGAACCACATTGGAGATTGGCAAGA
CATATATTTTATCAGCCATACTTCATGCTCTATGGTGAAGTATTTGCCGGTGACATTGAC
CCCGAGTGCGGTGGCGAGGGCCAAATCCCTTGCCATCCTGGACGTTGGATCACTCCCACC
GTCATGTCCATGTACCTCCTGGTGGCTAACATCCTCCTCATTAATCTCCTCATTGCTGTA
TTTAATAACATTTTCACTTCAGTCAATGCCATCTCTCACCAAGTCTGGATGTTTCAACGA
TTTCAGGTTGTGATGGAATTTGAAGAGAAGCCAGTGTTCCCACCTCCCCTCATCATTCTG
TCTCACATTCATCGTGCCATTAAGTATTGCTTCAGGCGATGGAAAGGAAAGCCTTTCCTC
TATGATAATGGCCTTAAGTTATTCCTCGATGGTGAAAGTCTAGAGCGAGTCCATGATTTT
GAAGAAGAGTGTGTGGATGGCTATAACAGAGAAAAGGAGCAGAAAGAACAGATGAGTACA
GAGGAACGAGTTCGTGTGATGGCAGAACGATCAGAATCATTGATGCAGAGAGTGGAAGAC
ATGCATGGCAAATTTCTAGCAGCAATGAGCTCTTTAAACAGCCTTGATTTCCATGTTAAG
AGGCTGGAAGAAATAGCTGAACAAACAAAAAATAGTTATGCTGTTGTCCATCGTTTTATG
CTGAGCCATGTTGGCAGACCAAGAAGATCAAGCTCTCCCCGCTCAGGTTCTGCCAGTCCA
CGTTCTGATGGGGGAACTCCCCGTTCTCTCTCTCAGACAAGTCTTCATCAGTTATTAGAA
GAAGCAGAACGTCAGATGCTAAGGAAACCTCTTCAAGAACCAGAAACTAGTGACAAAGAA
CAGAGTGATACCACAGATGCTGAGCATGAGACATCAAATAAGTTCTTGAAGTCTTCCCCT
ACTGCTCAAAGTTCAAGAGAACCTGGAAAATCAACCACAGTGGATGAAGGAATAGTGAGA
GGCTTCAGTTTAGATCCAGTCAATATTTCAGCAGAAGCAAGAAAAGTAAAAACACAAGGT
CGACGCAAGAATAGATTGGACTCTGAATCAGGTAGTTCTCTTGGCCGTGCATCTCGTGAG
CGTAAGCTTTCTGGAGAAAGGAAGAGCAGTATCCGTAAATCTTCAAGGAAGGGCTCAGAT
GGGGCAAGGGCGTTTAGTCCATCTAGGGTATGTTTTATGGATATTAATGTTGCATTAGAA
GATTCTGATTCTGGAGAAGTAGAGGTTAAAGAGAAAAATCTTAATGAAGAAGATGAGCAA
CCAAGGTATGGTAGATCAGTATCAGTTCCAGATGAGGTAGCAGTTCGCTCTCCAACTAGA
TATGAGAGGAGTCTTTCTTCTGTTTCAAGCCGACCAAGGATTCAGGTGATACCACCATCG
TCACCACCCCCCATCTTTACTTTTACTAGTGAGTACACAAGTTTGGCAGATGAGTTGGAG
ACAGCATGCATGGCTAGACTGTCTCCACCTTCTTCTCCAAACCTCCATTATCCTCATAGA
AGTGATCCCCATTCAAGGCGACGGCACTTCTCAGAATCTGCTAGTATTTCCATTACTATC
TGCCCTAATCCTCTCCGTGATGCTGAAGAAGCAGATTATCAGCTTATGGAAGGACTAATT
CAGAGAAGAATGCATAGAGATTCAGAAAACTTGGCTGTTTCACTGGAGGACCTCTGTTCA
GTACAAACAGACATGTCTGACAATGAAGAAGGAGTGACTCCAATACGTTCCCGCCGCGGT
TCAAGAGCAGCAGAACTTCGAAAAAGACATAGCACAAGTAGCCTTGACAATGCCCCTTCA
CAACTACTAGCTGTGCCTGGGGCAGTTCAAATGGCAACCTCTTACACAATATCCCCAACA
ACTCTTCAAGCAGCACTTCGAGGAGAAGATGGTGTCCGCCTGGCATCCTCAACCCCTGGT
ACTCCAGGTGCACGTCGATCTTCACTAAGAGGAGATCTGCATCACCAGTGGGCTTCCTCA
AGTGCTTTGCCAGCAACTGGAGGATGGCTTTCACCAAGAATTCCCCGTCCACGAACTCCA
CCATTCATACATCCTGATAATCCAGCATCATCCTCTGTTGATGGTGAGGGTGCCAGAAAT
GTTTCACAAGGTGAAGAACATCCTCACATGTCAACTCTACAAGTGCCAAGCATTAGAGAA
TCTGAAGGTAGGCCAAGGGACACAATTACAGAAACAGAATGTTAA
>c80974_g1;orf1 len=1182  frame:-1  start:2133  end:952  C-type lectin-like protein [Fenneropenaeus chinensis] &gt;gi|395484807|gb|AFN66648.1| C-type lectin-like protein [Fenneropenaeus chinensis]
CAACGCGGCAACAAGTGTGAGAGGACCACAGGATCACGGCCAGTTCAGCTCTCGATCATG
AGATCCTTCCTGGCAGCAGCGATCGCGATAGTGGCGGCGGCGTGTGCACTCCTTCCGGCG
AGGGCAGAACCTTCCTGCGACGAAGGACTAAGCGGAGTCCTTCGGGAGATCAAGGACGTC
ATCTCAGCCGGAAACAAGCGGTGCAGAGATGCCGCTCGAGGTGGAATGTTTGGGGAACAC
ACTGAGCAAATGTTGCAGGCCCTCAGGCAACATGGCGAGGTGGTTGCATCCCTGCAGACC
CACACAGATTCCCTGAACAAGGCGCTGGGAGCCGTGGCGGAGGTCCAGGCCGGCCAGAAG
TTCATAGTGGCTGCCCTCCAAGCCGAGATGGAATCCGAGAGGATCGCCAGGACCCAACAG
AGGCGCACCATACAAGACCTACAGACCGAACTCAACAGACTGAAGGAGGAGAGCAAGGTG
TGGGTGGACTATCTTAACGCAATGGAAACCGACATCAAAGAGGAGATCAGGAAGACCGAG
AGCCTGGCGCAGGGGATGGAAGTGGAGGTCCGATCGACCGGCGAGAGGGTGGCGAGTCTG
GGGAAGGTCATCCGACGCGTGCAGAGCAGCATGCAAGCACTCGAGAGGGTAGTGAACCGC
CACACAAGGTCGCTCGTCACCATCAGGAAGAACAAGGGTCAAGTGGAGGACTCGGAACCC
GCCGAAGTCACCATCAGACCCCAAATTCTGTCAGAGAACTTCGACTGTCCTCACCCGTAC
ACGAAGATGGGCGTCGGATGCTTCACCGTGCATTCGGATGTCAGGAAGACGTGGGCGGAA
GCTCGGGACGACTGCAGGGACATCGACGGTGATCTGGCCAATCCCTTCGACCTGTACGAT
TTGGCGCTCTTTCTCGATGAAACTTTCAGTGCCTCTGTCCATTCGAATCCAGGCCGCTGG
GGATTCTGGATAGGCGCCCAGCTGGACGACTCGGACACGTGGAACTGGGTCACCGGCGTG
CCTGTGCTCATGCAGGTGGACTTCTGGGGCCGCGGAGAGCCTGGGGATGCCCTGGACGAC
GACGAGCGCTGTATGTTCCTGCATAGCCTGTGGAGGTTCCGTGCAGGCGCCGACAGCTGC
TCGCACAAGAAGTTCTTCGTTTGCGAAAGGAAGCTCAGTTAA
>c73581_g1;orf1 len=1086  frame:-2  start:1087  end:2  hypothetical protein DAPPUDRAFT_4586 [Daphnia pulex]
CCCCGACGACAAGACAATGGAGACTGTGGTAGCCTGTGGAGGGTCTTAGACAGGCCGTCC
GCCTGGCCGCGCCCTTCGTTTCCTTCCAGGCCTGCAGCGTCGCCCACACCAACGAAATTT
TGGCGCAATGGGCGAGCGGGTGTCCCTGCACGGGCGGTGCCTCGCGCTGCAGCTCCTTCG
CTCGCGCCCTCCACCCTCGCGGCCGCCGCCCCGCCCGCCCGCCTCCTGCACGGGCGGCTG
GTGCAGCTCCTTCATCACGCCCACGTCGCCCTTGTCTTCGCCCACGACCTCGGGCAGCGA
GACGCCCACCAACCCCACTGGAGCTGCCGGAGGCCCCGACGAAGCAGCCAAGGGCGCCGC
GCATGCGCAGGGCGCCCGCGAACTCGCCAGCTCTCAGGACGGCTTCCTGCTCTTCCAGGT
CAGCCACGACGAGCAGGACGGGAAAAAACCGGGCGCCGACGGGCAAAAATAAACCGGTCG
CACGCATCGCAGCCGCGGCCATACTTGCGTGCCAACGGGAGGATCATCGGAGTACTAAGT
CCGCCCTTTTGCCTCCCCCAGGCGTGGCAGGCGGCCAACAGCGTATGCGTGTGGGATGGG
CGTTTGGTGCAGGCTGTGGGCGCCGTCGTGTACGTGGGCGCGCTCGTGGGCGGAGTTCTG
CTCGTGGGCGGCCAAGGCGAGGACCTGGACGTCATCAGCCACGCGTGGGCACGCTCGCTC
CTCGTCCCGCCGCCCGGATTCACTCTCGCGCAGCTGGGTGAAGTCTCCGGGTGCCACATG
ACGACGGTGCCCCAGAGCCAGTTCACGCCCCTGGGCGACGCCCTCTGCTGGGTGATCCAC
CGGCTGCGGGAGACTGCGGGCGTGGCGGAGGCGGAGGCGGTGCGGGCGAGCCTCAGCGCC
CACTTCCCGAGCCTGGTGCTGCCCGACGCCGAGCTGGTGCACGCCGCCCTCTCCACGCTC
ATCCGCCAGCGGAAGGTCTACCACAACGGCGCCACCTACGGCATCGTGCAGCCGCTCGAC
GCCTTCTACCAGCCGCTCGTGCACGCTCCCGCCGACCGCCTGCTGCCCCGGGACGCGCCC
GCCGCG
>c32717_g1;orf1 len=369  frame:-1  start:369  end:1  PREDICTED: hypothetical protein LOC100168206 [Acyrthosiphon pisum]
TACACGCGAGACTACCTGTACACCCTGCCCGTGCTGTTCCTGGCGGCGGCGCGGGGCAAC
TCGGCCATCACGTACCTCCTGCTCAAGTACGGCGCGTCCCCCGGCATCACGGACGCCCTG
GGCAACACCCCGCTGCACATCGCCGCCTGCCAGATGAACGTCGCCTGGGAGAGCGTGCTC
GACCTGCTGGAGTTCGGCGCCCCGATTTCGCGGCCGAACAGCGTCGGGAACAGGGCGCTG
GACCTGCAGCCGACGCTCGTCAGGTTGCAGGAGCAGCTCGTCCTGGACTGCTTCGCGACC
TTTGAGCCTCCTGCGCGGCCCGAGCCTGACCCCGTGACCTCGTCCAACCGCGACCTTGCC
CAGGGCCCC
>c83616_g1;orf1 len=5745  frame:2  start:2  end:5746  Proteasome-associated protein ECM29-like protein [Crassostrea gigas]
TGCGGCAGGTGCGAACGCCGGGTTTGCTCAGCTGATGACGATGCAGGAGTAAAACTTCAG
GAACTCACGGGAAAAATGACGTCTTCCACTCAACCTAATATGCAAGATGAGATGTTATTG
GTGGAGCGAGTATTTCTTCGGATTGGCTCAGCAGCAACTGATGATGTCCTCGAGGAAGAA
TTGCGAAAGTTCCTGGCACCTGTTATCCAGAAACTGGCATCCCCACATGAACCTGTTCGG
AAAAAGGTTATGGAATTGTTAATCCATGTGAATCGACGGGTCAAAGATCATGAGTCTATC
CAGCTGCCTGTTGAGGCTCTGCTTGCCCAGTACCAAGATCCAAGTGCTACAGCATTTGTT
ACGAACTTCTCAATCATCTACATCAAAATGGGATATCCACGGTTGGATCTGAATAAGCAG
GTGGAACTTTTGCCTCTGATGCTTAACAGTTTGGAGGGGAAACCTCAGCAACATCAAGAC
AGCCTTTTACTTCTGATGGTACCAGTATTTGGTCACATGAAAATCCCTGATTCAGCCGAA
AAGACCGCTTCATTGCTTGGCTTGCGAGAACGACCAGGAATAACGAAGCTGCTTTTGGAT
TTCATGTTGGATGTTCTGCTTCTACCGTATGGAGTTACTCCATTATCACAACAAAGACCA
TCTGACACTCCACAAGATAACTCAGAAGGCCCCCCTGTGCCAGGAGTACCAGCTGGTATG
AGTATCAATAGTTTTAAACGTGTTATGGGAGAGACGCCTCCAAAGGCTGAAGATCTGGAG
AAGCTGAAGGTCTCTATTATAAAGTTCTTAAGTTCAGATGTATTACTTCCATCATCTGTT
GTTCTTCAGCTGATTGTTGGTGCTGCAGATACTAGATTTTCAGTGGCAAATGCTGCTGAT
CTGCAACTGAGAAGAATAGAAAGCAGTGTTGAGTGGAACAGCAGTGCAGTCATTGCACCT
CTCTATGTATTGTTTCTTGGTACCTTAATGCCAAAGGATCGCACACCGGCAGACAAATTT
AAGAACCCAGCAAATACCAGAATTCGTTTAAAACTTATGCCATACTTTTTAAAATCAAAG
GAGGCTTGCAACTATGCTCCTCTTGCTTTGAAAGTATTTTTTGAATGTCTTTGGGGCCAG
AATTCAAATGTAAAGCTTAAGCAACAAGGAGTAAGCTTCTTGCATCACATGGCATTCAAT
GCTGACCAAGAAAAGTTGGCTCCAGTGGGAAGTGTCTTGTTTGGCGGAGTTGTCAAGGTC
ATTGAAGAAGAAAAGTCTGACCCTAAGCTGAGATCATTAGCATATGGAGCCTTGGCGAAA
CTTTCAGTAAAGCTTCCCAGTCTCCTTCTATCTCACCCATCACAACTGCATTATCTTCAG
ACTCTGATGAATGCACTTACCCAAGAGGAAGGGGATGTATTATTAGCAGTTCAGGAGGCT
CTTTCTATGGTAGCTCCTGTATGCAAACAGCTGAATACATCAAGTCAAGATCAGCTGTGT
ATCCTGCTGTCAGAACATGTCCTGCACCACAATGCACAGTTGAGACGCACAGCAGTTCAC
TATGCAGCTTCGGTGTTCCCCCACGATCACGTTCCATCAAGATTCATTCTTATGGTGGCC
ACAGGAGATAGCCATGATGATATACGGTTAGAAGCCCGCCGACAGCTGTACAAACCATTG
CAGCAGTCTAAGGATGGGACTCCTACATATCAAGTTCCACCTTTTACTTACGTTATCAGC
TATGTACTGGAGCGTGTCGATGCTCTGCCAAGGAGCAAGTGGATGGATGTAGCAAATCAG
CCAGTTCCATTTTCTTTACCAATCATGGAGCAGATGTTGAACTACCTAGAACACTGCTTA
GCTGTTGAAGCTGGTACTGAGACTGGTCGTGGAGAAGGCCTGTTCTGGCCAGATCCTCCA
GCTGTAGGGAAACTTTTGCAGAAGATAATTGATTTACATAATCAGAAAATTGCAACTGGT
CGCATTGAAAAAGGACCTAATCCCTTCATGAGATATATTGGTTTTGCGGAGCTTGCAGCC
AATGCTTGGTCACCAGCAGCCTTGGAATCTATTCTGAAAGTTGTTGCTGTTGCACCACAT
CATTTCTCGTCGCACTACTCTCGCAAATTAGACTGGATCAGGAAATTTATCTTGCGTGGA
GGACACTATGGTGAAGTTGCGGCCCATTTGTTTGGTGTTGTTGCAGGACAAGTTCAAGAT
CAGCAGGAATTTGAAAAGATTGTTTACCCAGTATCTAATATGAAAAATTTGCGTGTTGAT
AGCCAGGAGAGCTGTGTTTTAGCTGTGGGACATAGCTATGCAAACAACTTAAACATCATG
AAGAAAGCAGATATTGTGTTGGAGGACTGGCCTGCATATGAGTCAATTGTCCATGACTTG
GTGAAGCAGCTGTTAAGTGAAAACAACCCACTGCAAAATGCAATTGTATTGGCACTTGGG
GAATTGGCAAGGCAGGGTCCCTTACCCCTTCCGGCTGGCTCAGAAGAGGATGAACCTAAA
ACAGTAACATCTCTTGCCTTGATCAAAGCACTTGTTACAATCTTTGGGAACAAGAAGATA
CCCTCAAAGATAAGGGAACAGTCAGTTGCCACTTGTGGTTACATTTGTGTTGGTCAAGAG
AATTTTCCCCATAAGAAGAAAATTCTGGAAGCCCTTCTGGCACTTGCCAAAGAGACAAAT
GAAATTGAAATTCATTTTGCTGTGGGCGAGGCACTCGCTGACTGTGCCCTAGGAGTTACA
TCACCATCTGGAAGGAATATGTGGACAGAGCAGGATCCTCTGAAGGAGCAGAAAGCAGTA
GAGTCAGAAGAAGAAAACATGGAAGAGGGTAGTAGAGATGAGAAAGAGAAAGACACAGAT
GAGGCCATGGAGAAAGATTACGTGAAAATGGCAGAGAAACCAGTAGAGGAGGCAGAAGCC
ATGGACACTACAGAATCCAGTGATGCCACAGTAGATATGTCACCAGATCAAGATTCAGAC
AATGATACACTTACTTGGCTCCTTGGTGAACTTCTTGACAAATATGTATCACAAACACAG
CCCAGTGTCAGACAGGCATCCTGTATTTGGCTACTTGCCCTGCTCAAGAAATGTAGAACT
AAACCCATCATTCAGAAAAGGCTGATTAGGATTCAGTCTGCCTTCATGAATCTTCTTGGA
GATAACAATGATTTGGTGCAAGATGCAGCCTCTAAAGGTTTAGGTGTTGTATATGAGTGT
TGTTCTGAAGCCACAAGACAATCAATGGTGCAGGGTCTTGTACAGACTCTGACTGAAGGG
AAACGCACCATCCAAAATGTGACTCACGATACAAAGATATTCCAGGATGGAGAACTGGGA
CGTGCTCCTTCAGGTGGACAGCTGTCAACCTACCGGGAACTTTGCTCCTTAGCAACGGAT
TTGAACCAGCCAGACCTTATTTATAAGTTCATGAACCTTGCCAACCACAACTCAGTTTGG
AATTCAAAGAAGGGGGCAGCTTTTGGTTTTAGCACCCTGGCATCCCAGGCTGGAACACAA
CTGGAACCCTACCTGCCACAGATTATTCCAAAGCTCTATAGATATCAACATGATCCTACA
CCAAAGATACAGCAACCTATGGCAGCCATTTGGAATGCTCTGGTTACTGATACTGCAAAG
ACAATCGAGAAATATTTTGACCCCATCCTCTGTGATTTGATCAACAATCTGACACACAGT
ACATGGAGAGTCAGAGAATCGTCTTGTCACGCACTCTCCGACCTCTTTCGAAGGCAGTCA
GCTGTCAATGCCCTCCACCGAATCAATGAAATATGGACCACTTTGTTTCGCGTTCGTGAT
GACATAAAGGAATCTGTCAGAGCGGCTGCTGAGAAAACTTTGCAGATATTGAGTAAAAGC
TGCATAAAGGTGTGTGAGGGCACTGGTGAAGAGAGCCAGAAAATGCTTAAGGAAGTTCTT
CCCACTCTCTTGACTTCTGGCATTACAAGTTCTGTTGCAGAAGTTAGGAGTGTCAGCTTG
CAAACGGTTTCCAAACTATGTCGATCAGGTGGTTCTTTAGTAAAGCCACACCTTGGTACC
CTTGTCCCTGCATTGTTGGAGGCTTTGTCTGGATTAGAATCTCAGGCTCTAAGTTACACA
TCAGTGAGACTGAATGATGAAGACAGAGAGAAGCTAGATATGGCTAGAGTATCTGCAGCC
CGAAGTACTCCCATGATGGATACTTTGAATTATGTACTGCAATTTGTTGATGAGGAGTCC
ATGGAAAAATTAGTGAGTGGTTTGATAGATGTCCTGAAGAGCTCTGTTGGTCTTGCCAGC
CGTGCAGGAGCGGCACATGTTGTAGAGACTCTTACTCACACTTGTCCTCGTCCATTGGAG
AAATATACAGGAAAACTTTTGGCTGCTCTAGTAAATGGCCTTAGTGATAGAAATGCTGTA
GTCAGAAAGGTATATGCTAATGCTATTGGTAACCTTGTGAAGACTGCTAAAGCATCAAGT
GTAGAAAAGCTTCTCACCAAACTCCAGACCTGGTATTTGGAGAAAGAGGAAGATAGTGTT
AGAATGAGTGGTGCCCTTACAATGCGCAGCATGCATGCCCAGAATAATGACATCATGAAG
CAGCATGCATGTCAGGCTATGCCTCTCGCATTCTTTGCCATGCATGCAGAGAAAACACTA
GAAGGTGATTCTAATGGTGCTGAGATTTGGGAGGAAATTTGGTCCGACAATACTCCAGGC
ACAGAGTCAGGAGTGAGGCTATATCTAACAGAAATCATTGCAATATGTGAACAAGCTTTA
CAAAGTTCTACTTGGGCTATGAAAGCTCAGGCTGGCAGAGCCCTCTCAACTGTCTCAGAA
AAACTTGGATCAAGCTTAAACGATGCTTTAGTCCTCTCTTTAGTTACACTTCTTGTCAAC
AGCTTGCAAGGTAGAACATGGAATGGAAAAGAATCTCTTGTGACAGCTCTCTCAAATGTT
TCTGTACATACCAAGTCTCACCTAAATACCTTGAAGCATCCAGATAGAGATGAACTTTTG
GTGGAAGAAGTGGTGAAAGTGCTGACAAGAGAAGCAAGTAAAGAGAGGATGGAATACAAA
ATCCATGCTATTAAAGCCCTTACCACTGTTCTGGATACTTACCAAATTGATAGATTTGAA
GAAGTTTTTGACATCTGCCTGCCATACTTGAGACAAAAGGATAAAGAAGACCACGAGGAT
GGTGAAGAGGAAGAAAGGAACAAAAAGGAAGAGTCGCTGCATTGGGACCTCATAGATGAA
ATGGTGCATTCCTTAGGTAGAGCCTGGCCAGCAGAGAAAGAGACGCAAGAAAAATACAGT
GAACGTGTTGTGGAGATGCTAAATAACAGTGTCTCACGAGTTCCTCGTAAAACACAACTA
AGCATTGTGGGGGCCCTAAAGCACTTCTGGGGAACGCATTTCCTCCTCAGTGAATTGCCT
TCGTCGCTTGGGTCTCCTCTCTTTGACCCTCTTCTTCATCATTCGTGCAGGATATTTAAC
TACTGCTTAGGTGTGGCCAAGTTTTACAGTCTGCGGAGAGAATCCCTCGTTGTGCTGAAT
GACTTCCTGGTAAAAGTGAAAGTGAGTGAAACCCTTGTCGTGAAGCTTCGTTTGGAGCTT
TTGTCCGGAGTGGAAGAAGCACGTCGAGATGCCCAGCCAGATGTGCAAGCTTTAGCTGCT
TCAGCACACAAGATACTGCTTATGGAGAACACAGGCAGCAAATAA
>c82236_g1;orf1 len=837  frame:1  start:187  end:1023  hypothetical protein DAPPUDRAFT_195372 [Daphnia pulex]
TTTGGATTGGACGGTAGAGGAAATATGGACGGCATGTCGTCATACCAGAGCGGCGGAGGC
CGCAGTCAAGAGCTACAGAAATTTTCACACAGTATTGGTACAAATATCCAGAAAATTTCT
CAAAATGTTAAGTCCATGCAACAGTTGGTTAACCAGCTTGGCACAGACCAGGACAACCAG
CAGCTTCGAGCACAGCTGCATCAGGTTCAACACTACACAGGAGGTTTGGCCAAAGACACG
ACGGTAGAATTACGGCAATTCCAGTCCCTCTCAGTGCCACATGGCCAGGATGCTCGAACG
TGGCGCATGCAAGCCGAGCGCCTAACACGAGAATTTACGCAGGCATTGAATGACTTCCAA
GCAGCCCAGCGGCAAGCAGCAGCCAAAGAGAAAGAAGCGCTGAAGAAGGCACGAGCAGAT
TCAGATGCCCATTTCTTTGATGACCCCAGCCATGGTGCAGCTCTCTTGGACCTCGGTGAC
ACACACAACAAAGGCTCGTCACAACAGAGTCAGGTGCAAATACAGATGGAGCAAGAGCAG
GAACTCAGGGCCCTGCAGGAACGCGAGGGACAGATTCGTCAACTGGAGTCGGACATTATG
GACGTCAACCAGATCTTCAAGGACCTAGCCACAATGGTTCACGAGCAGGGAGAGGTTATC
GACTCCATTGAGGCCAATGTCGAATCGGCGCAGGTCCATGTCTCCCAGGGGGCGGGACAG
CTCCAGCAGGCCCGGCAATACCAGAACAAATCACGTAGAAAGAAGATTTGCATCTTTGCA
ATTGCTATAGTGGTATTGGCCATTGTTATTGGACTCATTGCCTGGTCAGCATCTTAA
>c66245_g1;orf1 len=270  frame:-1  start:271  end:2  ubiquitin [Suberites domuncula]
TCCACCCTTCATCTCGTCCTCCGTCTTCTCGGTGGTGGTAAGAAGCGCAAGAAGAAGACC
CACACCAAGCCCAAGAAGCAAAAGCACAAGCACAAGAAGGTCAAGCTTGCTGTCTTGAAG
TACTACAAGGTCGATGATAGCGGCAAGTTCCAAAGGTTGAGGCGTGAGTGCCCCGCTGAA
GAGTGTGGCGCCGGTATCTTCATGGCCAAGCACTTCGATCGCCAATACTGCGGTAAGTGC
CATCTTACCTATGTTTTCGGCAAGAAGGAC
>c40951_g1;orf1 len=357  frame:-3  start:358  end:2  Putative possible pfkb family carbohydrate kinase, partial [Ixodes ricinus]
GATGTGTTGGAAACGATATTTTTAGCAAAACTTTGGAAGAAAAAGCAAGAGAAGCCGGTG
TCGATGTTGTTTATGAATACTCAGAGAAAGATACAACTGGGTTTCTTCCTAACTGTGAAT
GTTGATGTTATTTTGACAATTGCTAAGCATGCTTGTGAGAAGAACAAGCTGTTTATGATG
AATTTGAATGCCCCCTTTCTAGTCCAATTTTTTAAGGAACAAATGATGTCTGTTTTTGGC
TATATAGATATCCTTTTCGGAAATGATACGGAATTTGAAACATTTGCTTTGGAGCATAAA
CTTGCCGAGAAAGACAACATGGACATGAAAAGAGTAGCTTTGGATATAACACAAATG
>c82859_g1;orf1 len=3033  frame:3  start:189  end:3221  G-protein coupled receptor Mth2 [Harpegnathos saltator]
ATTAAAGAATTATCCTTGACACGGAACTTGCTGAATATTAAGAGAGAAAAGGTCAGTTAT
CAGTCAAGGTGCCAGTGCCACAGAAGTGAATTTTTATTTCCAAGACAAAGAAGGAGAAAC
AACAATAAGAACAACAAAAATAAAGCGTTGGGAACAAGGGAAGGTTTCCGGGGCGTCGTC
ATGAAGATCTTGGTCCTGCCTCTTCTGCTCCTGGGCGTCGTCTGCGTCCTCGGGATCCCC
CCCAAGCCCCGGTGCGACACCCACGCTGCCGGAGATTGCCTGGAGGAGGACGCCAGCGCC
GCGAGTGACTCCGCGGGTCCTTCCGCGATTGGAGAGGGAGCGGAGGTGGAGGGAGAGACG
CCCGACGCCTTCGAGGAGACGAAGGAGGCCTCTCCGACGAGCTCCGATCTTCCAGCCACG
TCGGAGCTCCCCCCGGAGGCTGACTCGGAGACCGGGGGCGCCGGTGGGGGCAGCTCGGGC
CCCGGCGAGGGCGGGAGCGGGGCCCTAAAGGCGCGGAGGCTGGTGAGCGGGAAGTCGATC
GAGGGCGCGACGCCCGGCAACGCCTACGGGAATGACACGGAGGCGTCGGCGGAGGTGGGC
GGCGAGGAGCGGCAGGGGCGGAAGCTGTCCCTGGACGACCCCTCGGCCAAGGAGGGCAGC
TACGTCCTCCAGACTCAGGGCCCTCAGGAGGAGAAGGATCGCCAAGAGGGGGAAGACATC
GCCTTCGAGAAAGTCCACGACCTGCTGGAGGAGGAGGAAGGAGGCGCTCTCGGACACGAC
TACTACGACTACGACCTCTCGAGTCCGACCCCCGTCAGGAAGTGCTGCGGCGCAGATGAG
TTCTTCAGCATGCAGATCCAGGGATGCGAGGACGTGGGTGGCGACCACATGTTCCTAGAG
GCGGCAGGGCGCCTCCTGTTGGGAGAGGGGGGTGGCGGGGCCCTCAGCTACATCACCGGC
CGAATCCCCGCCTGTCCGGGCACGGGGAAGCCGCCCAAAGTCGCTCAGTCCTCGGAGCTT
GTGCACCAGCTACTGCCGCATGGCCACCTGCGGGAGCTGGACCTCGGCCTCACGCATGAT
GTTGACCACTACTGCCTCGAGATGGCGGCGGTCAGCAAAGAGGAAGTGGCCAACGCCGCT
CTGGTGCTGGCCTCCTGTCCCCGCAGCGTCTCGTGGCACTTGCGCAAGTGCTGCGCGCTC
CACCAGTACCTCGACCGCAGCAGCATGGAGTGCATGGACAGGCCTGCCAACAGCAGCAGC
CACGACACGCTGGTGCGGGACTTCCTCCCCCCAGACGCCGACGCCCCCCACGTCCACTTT
AACACCGAGCGCTTCCAGTGCCTGAAGGGATTCCCCAAGATCATGCGCTCGCACGAGGTC
TACCTGGACGAGAGGGAGCAGCTGTGTGAGCGAGACTCCAGCGTCTGCCACCAGACGTCC
CTCTTCTGCCTCGACCACCTGTGGGCCGAGGACGAACACCCGGCCAGCATGGAGGCCGTC
GCCGCCGTCTGCGTGCACAATTTCTTCTTCAAGTGCTGCCCGCCCGGCCACGCCTACTCG
GAGGAGGGCTGCGTCGCCACGCACGCCCCGCTCTCGTCCAAGATGATGCAGCTCTACGAG
TTGATGGACTCGGACTACGGGTTTCCGCACAGCAACGACACTTGCCCGCACGAGGTCATC
TGGCCGCACAACAGGGACATCCGCTGGTGGATCAACTGGTCCGGACAGCTCAACGTGGAC
TCTCACGACAGCATTTTCGTCACGGACCGCTACTGCGTCGACGACTTCTTGGACAAGGAC
AACGAGACGATGACCGTAGCGATCCTGTGTCGCGCTGAGTTGGAGAACATCATCCCTGTG
CACCAGTCGTCCCAGGCCTCCTCCTCCGACGCCGTCTCCTCCCTCCTGCCTCCGGGCACG
GTCGGCAAGTGCTGCAAGCACGGCCACAACGTGCTCAAGGTCGACGGCGCCAGGAACATC
TCGTGCGCGGGCGACGACCTCGGCCACCAGCTCCTGGACGAGTCGGAGGTCCGCGGCGCC
GGCATCTCGCGCCTCGTCTACTCGGGCTTCCCCGTGTGCAGGACCGGCCGGGCCCTGCAC
GTGTTCTACCTCCCGCCGGTGGTCGAGGACGACTACGCCCGATTCTCGCAGGGCGGCCAG
ACTGCCGACGTGGTCAGCGTGGAGGGCAGCTGCGTCCTCAGCACCAACTCCTTCCGCAAG
GAGGATTACTGCCTCGACTACCTCGTGAAGGCCAACGCCAAGGGCCAAGGCCGCGCGCCC
CGGCCGATGGTCATGGTGTGCCCCGACGCCTGGGAGAGCGTCAGCGTCCACCAGGAGAAG
TACAGCATCACGTCCGTCCTCTTGGGCATCTCCTGCAGCGCCCTCATCGCCACCGTCATC
TCGCTCCTCTCCAGCAGGGTCAGGAGGGGCCTCGTCACCGTGAAGAAGGTAAACACCCTG
GCCGGAAGGATCCTCCTCAGCTACGTCATCTCTTACCTGTTCAGCTTCCTCCTGCTGGCC
ATCTCCATGAAGGCGGAGGTGCAGCAGGACGCCGAGTGCCATCTCATCGCTGGCCTCCTG
ATCTTCTTCATCTTGGCGGGATTCACGTGGAACACCTCCATCTGTCTCGAATCTCTTCTG
CTGACGATGCGCGTGAGCACATCGGAGCGCTGGCGTTACCTGTACCACTCGCTGTGGGCG
TGGGGCGTCCCCGCCGCCATCACGACGCTCGCCCTCACCCTCGACCACTACAGGAGGGAG
CTGCCCTGCGCCGTCGTCACGCCACGGATCGGCCTCTACAGGTGCTTCTTCTCAGACCCG
AACGCCCAGCTGCTGTACATGCACCTGCCGCTCTTCCTCACTCTCCTGGCGAACGTAGGC
CTCCTGATGGGTGCCAGGATCCTCAGGAGTGCCAAGCTGAGGAAGCTGGAGCACGGAGGC
AACAAGAAGAAGGCGTCTACACCAGCAGGAGGAGCAGGGGGAGGAGGAGGAGGGGTAAAG
GAAAGGAGGAGGAGGGGTGAGGGAAAGGACTAG
>c70316_g1;orf1 len=1950  frame:1  start:514  end:2463  PREDICTED: protein numb-like [Apis mellifera]
GTGCCAAGGATGGGTGCCAACGCCTCCCATCAGCACGAGCCCCTCGGGGATCATCAGCGC
GCTGCCCACGCCCGCGCTGCCGCCGCCCACGCCCATGGCGCGGGCGGGGGGCCCGCGCAC
TACGCTCGCGCCTCCATCAGGAAATCCCTGCGCAAGAAGAAGAAGCAGAGGCAGCTGGAG
AAGGATGACAACAAGGAGAACCAGGAGGACCACGCACAGGCCGACGGCAGAGACCCCGCG
CAGGCACCCAAGGTTGAGGGTCCGAGTGGGTCTCGAGGACGCAGGATGGACAGGTTACGG
CGCAGCTTCCGGGAGAGCTTCAGGAGGAAGAAGGACCACCATCATGTGACTGAAGCCTCC
AAGCCTCACCAGTGGCAGACAGATGAAGCCGCAGTCAGGGCTGGCACCTGTTCCTTCCCC
GTCAAGTACCTTGGGTGTGTGGAGGTGTTTGAGTCCCGTGGAATGCAGGTGTGCGAAGAA
GCTTTGAAGGTACTCAGGAATTCTCGGCGCAGACCCATCAGGGGAATGCTCTATGTCTCA
GGTGATGGACTTCGAGTAGTGGACGACGAGACTAAGGGTCTGATTGTAGACCAAACGATA
GAGAAAGTGTCATTCTGCGCACCAGACAGAAACCACGAAAAGGGCTTTTCCTACATATGC
CGGGATGGGACAACCAGACGGTGGATGTGCCATGGCTTTGTTGCAGTAAAGGAGACGGGA
GAGAGATTAAGCCATGCAGTTGGGTGTGCCTTTGCTGCCTGCTTGGAGCGGAAGCAGAAG
AGGGACAAGGAATGCGGCGTAACCATGTCGTTTGACCCCACTACCTCAACCTTCACACGA
ACTGGATCCTTCAGGCAGATGACAGTCACTGAGAGACTGTCAGACCCCCAGGAGTGCAAA
CCTATAGAACCTGTGCCAGTCAAGAAGGTGGAGAATCCTCATGCTATTGCAAGACCTCAT
GCCACTCCACTCATGCTCCAGCGCCAAGGTTCCTTCAGGGTGTTCCAGCACCTCAGTCAG
TCATCACCATTCAAGCGGCAGTTATCACTGCGATTGAACGACCTGCCATCCAACTTGGAG
CGGACTCGTTCCATGTCTCTTGACAATAGTGCGACCAACGCCATGACGACTAACAATAAC
ATCCAGCCTCCAGTGACACCCATACCAGAGATATCACCGATGGTAGAGACCAAACCTGGG
GATGCGGTATCCGCCATGTGCCAAGAATTGTCGGCCGGCCTCTCCCTCCTCTCCAACTTC
TCCGACCCGTTCTCCTCCCCCGAGAGCTCCTCCCCCTCTCACAACAGCTTCACTTCCTCC
ACTGCTGCTACCACTACGACCACCACATCTGCAGTGACAGCCTTCTCTAATGTAACAACC
ACCGTGGCAACTAGTCAATCAGTTGCACCAACCTCTCAAGTCTTGTTGCCATCTGTGGAG
CCTATCCGTGAAGAGAATCCATGGGCCGGACCAGCTGTGAATGGCCAGGCTTCAAAGGCA
GAAGAACTTATAAATGCAGGAGAGTCAGCTGGATGGTCCAGGGGAGAGGAGTGGCTCTCT
CAAATTAATTCCAACTCAAAGATCACAAATGGCACCACTACACCACCACCAGGGACTCAG
CCAGCAAACAGCACGTTTGCAGCTCGACGTAATCCCCCAATTGGGCAAGTGAGATCGGTC
TCTTTGGGTGGGGCACCCCAGTCTGGAGCCCCATATGCAGCTCCTGGCAATACAGGTGAC
CCCATGAGCTCATCGTGGAGTGCTACTAATGGCACCAGAGGATCATCACCTGCAAACTAC
CTAGGAGGAGCCCCAGCACCAAGTGTGGGTGGCTCTACAGGGCCTGACCCATTCGATGCT
GAGTGGGCAGCACTGGCTACTCGTAATGCGAACCCCAATAACCCTTTCCTGCCAAATAAT
GTCACCAAGGCATTTGAGGTACAAATGTGA
>c37156_g1;orf1 len=600  frame:2  start:2  end:601  Cj-cadherin [Caridina japonica]
GTCAGCGTCGACGACGGCGACGCCTGGAGGAGGAACGAGTCGCTCGTCAGCCTCGGAAAA
GACGCCGCCAAGGGAGTCTCCGAGCAGGCCAAGGGCGAGCCGCCGGCGCCGCTGGTGGTG
GACAAGCACGACGGCGTCACGCTGGGCGGCCTGCCCGAGTTCATGGGCGTCAACCTCGTC
AGCGTCCACGAGGATCTGCAGGACACCTGCGTCGATGACCTCCGCGTGTCAGGCCGCCAC
CTGCCCATCCCGCCAGCTGTCAACGGCACCAGCTGGGGTCAAGTGACCACCTTAGAAGGG
ATGGAGCAAGGCTGCTACGCGCCAGATGGATGCGTCAACACCACCTGCAATGCTCCTCTC
ACATGTCATTCCACCTGGGGTCAAGCCAGCTGTAGCTGCGGCCCGGGCAAGCACCTGGTG
GGCCGCACCTGCGAGGACATGGACGAGTGCGCGTGGAGCCCCTGCCTGCACGGGGGAACC
TGCTACAACCTGCGGCCCGGCTTCCTGTGCGAGTGCGGCCCGGCCCACCTGGGGACGTAC
TGCCAGTGGACCAGAATCCCCTCCAGCGGCCACCCCTTGGCGGCCCCCGCGGCCATCGCC
>c76757_g2;orf1 len=3024  frame:2  start:2  end:3025  PREDICTED: WASH complex subunit FAM21C-like [Anolis carolinensis]
GGTGGTGGTGGTGGTGGTGTTGGTGGTGGTGGTCTCTTTGATTATGATGATGATGAAGAC
CTGTTTGGAAGTGTTTTAAAGAAGACCAAATTACCAGAGAAAACACAAACTGATAGTAGG
GAGGAAAAATCTGTGCCAGTAGCTGCTACTGCTAATGCTAGCATCCAGAAAGGAATGCCT
AAAAGAGGTCTGTTTTCTGATGATGATGATGATGACTTGTTTAGCATACCTGCTAAAACT
GAGAAGAAAGCTAGCATTCCCCCAATAGCATCTGTAACTGAGAAGCCCCTCACCGGGAGG
ACAGTATCAGGATCCAGCTCTTTATTTAGTGACCCAGAAGAAGAGGGGCTTTTTGGTGCA
GCAGTTTCTTCAAAACCTAAAGTAACTCAAGAACAGCCAAATTCAACAAATCCAGTAAAG
GTACCTAATATCTCTCAGAAGAATAGCTCCCTGTTTAGCTCCCCAAGTGATGAGGATGAT
TTGTTTTCTGCTACAATAAGTTCTCAAGTGTCAGAGGCACCACTGGCCTCCACATTGGAG
CCTCCACCCATCACATCCTCAGCAACTTCTAAGACAGAGGTTGTAAATGACCTCTTTGGG
TCACCCTTAAGTGAAGATAGTTTATTCACATCCAATGCTTCTGTATCTTCTAAGACAAAT
ACATCTTTACAAAAGGATAAAATGCCGGTGATTAGTCAGGAACACAGTCGTCAACCAGAA
AAGACAGAATCAAAGGCTCAGGTTCCATCAGCAACCAGCACTATCTTCCAATCTCAATCT
GATGATGATGATCTTTTTGCAGTCCCAAAGAGTACATCAAAAGGTACATCTGAGCCTAGG
GGTGCCCATAAGGAGAATCTGACATCATCTACCTTCAGGACTACACAGAATTCATTAACA
CCAAGTACAGACTCTGATATATTTGGATCACCAGAAGATGACTTGTTTGTAGAAAAAGTA
AAGTCAGAAGTTATTGAGCCCATGAAAAAGGCTTCAGGATCAATAAGCTCTCAACAAAGT
AAATTGGATTCTAAATCTTTAAGTCAGATAGACGATAATGTATCAAAAGTACCAGAGGGT
AGTGGCCAGAGTCATGGCAGTGAAAAGAAACATATCAGTTTATTTGGTTCACCAGAAGAA
GAGGATATTTTTTCAATTGGTAAATCATATACAAAATCAGATTCACTGGAGAATAGACCT
AGTAACATTTTAAAACCAAATATTTTTGGGGGCATGAGTGATGATGAAGACATTTTTAGC
TCATGTCCTAGACCAGCAAAGCAACAGGAAATTAATGTAACACTGGGAAGTGAAGTTAGA
ACATCTTCAGATCATATCAAAGAAAAGCAAGCAACTGGAGACAAAGAAAGCCAAGTTTCT
AATTTGAAAGACTCAGTACAGCCAACCTTGTCTGCTACAAAAGCACCAGTAGGAGGAGTA
GCTCTCTTTGGAAATGATGAATTGAGAGCTAAGGTGAATGAGAGAAAGTCCATGCTAAAT
TCAGAACCAGAAAATTCAAACATTACCATTGATAAAGCTCAAAAAGAAGAAGGAAAGAAG
GAAGAAAGTGAGAGTGAAGATGACATCTTTGGAATCAGCCAAGTGACGATAAAAACACAT
TCACACATTCCAGGGAGAGGAAGCCCTCCACCATTGCCTTCAGAAATTAGTAGTGTGTCG
TCCATCTCATTACCAGAAAAGGTCTCAACTGTAGTGGTACCTAAACAATCTGACAGTCCT
GACAAGAGAGAGATTGAAGATGCTCTGTCTGTGGTACAAAATGAAGAAGAAAGACAGGCT
AGAAAATTAGCCAGAGAGAAAGAGGAGGGAATAAGGGCTGATCCATCTACTGTAGACGAT
GCAAAAGAGTCAGAGAGGAAAGAAGAGTCAGGTGAAGAAATAGAACCAAAGAAGAAGCCA
CCAGTAGGGGGAGTTTCCATGTTTGGAGGGGGAGGCTTAGGTGGCAGTGAACTCTTTGCT
AAAGTGAATCAGAGGAAGAGTATGTTAGGGGAGACAGAGAGTGATAGTGATGGAGATTCC
AAGATTGGGTCTGCCAGCGCACCAACCCACTCAGTTGAAATTGTGAAGGAAGACAGAAAA
GTGCCAAAGATGTCTCCAGCCTCAAAAACAGTTGTAAACCCTACACCAACTGCATCCACT
TTGCCAAGCTTAGGGGTGAAGTTTGGTGGGCAGGAGAATAGCATTAGTTTTGATGAGCCA
GTCACAACAACAAACACTTTAGAAAGCTTGAATAAGAGTCGAGTAAGAGGAAGTGTTAAA
AGAAGACCTCCAAGCAGAGCTCACAGAAAAGGTGCTGCCATAGACAGTTCCCAGACCAAT
ACATTGACCATTCCTTCAGTTGCACAAACACCATCAGATAGAGTTCCTGTACCTCAAGAA
ACAAACACTAGAAAGCTAAATGAAAAGGATGCAGCAATTGAAAGTCCCTCTCATAGTGAC
CCTCCTGTTGAAGATCAGATCTTTTCCAGCAGTGAGAATGAGGATGATATGTTTAGAGAA
AATAAAGCAAAAAATGTAAATAGAATTGAGAGGAGTGTTCAGCAGATTCACCAAACACAT
GAGGTAGAAAATGGGAGTAACACCACACCTAGCAAACAAGCTGAAGTGCAGGGTGAACTT
GAAGAAGACCTTTTTAGCAAATTGCAAAATGCCTCATATACTAGAAAATCCCAGAACCTT
GTAAAGCCTGATAAGTCTCAACCATCATCATTGTTTGGAGATGATGACAGTGATGAAGAT
CTGTTTGGAGCATCAAACTCCAAATTATCATCTCATAAAGCTTCAAAGTCAGCTGTACAG
CCAGACGTCTCTAAGAAGGAGAGCAAGCCTGTTGTTTCTCAGTCCCTCTTTGGAGATGAT
GATGATGACATATTCAGTTCAACAGGAGCAGTAGGAAAAGCAGAGCCTAGTGCTGTTAAA
AAAATGTCAACATCAAAGTCTAAGACTAGTTTAACATCAACAAGTGAACCTTTTGATGAC
CCACTTCTTGGTCCACGAAATTGA
>c5776_g1;orf1 len=231  frame:-3  start:232  end:2  hypothetical protein PHYSODRAFT_315748 [Phytophthora sojae]
TCACTGCATGAGCTGCGCATGGAGAAGAAGGCTCTGCAGGATAAACTTGACACGTACGAT
GATGCGAGCACGGAGCTGATGATGGGTGAAGGCGACAATGTCGAATTGTTTATTGGTGAG
AGCTTTGTGGAAGCTTCAGAGGAGTTCGCCCAGGAGTTCTTGGAGAAGCTCGTGGAGGAT
ACGAAGAAGCAACTGCAAAAGCTGGCTGCTGAGGAATCAAAGCTTGAAGCG
>c78200_g1;orf1 len=999  frame:-1  start:1229  end:231  ankyrin repeat protein [Trichomonas vaginalis G3] &gt;gi|121887510|gb|EAX93031.1| ankyrin repeat protein, putative [Trichomonas vaginalis G3]
AAAGTGAATTACAAACTAATAACACTTTTCTACGTCATCACTCTGGGCAACAGAGTCTCC
GTCGGCCAAAACCCAGAGAAACCAGATTCACCTCTGGTCCAAGCCGCCGCCAGAGCAGAT
TGGGACACCGTCGTCCATCTCATAGAAAACGGGACAGACCCCAACGAGAGTAATAATGCA
GGTGAAACTGCGCTGACGTGGGCGGCGCATCACGGCCAGCTGGAAGTCTGCAAAGTGCTG
CTGAAACACGGTGCTGACATCGACCATAAGAATAACCATGGTTCCTCGGCCCTGTCCTTC
GCTGCCAGACGTGGCTTCGTGGACCTCGCCAAAGTGCTTCTCGACGCCGGCGCAAACGTC
AACATTACGGCGAAGAGCGGTGATTCTCCGCTGACCTGGGCTGTCTACAAGAATCATTAC
GAGGTCACTGCTATGCTGGTCGCCGCTGGTGCAGACGTCGACCATGCTAATGATAAAGGC
CTCACAGCTCTCTCCCTGGCGGCGTCTCACGGATACAGCAACATCACCCTCCTGCTGCTG
AAGGCCAGGGCGAACACAGACGTGGTCGATACAGCGAACCGCTCCCCCCTGTACCTGGCG
ACGGAGAGCAACTACACAGAGGTCGTCTCCCTCCTGCTGTCTCGCTGCCCCAACCTCCTG
CTTATGGACAACCTGCACAGAACGGCGCTCGACGTGGCGGACATCGAGGGCTTCACTCGC
ATTTCGGAACTCATAAAGGCCCACCAAGGCCAACAGTGCGTCCTCGGCAACCACAAGTAT
ATCCACAAGGACGTTGTCACTCGGGGATGTTACGTCATGGAGTGCCACTGCAGCGGGGAC
TGGACGGTCAAGCCACGCCCCCACCCCGACTGCGAGCACAAGAGCGTGAGCGGCAGGGCG
GCCAAGGCAGTGAAGGTCGGGATATGGATCATCGTCGCCCTGGCTATCCTCCTGGTGGTG
GGCGTGAGCGTCCACGTCGTGAGGCGGACGCGGTACTAA
>c65532_g1;orf1 len=213  frame:-3  start:215  end:3  conserved hypothetical protein [Trichoplax adhaerens] &gt;gi|190578172|gb|EDV18713.1| conserved hypothetical protein [Trichoplax adhaerens]
GGCAAGTACATGGCCTGTTGCTTGCTGTTCCGTGGTGACGTTGTACCCAAAGATGTCAAC
GCTGCCATAGCTTCTATCAAGACAAAACGCGTGATACAATTTGTGGATTGGTGTCCCACT
GGGTTTAAGGTGGGCATTAACTACCAGCCGCCGACCATCGTGCCCGGCGGAGACCTAGCC
AAGGTCACCCGAGCCGTGTGCATGCTTTCGAAC
>c79564_g1;orf1 len=948  frame:2  start:26  end:973  hypothetical protein DAPPUDRAFT_315933 [Daphnia pulex]
GTAACCAATACTCCTAAACCACTCACCCACACGGGACGGAGGAGAGAGGCAGGAGTTATT
TTTTTGTTTCAATTCTACAGTTTTTATTTTTATCATAAGATAGATAATAAGTTGAAATCG
AACACTTCCAAAATGCCATTCACGCCAGAATTGCTGATCAAGCAGTATGTCTACCCGATC
TTCTTTGCTTCCAACCAAGAGGAACTGATTTATCGCATGTGTTATGGCACTGTCATCTAT
GCCATCCTGACCCTGTTGCTGCCCACCCCTGCCCCTTATGGACGGTACAGCAGCAGCAAA
TTCGGCTTCGGGGTTCCTGTGCGGTGGGCATGGCTCATACAGGAATGCCCCTCCTTCTTC
GTGCCCTTCATCCTGGCTGTGTATGGAAGAAAGACAGCCTTCAAAGGGGTCGTCAACCAG
TTCTGCCTGGGGCTCTTCGTCATGCATTATTTCCAGAGATCCTTCATCTTTCCCTTGTTG
ATGAAGAGTAGGAAACCAACGCCATTCTTGCCGTTCTTCTTTGCCTTTTTGACGTGCCTT
TATAACGGAATCCTCCACGGGCTGTATTTTGTTAACTTCTATCACTACAAGAATGAAGTA
TGGCTTTACAGACCCAATTTCTATATTGGTGTTATTATTTTCCTGTATGGTATGAAGGTT
AACATGGGTGGAGACACAGCTTTGCGTAATCTCCGAAGAGGAAGTGAAACAGGTTACAAA
GTCCCAACGGGTGGTTGGTTTGAAAAAATCTCTTGCCCAAATTACTTTGGTGAAATCGTA
GAGATGTGGGGTTATGCAATTGCCAGCCTGGCCCCCCCTGCCATTGCTCATGCCTTCTTC
ACCACTGTCTTTCTTTCAAGGAGGGCGCTTCAACATCATGAATGGTACTTAAAGAAGTTC
GAAGACTACCCCAAGGAACGCAAAGCTGTTATACCATACCTTCTGTAA
>c64367_g1;orf1 len=366  frame:-3  start:368  end:3  alpha glucosidase 2 precursor [Apis mellifera] &gt;gi|89885575|dbj|BAE86926.1| alpha-glucosidase [Apis mellifera]
GCCAAGCAGCCCGACCTGAACTTCCGGAACCAGCGAGTGCGGGACGAGATGAAGAATATT
CTCAAATTCTGGTTGGACAAAGGCATCGATGGTTTCCGAATAGATGCCATAAAACACCTG
TTCGAAGTGGCAGACTTGAGCCAAGACGAACCGGTCGCGAAGGACTCGGCCGTGGAAGAC
AGCCTGGACTACGGCTTCCTCAGCCACCCCTTCACCGTCAACCAGCCAGAGACCTTCGAA
GTGGTCGCGGAGTGGAGGGACGTCATGGACCAGTACCCTGAAAAGCTGATGATGGTCGAG
ATGTGGGACGGCGACATCGGCGAGGTCATGAAGTACTACGGCAGCGACAGCGTCCCCCTG
GCGGAC
>c74915_g2;orf1 len=8388  frame:-3  start:9651  end:1264  jumonji/arid domain-containing protein, putative [Pediculus humanus corporis] &gt;gi|212516937|gb|EEB18891.1| jumonji/arid domain-containing protein, putative [Pediculus humanus corporis]
GATGAAGAGGAAGATGATGATGCTATCTCTGTTAGCAGTATTATGGATCTAAAAGCTTTA
GCTAAAAGTAGAGGTCGTGAAGCAGAACAAGAAGAGAAAAAGAAACTCAAGCCACAGGAA
AGTTCTACATCTGAAAGTGTTAGACAGACACGTAACACTCGTGGAGATAGATCACCTTCT
GTTGACACAACTAGCCCAAAAACAAGCACACTGCGCAAATCTGTAAGGAAGAGTCGAGAG
TCCTCTGATCAAATGGAGGAAGACAAGACCACAAAACCAGAGGCGGTGACTGTGGAAGCT
GGGCGAGTGACAAGGAGAACTCCATCTGTGAAAGATGAATCCTCCAATTCCGCATCGGAA
GATCGGCCTTCCACCACAACCAGAAGGGGCAAGAAGGTAGAGAAGAATGAGACTTCTTCT
CCTGATGACGAATCTGTGAGCATTGCTTCTGCGCCTGCTGTCTCTCAGCCACCTCCAGCT
GCACCTACGGTTGTACCTCAGACTTCACTTCCAGTCAGAGTTGTGTCCAGAAGTCTGAGA
AGAACAAGAAGTGATGCAGATGAGCCCAAGAAAAAAGACTCCCGTCCATCCTCAAGAAGG
GCATCTTTAGAACTGGATAGTTCGCTGGATGCCACAGGCATTAGGAGAGTGACTAGAGGG
AGGGACCGACAGGATTACAAGGAGAATGAAAGTGACAATGAGGATATAGAAAAAGCCTTG
AAAAATACTCGTGCCAAGCTGGAGTTGCGTAGAATACAGAGTGGGGTTTCTGATCAGGTG
TTATCTTTGAAAGATGAAACAGAAGGTGAAGATGAAGATAAATCTGTGAAAATGAGAACT
CGACGTGCCGGTAATGATGGGTCTAGTTCTGAGAAAATAGAAAATACTGTAAATATGAAT
AAAACAACAGATAAGTCTAATAGCAGACAGCCAACCAGTGGACCAAAATTGGAAAAGGAC
AGTGACAGCAAAAATCACAGTGACACAGAAATAAATTTGATAAGTGTTGCGAGTGCTGAA
GTTGAAAAGAAAGATAGTCAAGATTCTCAGTTAGATAGTAAGATAGTGAATAGTGATGTG
GAGAAGGCTCCTGGTTCAGGAAGCAAGTCAAGAAGGACTGTGTCACAAGAGAGAAAGGAA
CACTTATTGTCCAAAGATGGTGGTAGGCTTTCAGCAGTAAGGAGGAGTGCAGATAACTCA
GACAGTACTGAAAGTGGTGAAGTAAGTGAAACATTAACTAGGCCTAACAGCAGAGGCAAA
GCTGCATCATCCACTAATAATACAGAAACGAGTAGTTTAGAAACAAATGAGAAAAGAATG
GTGGGATTCCCCAATAAAAGGAAAGCAATTGGTGGCAGAAGGAGAAGTAGCAATCATGAT
GAAGCAAAACTCAATGAAGTGTTGGAAAGTGTTGCAAAGGACTTTGAGAGAGACATTGAT
GATGATCATTATGACAGGCTAGAAAAGGATTTCATGTTGGGAAACAAATCCCCTGAAAAA
GCGAAGAGTGATAAGTCTCTTGTTACTGAAAAAGAGGACTTGAATGTCTCAGAGTCAAGT
AACTCGTGCATGGATGACAGCAAAAGTACAAGCTCGACAGAATTCGTAATTACATCTTCA
GTAAGTGCAAAAACTTCAAGTGTCCCGGTGTCACAGTCGGGTAGCAGTAGCCCCAACCCC
AATAGGAGAAGTGCAAGTAGTAGAAAATTGTGTGATGTAGTCCGCAGTCTTCAAAAGAAG
CAAGCAGAGTCTCCAAGTACAGTAACAGATGCAGAGAAACCAACATTTTTAAAGGATCTC
AACAACTGGAGTTCGGATAAGTCGAGGCAAGTAAGTCCACAGTCAGGTCATGACCTTCAG
TCCTCCGGTACTACCTCAGCACCCACCATAAGGCCACAGAGTGATACCACCACGTCAGAG
ACTGTACATAGTCCCAGTGCACCTTCTACCCCAGAAAACACAACCTTGATCTCTTCTAAG
GCACCTTCACAGACACCTAAGCAAGCAGTCACCACCCCCAAGGCTGCACCTGCCAAAGCT
AGTACCAACAAACCCTCCTCCACCTCCCCCACCTCATCACCCATCACTAGTCACAATCCA
GCACCAGTGGTGACTGTAACTTCATGTTCACCAGCACTTGCACCTACTACCACTGTTACC
TCCAGCTTGAGCAATGCAACCGTTTCTGCTACAACAGATTCTAACACAGTGCTTTTAGGA
ATGTCTTCTGCTTCACCAGTCCACAAAGTTGTCACTTCAGCATCATCTTCATCAGCCCAG
ACTACCAGTGATGAACATTTAACAGTTCTGCCAAGCATACCAGTTTCAATCAAGCCATCA
GTAACAGTAAATGTCACTAACTCTGGATTTACTTCACCTGTCACTATGTCACGTGTTCAA
CAGTTCCCTTGTGTTACTGCCCCTGGGTCAATTGCAAGTCCCAAAGCAGTGGAATTAGCA
CCAGTGAAAGGTACTTCTAAGCAGCTTCACATTGCACCAAAGCCAGTTAAAACACCTTCA
TCATTAGCAACCTCAACACCTGCAGGCCAGGTGTCTATATCTGTTTTGCCTCCAGGAACC
CAGAAGCAAATGCCTAAGCCTGTACAAATTGCTCCCAAACCCCCTGCTGGTACATCTCAC
AATCTGCCAAATACTCAACTTGTAGCCCCACAGCCAGGTCACATGATGCAGACACAAGTA
CAGGCACAGGTACAAGCTATACCACAAGTTCAGACAGTTCAAGCAATACCTCAGCCTGTA
CAAACCCTGCAGGCAATCCCTCAGCCAGTACAAACTGTGCAAACTCTTACTCCCCCCATG
CAGACAGTGACTGCTATGCCAGTGCAGGCTGTCATGACTCAGTCTCTTATTGACCCTACA
CAATTGGTAACCCCATCTTCACCAGCGAAGATAATTACACAGCCAATTTTTGTAACTTCA
TCTATGCAGAGTGCAGTCACATACAGTATTTCACCTCAAGCAATAGGTCAGAGTCATTTA
CCAGGCAATGTGAGTGCAGTAGCTCGAGTGTTAACACCAACTATGGTGGGCAAGGTGGCA
GCGAAACCACAGCCTCATCTAATGACCCCAAAGGTACCAGGTCCTCTTGTTACCTTTACT
ACAGGTGCGGTTGGTGGTTCCAGTGGTGTTAGACCAATAGTTCCTCTACCACAACAAGTA
CAGGCACCACAGCAACCACAGATACTTGCTGTCAGTGTCATGCCTGTTGGTTCAACCCAT
GTCTCATCACTGCCAGGACAGGCAGGGCTACTACCTGGTACACAAGGCCCGATGATAACA
ACCGGTCATCCTGCTGGACAGCATCATGCTTTTATCCCAGTTACTGCAGCAAATCAGCCA
AATCAACCACAGTCACACAGTACTATGCCTCTCACCCAATCCCCAGTATGTGCTTCTACA
TCAGCTTCTCAGGTGCCTATTGCTTCTGACACTGCTAACCTTACTTTATCATCAACAGAA
GTTTTGGTGAATTCTCCTATTGATAGTAGTTCATCAAGTGGAACACAGTCAGAATCAGTT
CCTCTTAATCAGCAAAACAAACCAGTTTTAGCTGAACAAAATTTGAATTCTGCAATTTCT
CCTGTAACATTTAACAATACTGAAGCAATATCTAGTCTTCCTTCTAACACAACCAATGCA
AACCCCTCTTGTACCATCGCTGCTTTAACTCCAGAGAACCCACATCAATCTACATTACCT
GTCTCAAAAGCAAGCAATAGTGTGCCTGTTGTGGCAGGAGTGAAAGGTGCATCAACTGTG
AAAGTTGACAGTCCAAATTCTGCACAGGCATGTAAAGTAGTTGAAAATGCTTTTAGAAGT
GGGATACCTGGGAATATTAAAATCACAGAAATTCCCAAAGGAGGTGTTAGAAGTAATGGG
CCAGTTCATATTGCAAATGTAAAACCCAAAGTCACGATATCGCAGATGCAAGTGAAACCT
CAAATGGCTTCTCCATCTGTTACAATAACAACATTAAATGACACTCCCCAGTCCATTAAA
CAAAGTGTAGCTAATGGATCAAAGATGGCCAGTTCATTCAAACAGACTAATACAACTTCC
AGTGTAGCACTGAAATTAACGTCAAGTGTTAGTGTTGTACAGCACAAATCTGGAACGGGT
AAAAATTTTGTTGCACCATCTCAAGTGGAAATGGAGACTTTTGTTTCAAATCCTATCACA
ATAGTTGAGAAAAATAAAGCCGGAAATGTAATGTCCAGTACTAATACAGAGAGAGAAGTA
GCAAATCCCCCAGTAGCAAAAACAGACAAGGATGATTCATCTCCAGTAGGTCAAGATAAA
GGTGATACTTCTACTCCTGATCTTCCCGTTTCTATATCACCTCCTGCTCAGCATAAAACA
GATAAAGAAGATCAAGGAGGAATGCTGCAGGTAAAGGCAGAAAAAGGAAAGAACATGATT
ACATCTGTTTCACCCTTTAAGATGCAAGAATTGAGAACTATTGATAAGGGTCAGAATGTC
AATGGAAAGAACCCAGGTAACATGGAGAAGTCACAAGAGAAGAAAAACTCTGACAAAAAG
AAAGAACCTTTACTAAAGAGGACTTTATTCAAGACTAAAAGTCAGGATGAAAAGAAGCCC
CCAGGTATGTCTCCGGTGTGTAGAACAAAAAGTCAGGAAGAAAAGAAGACATCAAATGCT
TTCTCTCCTCTGCATGAAAGTAGTGTATATGCATTTGAACCTGACTTTGAGTCTTCGCCT
CTGGAGGAAACTTCTCCTTTTTCACAGAGAATAAAGAACATCCAGCCATCTCCTGGGACA
TCACCTGTGAAACCAAATAATGCAATTAAACCTCAGCTACCAGCCCTTCATTTGAATAAA
CCCCCTGCCAAGGCAGTAGGACCTCATACTCCAGCTAGATCCCCAGTAGCAAGATCTTTA
GCACCAATGATTGCAGGTAGGCCAAAGTCATCATCAGGAACAAGTCCTTCAGGAATTACT
GCACCATCCCAACCAGCAACAGCAGGAAAGAGACCAGGTGTAACAACACCACCAGCACCA
CTGACAAAGGCAGCTAGTATTGGAACAGAAACTCAAATTGTGAATAAGGTGAATCAGGGT
GAAGCTACTCCAGCAGTGCCTAAAGCTTCAGAAGAACAGATGAAGGTTGGGGCAGAGTGT
GAAACATCATCTTCAGGTGAAGGAACTGCCAAGAAAAGTGTGAGCAGTACATCAATTGCT
ATTCAGTGTGATATGGATGAAGGAATGGAAGTTGTCAATGAGAATGGTGTACGTGCCAAT
GAAAGTGGGACTCAGACTGAGGGGCCAAGTAAATTTCCCCTGCCTCCAACTGCTTCTCCT
TTTTATTACCTTCCATTGGCAATGGCAGCTCTTGGGGAAAAGCTCCCTGCTCAGTTAGTG
CAACAGATGCTGGCTAAAACTCAAGGTTTAGTTGGTGCTGCAGAGGCAGGTATGATTCTC
CAACAGGCAGCTCAGCTTGCACAGCAGCATCAGAAATTACAACAACAGGGAACTCCTGGG
GCCACTCCCATTTCTAGTACATCTGCCGTAAAACCCATAAAGCCATCATCTATCCCAGGG
TTAGCTGTAGCCCCACTTCTTTCAGGAACACCTGGGAATCCTAATGTTGTTTCAGTTAAT
CTTGTGAGACCTGTTGGTAAAACTCAGGAGTCCTCATCATCAGGTAGTGAGATATCTGTT
CAATCCCCTGTCACAGTCACCTCTGTTACTAGCACATCCCCTGGTAATACCGTCACCACA
TGTACCTCTTCAACCTCAGTTCCTCTCCCAGCTGTCACTACCCACTGCAATACAACTAGT
ACCTCTGCCCCTGCAGTCACAACTCTTGCCTCAGCTTCCACCTCCCCATCCCCAGTTACT
GCTCGACCAGGAGTCAGTAGAATTGATGCTAAACCTACCCATATACCTCCTCATAGACCT
CAGCCTACTCCATCAGTCCAGCCAAGTGAAGAGGTGAGCACTCCATCCTTAGCCAAACCA
ACAAAATCAGGAAGACAAAAAGAAAAGGAAGATTCGTCTAAAACACACACAGAGGATGCA
GAGCCTCCTGTCCGACGTCGCAGTGGTAGAGCATCAACCTCAGCCACCACAAGAGCCACC
GAATCAGACATGCTTGAAATTGAAGAATTACGTAGAAATAGGCGTGCAAAGCGTGCAGCT
GCAGCTCTTGCACGTGAAGAAGGCTGGAGTTCATCATCAGAAGCACCACTAAGTCCTCAG
ATGTCCCCAGACACACTGAGAGGATGGCCTCCTCCTAGGCTAACAAGTCCAACTCCATCG
CAAAGTTCTGAAGGCACAACTTCCTCCACCCCGTCCCAGCGTAGCAATCGACTGTCATCC
CGCAGTCGACGGCAGTCACCAGCTAGCAATAGCGATAGTAGAAATCATGGAAAATCCTCT
GGCTCCACGGCTTCCAGCACCCCAAGTAGCCAGGCTTCAGGTAGTAGTAGTAGTGCGGTC
AACACAGACAAGAGCCTTGAAGAACCAAATGCTAAATATAACTGTGACAATAGCATCTTG
GTCCGAGCACCTTCTTTCTTTCCATCTGAAGAAGAGTTTACAGATCCTCTCGATTACATT
GAGAAGATTAGGCCTGAAGCTGAGCAGTTTGGTCTGTGCCGAATTGTTCCCCCAGGCAAC
TTCAAGCCAGAGTGTCGTGTGAATGATGACATGAGGTTTACAGCTAATAACCAGTATATA
CACAAGATGATGAGAAGATGGGGACCCAATGTCAGGACATTACATGCCATTAAAAAGTGT
TTGGCCAAACAAAATATTGAACTCAACAGCAATCCCTTGATTGGCTGCATGGAGTTGGAT
TTAGTTAGGCTTTACGAAGTTGTGGAGCAACATGGTGGATTGATGTCAGTCATAGAGAAG
GAGCTTTGGGGAAAGGTTGCAGATGCTTGCAGAATACCTCGCTCAGCACAAGAGAGATTA
GCCAAACTTGATTTCATATACTGCAAATATCTCTTACCCTATGCTACCCTGTCTCAAGAT
GAGCGTGATCAGCTGTTAGCAGAAGTAGACAGAATCCATAGCCGCAATCAGCTAGATCAG
AGTGGAGCTAGCAAGAAAACTTTGGGATCATCAGATAATGAGGAGGAGGAGGAAGAGGAA
AGCCTGGACTGCATTGTAAAGGGAAAGAGCACAGCATTGAGTACCTTTTTCCGCATTGCA
CGGAACACTTCAACGCAGTGGCAGCCAGATCCTTCAGGTCTGGAAGTAGACGAGAGATAT
TGGTCCTTGGTTGTTAATGGAAATCAGCATGTCTGTGTTCTGTCCGCAAGCATTGACACT
TCAGAACATGGATATGGGTTTCCTAACCATAGATTGTCACCTCTCACTAAACATCCATGG
AATTTGAAAAACCTTTGCCAAAATCCAAATTCAATATTACGAAGCATGGGCACCATTGTA
GGTGTTACAGCTCCAACTTTACATGTTGGAATGTTATTTTCTACTGTGTGTTGGTACCGA
GACCCTCATAGTTTACCTTGGATTGAATATCTGCATACAGGAGCATCAAAAATATGGTAT
GGTGTAGCAGCAAACCAAGAAGACAAATTGTGTGCAGCTTTGAAGAAGATTGTTCCAGAT
TTCATCAAAGATTCTGCAATTTGGCTTCCATCTGATACAGCAATGGTGCCCCCAAGTGAA
CTTGTTCGTGAGGGTGTACGTGTGTGTAGAATAGTGCAAGAACCAGGCCAGTTTGTAGTG
GTTTTCCCTGGTGCTTTCACCTCGAGTGTGTGCACAGGATACCTTATCTCTGAGAGTGCA
TTCTTTGCCAGGCCACAATACTTTGATAGAGCTCTTGTGTCCTTCAAGGCTCTTCATGAG
TGTTGTGAGCCATCCATGTTTTCCCTGGACCGTCTTGTTCTCTCAGTGATCACAGACCCA
CGAGTGACCTTAGATGGGCTACTGCGAGCCAGAGAACTGGCCTTGCAAGTGGTCGAGAAG
GAGAAGAGGCTACGAGCAGAATTATCGGACATCGGGTTGCAAGCAAGTGAGAGACTCTCA
ACCCCAGACTCTCACCGTAAAAAGAAAAGTCGCTTCATTGAAGATGAAGAGGAAAATATG
TGTGAAGTGTGTCGACAGAACCTCTATGTGGCCTTGGTGACAAATTCCCAAGAGGAGGCT
GTGTACTGTCTTGAACATGCCCTCATTTTCTTGAAGCAAAACCCAACCCATCTAGAATAC
TGCAAGCTTATGTACACTTACAGCTTGTCGGAGCTGGATATATCTCTGAAGCAGATGGAT
GAGCGGATTCACATCAAGAGTGGGAAAAAATCGTCGCCCAACACCAAAAGGACAAAAACC
AGGGAACATTTGGACTCTGTCAGCAGCACTAGTAGTTCAAACCTCTGA
>c82780_g1;orf1 len=999  frame:1  start:169  end:1167  PREDICTED: similar to CG8128 CG8128-PA [Tribolium castaneum] &gt;gi|270012358|gb|EFA08806.1| hypothetical protein TcasGA2_TC006500 [Tribolium castaneum]
GGCTTCAACAGTAGGCTAAGATTGACAACCATTATAGTGACTGACAGTGGACCTATTACC
ATTTCCCACCAAAGGCTCCAGCTGACGGCTAAAGGACCACCAGGCATTAGATACCAGCGG
AAAAAGTCCTCAGTTCAGTGCATCATGGATAACCCTGTATTGTTCAAGGGCAAGAAAGAC
AGATTTTCTGGGATAACTGTTTTATCTGAAGATGAACCAACAACAGCACAAGAATTTGAA
ACAGTTTTACAAGCATCTTTAAGCCACTGGGCAAAGGAAAAGATCAGAGGTGTGTGGTTT
CGCGTTCATCTTCAGAATGCTGAATGGGTTCCAATACTTGCAAAGCATGGTTTTACATAT
CATCATGCTCAGCCACAATTTGTCATGATGGTGAAATGGTTGGCTGTTAATGAACCAAAT
AACATACCCAGATATGCACATAATGTAATAGGAGTTGGCGCATTTGTTGTGAATGATGAT
GATGAATTGCTTGTCGTGCGAGAGAGATTTCACACAAGACCTCACTGGAAGCTACCTGGT
GGTTACGTTGAACCAGGTGAGGACTTGAGCACAGCTGCCATCAGGGAAGTTAAAGAAGAG
ACTGGAATAGAAGCCGACTTCATGTCTTTGGTGTCCTTCCGCCATGTGCATGGTGCCAAC
TTCAACTGTTCCGATATCTATTTCATTGTCCATATGCGTCCGAAAAGTAAAAATATTACA
ATGTGTGAGAGAGAATTGGCAGCATGTGAATGGATGAAGCTGGAGGAGTATATCAACCAT
CCATATGTCCATGAAACAAATAGGTTCTTTGCGGAGCGTTTCCTAGAATGCCGCAAAAAT
GGAATTCAGATTGAGGCCAGCAACATCTTCAGTGGAGCTTTTAAGAAGAACCAGGTTATT
TATAGTATCAATTTCCAAAATGCTCAGTCATCAGATGGAAAGAATGACCAGGAAAACACA
AGCTGTTCAGATGTGGTTAATGGTGGTCCAAAGATATAG
>c80601_g1;orf1 len=753  frame:1  start:247  end:999  Dihydropteridine reductase, putative [Pediculus humanus corporis] &gt;gi|212516472|gb|EEB18485.1| Dihydropteridine reductase, putative [Pediculus humanus corporis]
AGTAGTGTCACTCTCGACTCTCCGCATTTCGCTATCTCCAGAATCATGTCTGCCGGAAAA
ATTATCGTCTACGGAGGTCGTGGCGCTCTCGGTTCCACGGTCGTCAAGCACTTCAAAGCT
AACGACTGGTGGGTGGGCACCATTGACCTGGCTGCCAATGAGGAGGCTGATGCCAATGTC
ATTGTCTCGAAGGATGCAAACTGGTCCACTCAAGCTGAAGTAGTCATGTCTGGTCTGGAA
GGAGTCCTGGGGACAGATAAAGTGGATGCCATCATTAATGTGGCTGGTGGCTGGGCAGGT
GGCAATGCTGCAAGCAAAGAGTTCTTGAAAAGCTGTGAAATGATGTGGTCTCAGAGTGTT
TGGTCATCTACCATCACTGCTCAGGCTGCTTCCCGTTTTCTTAAGGAAGGAGGATTTGTT
GCACTTCCAGGAGCCAAGCCTGCACTAGAAGGCACTGCAGGAATGATTGGGTATGGTCTT
GCAAAGGCAGCTGTGCATCAGTTGACAAAGAGTCTTGGAGATGAAAAGTCTGGCTTACCA
TCTGGTGCAACAACCGTTGCAATCCTTCCAATCACTCTGGATACCCCCATGAACCGAAAG
TGGATGTCAGGGGCAGACTTCTCCACTTGGACATCTCTAGAATTTGTTGCTGAGCTTTTC
ATGAAGTGGACAAAGGGACAGGATAGACCTAAATCTGGCAGCCTTGTACAGCTCATTACC
AAGGATAACAAGACCGAATTGGTAATGGTGTAG
>c71202_g2;orf1 len=297  frame:2  start:2  end:298  lipopolysaccharide and beta-1,3-glucan binding protein [Litopenaeus stylirostris]
CGGACAGTTCTTCTTTCACACAGCAGAATGAAGGGCTTCGTGGCATCGGTCTTGCTTCTG
GCCTGCGGGGCCTTGGCTGCAGACATCGTGGAGCCCGAGGACTGCGCCAGCTTCCCGTGC
ATGATCTTCGAGGACAACTTCGACTACCTCGACAACGATGTCTGGGAGCACGAGTTGACC
ATGTCCGGCGGTGGAAACTGGGAATTCCAAGCTTACGTTAACAACCGCAGCATCAGTTAT
ACCCGAGACTCCACGCTCTTCATCAAGCCTGAGCTGACCGCCAACTGGAAGGGCGAT
>c75232_g1;orf1 len=2571  frame:-3  start:2688  end:118  intraflagellar transport protein 88 homolog [Salmo salar] &gt;gi|223648786|gb|ACN11151.1| Intraflagellar transport protein 88 homolog [Salmo salar]
AGATCATTAAAATCCACAATTATGGATAACTTACGTTTTGCTGGAGATGATGATGAAGAC
CTTTACTCAGGGTTTGATTTAGTTCATCCAGCTCTTGATACACGGCAGCTGGATACTGAT
CAGGGTTTTCAAGAAGCTGTTCGTACGAGTTATGGCAGACGGCCACCAACTCAGAGTCGA
GCCCCCACAACAGCTGCTCGTCTCACTTCTACTGCTGGGCTTCGGATAGGGACTGGCCAA
GGTACTGGGTTGGTACTAAATAGCTCAGTGGGCCAAGTTGGTCCAGGATCAAGTGATGGA
CTTAAAAGACCAATGACCAGCATGAGAGGAACAGGTTATACATCCCAGTCAAATGTGTTT
GATCCCCTTAATCAAGCAAGCAAAGGACCTGCTCCTGCTCTTATTTCAAAGACTGATGAG
AGCCCAGAAGAAAAAATAAAGTCACTTGAACGTCGAGTAATGGGGCTTATTGAAGAGTCC
TGCATGGCAGCGTCTAGAGGAGAAATTCGCCTGGCCCTTGACAGAGCCAAAGAGGCGTCT
AGTAAAGAAAGATCTCTCATAAGGCAGCGGGAACAGGCAGGATTGTCTGATGGACACAAT
TTGGATCTCACATTCTCTGTACTTTTCAATTTGGCTAACCAGTATGCTGCCAATGACATG
TACACAGAAGCCCTAAATACGTATCAGGTTATTACAAAGGACCGTATGTTTAACAATTCT
GGCCGGCTTCGAGTCAACATGGGCAACATCCACTACAAAATGGGACAGTATAATAAGGCC
ATAAAATTCTATCGCATGGCTTTAGATCAAGTTCCTAATACTCATAAAAGTATGAGGATA
AAGATAATGCACAATATTGGTCTGGTGTTTGTCAAGATGGCACAGTACTCTGAGGCATGT
ACTAGCTTTGAATACATTATGCAGGAGGAGGCAAACTTTAAGACTGGGCTAGATTTAGTT
ACAGCATATTATGCTCTTGGAGACAAGGAAAAAATGAAGAAAGGTTTCCTTCGCTTGCTT
GAATGCCAGTTAGATATTGATGACGATGAAAAGTACACAGCATCATCAGAAGATACTCAG
TCCAACCTGATTCTTGAGGTCATTCGCAATGATCCTCTTCGAAAGATGGAAAGGCAGATG
AAGCAAGAGGCTGAACGTTCGATACTTACAGCTGCAAAGCTCATTTCACCGGTCATTGAG
ACTACCTTCAGTGAGGGTTACAACTGGTGTGTAGATGCAATCAAGAATTCTCAGTATGCA
GACCTTGCAAATGATTTGGAAATCAACAAAGCTGTCATGTTTTTGAGGCAAAAGAACTTT
AAAGATGCTGTTGAAACCCTCAAAATGTTTGAGAAAAAGGAAACAAAAGTAGCCAGCACA
GCTGCTACAAATCTTTCCTTCTTGTATTTCTTGCAAAATGAAATTGACTTGGCTGAAAAA
TATGCCCTCATGGCAAGGGATTCCAATGGCTACAATGATTCTGCCCTCGTGAATTTAGGG
AACTGCTGCTTCAAGAGGAAAGATTATGAGAAAGCTCGTGAGCACTACATAGCTGCTTTG
GACATAGATGCATCTTGTGTAGAAGCTCTATACAATCTTGGACTAACAAACAAGAAACTT
GGACGTTACGAAGAGGCACTTGACTCCTTGCTGAAAATGCATGCCATTGTTCGCAATTAT
CCACCAGTAGTCTACCAGATTGCCAGTTTGTATCAAGAGCTTAGTGACATCGACCAGGCT
TCTGAGTGGTATTTACAATTGCTTGGTCTGGTTCCAACTGATCCTCACATCCATCAGCGA
TTGGGCCAACTTTTTGACACAGAAGGTGACAAGCAACAAGGATACCAATATTATTTTGAT
TCTTACAGATATTTCCCAAGCAACCTGGAAGTGATTGATTGGCTGGGATCCTACTTCATT
GAGCACCAGGTTGCGGAAAAGGCAATTAGTTACTTTGAACGAGCTGCATTGATGCAACCT
GATGAAGTAAAGTGGCAATTGATGGTGGCTGCATGTCACAGACGGTCAGGCAACTACCAA
CAGGCATTGCAGACCTACAAGCAGATCCATCGAAGATTCCCAGAAAATATAGAGTGTCTG
AAATTGCTGATTCGACTCAGCAGTGACCTGGGATTAAAGGAAACAGCTGAGTATGCCCAA
GAGCTGAAGAAGGCCGAAAGAGCTCAAGAGCAGCGTGAGAGTCGAGCTGCCAGTGGCTCT
CGTCCTGGATCTCGAAGATCCTCTTCTCGGGCTTCACGTAGTGGCTCAGCTGCCTCTGGC
CACGAGGAACCAGGGGCTTTACCTCCCAAGAGTCCAGGTCCAGGTGCTAGAGCAAGTTCC
CGAGGTTCTCGCAGTATCCCAGGCTCGGCCATGAGTGGCAGAATGACACGCCTTTCACTT
AATGATCTTGATGAGAATGAGCCATTTGTGCCATCTAACAAAGAAGTTGACAGCAGCTAT
GTGGATCCCTTAGGCCCGCTGCAAGAACGCCCAAAGACAAGCTTGAGAAGAAAACAAGAT
GAGGATGACTTTGCTGATGAGGAATTGGGTGACGATTTGTTGCCAGAATAA
>c82808_g1;orf1 len=1884  frame:2  start:209  end:2092  Membrane-associated transporter protein [Crassostrea gigas]
CAGTGGTGGCCGTTGCCGCCCCAGGACTTGATGGACCTCCCTGGTCCACTGCCTGAGAAG
TCCCAGAGTCCCGTAGAAGCAAGGCATGGCGGCCAGGGACGTGGCAGGGGGTCTGGGGTG
GCCCGCTCGGCCCGCCCCAGAGGACTCCCAAAGCTCATGGCGATCAACGCACTCGTCTGT
GGCGTGGAAATTGTGTCGAGCGCAGCTTTCACTTACATCCCTCCTCTGCTTCTCAAGGCT
GGATACACGGAGACCGTCATGACAATCATCTTGGGAGTAGCTCCGTTTCTGGACATGATG
ACGGTGCCCCTCCTGGCCGAGTGGAGCGACCGGTGCATGTCCGTGCTAGGGCGACGTCGA
CCCTTTATCATGTCCTTGGCCACGGTGCTGCTCTTCTCCCTCATCCTCATCCCCTACGGC
CAGATCATCACCTCCATCGTCAGTGGCGAGCACTCAGGAAGAATCAATATGATAATCCTA
GCACTGGGTGTGATCCTGCTCGATTATAGCTACCAGGCTCTGTTCAACCCGTGTGAGGCC
CTGTTGTCAGACCTAATGGCCACAGCACCTGAATGGGAGCAGACGCAGGGCTTCACAGTC
TATTCGGCTAGCATTTCCCTGGGCTGCATCCTGGGCTACCTCATCGTGTCCATTGACTGG
CTGTCAGTGGGCCTTCTCATTGGCTCACAGGAGCAGACTGCCTTCACCGTCATCTTCATT
ATGTTCCTGCCATGCATGTTCCTTACACTGGTGTTTGCCAAGGAGAAGCCACTGAAGAGG
GCACTGGTGCTGTCAGTGCATCCCAAGGAGGGGGAACTGCTGAGGAAGGACTTGGCATCA
GAGAAAGAGTTGCTGCTGGCCAAGAAACTCGACCCAGTAGTTGTAGAAGAGGGCGTGACC
ATGCTGGATCTAACTCACGACGGCACAGCCATCGTCAAGGACCACCCCTCGGATGGAGGC
TACGAGAGCGGCTCCAGCGAGACAGACGAGACGGCACCACTCACGCTCTCCTCTTCTGAG
ATGCTCAAGTGGAGGTACCATCGCCTTGTGCACCAAATTCAGCGGCTGCCCAAGATCACC
ATCCAGAGGCTCATCAATGGCTGCCTGAGATTTCTCTGGAAGATGATGAAGATTCTTGTA
TTTTTACCTTATCAGATCATCAAACTACCAATGGGCACTTGGCACAAGGTGAGCAGTGCC
CCCACAGTGCTTCGGAGGCTGTTCCTGGCTGAGCTTTTTGGCTGGATGGGGTTCATGTGC
CACAACATGTTTTTCACGGACTTTGTGGGCCAGTACATGTATGGTGGGCTGCCCGATGCC
CAGGAGCACACAGAACTAGCAGTATTGTATGATGAGGGGGTCAGAATGGGGTCCTGGGGC
CTCTTCCTGCATAGCCTTACAGCCTGCCTATATGCCTTCTTCATCCAGCAACACATCGTC
CGCTTGTTAGGTCACCGTGCTGTGTTCATCGGTGGACTTTTCATCTTCGCAATCACCATG
ACGGCAACTATTGCTGCACCCACAGTGCCCTTCCTCAATGTTGTAACAGCCTTGTCTGGA
GTCGGTTTCGCAGCTCTCACCTCGACACCAAATATGCTGGTCACGCTTTATAACTCAGAC
CGCCAACTGTATATGTGGGACGGCAACAGTTCGGAGTTTGGCGAGGAGCAAGGGCTGGGG
ACGGATGTTGCAGTCCTGGATACGGCCTATTTCCTTGCGCAGATCATCCTGTCGGTGTTT
ATGGGACCACTTGTGGACCTGACTGGCTCAGCTCTCCCATATATGGTAGTATCTGCGTTG
ACAGGGTTGGTGGCAGTGTACTGTGGGACACGTGTTGTCTTCAACGACCACCACCTGAAG
CAGCTCAGGGCAGGGGGATTCTAA
>c80539_g1;orf1 len=2025  frame:-3  start:4214  end:2190  AMP dependent ligase [Aedes aegypti] &gt;gi|108884157|gb|EAT48382.1| AAEL000572-PA [Aedes aegypti]
TCTTTGTTGGTGACCAGTGGGCGAGATACCAGCTGCAGTTTTATCACTTCATCTGAAAAC
AACACAATGTGGAGGACTGCCTTAGCAGTGGGCGTAACAAGTGCCTTGTGGGCTGCAGGG
AAGCAAGGCCTCAAGGTCTTTGATATTTTGATACCATCACTAAGTGGATTACAGCTTGCC
TCAGTTGCTGCTGGCATCTATATTACTACAGGAGGTTACTACACACTTTGGCTTGCTTAT
AATACTTTACCTAGGGATATCACGGCAGCATGGAGGTATGTACAGTGTCACATAAAACTG
AAAACTGCATCCTTTAGGAATACCAGCATCCCAAAGATGTTCATGGAGAATGTTCGAAGA
AATCCCAATAAAGTTGCACTCATCTTTGAAGATCAAAAGTGGACATTTGCTCAGATTGAT
GAGTACAGCAACCGTGTAGGTAACTTCATGGTTGAGCAAGGTTTCAAACATGGCGATGTA
GTTGCACTTTACATGTGGAACCGGCCAGAATATGTATGCACATGGCTTGGTTGTGCAAAG
GTGGGTGTGGTTCCAGCTCTGATTAACTTCAACTTGCTGAACGATTCACTCATCCACTCC
ATAAAGGTGGCACACTCAAAAGCACTTATATGTGGATGGGAAGTGCAAGAAGCTGTGAAG
GACGTCCAGGACCAACTAGCATTACCAATCTTTGTATCAGGACTAGGAAATGAAAAGCCC
TCATTGACTGGTGTCAAATGTCTGGATTCTCTGCTTAATCAGTCAAATCCAACACCACCA
CCTCAGATCGACAATGTTGATATTAAGGATAAACTCATATATATTTACACATCTGGCACT
ACTGGTTTACCTAAGGCAGCTGTCATCAAACACTCCAGGTATCTTTTCTTCTGTGCTGCA
GTCCATTACATGGTTGGCTTAAGTGATGATGAGGTTATATATAACCCACTACCCTTATAC
CATACTGCTGGAGGTATGGTTGGCATGGGGCAGGTCCTGCTCTTTAATAACACTGCAGTT
ATTCGGCGCAAGTTTTCTAAATCACAATATTGGATTGAAGCCAAGAAGCATGGTTGCACA
GTGGGTCAGTATGTTGGGGAACTTTGCCGCTACCTTCTTACCAACTCCCCACATCCAGAA
GAGAAACAGCATAAGGTAAAGGTGATGTTTGGCAATGGTGTAAGAGAAAACATTTGGGAA
GAATTCACAACAAGGTTCAACATACCTCTCATTGCTGAGTTTTATGGAGCAACAGAAGGA
ATTGCAAATTTAATTAACATGGAAGGTAAACATGGTGCCTGTGGCTTCCTGTCAGTCCTG
TTCCCTAGCGCCATTCCTGTGTACCTGGTCAAGATTGATGAAGAGACTGGTGAGCCTGTA
AGGGATAAAAATGGACTTTGTGTTGTGTGTAAACCAGGTGAACAAGGTGAACTTGTAGGT
ATTATCAAGAAGGAACATCCATTCCGTGAGTTTCATGGCTATGCAGATGAAGCAGCTACA
AAGAAAAAGATACTGAGGAATGTACTGAAGCCAGGAGACACAGCCTTTAAATCAGGTGAC
CTCCTTGTTCAGGACAAATTTGGCTATCTCTACTTCATGGACCGAACAGGGGACACTTTC
CGCTGGCGTGGAGAAAATGTATCCACTACAGAAGTCGAAGGAGTTGTATTGAAGGCTACA
GACCACAAAGATTCTGTTGTGTATGGTGTTGAGGTTCCAGGAGCAGAGGGGAGAGCTGGA
ATGGCAGCTATTGTTGACCCAGAAGGAGAGATTGACTTAGAAGATTTCTTAAAGAAGATT
AAGAAATCTGTGCCACCATATGCTCAGCCTTTGTTCCTCAGGCTCCTTGATCATATTTCT
GTAACAGGGACATTTAAGCTGAAGAAATTGGAGTTACAGAAGGAAGGATATAACCCCAAC
ATAATCAAGGATTCCCTCTACTTCTTAGACAGTAAGCAGGGTAAATATGTGCCTCTTGAC
AAAGACCTTTTTGAAAAAATAAAGAACTGTCAAGTTGGTCTTTAA
>c77012_g1;orf1 len=1653  frame:3  start:6  end:1658  FI07227p [Drosophila melanogaster]
ACAAATCGTCAGCCGGGTTCAAGGGCCAATGTATTTCGGTCTAGCATGACCTGGTTATCT
CACATACGTCATGCCAGCAAGATCACACACTCCAGATGGCAAGCCGTGAGCACCCAGCTG
AGAAAATTCTCATTATCAAATCAGATCCATTCTGAAGTTCGTGTACGGTTTGCTCCAAGT
CCAACAGGACATCTCCACTTAGGTGGATTACGAACAGCTCTCTATAACTTCCTTTTTGCG
AAATCTAATAATGGGAAGTTCATATTGAGGATTGAGGATACAGATCAAGCCCGCCTAGTT
CCTCAAGCTGCAAGAAAGCTTGAAGATATTTTGAATTGGTCCAACATTCCTCCTGATGAA
TCTCCATTACTTTCTGGTCCACGAGGACCTTATGTGCAGTCAGAACGCATAGAATTGTAC
CAGAAACACATACAAACTCTTCTCGAGAATGGATCTGCTTATAAATGTTTCTGTACGGAT
ACGAGACTGGACTTACTGCGGAAAGATGCTCTCAGGCGACGAGAAACTCCCAAGTATGAC
AACAGGTGTAGGTCTCTTTCTTTTGCTAAGATTGAAGAATTTGAGAAGCAAGGAAGGGCA
CATTGTATAAGATTTAAGTTGGAGGACATAACTGAGCCTTTCAACGACTTGGTCTATGGA
CCAATTTTATATAATGTGGCTCAGCAGGAAGGGGACCCTGTATTACTCAAGTCAGATGGA
TTTCCCACCTACCACTTTGCTAATGTTGTGGATGATCATCTAATGGAGGTTACGCATGTG
CTGCGGGGTGTGGAGTGGCAGATATCAACACCCAAACATCTGCTTCTGTATAAAGCATTT
GGCTGGGAGCCCCCACAGTTTGGACACCTTCCCCTGATCAAGAACAGGGATGGCACAAAG
CTCTCCAAGAGACAGGGCGATCTACACATTGAGCGGCTCCGTGCACAGGGGTATTCTCCT
GAAGCCATCATCAATTTTGTGACTGATATTGGTGGGGGTTTTGAGGACAGGGACCACAAT
GCACTGATGACTGTGGAGGAACTGACTGAGAGGTTCTGCTTGTCTAGGGTGACAACTAAT
TCTTGTCGACTTGATATGGAGAAAATTAATTGGTTCAATCAGATGGACCTTCAGAGACGA
CTACAGATTGCAGGAGAACGAGATCTCTTAGTAGACGAACTGCGGCATCTTGTACAAACC
ACTTATGGAATAAGTCATAGGTGTTGTGCTACCCAAGAGAGTGTCCTCACCACAGAATAT
CTAACAAGTGTTTTGGTTTGGGGTCAGCAGAGAATTACAAGACTTGATGATCTTACTGCC
CCAGAGTTCACATATATTTGGGTCATTCCAGAGGAGCTTCCACTTGACCAGCTGCCGGAG
ATGGCGTGCAGTCATGCTGATGTTTTGCAGTATTTTCTAGAGACTATTGTTGTCATGCCA
CCTGAAAAATTTACAAAAGAGCAGATCCCAAAGTATGTAAAATTGGTGGCAAAGTGGTTC
TCGCTGAAAACTCCAGTTCTGATGAAGCTGTTGAGGATGGCCATCAGTGGTCAAAAGGAA
GGACCACCTGTTGGAGAGATGCTATCTATCTTGGGGAAGGAGACGACTATAGAGAGGCTT
AAACATGCCTATGCATTACTTGACAAGAGATAA
>c69456_g1;orf1 len=861  frame:-1  start:1529  end:669  prohibitin [Litopenaeus vannamei]
CCTCACGAGAACAACCTCCTTCAAAGACAAGAAATGGCACAGCAACTCGCGAATTTGTTT
ACGAGAGTGGGGCAAATAGGTTTTGGAGTGGCTGTGGTCGGCGGCGTTGTGAACTCGGCG
TTGTATAATGTCGATGCAGGGCACCGAGCGGTCATCTTCGACCGTTTCTCTGGTGTGAAG
GAAAGTGTAATGGGTGAGGGAACGCACTTCTTCATCCCATGGGTCCAGCGCCCCATCATT
TTTGATACACGTACGAGGCCAAGGAATGTGCCTGTGGTGACGGGTAGCAAAGATTTACAG
ACTGTGAACATCACCCTTCGTGTGCTGTTCCGACCACGCAGTTCTGAGCTTCCAAAGATC
TTCACTACCCTTGGAATTGATTATGAAGACAGAGTGTTACCTTCCATCACCAATGAAGTC
TTAAAGGCTGTTGTGGCTCGTTTTGATGCAGGAGAGCTGATCACACAGAGAGAAAAGGTT
TCTCGCAATGTCAGTGAAGCTCTCACGGAACGTTCTGCGCAATTCGGATTGATCCTGGAT
GACATTTCAATTACCCATTTGACCTTCGGAAAAGAGTTCACGCAAGCTGTTGAGCTGAAG
CAGGTTGCCCAACAGGAAGCTGAGAGAGCAAAGTTCTTGGTAGAAAAGGCCGAGCAAGAG
AAGAAGGCTGCTATTATCAGCGCTGATGGTGACGCCACAGCTGCCACTTTACTTGCCAAG
TCCTTTGGTGAGGCTGGAGAAGGCTTGGTGGAACTTAGGAGGATTGAGGCTTCTGAAGAC
ATTGCTTACAGGCTGTCAAAGAATCGCAACATTGCCTACCTCCCCAACAACCAGAGCACC
TTATTGTCCCTTCCCCAGTGA
>c79314_g1;orf1 len=903  frame:-1  start:1223  end:321  PREDICTED: similar to AGAP005615-PA [Tribolium castaneum] &gt;gi|270006846|gb|EFA03294.1| hypothetical protein TcasGA2_TC013234 [Tribolium castaneum]
TGTTATTATAGCCACAGACACTTCAGAATGGCGTTTTCCTTGAGGCTGGCTGGCAGGTGC
ATATCTGGAGCGGCGAGATATGGAGTCCATCCCGGTTTTAATGGAGTAAAGACAACTTCG
TTAGTCCCCTTCAGCAAACCCAATGGAGTGAATATTCCTGCTATTGACCAGCGCCGCCAT
TATGCCATGCGTCTGGAACTCACTGAATATGGCATCATGTGGAGGAGACCAAAGTACGTT
CCTTCATGGCAGCCGGAGAAATCGGGAGATCTGGAGGGTGTCAAGGAACCAGAGTTGTCC
ACACCAAACCTGAAGGTGCAGCCTGCGAAGGATGTGCTTGACCAAGTTGATGAGGTAACC
AGAAGACTCCTCTCCATTGAATTCAGCAGCCATAAAGAGAACTTGAAAATCCAGCGGCAC
GAACTCTGCAAGAAAATCCAGCGACACCAGCATGATACTGGTTCTATGGAAGTGGCAATT
GCAATGATGACTATAAAAATTCGGAACCTTCAGAAGGAAACATTCAAATGCAAGAAGAAT
ATTGTGCAGAGGTGTTACCTGCAAGAATTAATCGACCGTCGCAAAAAAACGCTGAAGCAC
TTGCGTAGAATGGACTACAAGCGCTTTGAGTGGCTAATTGGAGAGCTAAACATCATCTTC
CGGCCACCCCCAAGGTACTACCGATGGGTTGCAAGAAAGGCATCGCTGAAGAAGCTTGTC
CGTATGCGCAAGAGAGAGATCATTCACAAGAAACTCAATGAATATAAGGAGAGCTTGGAG
AGGCAGAAGGAGCCGTTCCTCAAGGAGAAGGCAGAGACCTTGAAATGGATTGCAGAAACT
GAGAAAAGCCTCGGACTCCCTGTTAGCGTGACTGTACCAGAGGCAGCTTCATCTTCTGCT
TAA
>c62649_g1;orf1 len=2238  frame:1  start:256  end:2493  conserved hypothetical protein [Culex quinquefasciatus] &gt;gi|167880030|gb|EDS43413.1| conserved hypothetical protein [Culex quinquefasciatus]
GTCCGGGACTTTGGTAAAATGCAGGGAGTTGCACTGTGCTTGGCGCTGTGTCTTGCCACG
GTGTCAGCGCTGCCACTGGAAGAGATCACCGCGACTGACAGAGAAGGAAAAGGATTCGTC
GGCTTCTCGCTGTTCCCGCCGCCGGCGCGCGTGGAGCCGCTCGAGTGCACCGCCAGCAAC
GACCTGCTCAACGTCGGGACTTGCTACAACCAGCAGGCCTGCAGCGATGCCGGGGGCGTG
GCGTCGGGCACGTGCAGCACGGGGGGCGTCTGCTGCGTCGTGCCGGCGGTCTGTGGCGGG
ATCGTCGCTCGCAACAGGACCTGGTTCGTCAACAAAGATTTCCCAAAAAAGTCACGTGAC
GCGGGAGACTGTGTCATCACGATCAAGAAATTCGCGAAGAGGGTGAAGCAGGTGCGCCTG
GACTTCCGCGCGCTGGACCTCGAGAGCCCGACGCTCGGCCGCTGCCTCAGTGACTCCCTG
ATGGTGCGGCGCAGCGCCAAGGGCCGGAGCGAGGTCGAGGTCGCGCCCAACCTTTGCGGA
GACAACACGGGGCAGCACGTGTACGTGGACGTCGGCGAGGAGGAGAGCGAGGTGAAGGTG
CACGTGAGACTGCAGCAGACGCTCGGGAGAACCAGCCCGGACAGGGAGTGGCGCATTTTG
GTGACGCAGGTCGACGATGGTAGTAAAGCACCTGAGGGATGTCTGCAGTTCCACCGCAAG
ATGTCGTCCCGCGTCCGGTCCCTGAACTACGACGACAACTTTGCGGACAGTCTCAACTAC
GACATCTGTTTCGACAAGTTGGAAAGGGCGAAGAGCGCCGAGGACGCCTGCACGAGGAAG
GTCACAAACCTGGAGGTCACACAGCCCTCGGGAACCTATCGCCAACTGGACCGGAGTCGC
GCAAGGAGGAGCTCGAAATCGCGAGAGCTGGCCGACCGAGCGCCGCCTGCTCAGTCTACC
ACTGACGGCCAAGGGGACGTCAGCGACGCCTTCTCTGATGTCATCAGCCTGGTCTCTAAG
ACGGTGGAAGAGCTGCGAAACGAAGCTGGCAAAAATGGAGGCAGCAACGCCGAGGTCAAA
GACAAGAATTCTCTGCCGTTCCTCCTTGCGCAGCTGACAGCAGATGCCCAGGATGCCACG
ACGCTCAAGGTCGAGTCCAGCGACCAGAGCCCAACGACGACCAAGGCCGACGAGGAGGCG
GCGGCGGCCACGGAGAGCGCGCCCGAAGTGCTTCCGATCCTCTACTCCGAGGGCAACGAG
GGCGTCATCAGCCAGATCCAGCAGGTGGTTCAGCAGCTGCAGCAGGAGCAGTTGGGGGTC
GCGGCCATGACAGTGAACGGGGATGCCGACTCCGTGATCCTCTCTGCCGAGGAGCCGAAG
TCTCCCGCGAGGGCACCGCAGACTGAGGAAGCAGCGAAGCCACCCGAGAAGGAGCCCGCC
GAGGCAGAAACCCAAGCCTCGCTCGACAACATATCCAGTCTCGACGGAGACATCTTGGGC
ACGAACCGACTCGCGCCCACGACCAGCTCGCCCGAACCGGTGACGGACAACCTCGCCGTC
GAAGGCTTTGTGTCCGAGACGGTCCTGACGCCCAACGGCTCCCCGGTGAGGATTCCTCAG
GATCGGGTTCAGGATGAGCGCGCGGGCCAGGAGTCCTCTGCTCCGGCGAACGGCATGCTC
GGCTTCGGCGGGGACGCGAGCAGCGTGGACATGATGCTGGAGATGATGAAGGATCAGTTC
CTCTCAGAGTACCTTGGGGGCGACGGCCCCGCGGAAGGAGGCGCAGACCAAGGCCCCGCC
GATGCCAAGAAACCGAGTCCAGACGTGAACAGGCCCCAGGAAGCGACGCAGAGCGGCGGC
GCCAAGACTTCGGGCAGCACCCAGGCGGAGATCACGGTGCTCGACCCGGAGGCCGTGCAG
CACATGGGGGACCTCGTCCTCATCGACCGCTCCGGAGGCGACGCGGCCGAGGAGGAGGCG
ATGGCCAGGACGGAGGCTGCGGACGACTCCTCCGCCGCGTCCCCCACGGAGCCCACGGCC
GCGGAGAGACTAACAACAACCACGTCCTCATCAGTGCCTTCGACAGCTTCTGCCAAACCA
ACTACTACATCATCTACCACACCATCAGCAACACCTACAGCGCCTGCAACTACTACATCT
ACAACCACGCCAGCAACCACACCAGCAACTACCACAACTTCTACAACCACGCCAACAACC
ACCACAACTTCTACAACC
>c49589_g1;orf1 len=819  frame:-2  start:820  end:2  Down syndrome cell adhesion molecule-like protein [Acromyrmex echinatior]
TATGGGGACCAGTATGGAGAAAAAGCTGGAAACACATATGCCAAGCCTCCACAAGCACCA
TCCAATATAAGAGTACTGATGGTGGAAGATGTGTCAGACCACCTGAATGTAACCTGGACA
CAGCCTGCAGCTCCTGGACCCCTGTGTCCCATTACTAATAACAGCATCAGGTGGTTTCTA
GCCGAGACAGGGGATGCAGTTGGTCAAGAGGAAATCATTGCCAGTGCAGCATACTCAATA
ACTGGCCTGGAAGCCTATACTACTTACATGGTACATGTGGCGTCTAAAACGGATGGAGGT
TTTGGACAAGAAGGTACTGCTAATAACACCACTGACCAAGACATTCCTGGTCCTGCGATA
ATTACTTCGCTGGATATTGTAACACCTTCGTCACTTTTAGTTAAATGGCTCCCACCGCCT
CGCCCAAATGGTGTCATCACGAAATACAAGATAAAATGGAGATACGGAAATCAAGTTGAT
TCTACAGACCTGAATTATAACGAAACACATTACAGAATAACAAATTTAACAGCTTGTGTA
TCCCACGAAATAACTGTTATGGCTAAGACTATAAAAGGTTTTGGAGACACAAGTGCCGGA
AATACAACAATGGCAGTAGCCCCAGAAGCCCCAGATGATGTGGTTGCTGCCATGGTGCCC
AATATATCAGATCAGCTTCAGGTAACATGGACACCGCCAAAACCACATGGAAAGTGCACC
ATCACCAGTATCAAGGTCACGTGGATATGGCAGAGTATGGGAGAAAGTCAACAAAACGAG
ACAGATGTGTCCAGCACCTCCAATTATACCATCAGCGGC
>c70223_g1;orf1 len=1206  frame:2  start:167  end:1372  PREDICTED: hypothetical protein [Saccoglossus kowalevskii]
AGAATGATTAAAAGAAGATGGCAGACCTGCAAACTTTTTTTGGGAATATTGATTACTCTC
ACCTTCTTCTATGGATGGTATCAAAAGGTAGATGATATTGTGGACCTTGAAACCTGCCCA
GCATGCTATGGACAGACTCTCTGCAGCACCCTTGTAGGTCATGAGGAACCTCTCAGTGAG
AGACTTCAGCTTACAAGTTTTTCAAAATGGAAGATCATGAACCTTATGAATGTGAAGAAC
GTTTTTTATGGAAAGATGAGAGATGTGCCAGTTGTGCTGAAGAAATTGGCACACAATTCA
GAACTAAACGATTTTGATGAAAAATTATGCAAGACAGCTGAGCAACCAGAGAACTGCAGC
ATATCCCAAGCCTTAAAGGTATTGTTAGCAAAGGATGGTCAAGATGTACTCCAGGTTGTT
AGCAAATATCCAGACTTGTTTCAGGCAAGTGATGCTGTAAAATGCAACCATAGCAGAACT
GTGGAGGTTTTGTATGAAAGCTTTAAGAAGACAGACAGAGGCCCTTATCATCAGCACCAT
TTCCTCACTATGTTAGCAGTGAACATAGAACCTCTTGTAATAATGACCTACCATTCAAAT
TTCTTTCCAAGATTTATTGGTACTTGCGGTAGAGTTATAGTAGAAGATTATGTTGGACCT
ACACTGACAGAACAGGGCGATGAACCTTGGATTGTACGAGCAGATTATGCCCGACAGTTG
CTGGAAATGGCACAGCAGTTTTCTTCTGGAACTTTTGCCCTCTACTTGACTGATGTGTCA
CTTGACAACTTTGCTGTCGGTGATGATGGCAGTGTTAAAGTTATAGATGCCGAGAACATT
GTTATTGTTGACACAACTTCCAGAGGACTCAATGTCACAGAGCATGTGAATGATGGATTT
GGATGTGCTGATTGTTTGAGCTTTTCTTATGAAGATCTCTGTGGTCATGTCTCATCAGAT
CATAATTTCTATGCTGTGTGTAAGGGAATGCTATCATCATCTGCATTTTCTGAAGACCTT
CCTCAAGGCCTTCTACACAGCCCACCAATATGGCTTATCAAGAAATTCCCGGAACTTTTT
CCCCTTGTTGAAAAATGTGGTCATCATCCTCTCAATAACCCTAACAAGCCAACACCAAAT
AGACGAGCAGCAGCTAGAGATCTCCATACACTTCTAGTCAATATTATAGAGCAATACTAT
ACATAA
>c71110_g1;orf1 len=1710  frame:-1  start:1952  end:243  PREDICTED: hypothetical protein [Tribolium castaneum] &gt;gi|270008748|gb|EFA05196.1| hypothetical protein TcasGA2_TC015330 [Tribolium castaneum]
ACTCACAAAAGAACGAGAGACAGAGGAGTGAGTATGCACGCCCACACAGTCTTCGTGGCC
CTTTTGGCCCTCTCTGCCACCGCCCACGCTCTGCCCTTCGCACCCGAGGACGAGGATGTG
ATGCCCCCGCCCTACACGGAGGAGGAGCTCAACGAGAGTGAGGACATCCCGACGCCCCTC
GACGACTACAACATGTACGAGGACGAGCGCGAGGAACACCCACTCCGGAGGAACTACGAC
GACCCGCCTTCCTTCCCCGCGACAGGCAACCGCGACCCCCTGGCCGACCCCGCGATTGAT
TCTGAGGACGAGGGCAACCTCAACAGCGCCCGTGCCATGGCCCGCCTCAGCATCATGGAC
AGGCTGCTCATTGCCCTCGGGCCGCCCTTCAGTGAGAAGCTTCCCAAGGCGCCCACCAAC
GACACCCTCGCCACCGTGCCCACGCCCATCAACATCACCGCAGAGCCGTGCCCATACAAA
TACAAGAGATGCTCCTCGCAGACGTTCTTCCCTTCATGCGACATCCCCCGCAACACCGAC
CCCGCCGTGTGGCCGCAGAGGTTCAACCTGTTCTTCAACCTCTCCACCGACTTCGACAAC
AAACTGGACGTGATCAACGCCACGCTCCGCCTCTTCAAGAACAGCACCGTTCCCTTCAAC
TCCCCCCAGACCCTCCTGATCAAGGTCTTCGCCTACACACGCAGCCTCACGCGCAGACGA
GCCAAGACACAGCTGGTGGCCGACGCTCAGGTGTCCAGCGACTACATCGGGTGGGTGTCG
CTCTCCGTGGACAGGATGGTGCGCCGCTGGAAGAAGCAGAGGAACAACCACGGCCTCTTG
GTGACCGTGACCGACCCCAACCAGATCCCCTGGGACGCCCCCAAGCTCTTCGTGATCATG
GACTGCGCCTCCGGTCTGGTGCCTCTGCCCTTCGAGGTGCAGACGGACGAGGAAGGCCAG
CGGTACCCTGCCCTCAACGTCCGCCAGGGCAGCCTTGACGACGAGTCCCCATGGCCGGAG
GAGATGGAGGGAGCAGCGGCGGCGGCTGTCAGCTCGATGCCCTCCATTCTGCCCGAGGGC
GTCACCTTCAGCATGCAGAGCGACGACCCCCGCCTCTACGACGAAGACGACTACGCCGAC
GCCACCCTGCGCCAGCCTACCGCCCCCACCCACCTCCAGCCTCACTCCGAGCATGTCCCG
GAGATCGCCTATGCTCATGGCCACAGCGCTCTTGCTGGCCCTGGACTTCTGACCGAGCGG
GAGAAGCCCCTGGAGGCCGGCCATGTGCCCAGGAGACTCTCCTCTCACGGGCCCGAGCGC
ATCCCAGGCCAGACTCGCGGGGTGAGCTTCGTGCACAGCGCAGGGTCCTCCCACGGCCGC
TCCGGCAGCAGCAGCAACCTCAGTAGGCATCAAGGACACGCCCTCAACCAGGAATACAGC
CACCAAGCGACGGTTGTTCCCTTCAGCGCACAGGAAGAAGTCGCGGCCGAGGCGAGCCAC
CGCCTCCACCCGACCCCCGCCACGCCCGAGGTCCAGCACAGGGGCGGATGGGGCGAGAGA
AGCCACTCCGGCGAGAGGCAGGAGCCCATGCCCTCCGCGGAGGAAGGCCGCGGCCACAGA
CAGCGCGGAGGCAGCAGGGAGCGGCGCCAGCGGAAGAAGCAGACGCACCACCACCACCGC
CGCACCGAGGAGCGCCGCGCCGCCGTATGA
>c79235_g5;orf1 len=1158  frame:2  start:320  end:1477  protein-L-isoaspartate O-methyltransferase domain-containing protein, putative [Pediculus humanus corporis] &gt;gi|212511483|gb|EEB14458.1| protein-L-isoaspartate O-methyltransferase domain-containing protein, putative [Pediculus humanus corporis]
AATAATAAGAAAGAGAAAAGTTTGTTGCGTAGAGTGCCAACTGCAAGCATCAAGATGGGG
GGAGCTGTGAGTGCCGGCGTCGACAACGATGAGCTGGTCGACAACCTCAAGGCAGCCAAC
TACATTCGCACGCCTCTCCTAGAGCGTGTCTTCAGGGCAGTCGACCGTGGGGATTATTTC
ACTTCGGAAAACCGCGAGTTGGCGTATCGGGACAATGCGTGGAAGAAGGGGAACTTACAC
CTCTCAGCGCCGTGTATTTATGCAAAGGTCATGGAGGGCCTCCAGTTGGCACCAGGGCAG
TCCTTCCTCAACCTGGGATCTGGCACTGGCTATCTCTCCACCATGGCAGGTCTCATTCTC
GGTCCCTATGGAATCAACCACGGAGTTGAACTTCATGCAGATGTTGTTAGTTACGGGCAA
GAGCGGCTAGAACATTTCAAGAAGAATTCATCGGCGATAGATGCATTTACATTTTGTGAT
CCCCAGTTTGTGCAGGGTAATTGTTTATGCCTGCCCCCTGATATGCGCCTGTATGATCGA
GTGTATTGTGGAGCCTCATGTCCAGAAAGTCATGAAAACTATATGAAGGGACTTATAAAT
GAAGGAGGAATATTAGTCATGCCACTGAATGACCAGCTGGTGAAGATTACGCGTAAAGGA
CCAAGCTCTTGGGATGTGGAGTCCCTGCTGCCAGTCTCATTTTCGTCGCTGGTCATGCCG
GACTCCAGTCATCCTCCGTCTACAGTGAACCTCCCTACTGCAGAGCTCATGGACCTCCAG
GAGATCTGTCGTCAGGAACTTCGCTCAATATTACGAACCAATATCGAGAAAGAACATCCA
AATTTGGTGACCGCTGCAAACAGACCAGTACAAAGACAGCAGAGGAATCGTGATCGCCGA
CAGATATGCCGCATTGTTGTACCCTATGCCCCTCCTGTGCCCTTTTATGAGTCAGATGAT
GATCCGCGGATGATGTCTGATGAAGAGCTAGAAGACAGAGATGATAGGGACACACTGTAT
GTTGCTCAGCGCCACACTGCGAATCAAATATCTGCTGTGATTGAGTTAGCTCGTAGTCTT
GCAGGACAGAGGAGGCTAGAGAGGGAAAGTGAGGAGAACGAGGCCAGACAGAATGAAGAG
GAGGAGGAAGAGGAGGAA
>c79058_g1;orf1 len=3126  frame:-1  start:3670  end:545  PREDICTED: uncharacterized protein LOC100869581 [Apis florea]
AGCTGGGTCGGCGTGGCATGTGATCCGCACTCGAGGTCCACTCTCTCCTTGCTCCAAGTT
GTACTCGAGGTCATGTGGGTGGGTGGGCGAATCTGGGCGTGGCTGGCCGTGTGGTCGAGC
ATGGGCATGCAAGGAGCCCGGGCAGCGTGCACGATGGCGGAATTCCCCTGTCGCAACAAG
CAGTGCATCAGCCTTGACCGCTATTGCGACGGACAGAGGGACTGCGACGACAACAGCGAC
GAACCTTCGGGCTGCTCTCCGTGCAACAGAACCTACTACGGGCGGGTGGGCGCCACGTAC
ACACTGCAGATCCCACGCCCACACAGAGGCACCCTTCCCCACTTCTGTCAGCTGACCTTC
ATCGCCTCAGGGGATGTGTATGGTGACCTCGTTCAGCTCAGCATAGAGAAGTTCAATCTT
GGGAGGTTCACCTCCCACACGGACAACGGCTGCCCCGACGGCTACATGCAGATCGAGGAG
CTGAGTCGGCCCCTCAACGCCGGCTACTGGTGCGGGACGTCTTGGGGCCACAACGTCTTC
TACTCGGAGACGTCGGCGATCACCGTCATGCTCAGGGTGTTCAATGTCACCGACGACGGG
GGGAGGAATAACCCTGGGGCGTTCTCTCCCCGGGATACGGTGATGCTGGGGATGTCCTAC
CGGTTCCTGAAGAGGGAGAGGGCGGTGCTGCGGTACGGGGCGCCCTACAGCCCCAGCTAC
CGCGGGGAGGACGTGCCCAATTCCTTCTGCGACAAGTACTTCGAGAACTGCGACAAGAAG
AACTGCAAGGTGCAGTCGCCCAACTTCCCCGGCATGTACCCGCGGAACCTGACCTGCTAC
TACCACATCCGGCAGACGCGGGAGCCCGAGGGGAAGGTGGCGCTGATCCGCGTGCGGCAG
CGGAACCCGCACCTCATCTACATCAAGGACCGCAACGCCCCGCACCTCACGCGGGAGAGG
AAGCTGCAGGTGGGCTCGGGGTGCCACGTCCTCCACGACTACCTAGTAGCGTTCGACGGC
AACACGACCAGGGCGCCCGTGCTGGCCACGCTGTGCAAGGGCGGCGCCCCTCTCAGCGGC
ATCACCTCCAGCGGGTCCGACCTGTTGCTGCTCTTCCACGCGTCGCCCTTCGACTTCCCG
TTCCAGGACTCGCCGCGGCGGAGAATATTCGGCTTCGAGCTGGACGTCGAGGTCGAGTTC
GTGGACCGCGAGTCGACGGCCTACATCCGCGAGGGCTCGACCTGCGACTACATGGTGAGC
AGCCGAGGCCAGCGCAGCGGGTACGTGCAGTCTCCGAAGCACTCGCTTCTCCCCAACACG
ACGTGCACGTGGCGGCTGCTGGCGGGGAGCACGGAGGTCGTGTGGCTCTACTTCCTGCAC
TACCGCCACGTCAACCACCCCGAGATGCCGCCGCCCGCGCACTGCTCCAACACGCTCACC
ATCCACGACGGCGACACGCGCACGCCCTTCCTGGAGTCGGCCTTCGCGCTGGCGGAGGAA
CCGGTCACTAATAGCTCCCTGAACGTCTCCGCCGAGAACAGCACCTCCTCCTCCTCCTTT
TCCTCGGTGTCGCTCATGGGCCAGTTCTGCCGGCCGGAGCGCCTCCCGCGAGTGTGCAGC
GGCGTGCACGCGCCGGGCCCGCACGCGGCGCCCTGCCTCCCTGGCGAGAGCTACGTGTCG
TCCTTGCCCGCCCTCACGCTCTCGCTGCACTACGCCGCAGGGACCGCCCCCGCCCACGTG
GACTTCCTGGCGCGATACGAGTTCGTGGACAAGCGGCAGTGGGGCGTGCAGACCCCGGGC
GGCGGGCCGTGCGACCGCACCTTCCCCATGCAGCCCGACCGCCTCTTCGCCTCGCCCAGG
GACGTCTTCCTCTTCGGCCGCGGCGGCGCCAGGAAGCTGCGCTGCGTCTACACGTTCGAG
GCGCGGCCGGACCAGCGCATTTCGCTCCGCATCCTGCGCTCTCGCATGGGCTCCGCCTGC
TCCACGGTGTACAAGCACTCGTCCCACAGGCACGAGTGCTCGCATGACGGCGGCGAGGAC
AAGCCGGCCATCTGGATCATGGAGGAGCCCTGGCACGGCGTGCAGCTGCCGCGGGCGTGC
CTGTGCAACGTGTCACACTCTCAGCCGTTCACGCTGGTCTCGTACACCAGCCAGCTGAGG
GTGATCTTCAGCGTGCCGGTCATGACGCCCTCGAGCGACTACAACGACTTCTTCCTTGAG
GGCGAGTACTCGATGCTGCCGGCGCCCGACGAGGCCTCCCACCCGTCGTGCGTTCGCGGG
AACCGGCGGCTGGCGGGCCGCTATGGCAACTTCACGGTGGGCGCCGCCCGCGGGAACAAA
TGCCTCTCGCTGCCCCGCCTCGTCACGGCCGCCGACGGCTCCTTCCTGTTCCTGCGGACG
CGCGGTTTCGGGGCGTCGGAGACCAACTGCAACGCCGACGCCCGCATCAACGTGTTCGCC
GTGGGCGACCTCGCGCCCATCGCCTCCATCTGCCCGACGGAGGAGGGCGGCTTCACGCAC
GTGTTCAGCAACGGGTGGCGCGGGCCGGAGCAGGAGGCCAAGGCGGAGCTGGAGGCGGGG
CGCGTGTGGAACGTCACCAGGATGAACATCGGCCAGAGCAACTACTTCTTCCACCAGCAG
CAGCAGGAGCTCAAGAAGCGCGGCCGCCACCGTCAGCGCCACCGCCAGCAGGAGTCGCGC
GACCTCGTCGTGGAGTACGTGGGTAACCTGACCGGCAGGTTCATGCTGACGTGGGTGGGC
GTGTGGCGGCCCATGCAGACGGCACCCCTCTCGCCCGTGGGCGTTGACCTGTGCCCCCAT
CGGTGCCCGGAGATCCAGGCATGCCTCCCGGCGGAGCTGTGGTGCGACGGCTCCGTGCAC
TGCCCCTCCGGCATGGACGAGGGCGCAGCCGCTTGCGGGCTTCTGGCCGCCCTCCCGTGG
GTGTACCTGGGCGCCGCCGCCGTCCTCTTCATCTCGCTGGTGGCGCTGCTAGCGGCTGTG
GTGGTGCACCGCAAGCGCACGCGCGCCCAGAAGGAGGCCGAGGCGTCCATGGTGGCCAAC
AACAGCCACGGCCTGAAGAGCACCACGCAGGACTTCCTCATCCCGCCCGACAAGGACCCC
TGGTGA
>c79727_g1;orf1 len=2226  frame:-3  start:2241  end:16  PREDICTED: RAS and EF-hand domain containing-like [Oryctolagus cuniculus]
AAGAACAATAAGAACACGAAAATGGGGACGGTGAACACAGACCAGCAGCTTCGTCAACTC
TTCAAGACCTGTGACAAAAATGGCAAGGGCTTCATCGTGGCAGAAGAACTCCGGGACTTA
TGCTCTGGCCTCGGCATCACCGCAGACGATTCGGACGTGATCTTCAACGACCTCGACCAG
GACCGCGATGGACAGATAAGCTACACCGAATTCTCCAAGGGCTTCCGGGAGTTCCTAAAT
CCCGAAGCCGAAGTCCAGACCAAGCGACGGTTTTCGACATGGGGAGGCGAGGAACAGGAC
GGGGAGGCGGCTCTCGGGGAACAAGAGATCAAGCGGCGAGAGAGCGTGTACCAGGCGTGG
AACAATCTCACGAACAACTTGGCCGATCTTAGTAAGACTTCTCCCGAGAGCGGCGAGCAG
ATCAAGGAGCTCCTGCAAGATCTCGAGTGGTCGTCAGCGCCTCCTGACGTCGCCAGCCGC
GTCAGCACCGTGATCTCCACACTACTGAGGGAGATACAGCAACTGCAGGCCCATCACCAG
AGCCTGGAGGTCATGTACAAGAAGGAGCGCGAGCACCACGCCGACGCCCTCAGATCGCTG
GAGGACGAACTCGAGGACCAGGTGGCGCGGGTCGAGGAGAAGGCGCGGCTGCAGGCGAAA
CAGGAGTCGGAGGAGGAGAAGCGCCTCCTGCAGGATCAGATGGACCAAGAGGTGGCAACA
CTGCAGACGCATCTCAAGATCTTCCAGAAGGTGGAGTCCTGGCTCAACAAGGACTGCGAG
GGCGAGGACAAAGTGGCCGAAGTCAAGAAGAAGCTCGAGGAAGCCTACCAAGCCAACCGA
AGCCTCAATATGAACCTTAATGAAACCACGACCAACTTGGGCCTCCTGCGCTCCGATCTC
GCGCAGATGAGGCTGCAGTATGAGGAAAAGTGTCGCGAGCTGCACAGCGAACGAGAGCAA
GTATTGGAATATATGCACCAGTACGATCATATGAAAAGGCAGCTTGAATTACTCCACGAA
GCCAACAAGAGGCTCCAAGACACCAACGACAGCATGAGGGACGCCATGGAGTTCGAGTGG
CGACGGTCCCCGCTGGGCTCGAGGTGCTCCAGCAACAGGAGCTCGTTGAGGCAGCCGAAG
GAGAGGAGGCGGAGCAAGAGGTCGTTCTCCATATCTTCCTACGACTCCAGTCGATCCCGC
TCACCTCACCCACCCATTCTCCCAGTTGAAAACGAGGGGGGACTAAAGTTCGGCATAAGA
CGCCTCATGGACGATCTCGATTCCGGCCTCTCGACCCTCCCAGACACCACGGAGGAAGGC
TGTGTCACGCAGGACGAACTCAAGTTTTCCGAGAACGAGGGCCCGCTGTCGCTGGAGGAC
GAACTCATCGACCTGGAGTCCTCCTCGAGCCCGTCGCCCGTGAAATCCCACGAGGACGGC
CGGAGCACGCCCATTATCAACGGTCAGCCGCCCATCCCGCCCGCGTTCATGGGCGGTTCG
GTGGCGCCGCCCAAGCCCCTGAGAGTGGCGCATCTGTCGACTTCGGAGAGGAATGGCAAA
AGCTTCACGCCCCCCGGCCACGAGTCCCTCTACGGCGGCCCCGAGCCCATGGGACCCCCG
GAAAGGACCTACAAGGTGGTCTTTGCCGGCGACGCTGCAGTAGGGAAATCGACCTTCATC
GTGCGTCTGTGCACAGGGAGCTTCATCAACAACATCGCCTCGACACTCGGTGTTGATTAC
AAAGTGAAAACACTCAACGTTGATGAAAAAAATATTGCAATGCAACTTTGGGATACAGCG
GGCCAGGAGCGCTTCCGGTCAATCACCAAGACCTACTTCCGGCGCGCTGACGGGGTCCTG
CTCCTGTATGACGTCACCAGCGAGCGCTCCTTCCTCAACGTCCGTCAGTGGATTCAAAGT
ATTGACGAAGCCTGCCTCACTCGCGTGCCCTTGGTGCTCTGCGGGAACAAAGCCGACCTG
AGGGACACGGCAGCATCGCAGGGGAGGTGCATCGTCAGCGCCAGCAACGGGGAGAGGCTG
GCGAGGGATTACGGTGCTGCGTTCATTGAGACGTCTTGCAAGAACGGCGCAGGGGTCATG
GACGCGCTGGTGATGTTGGCAAGGCAAATGGTAACGAACGAGGACGTGGAGATCCAGACG
TCAGCGCTCAAGGTCACGGCCAACGACTCCAAGAGAAGCTGCTGCGGGAGCAAGAAGGGC
GAATAG
>c54584_g2;orf1 len=651  frame:3  start:3  end:653  PREDICTED: uncharacterized protein LOC100878447 [Megachile rotundata]
AAAGAGAACATAATGCGCCACGCAGCTGAGCAACACGAGGGGCGTGGTGCCTACCAGTGC
CAATACTGCAAGAAGTTCTTCCTTCGTCTCAACTACCTGGACATGCACCGCACCTACGGC
TGTGCCGCCAACCCGCAGCGTACAAGGCCGCTCTGCGATTTTTGCGGACGAAAGTTCTGT
CAGCCTCAGAAACTGAAGGTGCACATCAAGCGAATGCACAGTGATATGGCCGAAGTCCTG
AGGGAATTCCAGTGTAAGTTGTGCTTCAAGATCTTGGGTTCCCGGGCGGCGCTGCAGAGA
CACTTGAAGGAGGTGCACCACAAGGACTTGAGCACGGGTGCGACCTGTGACCGATGCGGC
AAAATGTTCCAGAACAAAAGTAATCTCAAGATCCACATGTTGACGCACTCGGGAGTCAAA
CCGTTCAAGTGCATCGAGGCCAGCTGCAATGCGGCCTTCACCACCAAGCAATGCCTGCAG
TTCCACTACAAGAAGGTGCACGGCTACTCGGGCGACAACATGCCCAAGATCGAGCGGTGC
ATCCCCTACACCTTCGACTCGTACTCGGGCGGCCTCGTCAACGACCCGGCGAGGAAGGCC
CCGCCCGAGCCCCGCTCCGAGCCCGAGCAGCCCGAGCCCAGCACGCCCACG
>c55965_g1;orf1 len=666  frame:-2  start:667  end:2  hypothetical protein DAPPUDRAFT_334338 [Daphnia pulex]
CCAACGCCAGCAGGGAAAGAGACCGCGGAACCGAAACCGATGGATAAGTTCAACCCTTGC
CGCTCTCAGGGCTACCGGTCCGTGTACAAGGCGCTGCTGTGTGCCGTCGCGCTGCTGACG
ATATCGGCGCTCGTGCATTTTCAGTCCGTTAAGACTTTACTTCCCGAAGCCGATTCCGTG
ACGGATTACCTGAAGAGACACCACCAACCCTTCAAGAAGCTGGACTTGTCTTTACGAAAC
TATACTCTCCCAAGATGCAACTGTACCAGGGTGGGCTTCGACATCAAGGGCCTTCTCCAG
GAGCAGCACGCGGCCAGAGAGCAGCCGGAGGTGTTCCCGCCCTGGTTCCTCAAGCGTTTC
GACTTCGAAGGGGAATCCACGTGTTCCGACTTCTCCACTCAGCGCGGGAAGGATCAGCGA
GTCCTTGCCTACTCTTACTACACAACTAACGGGAGCCCGGATTACTTCAGATACTTAAGT
CAGCTGCACGGAACCGCCAAGGACGTGGAGAGACTCTACCCGGGCTGGATCATGAGGATT
TACCACAACACCACTTCCACGGACGTTTTCGGACGCAAGGAGCTCTGTCGCCTCTACTGC
GAGAACGACCACGTGGACCTCTGCCATATCCATGATCTGCCGGGACTTGGAAATTTGAAC
AAGCGC
>c78009_g6;orf1 len=585  frame:3  start:3  end:587  hypothetical protein [Amblyomma maculatum]
GAGGGAGAGGGAGAGGCTGCGGGAACAAGCGCTTCGGCAAGGAGCGTACTAGCCTACAAG
CACTTAGTGTCTCGCCAAACGCCGAAGAGGCTAGTAGTACTTGTGTTTAGTCCCCGAGCG
TTGCCGATTCGACCAGTCATGTGTAACTGTGTCTTTTGTTCCAAGTCGTTCACCAGCTCT
TGTGTGTACAGAAACATGAACGCTTACACCGCAGATAATAATGACAATACGAAGAGGACT
TTTAAACAGTTGAAGCCCTTTTTGACCAGGAAGGAGGAGGTGGCGAACATAAGGGCGAAG
TTCCCTACCAAAATACCTGTGATCGTGGAGCGCTACGCCAAGGAGTCCACTCTGCCCGTG
CTCGACAAGACCAAGTTCCTCGTGCCCCAGGAGCTCACCATGTCGCAGTTCGTCACTATA
ATAAGGAACCGCATGCAGCTCCACAGCACGATGTCCTTCTACCTCCTGGTGAACAATAAG
TCCTTGGTGTCCCTGTCGAGGACCCTCTCCGAGGTGTACAGGGAGTGCCACGACGACGAC
GGTTTCCTCTACGTCACTTACGCCAGTCAGGAGGTCTTCGGGTAA
>c56232_g1;orf1 len=5076  frame:-1  start:5124  end:49  PREDICTED: hypothetical protein LOC100648841 [Bombus terrestris]
ACTGTTTTAATGGCGAAAAATAATTCCAAACCCATATGTGATCCAAACCCTCTTCTTTCG
TGCCAAGATGTCCTATCTGTACCAAGTTCAGGAGATCTTGGGTTCTATGCATTGTCAGCC
AAAGAGTGTGTAGACGACTGCCTGGTCAGTCCACTCAGTGTTTCTTCTTCAGGGAGCTCG
GATACAGAGGCCTTCTCTCTCATAGTCAAGTGTTGTGTAGGTGGTGGGTTGTGCATCAGG
ATGGACAGCCACTGTGACGCACACCAGGCCAACACGGTCACAAACTTGCCAAATCCTGAG
TTTCCTACCAACAAAGTGCCTGATACCTCTACAGATGTGGAGACCTTTGGCATGGTGTGT
GAAGCACAAAGTGAAAGGGATGTGGACCACAAGAGTAGCAGCAGCCAGAGCATTTTAAGT
GTTGATGACACTGCCGAAGTGGCAGCTAATGAAACAAGTAACGTGCCAGTATCATCAGCT
GGCCGTGAGTCCCCAGTTACAGATGGTGGGGCGGATGGGGCCAGAGCTGACCCATACCTG
CCTCCCCAACCTGTTAAATCTTTGTCTGTGATATTCAGCTCTACGCCGTTACATGGTCAC
TTCTCCACTGCTTCTCCTCACATTAGCAGTGGAGATGAGGAGCCCCAGGGCACCTCGGGG
CCCAGCCGTCCGTCCTCGACCACTGCCCCTGGGTCCCCTGGGCTGGGGGGGTCTCTTAGA
GGGATGCCCATCACCCCCTCTGGCCAACAAGGTGTTGTGAAAACAGTAGCAGCATCAAGC
CAGTGTTGTGTGGGTGAGGCTGAGGCTTCATGTACCACACACGTGCTGCACAACACCTCT
CAGCCTGCCCAGCAGCCAGTGGCAGCTGTGGCACAAGCTGCGGCACACACACAGGCCAGT
CTCAACATTCCTGGCTCAATGGCCAACAATAATGCCAATAGCCAACTCCAGGGTAGCAAC
CCTAGCTTTAACCAGGAGACAAAGCAGGCTATAGCCAGCTTACTCCAAATAAGTGCAACC
TGCAACCAATACGCTTCATTTCCTACTTCATCAAAATTCCAGGCTGCAGGCAAGCCTGGA
AAATTTGGTTTTGCTTCCTTCCCCCATGGCTTTATTAAAGTTAATAGGTGGGGCATTCCA
CGTGGCTTGGGTCTCGTAGGCGGGGGAGAGAGTGCAGCCAATGGGTGGGGCACATCGGCC
CCTCAAACGGCTGGGTGGGGTAGCTCTGGTGCCAACCAGGCCGGATCACAAGGCCAATGG
GGAGGAGCTCCCAATCGTGCTGGAGGAGCACCAAACACATCCCCTGGACAAGGAGGGAGT
CTCAAGCCAGCACAGCAAAATAGTGGTCCTTCTCAGCAACCAAGTTCTCCAGCAGGTCAG
CAGAACACACAGACAGGAGGAACAGGAGGGCAGCAGGGACCAGCAGGAGTCAACAATCAA
CAACAGACTCAACAGGGCAACAGCGGACAAGGAGGCAATAGTAATAATACTTGGGCACAA
GCTGCAGGGAAAGGTCTTCCAGCTGGTAGTGGGTCGGGGGATGCTCAAAAACGTCACATG
GAGCAGCAACTGCAGAGTATCAGGGAAGCTTTGCTCAGCAGTGAAGGCTGGGGTGGGGAA
AATGTCAACCAGGAGACAACGTGGGACCTTCCAGGATCGCCCGAACCTTGCAAAGATGCT
AATGCTCCTCATCTGAAACTTAATGTCAATAATGGATGTGACTTATGGGAAAATAACTTG
AGAAATGGAGGTGCAGCCCCTCCAAAGACTCAACAGGCTCCATGGGGCCATACTCCAGCC
ACAAACTATGGCGGAACTTGGGGTGAGGATGATGATGCCACAGATTCATCCAATGTTTGG
ACCGGTGTTCCCTCCAATAATCCACAGTGGGGTGCCAATACTCCAAACCCACCCAACATG
TGGGGGGGAGGGGCACCACCAAAGAAGAATAGTGAATGGGCTGCAGGAGGCAGTGGTACT
GGAGGAGGAAATACACAAAGTGGCTGGGGAGACCATGGCCCTCAAAGGTCAGGTGTGGAA
AATCCACCAAGCGACTGGGGACCAGGAGGCCCTCACAAACCTGGCCCACATGTTGGTCCA
CATGCAGGACCTCACAGCCACAGTGGACCACATAGTGGTCCAAACAGTGGTCCTCACAGT
GGATCTCATGGTGGTCTACATAGTGGCCATCATGTTGGCCCTCATAGTGGCCCTCACAAC
ACTCCTCATGGTGCACCTCATAATGGACCTCATAGTGGATCTCATACTGGACCCCATGGA
CCTCATGGCCCACATAATGGACCACATGGTGTCCCACATGGGGCCCCTCATGGTAACCTT
CCTCACAGTGGTCCACCTGGTGGTCCTGGAGGACCAACACAATGGAATGGTCCAAAAGAT
ATGAAGCCAAGTGGGCCAGTTGGTGCACCAAGTGGATGGGAGGAGCCTTCTCCACCAACG
CAGCGGCGTGATGACGGAACAGCCGTTTGGGGTAACCCACAGCAACAGGCTAATGTGTCC
CGGTGGAAGGAAATGCCCAACCCGAACATAATGGGCAGACCCAACATGCCAGGGCCTCAA
CAAGGCCGCATGCCAGGACCACCAGTTCCACCGGGAATCAAGCCAGATCAGCGCATGTGG
GGACAACATGGGAGAAATGGCAGCTGGAGTGACCCCCCTCACGATACGGGTAGTGGCATG
TGGGGGGAGGAGCCGAAGTCAGGTGGTTGGGGAGAACCACCAATCACATCCCCATCTTGG
GGAACAAAACCGAAGACTCCAACTGGTGGTCCAGTTGGGCCTGGTTGGGGAGAAACAGAT
ATGGAGCTGCAAGGCTGGGGACACCAAAATAAGGTTCCTAAGGGTCTGTCAAAAGAAATA
ATCTACAACAGCAAGCAATTTCGTACACTCCTGGAGATGGGTTTTAAGAAGGAAGATATT
GAAGCTGCTCTTCGTAACAATAACATGGGCCTGGATGACACCTTGATGGAGCTCAGCAAC
CGTGGCATAGCAGGCATGGGAGGAAGTAGTGCAGGGGATGCTTGGCGTAACCCACCTCTG
GAGGAGCATGCTCCCTTCGACCTCACCAACCCCAACTTCCAGCAACGCTTTCCACCAGCA
CCACACCACTTGCCCTTCACCAATCAGCAGGGTAGCTCTGGCAATTCTCCACATGTACGT
GCTCTGATGCAGCACATCCAGATGGCAGTGCAGGCGGGCTACCTCAACCCCCAGATCCTG
AACCAGCCTCTAGCACCAACTACCCTCATGCTTCTCAACAACATGCTCTCGCATATCAAC
ATGCTTCAGAAATTCACGCAGCAGCAGGCCATATGGCAGGCACAGGCTCACATTAACAAG
AACTCGTCACAGACTCTACTTTCGCTCAACGTCAGTATTACCAAGACCAAACAGCAGATC
CAGAATCTCCAGAATCAGATAGCTGCTCAGCAAGCTCTCTATGTTAAGCAGCAACAGCAG
CACCAACATCACCATCAGCAGCTCAACTCTCATATGACTGGCGGTCCCCCTGGCACCCAG
AATGATTTCTTCAACAAGCCCAGTCTTCCAGATCAGCTGTGTAGTAGCTTTGATTTCCTG
GCAGTCAACAATAATCCAGCTATTATCAATGTTCAGCAACAGGGAAGCCGCTTGCACCAG
TGGAAGTTGCCATCCCTAGAAAACGATGAACCCGACTTCATTCGTGCACCTGGGGCTCCG
GGAAAGCCTTCCATGCCTCAGTCTCAGTCATCTCCAAACCTGACACCTCTGCTCGGACCC
TCTAACAGCACGTGGTCTCTGAACCGGACTTCTGAGTCTGGTTGGCCTGAAAGCAGCAGC
GGAGGAAGTGTAGATGTTGCTAACAATCCTGGTGTAGAAAAGGTGGTGCCAAATATGGAT
TCTCGGTGGGTCGCTTCGTCTCAAGCCAACGCGTCAGGGTCTTATGGCCTTGATATCAAG
CCATTTGAACCAGGGAAACCATGGATGATGAAAAACATCGAAGACGACCCTAACATTACC
CCTGGCTCTGTGACACAGTCTCCTCTGGCCTTGGGAATAAAGGAATCGGTCGACTTGTTA
TCCTCAATCAGCAAGACTTCCACCACTAACACTGCTTCAGACATGGCTGGACCTCTTACC
TCTTTCTCCCTCACTTCGAACACCTGGAGCTTCAATCCTGGACCCGGCCACCACGCCGCA
AACTCTCCGTTGTCAGGTGACAGCAAGTTGAGCAGTGGGACCAATGGCAAAAGTGGGTCA
GCTTGGAATGAATCTAGCCAAGGTGGAAGTAATAACCTGGCTTCTGAACTCTGGGGAGCT
CCAGGGAACAAGCTGCGGGGACCACCACCAGGAATGAGTGTAGGAAGCAGTAACAACAAG
ATTGGTGTAGGGGTCAGTGGAGGGTCATGGGGTGCCCTTGGCAGATCCACATCATGGTCA
GGGGAGCAGCAGAGGAACCCCCCAAATAGTGCCTTACATTCTGCTGCAGTTGTAGCTGCC
TCAGGAGCCTGGACCAACTCCCAGCTCCCCTCCCAGCTGCCCTCCACCTGGCTAATCCTT
AGGAACCTTACACCTCAGATTGATGGTTCCACCCTGAAGACACTGTGCATGCAGCACGGG
CCGCTGGTCAACTTCTACCTATCTCTCAACCACGGCTTTGCTCTCGTCAACTACGGCTCA
CGAGAGGAGGCTGCCAAGGCACAAGGAAATCTCAACAATTGCCTGCTGAGCAATACGACG
ATCTTGGCAGAATTTGCCAATGACAGCGAAGTAAAGCAAGTGATGGGACAGCCCACCCAC
CAAGGCCAAGCTGCCCCACCCACACCAGGCCCAACTAATGCCTCCAGTTGGGGAGGGTCT
GGACGTGGCTCCACACCAACTTCCCAATCTTCTGGGGGTTCGAAGGTGGACTCCTGGGGG
AATGGAAACAGCTCCAACCTCTGGAGTAGTGGCCCTGGAGGTAGCTCCTCTCTGTGGAGT
GGAGCCAACATAGGGGAGGGAGACCCACACCGTGCCACACCTTCCTCACTTAAGCCCTAC
TTGCCCGATGGCCTTCTCACCTCTGAGTCCATGTAA
>c17276_g1;orf1 len=201  frame:-3  start:201  end:1  elongation factor P, putative [Phytophthora infestans T30-4] &gt;gi|262107698|gb|EEY65750.1| elongation factor P, putative [Phytophthora infestans T30-4]
CACATTAACGGCAATCAAGTGCGACCGGGAATGGCGTTGGAAATTGACGGTAAAATTGTG
CGTGTGATGAAGGCGCACCACGTGAAGCCTGGGAAAGGGGGTGCCTATGTGCAGTGCGAT
ATGAAGGAGATCAAGACAGGAAGCAAAATGAGTCGTCGATTTCGCGCAGCAGAGTCATTG
CAAAAAGCATCTCTTGGCCCG
>c77537_g1;orf1 len=585  frame:2  start:95  end:679  Chain A, Crystal Structure Of E3_19 An Designed Ankyrin Repeat Protein &gt;gi|110590886|pdb|2BKG|B Chain B, Crystal Structure Of E3_19 An Designed Ankyrin Repeat Protein &gt;gi|28274850|gb|AAO25690.1| ankyrin repeat protein E3_19, partial [synthetic construct]
GTGCCGTCCTTCACTGCAGCTCTGGGCCGGAGAGAGCGAGGAACCTCTGCAATGAGGAGG
TTTGTGGTTTTGCTCGTCATGGTGGTGACCCCTGCTGTGTGTGGCGCCCAGAAAAACAAT
GCCTTGATTCTGGCTGCGAGGAACGGGAACCTGGGTCGGGTCAGGGAACTCATCGCCAAC
GGAGCGGACATCTTCCAGCGCGATATCCGAAACCGCACGAGCCTTCACACTGCGGTCGGG
AAGAACCACCTGCAGATCGCCAAAGAACTCATCGAAGCCGGCATCCCAGTAGACGTCGCC
GGCAACCATGACACCACCCCTTTGTTCCTGGCGGCCAATGGAGGCAATGTGGAGATCGTG
GACTTCCTGCTGGACCTCGGGGCGAATGTCCAGCATATCAATGGCTATGGAGCGACGCCT
CTGCACTGGGCCGCCGACACCGTGGAGGGCGCCATGACGATCGAGCAGCTCCTGATACAC
GGCGCGCCCTTGAACCATCCCGACAACAGCGTAAGCCGAGATCACGTGACCGCCTGGTGT
CCCTGCAGGCAACACGCCCCTGCACCGAGCTGCTGCGGGCGGTAA
>c77537_g1;orf2 len=1110  frame:3  start:624  end:1733  Chain A, Crystal Structure Of E3_19 An Designed Ankyrin Repeat Protein &gt;gi|110590886|pdb|2BKG|B Chain B, Crystal Structure Of E3_19 An Designed Ankyrin Repeat Protein &gt;gi|28274850|gb|AAO25690.1| ankyrin repeat protein E3_19, partial [synthetic construct]
CCGCCTGGTGTCCCTGCAGGCAACACGCCCCTGCACCGAGCTGCTGCGGGCGGTAATCTG
GGCGGTGTCGTCATCCTGCTGGCATGGTGCGCCGACGCCTCGCTCGTCAACGCCGAGGGC
CTCACGCCGCTCGACACGGCCGTCGCGAAGAACCAGCCCCAGATCGCCGAGGAAATTCGG
GGCGCGGAGCCATGCGAATATGACCCTTGCGACAAAATTCTTGCAGATGGCTCTCTCCCT
GATGATTCCCCACAGCTCCTTGCCTGCCAGAATGTCACCTGGACGCCTCCTGTCTCTCCA
GATAATGCCTGCGAAATCAAAGGGCGGCGGTATAGCAACGGCGCCGAGTGGTTTGACGGC
TGCCGAGAACACCGTTGTCAAGAGGGGCGTGTCTGGTCCAACGCCACCGTCAGCGCCTCG
TGTTGTGAAGACGGCGGCCAAGTTTATCCCGCGGGACACATCTGGGAACGGGGATGCTAC
CTCCTCATCTGCTCCGAGGGCCGGCCGGAGGCGCTGGCCCTTCTCAACACGTGCTGCGAG
GTGGACGGAGAGGCTCGCGTCCACGGTCACACTTGGACGTCCCCCTCTGGCTGCTTCACC
TTCACGTGCAACTCGGGAGTGGTGGAGGAGGACGTGGTTCCTGACAACTGTTGTATGGAA
GGGAACGAGCGATATATACAAGGCCACACCTGGACGGAAGGTTGCAAGGAACACATCTGT
CGCGCAGGTGTAGTTAATGACCTGGCAGTCGCTGCAACATGTTGTCAAGTAGGAGAAGAC
GTGTACCCAAACGGCCACATCTGGAGGGACGACTGTGTTCTCTATTTGTGCAACTCTGGC
ACGCCGCAGAACATAGCGGTGCTCAGCTCATGTTGTGAGAGTGAAGGGGAAATGTACTAC
GACAGGCAGGTTTGGCCAGTGGGATGCGCGAGGTACACCTGCAATTACGGAGTGGTTGAG
GAACTCCCGATGCTGGAGACATGTTGCCAAGTGGCCGAGAAAGCCTACAAGGACGGCGAG
ACGTGGCAGGCGTCTTGCTACGAGTTCGGCTGCAAGAACGGGACCGTAGAGCTGCTGCAA
GTGCTGAACATGACGCACTGTGAGTGTTGA
>c71876_g1;orf1 len=693  frame:2  start:125  end:817  PREDICTED: protein FAM173B-like [Megachile rotundata]
AATAATAAGAACATTTGTTTTGGGGATATGTCAACTGTAGAGAGCCAATTGCTACAGCAA
ATAAGTGTTACCGAAGAAAGACCACAGCATAGCAAAAGAAATGTGGGTTTAGTGCTCGTT
GGCCTGACTGGAGGAGCAGCCATTGGTCTCAGTATTATTGCTGCTCCTTTTGTTGCACCT
GCACTGAGAAAGGTGTGTCTTCCCTATGTCCCAGCAACAACCCAGCAAGTTAATAATGTT
TTGCGAGCCCTCAGAGGTCGAACTGGAACACTGGTGGATCTAGGCAGTGGTGATGGTCGC
ATAGTTGTTGCTGCAGCTAAAGCAGCTAAATTATCTGGCGTTGGAGTAGAACTTAACCCA
TGGCTAGTGTGGTATTCACGCTGGCTTGCCTGGAGGAAAGGCGTCTCATCCTCGACTTCA
TTCATGACACATGATCTTTGGAAGTTGAACTTGCAGCAGTATAAGAATGTTGTGATCTTT
GGTGTTGAGGAAATGATGCCAGATTTAGAGTCAAAGTTACTGCAAGAGCTGACTGCTGAT
GGATGTGTGGTTGCCTGCCGGTTTCCATTACCCACCTGGCAGCCAATAGCAGTATTTGGA
GAAGGCATTGACACTGTTTGGCTCTACAGAAGACCTAATGATTATGCAGTTGACAAGAGA
AAAGATCATGAAAGTTTTGTTGATAATAGATAA
>c53531_g1;orf1 len=558  frame:-3  start:2174  end:1617  PREDICTED: ERI1 exoribonuclease 3 isoform 3 [Saimiri boliviensis boliviensis]
CCAGGAGAGATTAATTCAACCGCAGACACCTTTTTATTTCAGGAAATAATTGAGTTCCCA
GTGTTGAAAATAAATGCAAGCTCATATGAAATAGAATCGACTTTCCATGAGTTTATAAAA
CCTGTCCACCACCCAACGCTGACTGACTTTTGTACAAGACTAACGACTATTTCACAAGCC
GAGGTGGACAATGGCAAGTCATTCCATACAGTGATGCACTTGTTTGACACATGGATCAAG
AAGGAGGTTGGTCTAGACAAAAAGTTCCTCTTCATAACATGTGGAGACTGGGATCTTAAG
ACTATGCTGCCAAGCCAGTGCAAGATAGAGAACATCCAGGTGCCTCATTATTGCGACATG
TGGCATAATATTAAAAAGTCTTACTCGTTAAAGACAGGGGTCTATGTTAAGGGTATGATG
CCCATGCTTACGGGGTTGAAACTACAACATATAGGAACACATCATAGAGGCTTGGATGAT
TGTAAAAACATTGCCAACATCCTGCGAGCACTGGCAGACAGAGGTTGCAAATTTCAGCCA
ACCAATTATAATGAATAG
>c390_g1;orf1 len=402  frame:-3  start:611  end:210  conserved hypothetical protein [Phytophthora infestans T30-4] &gt;gi|262097470|gb|EEY55522.1| conserved hypothetical protein [Phytophthora infestans T30-4]
GGAAGCCGAGCGTCCAGGAGAACATACAGATCCATCATGAACCGCTTTGCCGCTGTCCTT
CGCCCTATTGCCCGTGCTTCGACCCGTTCGGGAGTCACGGCTTTCAATGCCGCTCGTTCG
CAACAGATCCGGTTCTTCAGCGCACAGACGTTCTTGGACAGAAACGAAGTGAGCGACCGT
GTGTTGAATGTGATCAAGAACTTCGAGAAGGTGGATGGTGAGAAGGTGAACGAAGTGGCG
AAGTTCGTGGAAGATCTTGGCTTGGACTCGCTAGATGTCGTCGAAGTCGTGATGGCCATG
GAAGAAGAGTTCACCATCGAAATCCCAGACAACGAGGCGGAAAAGTTGACGACGCCTGCG
CAAGTGATCGACTACATTTCCTCGCACCCAATGGCCAAGTAA
>c122000_g1;orf1 len=393  frame:1  start:1  end:393  cathepsin B [Naegleria gruberi] &gt;gi|284091231|gb|EFC44879.1| cathepsin B [Naegleria gruberi]
GTTAATGTTGTTTTATCACCACAAGATTTAGTATCATGTGATAATGGAGATATGGGATGT
AATGGTGGTAGATTAGGATCAGAATGGTCATACATGGAATCAACAGGTATCGCAACAGAT
CAATGTATTCCATACACAGCAGGTGATGGTAATGTAGAATCATGTCCATCAAAATGTAAA
GATGGTTCAGCAATCAAAAAATACAGAGCAAAATCATACGAACATGTAGGTGGATTCTTT
TCATTCAACAGAGAAGAAGCTATCATGAAAGCTCTTTTAGATGGACCAGTTGAAGGTGCA
TTCTATGTATATCAAGATTTCATGAACTACAAATCAGGTGTATACAAACACACATCAGGA
TCATTCTTAGGTGGTCATGCAATCAAAATTGTT
>c68752_g1;orf1 len=3141  frame:-3  start:3291  end:151  conserved hypothetical protein [Ixodes scapularis] &gt;gi|215510112|gb|EEC19565.1| conserved hypothetical protein [Ixodes scapularis]
ACAAACATGGCAACGTCATTAGAAGAGCGCCTTAAACTTAAGCAATATCAAGTAGACACA
TGGACAACCAGAGAACAGCTATGTCTTGCATCAGCTGTTATGCGCAGTGGCGACCAAAAC
TGGGTTGCTGTAAGACGCAATATAAAGATGCTGACTAATGAAACTAGTCGGCCTCCTGAC
TGGTATTCAACAAAAAACTGTGCTCTACAATATGCAAAATTACTGGAGTGTGTAGACACC
CCAAAAAGAAAGAGGGAACGTGGAGATGCATCCAATGAAACGCCAGGGGAAATTGTCACC
AAAATGTTAAGTAAACAGCGTGTAGAAGAGCTTCGTGCAGCTGAATCAGAGGAGCGAACA
GAATATAACAAACTGAGGCGGGAAATACAGCAACTTGAGGATGGATTACTTGATAACCAA
CTTGATGCATTTTGGGAAGAATTACAAAGAGAAAGAGCTGAGCAGGAGGAAGAAGAGAGG
AAGCACCAACAGTGGCTCAAGGAACGTGAGGAGAAAATAACAGCAATCCAACAAGCTTTG
AAACACCAAGGCCCAAAGGTACCAGTACTCCCAAACAAGAAAAAGCAGAAACTGCAGTGG
TCAGGAGGATTATCAATGGGTAGAAGAAACAGCGGGGTCTCAGAAACCTCATCCGAGGTT
GACAGTGCAGTTGACAGTCCAGAAATAAGTGAGACTGTAACTGAAAGTCCGGCTCCAGAC
GAAAGTGTGTCACAAGAACCAGAACCAAAGCCAACACCTCCCTCTCCACTGTTGTCTTCA
CTCCTCAATAAGTCTCCTATTACTGGTGCATCAGGATCCTCTACATCTCCTTTGCCTCCA
TTGAATCTTGGCAACAAAAGTGGAAGAGGAAGTGGGGTCTCTATGGCACTTCAGAACCTG
GTCAACTCGGCCATCTCAGGGACAGATGCTAACAAAGACACTTCTGCAAAGACCAGTAGA
AGCCCAAGCTTATCAGGATCATCAACTTTGTCACGCCTTCTAGACCTGCCTCCAAGCACT
CCAGGAACTGCATTGCCCAGACTACCTGATATTTGTGGACCAGTAACTGAGTCTAAAGAT
GAGGAAAATTGTGGAGGTTCTAATGCACAAAAATGTGAGGAAGAAAAAAAGGAAGATAGT
AAAGACTGCCCAAATGTTGAAGAGACCAGAGAGAAAGAGCAGAAACCTAAGGCAGATGAA
GTACCTAAAGAAGATGATACTGCAGAAGCAATGGAGGTAGAAGAGAGCAAGGAAAGCAAA
GTTGAAGAAATCAAAATGGAAATGCAAGCTGAAGAGAGCAGAGGTGAACAAGAACTCCAA
GAAGAACAGGCAGAGAAGGCTGAAAAAATTGAAACACTGAAGGAAGAAAAGGAAAAAGTG
GAGAGCAAAGAGACAGAAGATGTTATGGAGACGCAGTTTATAGTACAAGAAAAAGCAGAA
GAGAAAGTGAAAGAATCTGAGCATCATGAACAAGAAGAAAAAGAGAAGCAGGTCCAGCAG
GATTCGGAGCAAGAAGCCTCTTCAAGCAAGGAATTGGAGCAGCCCACAAAGCGCCCAGGT
CATCGTGGTCGCAAGAAAACTAATAACACTGTTTTGTCACCCCAAAGTACCACCATCACC
ACAACCACCACTACTACTACCACCACCACTCCCAAGTGCAGTGAACCTGCAAAAGTCAGT
GTCCCCACCTCTCCAACTTTGGACAAGGTTGCATCCCCAGTCTCTTCTGCCATTGTTCCC
ACCATCACCCCTAGTCCACCACTGGCTGCCAGTAAAATTGACCCCAACTCTGAGTGTGAA
AAGAGTAAAACCCCGTCTTCACCAAAGCTTGCTGGCCTCCCCACTGCAGCTGCGGAAAAA
GACAATGTCCCCATCCAAGGAACACCCACAAAAGATGTGAAGGGGGACATCTCTCTTGAG
GACAAAGGGGATGTAAAGAAGGCAGAGGAGAAACCTGACAAAGAAGCAGATGGCAAAGAT
ATCAAGAAAAAAGAACAGAAGCATGACAAGTTTGATGAGTTATTGAGAGAAAAAGACAAG
AAAAAAAAGGAAGAGAAATGCCCAAAACAGGAAGAACCAAACAAAGAGAAGGAAAAGGAG
AAAGAGAAAGAGAAGAAGGAGGATATAAGTATTGTGAAGAAACCTGATGAAAGCAAGCCA
CCTAAAAGTGAAGACAAGGAAATTAAAGAAGAAAAGCCTGTAGTCAGTGATTCAGAAAAG
AAAAAAGAAAATAAGAAAAATGAAGACATGAAGCCAAAGGAAAAGAAAAAGGAGGATGAA
AAGGCAAGTTCCAAGAAGAGGGCAGAGGAAGATGAAGAAAGAGCCAACAAGAAGAAGAAA
ACAGAGGAGGAGGAAGAAAAAAATGCTAAAAGCAAGCCATCTGAGGAGCAGAAACCAGTA
GTGAAGAAGCCAGCTGAAGAAGAAAGCAAGGAAGTTGACACAGAATCGGATAAAAAGAAA
AATAAGAGCCTAAAAAAGGAACAGGAAGAGGATTCCCAGGATGGCCAAGAAAGCAAGGAT
TGGATGAGTGAAGTGGAAAGGATCTTCGTCAGGAATACAAAGCGCAAAGTATCTGGAGGA
GATTTTGCTGGATCATCATCCCCACTAATAACAGAGTCTGCACCAAACTCTCCTGCTTCT
ACCCACTATGGGGATGATCCTGAACATGAACGATCATACAGATCATGGAAAAAACCCATC
ATGATCTTGTGGAATGAAATTGCTGCACACAAGTTTGCATCCTTATTTTTACGGCCAATT
ACTGATGATCAGGCTCCAGGATATCATTCAGTGGTGTACAGGCCAATGGATCTTCAAACA
ATCAAGAGAAACATAGAAAGCGGAGTAATAAGAAATACAGCTGAATTTCAACGTGACATG
ATGTTGATGTTCCTGAATGCAAAAATGTACAACACCAGTGATCATAACGTTTATCATATG
GCTCACCAGATGATGAAAGATACAGTTAGCACCATAGAGGAATTCTTGAATACACAAATG
CTGGCTAGAGCAGAAGAGACTCCTCAGAAATCCCTAAGGCGGGAAACTCGTGAGTCCTCA
GCAAAGAGAAGTGATGATGATCCGAAGAGGAAATCAAGAGATAGTCTTGATGAGAAAAGC
TTGAAGAAAAGAAGACTGTAA
>c68989_g1;orf1 len=1386  frame:-1  start:2582  end:1197  PREDICTED: COP9 signalosome complex subunit 2-like isoform 2 [Nasonia vitripennis]
CAAAAAAGAGACCGCGAGGTTTTAGTAGTTTATCCGACCAAACTCACCATCATGTCGGAC
GCCGAAGATGATTTTATGTGCGATGACGAAGAAGAATACGACCTGGAATATTCTGAGGAC
AGCAACAGCGAGCCAGATGTCGACCTTGAAAACCAGTACTACAATAGCAAAGCACTGAAG
GAAGATGACCCAAGGGCAGCCCTCACCTCTTTCCAGCGCGTCCTGGACCTGGAAGCGGGC
GACAAGGGGGAGTGGGGCTTCAAGGCACTCAAGCAGATGATCAAGATTAACTTCAGACTG
GGCAACTACGAGGAGATGATGACACGTTACAAGCAGCTTTTAACTTACATTAAATCTGCT
GTTACTCGCAACTACAGTGAAAAGTCCATCAACTCTATCCTAGATTATATATCAACATCA
AAAAATATGGAATTATTGCAAGATTTCTATGAAACAACCCTAGAAGCCTTGAAAGATGCC
AAAAATGATCGCTTGTGGTTTAAAACAAATACAAAATTGGGGAAGCTCTACTTCGACCGG
GAAGACTACACTCGGTTGTCAAAGATCTTGAAGCAGCTTCACCAGTCTTGCCAGACAGAT
GAGGGTGAGGATGACCTGAAGAAGGGGACACAGCTCTTGGAGATTTATGCTTTAGAGATC
CAGATGTATACTGCTCAAAAGAATAACAAGAAGCTGAAGGCTTTGTACGAGCAGTCGCTT
CACATTAAATCAGCAATTCCCCATCCACTTATTATGGGAGTGATAAGAGAATGTGGCGGA
AAAATGCATCTGCGTGAGGGAGAATTTGAAAAGGCCCACACAGACTTTTTTGAAGCATTT
AAAAACTATGATGAATCTGGTAGCCCAAGAAGAACAACCTGTCTTAAGTACCTTGTTTTG
GCAAACATGTTAATGAAATCAGGTATTAACCCCTTTGATTCCCAAGAAGCAAAGCCTTAC
AAGAATGACCCCGAGATTTTAGCAATGACCAACTTGGTGGCAGCGTACCAAAATGACGAT
ATCAATGAATTTGAGACAATCCTAAAGCAAAACCGAACCAATATCATGGATGATCCTTTT
ATCCGGGAACACATTGAAGATCTGCTGAGAAACATCCGAACCCAAGTGCTCATAAAACTT
ATTAAGCCATACACAAGAATTCATATACCTTTTATCTCTAATGAACTCAACATAGATGCA
ACAGATGTGGAAGCTCTCTTAGTGCAGTGTATATTGGACAACACCATTGATGGACGTATA
GACCAGGTGAACCAGGTGTTGGAACTGACTCGAGGAGCGGAGGGTGCTGCTCGCTACACA
GCCCTTGACCGGTGGACAAACCAACTCCAGTATCTGCAGTTTGTTATTGTAACCAAAATG
AACTAA
>c51006_g1;orf1 len=228  frame:1  start:1  end:228  PREDICTED: similar to Zinc finger protein 271 (Zinc finger protein 7) (HZF7) (Zinc finger protein ZNFphex133) (Epstein-Barr virus-induced zinc finger protein) (ZNF-EB) (CT-ZFP48) (Zinc finger protein [Bathycoccus prasinos]
TTTAGTCTGGTGACACACATGAGACTTCATACAAAGGAAAAGCCATACACCTGTGAAATT
TGCAATAAGGCTTTCACGCAGAATAGTGCCCGAGTGATACACATGAGATTACATACGAAT
GAGAAGCCTTACAGCTGTAAGATTTGCAATAAGGCATACACACAGAATATTGGCCTAGTG
ATACACATGAGAGGACATACAAAAGAGAAGCCATACAATTGTGAGATT
>c83762_g1;orf1 len=11712  frame:-1  start:11834  end:123  Cubilin [Crassostrea gigas]
TGTCCAGCTGCGGCGCGGGGCTATAGTGTTGAACAAGCAGAATTGTCACGGTGCCGCTGT
TGGTGCCGGCGACTCGTGCGATTCGTAGACGTCAAAATGTTTACGGTGATAAAGACTCTG
TGTGTGGTGGCCTTTCTCGCGCTGCTGTCGGGGCCGGGCGCAGCTGTTCTCAATGACAGG
CCCAGGATGCGTTGCGACGAGGGCCACCTGTACCTCGAGGGCGGGCAAGGCAAGAACATC
AGCCTCGTGACCAAAGGCAGAGGCGCCGTCGTTATCAACGGCTTAGATATTGCCGGATCA
ATATCTTTGATGTCAGCAGTACGCCCGCAGTTGGAAAGCCTCAACAACACAGACCTCGGC
TACCTCGTCAGGAACCTCTCCCGTGTTGCGCAGACGGTGGCTTCTCAGCAGTGGATTTCG
TCGTCCATTGAAGGGCTGAAGACGAATGCTTCAAGGAGTCGAGGGAACATTGCAACATTA
CGCAACGACGTGACCAGCATCCAGTCGACCTTGCGTGACCGGCTTGACCCCTTAGTGGCC
AACGTGAGCCAGCTGAGCACCCAGGTCGGCCTCATCACTCCCGAAGGAGGTCAGCGCCTT
CAGCAGATCAACACCGTCATTCAGAATCTCCAGCAAGCGAGCACGGAGGCCGCGTCCGCC
CGGCAGGACCTGGTCGACCGCGTGATCCCAGGTCTCCGGCAGGACGTGACGCAGCTACAG
ACGGGGATCGTGGGGCTGCCGCAGCTTCGGGACCGCATCGAGGCTCTTGAGGCGCAGGTC
AACGGCTCGGACATCTCGGACTCCTCTGGGCCCTTGTCCGCCAGTGACAGCAGCACCATC
AGGAGGATAAAGAGGAATCTGAGACGGCTCAACGCGCGTCTGCAAGTGAACGAGTGCGCC
AGCGGGCCCTGTCTGAACGGAGCCACGTGCATCGACGGCTACATGTCCTATACATGTTTG
TGTCCGAAGGGCTGGACGGGCGAGAACTGCGACGACGACTTCAACGAGTGTTACGAGTTC
TTCGGGACGGATCTGGGGTGCCAGAACGGTGCCACGTGCGTCAACACGCCAGGTAGCTAC
ACGTGCCAATGCGCGGCTGGGTGGTACGGCGTGCACTGTACCCTGAAGACGGACTCGTGC
ACGGCCTCTACCGGTTCCTCCCTCTGCGGTCCTAACGGAGTCTGCATCAACACGCCCCGC
AAAGGACATTCCTACTCCTGTGTGTGTGATGAGGGTTGGACGCCCGGAAACAGTACCCCG
GCGTGCGTGGATGTGAACGAGTGCACTTCCTATCACACCCGCTGCTCGTCGCTTGTCACC
TGCGTCAACTACCCTGGTGGTTTCCAGTGCGGCCCGTGTCCAACAGGTTACACCGGCGAT
GGGTTCCAGTGCCAAGACGTGGACGAGTGCCTTGTTAACAATGGGGGCTGCTCTCCCTAT
AGTATATGTCATAACACAGTGGGAGGACGCCGCTGTGGCCCCTGTTCCTCCGGCTTCACA
GGCAATGGCGAATCCTGCGTACCTGCTCCTCGACCCTGCCAGCAGTCCGCCTGCCATCCC
CTTGCTACGTGCGTCGAGAATCCGCAAATGCCCAACGGGTACCAGTGCGTGTGTCCGCTC
GGGTATCACGGCATGGGCATCGGTATGTATGGCTGTGCACCCGTATCTGGAGGAGGAGGA
GGAGGAGGGCAAGCCATTCAACCTCAACCTCAACCTCAGCCGACGAACCTGTGCCAGAAC
CAGCCGTGTTTGAACGGCGGGACGTGCGTGCAGTTCCCCGGATCTTATACCTATACGTGT
ACATGCCAGCCGGGTTACACAGGACACAGTTGCGAAACGCAGATCAACGCCTGTGCCAGC
AACCCGTGCCTGAATGGTGGCACTTGCACTCCCGGCTTGATTTCCTACACGTGTACTTGT
CCGTCGTCCCACACTGGAGAACGGTGCCAGACGGAGGCCGAGGAATGCGGAGGTACCTTT
TACGCCGACGAGGGCACGGTGGCCTACCCTGGTGTCGAAGGTGTCAACTATAACCACAAT
GTCAACTGCGCCTGGATTATTATTGTGCCAGCAGGAAAGGTCATCAACGTAACCTTTGAC
CACTTCCATCTGGAGGGGGGAAGCTGTCGATATGATTGGCTGCAGGTCCACGACGGCAGG
AGGCCGACGGCGCAGCTGATTGGAAGCTACTGCGGATCGACGCTTCCGGGCAACAATGGC
ACCATTATCAGTACACACAACTCCATTTACCTTTGGTTCCGCTCCGACGAGTCTTACGCC
GCGACCGGGTTCAACTTCACGTGGAATACTACTGACCCGGAGTGCGGAGGTGACATCAGG
CACCTGGAATACGGTTCTATAAACTCCCCCGGGTACCCTGGGCGTTACCCGGCTCTGCGC
GATTGCTACTGGACGATAAGGGTCAACCCTGGAAAGAGGATCAGGTTCCACTTCGCAACG
CTGCAGATCGAGGAACACGCCAACTGCAGCTATGACTACCTAGAAGTCCGCGACGGACTG
ACGGACTCGGGACACCTCCTGGCGAAGTACTGCTCCTCGCAGGCGCCGCCGCCCCTCACC
ACCTCGGGCTCGGAGGCCTTCCTGCACTTCCACTCCGACTACGTCCTGACCGACACAGGT
TTCCACATCGCCTTCAGCTCCGAGCCCGGAATCCCCGGCTGCGGAGGTCTGCTGACGAAC
GACATGGACGAGTTCTCGGTGCCGACGCTGAACGAGCGGTACCAGAACAACATCCTGTGC
GAGTGGTTGATCCGCGTGCCCCCCGGCGAGGTCATCCAGCTCAACTTCACCGAGTTCCAC
CTGGAGGGACCTTCGTTCGGCAGCCGCTGTCGTTTTGACTATGTGGAGATCCGCGACGGG
GGCAGTGCCGAGAGCCCAGTCATGAGCAGATGGTGTGGAACCAATCTACCGACGGCCACG
ATTTCGTCATCCAATCAGCTGTTTGTTTCATTCCACTCTGATCATTCCATCACCGGTCGT
GGGTTCACTGCCAATTATCGAGTGGCATGCGGAGGGGAGTACACCGGCTCCACGGGACTA
CTCCGCTCCCCCTACCATCCGCAGAGTTATCCGCACAACAGGGAGTGCGTCTACGTGATC
TCCCAGCCGGTCGGAAAGGCTATTGTGCTAAACTTCACCGATTTTGATATTGAAGGACCC
TCTTACTGGGGTGGCTGCCGGTGGGATTACGTGGAGATCCGCGACGGCCGACGGGAAACC
TCTCCGAGTCTTGGCCGTTTCTGCGGACCCGAAACCCACCGACCCGACCCGATCATCTCC
TCACACAACTACATGTGGATCAAGTTCGTGACGGATGCGAGTGTCAGCAACCGGGGCTTC
ATCGGGAACTACACCACGATTGATACGTCGTGCGGTGGCATCATCCGTGACCTGTCGGGC
CACATCAACTCCCCCAACAGCCCCTCCATGTACCCGGGCACAACCGACTGTCGCTGGATT
CTCGACCTTCCGCCTGGCCACGTCGTCCAGATCACGTGGCATACCTTTGCACTGAGTACC
AGTAACTGTCAGACCAATTACGTGGCCATTTTCGATAATTCGTCCATTACCGGGACTGGA
GAACAGATGGGAGAACGTTTCTGTGGCACCAATACGCCCCCGATTATGACGTCATCGAGC
AACCTGGTCACCATTCACTTCCACGACAGCTACTCCTTCAGCCAAGATTCCTTCTCGGCC
ATATATCACGGGATCGACTCCTCCACAATGTGCGGAGGCCACTACCACACGCAGGTGGGC
ACCCTCACCTCGCCCAACTACCCGCTCAACTACCCCGACTCCCGCACGTGCGAGTGGACC
ATCACCGTCCCGCGCAGCCACCAGATCCGACTCATTTTCAACGAAGTGGATATCGAGCCT
TCGCGTGACTGCTATTACGATTACTTGGAGATCAGAAATGGCGGTTACTCTACCTCTCCC
TTGGTGAAAAAAATATGCAGCAAAAACGCGACGGTCCACGATATTGTGTCACACTCCTTC
CAACTCTACTTAAAGTTCAAAACCGACTCCTATTCGAATTATAGAGGGTTCAACATCTCT
TGGGAAATGGCCGACTCGCAATGCGGCGGCGAACTCACGGCCGTGTCGGGAGAGTTCGTG
TCTCCGGGCTACCCAGAACCCTACCACAACAGCGCCCTCTGCGTGTGGCGGATCCGGGTG
GCGGAGGGCAGCAGTGTCCGGTTGAGGTTCATTGATCTCGACCTCGAAAATGCTTACAAC
TGCATGTACGATTTTGTGGAGATACGAGACGGTGACAACGAGAGGGCCCCACTGCTTGGA
CGTCACTGCGCAACAGCCGACCGCTTCGTGGGTTACAATTCGTCTTCTAATACGATGTAC
ATCTCCTTCCTTGCGGATCATACTATCAGTTCGAGAGGATTCAAGGCGCATTATACAGCA
GTATGCAACCGCGTGATCACGGGTCCACGAGGGGTCATAACCTCGTTCAACTACCCGAAC
CCGTATCCCCACGACCAGAACTGCACGTGGACGATCAGAGTCCCCCAAGGAAACGCGATC
AATGCTTCATTCAGTGATTTCGTCTTGGAGGAGTCGAGGAGTTCCGAGACCGAGCTGTGT
TACTTCGACTTCGTGGAGCTACGTGAGGGGCGGGGCAGCGAGGCGGGGCGCTCCGTCATC
GGGCACTACTGCAGGACACACCCACCGCCGCCCATCGGCACCTCGCCCACCATGAACGTC
CTTGAGGTGAACTTCGTCAGCGATTACATTGTGGCCGACAACGGATTTCGTCTCGAGTGG
GTCGTTAACGGCTGCGGAGGCGAGCTGACGAAGGCAAGCGGGTCCTTCCACAGCCCGAAC
TACCCGAACGCCTACCCGATCAACACCGACTGCGAGTGGCATATCCGCACCGCCCCGGGC
ACCAAGATCGAGATCACCGTGCACGACTTCGATCTGGAGAGCTTTGGCAACTGCGTCTTC
GATTCGCTGAAGATCTACGGAGGCCCTGACGCGTCTTCGCCAGAGCTGCAGACGCTGTGT
CACCGGCAGACGAACCCCATCATCGCCACTACCCAGGGCAATAGGGCCTTCCTCTCCCTG
CATAGCGACCAGTCTGTCAGGGGAAAGGGCTTCAATGCAACCTACAGGACTCTACGTGAT
GGATGCGGGGGCGTTTTCTCGGCACCCGAAGGCACCATTCACACCCCTGGCTACCCCAAC
CAGGACGTCACCAACAGCGACTGTCAGTGGACTATCACTGTCGACCGTCTACACGTTGTG
GAATTCAACTTCACTGACTTCGACATCCAGTTCAGTACGAATTGCAGCGACGAATACGTA
GCGGTATATGACGGCACAGATGCCACCGGACCCGAGCTGACGAAGCGCTGTCTCGACTCC
CCGACGACCCCGAATTTCGTTCGATCCACGGGGAATTCCCTCACAGTCCGCCTCGTGTAT
GCTGGGACGTCGCATGGCCGAGGGTTCACTGCCTCGTACAAAAGGGGCTGCGGGGCGACT
GTCAACGTGTCCATGGAGGAACGTGGAGAGCTCGTGTCCCCCCACTATCCCCACCTCTTC
ACTTCTGGTCTCAACTGCTCGTGGCATCTACAGGCTCCTGAAGGTTCCCGAGTCATGCTT
CACATTGCCCACCTGGATATACACACGAGAATCCCGAACATTAACAACTGCAGTATGGAC
TATGTTGCGATACTAGACGGACCTAATAACCTTGCGCCTGAACAAGGAAGATACTGCGGG
TCACACACACCCCGTGCTATTATCTCCTCCGCAAGATATCTTACAGTTAATTTGGTCACA
CTGTATGGTTTCGGTGTAGGATTCAGGGCAGTGTACAGCGTCCTCACATCGGGCTGTGGA
GGTGACCTGAGTTCGATGTCTGGAGAGTTGGCCACGCCCCACTATCCTCAGCCTTACCCA
AGCCCCATCGAGTGTGAGTGGAACGTCAAAGTCGGCCCAGGCAACCAAGTCCAACTCAAC
TTCTTGGAATTCGACCTCGAGAACAGTCAAGGATGCAACTCAGACTACGTCGAGGTGCAC
GAGAGGGATCCTGCAGGACCCTTGCTACTCCACAACTGCTCCACCGAACTCCCGGACTCC
ATCACCGCCCACGACTCCCTCTGGATCAAGTTCCGGTCGGATGAGACGGGCGTGGGGGCC
AAGGGCTTCCTCGCCTCATATAGCCTGGTGCATGCTGTGACCAACCTAAGGGACAGCGGA
GAGGTCGTGTCCCCTATGTACCCTCACGTGTACAGGGGCGAGGACATTACCTGGCAGATA
AGGGTGCACTGGAGAAAGGTCGTCCGCATTACCTTCTTAGATATGGACATTGAAGGCAAC
CCCGTCGACGACACTTGCATCTCCTCTGTGCAGGTTTTCTCAGGCTACTATCTAAATATA
GGTACTTTCTGTGGATACGAGGTACCTCCAGACCCTATCTACAGTAGATGGAGTGTAGCG
ACGGTCAAGTTCCACACGGGACATCATAACGTGGGTGCCAGGTTCCGGTTCCGCTATGAA
GCCGTCGACCAAGGGGCTTATCCTCCCTCAGCAATGGTCAGGCAAGCCGACAGCAACTGT
TCCTTCCTCGTGACGCTCAACGAATCCTCTACAGTCATAAAGAACCCAGGCCACCCAGGA
TACGCTAACAACCTCAACTGCGAGTGGGTGCTGGAGGCTCCCGCACACTTCCGCATTCAA
ATCTGGATGCGTTATGAGCTGGAAGAGTCTCGAACTTGCCATTACGATCGCATAGATGTT
TATGATGGCATCGAAGGCCGTCAAACTTGGAATAAAACACGGACACTCTGCCGTCGATCT
CAGTGGGCAGAGAAACATTTCAAGTCGAGCGGCCGCTACTTGAAACTCACCTTCAAAACC
GACCACTCCGTTACTGCAAGAGGCTTCGAGGCCCATGTCATGCCAATCTGCGGTGGATAC
ATGCATGGTCCTGAAGGTGTCATTGCGACACCTAACTACCCGGAGAACTACGGCGACGGT
CTTCGCTGTACCTGGCACATTCGAGTAGGCTTCGGGCGGACCATTCGGCTCGAGTTTGAT
GACTTCAAGGTGACCAACACGACGCCTGTGTGTGGAGGGGATTATCTATTGATCCGAAAC
GGAGACAGCGACTCATCACCCTTCCTTGGCGCCGGGAAATTCTGCGGCACTGCTACTCCT
CAGGTCACGGAGTCATCCTCGAACATACTACTTCTAAAGTTCTTTTCGGACGTCACTGAC
GGTAACAAGGGCTTTAAATTACGATACTACGAGGTAGCTGACGCGTGCGGAGGCAACCAC
AGGCTAACAGCTGACTTGAATCGCCTCACAGTGATGTCACCAAACTATCCAAACTCACCT
GATCCTTATACCGAGTGCGCCTGGGTAATTCTTGCTCCGGCCGGGAAGGCTATTTCGCTC
CACTTCGAAGGGCAATTTGATATCACTACGTTAGATGGTAGCTGCGATCAGGCTTACGTG
GAAATCCGTGATGGAGGAACTATATTATCCCCTCTCTTGGCGACCGCCTGTGGGTCCACC
CTCCCGAGTACCCAACACAGCACTGGGAATATTTTGTACGTGCGATACTTTAATAATATG
ACTCATCACCACACCGGATTCAAGGCTGTTGCTGAAATAGATACCTGCGGTGGTACCTAC
AGCGTCCTTGAGAGCGGAGTCCTCACCTCGCCGAACTACCCTGAGGCATTCCCAGACAAT
ATCAACTGCACCTGGCGTCTTGTAGGGCCTATTGGGCACTTCCTCAGCCTCCAGTTCCTT
GATGTGCAACTTGAAGGCCCAGACACCGATTCAAACTGCACTAGTGCCTTGAGACGTGTA
GTTATCCGCGACAATTCAACGGACGGTGAAGTGCTTGCCCAGGCATGTGGGACGAACCTG
CCCGCCCCCGTGGACACAGCAGCCAACGTGGCTTATGTGGTGTTCAGAGGCTTTGATAAC
TCCGACCAAAGGGGTTTTAAACTAGTCTACAACGTTAGCATAGAAGAATGTGGAGGAGAG
GTGTCAGGTCCCGAAGGCGAAATCAGGTCCCCAGGTTATCCACATGGGTACACTCGAAAC
AGGGTCTGTGTTTGGCACATTACTGTTCCCGAGGGGCGCAAAGTGACAGTCGAAGTGGTG
GACATAGACTTGGCCCTCAGTTACTACGAAATGTATAATACCTATTATTGCCAGGATTAC
ATAGAAATACGTAATGGACCTGATCGCTTTTCACCTACGTTTTATCCGTTCAGCTTCCTC
TGCGACACCAGGAGACTGAGCGACCGTTTCTTCAACACAACCATGAACGTAGCTTCAGTG
AGGTTTACGTCACACCGGGGTTTCTCTTCCGGCCGGGGTTTCCGCCTGCGCTGGACTTCC
GACGAACCTCAAGACTGTGGTGGGCAGCTTGAGTACCCCTCTGGCGCACTGTCGTCGCCT
ACAGCAGAGGGAGGATACCCCCACGGCCTTTACTGCGTGTGGACCCTGGACAACCTCAAT
TCCCTGAACTCCTCCTTCAGCGTCTCCATCACCCATCTTCACTTAGAGGAACGCTGCTAC
GACTTCATCACGATTGAAGGAGTGACTGTTGAGGGCGAAGTCGTCGAAGTTCAAAAAGTC
TGCGCCAATTACAATATGGAAACGATTATTATTCCTTATCCTACAATGAGGATCAAATTT
ATCACTGACCAGTCCGTCAACGGCGAGGGATTCAACCTGACGTATGGCCTGAGTCCCTGT
GGAGGCCAGATCCACGGGCCCCAGAGCGTCATCCACACGCCCAACTACCCATCGAACTAT
CCACCTAATACCCACTGCGGATGGCTGTTCAACTACGGTGAAGGGGAACAGATTGATTTC
GAGTTCACGGACTTCCGCCTGGAGAACTCCATCCACCACGACTTCGTCAAGCTCTTCAAC
GGGCCTCGCAGGACGTCGCCGCTCATGCACCAGTACACGGGCACCACCAACCCAGGCCAC
GTAGGGCGCACGATGACCAACCACCTCCTCGTCGAGTTCCACAGCGACGCCACCAACAGC
GATAGGGGCTTCAGGGCAGTGGCCAGCAGGCACGTTCGAGGGTGTGGCGGTCTGTTCCAC
GGTATGTCGGGGAACTTGAGCAGCCATGGGTTCCCACAGGACTACCAGAGCAACTCGGAG
TGCGAATGGGTCCTCGACTTTGCTTCGGGATACCACGCCGTTCTCACTTTCGTCGAGCGA
TTCGACGTCGAGACGAGCGCCGACTGCCAGAATGACTATATACAGATCTCCCAAACCCCC
GACAGAGGACAGCGGGAAGTGAGCGCTTGGACGCAGGTGCTGAAGACATGCGGGAAGCAG
ATGCCTCCTCCTCTCACGGTTGCGGGCACGAGGGCGAGGATCTTCTTCCACACGAATGAG
GCTGTGCAAGGAGCTGGGTTCAAGCTTACGTGGCAGATGGAATGTGGCAACAACTACACG
GCGACGACCGGGGTCATCATCTCGCCAGGTCACCCCGGAAACTATCGCAATAACCTAAAC
TGTGTCTACCAGATTCTTGCGCCATCGGGCCACTTCGTCAGACTTGAGTTCCAGAGCTTC
CACTTAGAAGGTCCCACTGACTGTCGCTTCGATTCGTTGACGATCGCGGATGAGACGGTG
CACTGGAGGAGGCGGCAGCAGCGAACCCTGGGTCCCTACTGCGGAACCAACAACCCGGGA
AGCCTCACCACAAAGGGCCTGACGACCATCACCTTCTCTACCGATGTCTCGGTGGTCTAC
CCTGGCTTCGTGCTTAACTACACTATTGAAGCATGTGGAGGCAACATCACAGAGGCGTCC
ATCATCGATCTACCCACCCGCCCATCCACCTACCATAATAACATGCACTGCACATGGGAC
ATTACAGCTCCTGAAGGAAGGGTTCCACATATTAAATTCCAGATTCTGAACCTCGAAGCC
GGCTACAACTGCCCCTACGACCACGTCAGTGTCTATGATGGTCACGCTTCCGACGACTCG
AAACTGGTGTCGCGGTTCTGCGGGAACCTCATGTCGGCGCTCCCAAGCCTGTCCACCAAC
GAGAACCTCGCGAGGATCGAGTTCCGCTCCGACTCCTCCTACTCAAGGGAAGGCTTCAGG
GCCACCATCGAATTCACTTATGCGTGCGGAGGCAACGTGAACATTTCGAGCGACGGCGCC
ACCCAAACCATCCGCTCTCTTGATGCTGATAGTGATGGGGACTACGAGCCGTTCCTGGAC
TGTCGCTGGATGGTGGTGGGTCTGGCGGAGAACGTCGTCAACCTCACCTTCACCAGACTT
GACATCGAGCCCCCAGGAGAGAACGATACGAGTCCTTGTCCGTATGATCACGTGCAGATC
TTCGACGGTCCCTCGGATAAGTCTCCCCTGATCAGCACCCTCTGCAACAGCACGACTCTC
CCGCCGCCCGTGGTCTCCTCCTCCAACGTCATGTACATTCGCTTCACCTCCGACAGCGCC
CACGAGAGTGCTGGTTTCACTGCAACACTGTCCAACATTCCTCACCCCTGTGGCACATCC
GCCCTCGTAGCCACCAACCACACCCAGACGATCGAGTCACCCGGTTATCCGAACCAGTAC
CAGGCCAGTACCCGTTGTCGCTGGACCATCGCCGCGCCAGAAGACAGCCAAGGTATCCAC
ATTGAATTCACGGACATGAACCTCGAGTCTTCTGCGAGATGCGCGAAGGATTATCTCGAG
ATTTCGAAGTATTTTGGGACGGCTGAAGACACTCGCATCGTAACAGGTTATACTAGGTGG
ACGGTCACCATAGGAGGGCGGTTGGCGTATTTCAGTCGACCATACGGGGAGGAGGACCGT
AAATACTGCGGATCGACTCTCCCTCACTCCTTCGACTCCCGCACAAACTCCCTCCAGGTG
CGGTTCCAGAGCGATGAGACTGTGACAGCCCCGGGGTTCAGGATGCAGTACTCCATCGCA
ACCTGCAATAGGACTTACAGCGCCACTTCTGGTCACGTCAAAATTGCGCGAGATATTTGC
TTCACCACCTTCCAGGCTCCTGCAGGCTCCTATGTCAACCTCTATTTCCGTTCAGTTTAC
GTGGCGTCGAGCGAGAACTGTGCAGATGGAGCGCTTAAGATATATGACGGTCCTTCGAAC
ACCGACACCCTGCTCATCAGTTTTTGTGGATATCGTTTACCCAGCCCTGTGTTCTCGACT
GGAAATACCCTTTACATGGAGGTCACAGGAAGGTCTTTCATTGACTTAACCTACGTAACG
ACAAATCAGTCCAATGGATGCGGAGGGGCAATGTTCGTGTCGCACAGAGCCAAGTTAACG
AGTCCAAACTACCCATCACCCTCTGCAGAGAATTTGGATTGCATGTTTACTGTCATGGTT
CCGCAGAGCCTTCACGTGGCCATAAGCGTCGCAGTCAACTTCGGCGGCCCCGGTCAGTGT
AACAGCACATACCTGGAATTGTATGATGTCAACGCCGATGGCAGCCCAGTGCTCTTCAAC
ACCTTGTGTGGAGACGAAACGAGCATCGCAGGGCACTTGGCGCCCAGCAACCGGATGGCG
ATGCGCTACGTGACGGGCGGCGGGAACCAGACGGGCACCGGATGGGAGATCGGCATCCAG
GGGGCCGAGCCGCACGAGTCCACAGTCTTTGAGGACGACGACGGCGAAGAATCTACAGCA
GTGAGCCCATGA
>c61043_g1;orf1 len=345  frame:1  start:52  end:396  hypothetical protein DAPPUDRAFT_330100 [Daphnia pulex]
CAAGGAGGGAAAGAGAGGAATTACGATTCATCTTCGGCTAAACAGCCTGGTCATAGTTTC
TCCGCCATGGAAAAGGGATTAGAAAAGTGCCTCGACGAAGTCTCGCACAGCCCAGGGGTC
TCTGGAGTGTTGTGTTCAGACAACCAAGGACTGTGTCTAGGTGTGCGAGGGAAGGCCTCT
GCATCATCTTCAGGAGTGATTTCAGCTGTTGCTGAGAAGGCAGCCATGCTCGAACCAGGA
AACCCGCAGCCAGTTTTGCTTCTTGAGTCAGACACTAGCCAGTGCCTGATTCACCGAAGC
AATGGAGTCACGCTTGCTGTTTTCAAGAGTCCTGAGACCACCTAG
>c60578_g1;orf1 len=579  frame:-2  start:3224  end:2646  PREDICTED: cdc42 homolog [Bombus terrestris] &gt;gi|350420541|ref|XP_003492543.1| PREDICTED: cdc42 homolog [Bombus impatiens] &gt;gi|383864793|ref|XP_003707862.1| PREDICTED: cdc42 homolog [Megachile rotundata]
GAAATGCAGACCATTAAATGCGTAGTGGTGGGCGATGGAGCGGTGGGTAAGACCTGCCTC
CTCATCTCCTACACGACAAACAAGTTCCCTTCAGAATACGTTCCCACAGTATTTGACAAC
TATGCTGTGACTGTTATGATAGGAGGGGAGCCATACACATTAGGCCTTTTTGATACAGCT
GGTCAGGAGGATTATGACAGACTGCGACCTCTTAGCTATCCACAGACAGATGTTTTCTTA
GTCTGCTTCTCAGTGGTATCCCCTTCATCCTTTGAGAATGTCAAAGAAAAGTGGGTACCA
GAAATCACTCACCACTGCCAGAAGACGCCATTCCTCCTAGTAGGCACACAGATAGATTTG
CGGGATGATGCAGCAACAGTAGAAAAGTTGGCAAAGAATAAGCAGAAGCCAATCACCTAC
GAACAAGGGGACAAGCTCAGTCGCGAGCTGAAGGCCGTCAAGTACGTGGAATGCTCCGCG
CTCACACAGAAGGGGCTGAAGAACGTATTTGATGAAGCAATTCTCGCAGCCCTGGAGCCC
CCAGAACCTCAGAGACGAAGGAAATGTATTGTTCTGTAG
>c73422_g1;orf1 len=1269  frame:-2  start:2967  end:1699  hypothetical protein DAPPUDRAFT_327656 [Daphnia pulex]
AGGGCCCCCTCCTCCTCCACCACTATGAGGAACTTTGTCTACTACACCGTGATGGGTCCT
TGTAAATGGGTTCAGCTCTCCTTGCATCTGATACGTGGCAGATCCTACAACTTGTTCGAG
AATGAGGACGGTAGTGACGTCATACTGATGGTGGGCGACGAGGGGTATCGAGAGAGGGTC
CCCGCCCACTCCTGGGTACTGGCGGCCGGGAACCAGTACTTCCGGGCCATGTTCCAGGGG
CCCCTCGCCGACAGGCACAAGAAGACCTACGATATCCCCAATGACCCTAAGGGCTTTCAG
AACCTCCTGAAATGGTTATACCGTCATGAGTGTGGAATCCAGAGCATTGACAGTGCACTC
ATCACTCTCCAAGTTGCCATCCAGTATCTCTGCCCAGAATTGGCCGAGCTGTGTGTGGAG
TACATTGGGAAGCACTTGACTGTTGGTAATGTTCTCAAGGTGCTACAGTACACTTGGCGT
TACTGTCCCTCGCAGCAGTGCTCTGATCAGAGTCAGGCAAACCTCGACCCCTCGACTGCC
CCATCTGCGCCCAGTCTAGAGGCCTTGGAAGGAAACTCCAGGCCAGAAACAAACAGTTAT
GGTGCCAATGACCCAAAGCCACACCAGCCGTCTTCACAGCACACCATCCACAGTATGTCA
CAGTTTCAAGATATGATGGATGACTCAGAATTTCAGGATCCAACAGCCTGCTGCAGTGAT
TTATTCAATGTCTGTCTAGACGTAGTTGACAGAGGAACCCAGTCTGTCCTCGCTACAGAA
TTCTTAGAGGAACTCGACTCCACCACCCTTCAGCTCATCCTGAAGAGATCCACGCTGAAC
GTACCCAATGAACTGAAGGTGTTCCAGGCATTGCAACGGTGGTCAACGGCAGAGTGCAAG
CGCCGCATGCTCCCCCTCACCCCTGACAACAGAAGAGCTGTGCTGGGCAACCTTTTATAC
CATGTACGATTTTTATGTATGAACAATGAGCAACTGCAACAGACTACAAGCCTTTTAACA
GCAGATGAGTTCAATTATCTAGCTGCTCGCATCTCTGGTCACAATCCAGTGAAAGTGCCA
CCCACTCTCTCTCCGTACTTAGTAACAATGTCATCACCTCGCTGCCATAAGCCCATGGGG
TTACTTCAGTCAGGCTCAAGTAGTACAGATGGCAAGAGCAAGAAAAAGAACAGCAGTGGC
AAGAAAAAGTACACTAAAAAGGAGCTTGTGTTGGATGTCGTATCTTGTCTGGCAGTCTTG
TTTGATTAG
>c51291_g1;orf1 len=975  frame:-2  start:1183  end:209  hypothetical protein DAPPUDRAFT_308807 [Daphnia pulex]
AATTCGGGGAAAAGACATATAAACCAGACATTTGCATTTGAAACACATTGTAAGTCGAGG
ATCCACACAACCAAAACATTACCGGTGTTGTTTTGGTCTCGAGTGGACGTCAAACTCAGA
ATGTTCCGCAACCAGTATGACAATGACGTCACAGTGTGGTCCCCACAGGGACGCCTGCAC
CAGGTTGAATATGCCATGGAGGCGGTTAAACAAGGATCGGCAACAGTAGGTGTAAAGAGT
GCCACCCACGCTGTCCTGGTGGCACTGAAGAGGGCCTCCTCTGAGCTGGCTGCACATCAG
AAAAAGATCATGCCTATTGACAAGCACATTGCGGTGTCTATCTCAGGTCTGACTGCAGAT
GCACGTGTGTTGTCCAAGTTCATGCGCACAGAATGTCTCAATGAGCACTTCAGCCACAAC
CAAGCCCTCTCACTTAGCAAGCTGATGCAACGCGTAGGAGCCAAGATGCAGATTGCAACT
CAGCGATATGACAAGAGACCCTATGGTGTTGGCCTTCTGGTAGCTGGTTTCGATGAGGAT
GGTCCACACATCTATCAGACATGCCCTTCAGCTAACTATTATGACTGTAAGGCCATGGCA
GTTGGGGCACGCTCACAGAGTGCTCGTACTTACCTTGAACGCCACTTAGAGGAATTTTTG
AGCGTCACTCGGGATGAATTAATCCGCCATGCCTTGAGAGCCCTCAGAGATACGCTTCCT
AATGATGTAGAACTAACAAACAAGAATTGCAGCATAGCTGTTGTGGGCGAGGGTGAGGAG
CTGAGCATCTATGATGATGATGATGTGAACCCCTACTTGGAGGGTCTGGACCAGGAGGAG
AGGCGAGGGGGAGCAGGAACTAGCCGCGAGGCCCAGCCAGCTGAAGCTCCTGCTGATGGT
GATGCTTCTGCAGACCAGCCGCCTCCACCGCCAAGTGATGAACAGCCACAGGCTGATTCT
ATGGAGACTGACTAA
>c102236_g1;orf1 len=900  frame:1  start:1  end:900  Uronyl 2-sulfotransferase, putative [Pediculus humanus corporis] &gt;gi|212514891|gb|EEB17124.1| Uronyl 2-sulfotransferase, putative [Pediculus humanus corporis]
AGGGAATTCCTGCAGGACCAGAACCTCCTGCAGGGCGACACTCTACAGGGCTTCATGCCG
ACCCAGCGCGGAGGAGTGGAGAGCCTCCAGGCGCTCCTCGAGGGCGTGAACCACGACGGC
GGCGCTGACGAAGAACAGGTCGAAAAGGAACTGAAGGAACTGGACCTCGAAGGCGAAGAG
ATGCTGCCGCTGCCCTTGGAGGAGGACCTCGCGGAAGCCGATGCCGAAGGAGCTGGCGTA
GAGCCGACGGCCAGGAACGTCACGGCCCGCGACGCTCGGCTGCTCATCGTCAGCGCCGTT
CCGCCGTTCCGGGCGCGCGTCACGTCGTCCCTCGTCAAAAGCCTGGGCGATCGCAACGGC
TTCCGAGTGCTGATGCCCCTCCTCAAGATGCAGCCGAAGATGGGTACGTACCAGCGAGAT
GCCCTCACCAAGTACATCACGAACGCGGCCGAACAAGAACCGGTGGCCTTCGTTAGGGAC
ATGTACTTCTTCGACGTGACCAGGATGGGGTTCGCTCGGCCAGTGTGGACAGCGCTAGTG
CAGGATCCTGTGGAGAGGTTGGTCAGCACTTTCCTGAACGCGAAGGAACAATCTAAGCAC
CACGATGCGGGGACCAAAGACCGTGACATCTCCGGCCTGAGTCTAGAGCAGTGTGTTATC
TCCCGCGACTCCCTCTGTTGGTACTCGAAGGGCGAGCAGAGGGCGCTGCAGCTGTCCTTC
TTCTGCGGTCAACATACCTTCTGCGAGGTAGTAGGCAGCCGCAGTGGCCTCCAGATGGCC
AAGTACCAAGTGGAGCACCAGTTCAGCGTCGTCGGAGTCCTCGAGGAACTGACCCTCTCC
TTCGCCGTCTCGCAGGAATACGTCCCGAGGTACTGGGGCAACGCGACGGCTCTCATGACC
>c61548_g1;orf1 len=1113  frame:2  start:218  end:1330  PREDICTED: hypothetical protein LOC100643287 [Bombus terrestris]
ACTCCACTCAAAATGGTAAAGGAGGAACACTCGGAGCCTGAACAGATGCGCAAGCTGTTC
ATTGGTGGATTAGACTATCGTACCACTGATGAGAGCTTGAAGGCATACTTCGAACAGTAC
GGCGAGATTGTTGATGTTGTTGTGATGAAAGACCCCAAGACAAAGCGCTCAAGAGGGTTT
GGGTTTGTGGCCTTTTCTCAAGCATACATGGTCGATGAGGCACAGAAAAACAGACCTCAC
AAGATTGATGGGAGGTCTGTCGACACAAAGCGTGCTGTCCCTCGAGATGAAATTGGGAAG
CCTGAGTCTGGGGTCACAGTCAAGAAGCTGTTCGTAGGTGGTATAAAGGACGATGTAGAT
GAGGAGGATCTACGAGAAACCTTTGGCAAGTTTGGAACAGTAGTGTCTGTGAGCATCCCA
ACAGAGAAGGAATCACAGAAGAAGAGAGGCTTCGCTTTTGTAGAGTTTGAGGATTATGAT
GCTGTAGATAAGGCATGCTGTGAGTGCCTGCACAAGAACATTCAGATGAAGGGGAAGCGT
GTAGATGTCAAGAAGGCCCTAAGCAAGAATGAAATCCAGATGCAGCAGCGTGGCCGAATG
GGTGGCATGGGTGGAATGGGTAGAGGTGGTGGCGGAAATGGACCTTGGGCTGGTGGTCGG
AACGACAATTGGGGAAACAACCAGAGCGGTGGATGGGGAGATAATCGTGGAGGTTGGGGC
AACCAAGGCAACTATGGCACTCCTAACCAGAGTGGTCCAGGTGGTTACAACCAGGGTGGC
TATGGCAACCAAGGCCCATGGCAAGGTGGTCCCCCCAACAACCAGGGTTGGAACAACCAA
ACCAACCAGGGTTGGGGCCCACAAGCTGGTAACTATGGTGGCACACCAAACAACTGGGGT
CAGGGACCTAGCGACTTCGGCAACAACTACGGACAGAGCTATGGTGGTGGACCCATGAGG
AACCAGGGATATGGACAGACCAACAGGCCAGCACCGTACAGTGCCGGTAAGGATCATGAA
GACCTAGGTGGAGCTCCAGGCTACAACAACCCTGGTCCTAACAACTATGGAGGTGCTGCA
AACATGAACCAGGGCCCCAACAGACGATACTAG
>c61548_g1;orf2 len=126  frame:3  start:45  end:170  PREDICTED: hypothetical protein LOC100643287 [Bombus terrestris]
GGTGGGGAGCAGCGCGACGCCCTCCGCCCTCGCCGATGCGCCGCCATTACGCATCGAGGG
GAAGGTCGCGTGGCAGAGGACAAGGCACGATCTCCCAGACACTATTTAGGCGTTTACTCT
ATTTAA
>c66840_g1;orf1 len=462  frame:2  start:2  end:463  triacylglycerol lipase [Litopenaeus vannamei]
GCGTATATTCATAATATTTTTGCTGGTTATAGGCTGCTTTCTATGTTCAACCAGATGGTT
GGCGGGAGTGCGAGCAAATACGAAACAGGTCGGTTATCCGCCGAAACGAAAACAAGTCTA
GCCAAACTCTGTTCACCCGAGGCGTGGACCAGTAGTATTTGCCTCAAGGTCATTGCTCTC
GTTGCTGGACCTTCCCGGCACGAAATTCAAAGGGATTACCTCCCCGTTATCGTCGCTCAC
ACACCCGCCGGCGTCGCGACCAGGATCCTCACGCATTACTCTCAGCTGATTTTGGCCCGG
AGGTTTCAAGCGTTTGACTACGGCCCAACAAGAAACCTCGACGAGTATGGGTCACTCACG
CCCCGCCAGTACTCGCTAAAACGAGTCACTGTCCCCGTGGGTTTGTTTTGGTCAGAAGAT
GACTGGATCAACACGCCTAGAGATGTGGCGCGAATCGCAAAG
>c80723_g1;orf1 len=1650  frame:1  start:1  end:1650  PREDICTED: SET and MYND domain-containing protein 3-like [Megachile rotundata]
AGAAGAAGAGGAAGACGAAGGAGGCACACCGGGGGGAGAGGAGGAGGAGCAGCCAACCAA
CCAACCCGACCGGAGAGGGGGTGTGTCTTGGCACCGCTCCCTCCCGCCCGGAGGATTTTT
CATACCCTCCTCCGCCCCAAACCCCTGTCGGCGCCAGTGTCAAAGTCAGTGCGCGCGGGG
AAGACCAACGAAATGCAGAGGTGCTACGCTTTCCGGGCGAGGAGGCGGCCGAAGAGGAAA
GTCAAGAAGGGAGAAGTGGTTTTGACGTCCGAGCCCTTCGTATACGCCGTCGGGGGCGCG
CACCGCCTCGTCTACTGTGACCAATGTCTCGCGAGCTCGCAGAAGAAGGCCCTCTTCACG
TGCCCCAAGTGCCAGTTCCTCCGCTACTGCTCCAAGGACTGCGAGAGGAAAGCCTCGGAC
ATCCACCGCTTCGAGTGCCCGGCCCTGAAGAGGATGGCACCGGACTATCCCAGCGAGAGC
GTGAGGTTGCTCGCCCGCCTCATCTTCATCCTCAGGAACGGAGGCGAGAAAAAAGTCGAA
AAGTTTTCAGAGAAGGAGGGAAGAAAGTTCAGGGATCTCATGAACCACTACTCCGACATC
AAGGTCAGGAAGGACTACATGAAAGACGTCGAGAAGATGATGTCAGACTTGAAGACTTAC
ATCGGAGAATCCTTTCTGCCCAACGAGTCCGATTTCTTGGGGATCTACGGAAGGGTGATG
GTCAACCGCTTCTGCCTCCACGACGAGGAACTGGGCATGGTGGGCAGCGGCCTCTACCTC
GCAGCTTCTATCTTCGACCACGCTTGCATACCCAATTGCAGCTTCAGTTTCGAGGGCACC
AAAGTCGTCATTCGAGCGTTGACTGACATGGACGACTTTTCTTTTAACAAGTGTCGCATA
AGCTACCTGGACCCGCTGCAAGGAACCAAGGAGAGGCGAGAAGAACTGTACAAGTTCTGG
TTCTTCTGGTGTGACTGCAAACCCTGTCATGATGAGGAGAGACTGTCGATGGAGAATACG
ATAAAATGCGAAAACGAGCACTGCCTGTCTCCGGTCATGGTTCCCGAGGACGACGCCAGC
TCGACCCCGCCAACTTGCACCCGCTGCGGAGAGACCGTCAACCCGGCCACTTTAAAGAAA
TACAACGAGATTATTGCGTACACCAAGAAGACGATGAGTATTATGTCGCGGGAGGAGAAT
AGTAAGGATTACGAAACGTGTTACGACCTGTTGGAGAAGCAAGGTAGCGTCCTCTCCTCC
ATGAACATCTGGAGGTGCAGGACTCTGGACTTCGCCTTCAATGCTGCCATCAACAACGGG
TGTTTCAGCCTCGCTTTCGACTACGGGGACGAGAATAAGGCGGCTATGAGGTTCTACTAC
GGGCCCGACCACCCGGCGTACGGCGTGTTCCTCCTGCACCTCGCCAAGGCCAAGTTCTAC
AACAAGGAGTACAAGGAGGGCCTCGAGCACATCCGCGAGGCCGAACCCATCCTGAAGGTG
GCGTACGGCGCCTCCCACCCCCTCATCTCCGAGGAGCTCAGCCGCCTCACCTACATCGCC
TACGAGGACGTGGAATTCGCCCTCGCCCGCCGCCTGGCGATGGCGCAGAAGGGGACCAAG
GAGGACGACCCGAGGCTGCTTTCTCCCTGA
>c16763_g1;orf1 len=216  frame:1  start:1  end:216  ribosomal protein S5 [Naegleria gruberi] &gt;gi|284097018|gb|EFC50645.1| ribosomal protein S5 [Naegleria gruberi]
AAATTATCAATCATTCCAATCCGTAGAGGTTACTGGGGTAACAAATTGGGAGACCCTCAT
ACAGTTCCATGTAAAGTAACAGGAAAATGTGGTAGTGTACGTGTAAGATTGATCCCTGCT
CCAAGAGGTTCAGGAATTGTTGCATCACCAGTACCAAAAAGATTATTGCAATTAGCTGGA
TTTGAAGACGTATTCACAGCATCTATGGGACATACA
>c59590_g2;orf1 len=1197  frame:-2  start:1197  end:1  hypothetical protein DAPPUDRAFT_63207 [Daphnia pulex]
GCCCTCGGGCTCGTGGTCGCCAGCGCCTACGCCGTGGTCCTCCTGGTCGAGCGCTCCAAG
GACGTGGACGACAGCTCCTCGTGGTACCGCCAGAACGAACTCACGATCATCCTGACGCTC
ATCTCCCTCATCTACCCGAACCTCTTCGATTTGGTAGGCCTGCTGGAAGAGCGGCATCCC
AGGAACCAGCTTCAGTGGCAGCTCGCCCGCATCATGGCACTCAACCTCCTGAATCTTTAC
ACGCTCATCTTCGCGCTGTTCTCCAAGGTGTATGAGATGACTGGCGAACTTGGCGAACTA
AAGGAGAACCTGACGGACAGTTACGGAGACGGGGCGACCACCGCCATGGACTCCCTCGTG
GGTACAACCTCCGCCTCGCCCCTGAGCCACAGTGACCCTTATGGCTGGCCCTCGGCATCG
CAAGGCGCATCCAACTTCTCTGCGTTCGATTCCCCCAATGCCTCACTGTACGAATTGACT
CTCGCCCCCTTGGACAACGCCTCGGACACGGCCTTCTTCAACTTGACAACCACCTCGGCC
GTCGACCCGTATTCGCTGGTGACCACGCTGAGCTCCACACTCTTGGCGGCCATCACGTTC
ACTGAGTCACCGGTACCAGATACCACAGTTCCTCGATGCAGACGAATAAAAGTACCATGT
TCAACCACAACATCCACTCAGTCCCCCACAACTGGCCTCCTATTTGAAGTGAATTCCACT
AGCACGACTGGAAGCGATCCTCAGGCTGAGAATGTGACGTGGACAAACTATGGCCCCGAG
AATGTGACGTGGACTGACTATGGCCCCGAGTTGAGCACCCTGCCCTCAGACGATCCTCTA
GTGGTCACGAATGGCTCTCTCACAGGTCCGGGGAATGGCACTGTGTTAAGGGTTGATGAT
GACGGATTTCCATATGATGAATATTACGTAGATGATAAGGTTTATGTTTACTTAGATTAT
CTCAACAACACAGGGGATGTACCAGAGGGACGTAAGGAAAGCGAGAGGGTCGATCCGTGG
AACAGTAGTGTGCCGGGAGAATTCTATGAAGAACCTACAGCAATAAATTTGCACGATATA
ACAAGTACTGTCGAGACAACAGATGTCTACGATGACATGGAAGAACCCCCGGGGACAACA
GTTGTCTCCGATAACATGGAAGAACCCCCGGGGACAACAGTTGTCTCCGATAACATG
>c82203_g1;orf1 len=2712  frame:1  start:1  end:2712  Tyrosine-protein phosphatase 10D [Crassostrea gigas]
CACTACACCGTCAGCTGGCTACCCATTCCCGGCAAGGACTCGTGGCAGCAGGAGGACACG
AACGACACCCAGATAACGCTCGGAGGACTCGACTTTTACCGAAGCTACAATGTCTGTGTG
GAAGCGCACACGAATACCTCGGTTGCAGGAGCTGGCGACCTTGTGTGTGACGTTGGGACG
ACCGACAAACCGGAGTGCCCGGCGCAGGAGGCCGCCGCCAACGTCACGGTTTCGGAAGTG
CCTCGTGAACCCCGGCAGCTGCACGTCGCCTGGGACATCCCCGCCACCGCCACGTACTGC
CCTATCGACCACATCCGGCTGACCTACAGAGAAAAGGAAAATCTTACCACAGGCGGTCAT
CAGCTTTCTGCAGATGTCACGGATTATACCATTGAAAAATTGAGACCATGCACCTTATAC
GAAGTGTCTGTGATTGCTGTGGTTAACGAGGCAGGTGTACAAGATGAAACGTGGAATGTT
GGGGTCACTGGAGTTGCAATTCCCGGTCCTCCAGGAAACGTAATAGCTGACCTTGCATTT
AACAAGTCCGATTCCCTTTACGTGACTTGGGAAGAGCCAAACCCCCTGGAGTGTGACGTC
ACCTACTACACCGTCAGCTGTCAGCCCGTTTCCGGCTCGGTCCCGCTGCCACCGAAGGAC
ACGAATACCACTCAGATGACGGTCACCGGACTCGACCCTTTCCGAAGCTACAACGTCTGC
GTGGCGGCGAATACGGACGCGGGCGCTGGCGATCTCGCGTGTGATATTGGAACCACCGAC
GAGGCAGTCCCCGGGGCGCCCGTCAACCTCGCGGCGACCGCCACGACGCCGGAATCCATC
CTGGTCAGCTGGGCGACCCCGGAAGACCCCAACGGCGTGATCACCAACTACAGCGTCTCC
TGGGAGTGCGCGGGCGGCAACTCTGCGAGCGCCGTCGTGGGCGCAGCGCCCTACAACATC
ACGGGCCTCTCGCCGTGCTCCTCCTGCGACGTGGCCGTGCGCGCCGCCACCGCCAAGGGC
TTCGGCAACGCCACGGTGCTGGAGGCGACGTCCGGAAAAGCACCGCCGCCACAACCTCTA
GAAGCGTCTTGCTCGAGTACCCCGCCCGCTGAACACAGCATTGTTGTCACGTGGTCTGCT
CCCAACACATTCTGCAACGTGTCCGCGTACAACGTCACGTACATCGGAGACGTCCTGTGG
TCGGACGAGGAACAGGTCGGTACACTGCAGACTTCAGAGGAGATGGCCAACTTGAGCAGC
TTGACCTCCTGGACTAAGTACCACGTGTGCGTCGCGGGCATCGTCTTGGACGACTTCGTG
GGTGAACAGTCCTGCTGCGACGCCGTCACCCAGGAGGCAGCGTCCGGCCCCCCTGCCCTG
TTCAACGTGTCGGGCACGAGCAGCAGCAGCATCAGCGTGTTCTGGGAGGAACCGCGCGCG
CCGAACGGGAAGATCGACTACTACCAGCTCCAGTTCGGCGGCGAGTCCGTGCAAGTGGAG
AACGCGACGGAGTTCACCCTCACCGGCCTCGCCAAGAATTCGAAATATATTATAAGCTTA
AAGGCGCACAACGGGGCGGGCTTCGGCGAGGCGGCGACGACGACGGCGACGACGCAGAAG
GCGGCCAACGTGGGTGCCATCGTGGCGAGCGTGTTGAGCGGGCTGCTGATCGTGGGCGTG
GGCGTGGCTGCCTTCATCTACAGGGACAAATTGAGGAACGTGATAGCCAGAAAGACCTCG
AAAAGGGAACCGGTGCAAGAACACCCACTGTCCACGACATCCACAGCAGTTGGGAAAGAT
CAGTTGAGGAGTTACATTGATGGCCTGCAGGAGGACACGCAGAGGGGCCTGGAGGAGGAG
TTCGCTCGCCTGAAACAGCAGTGTCCGAAGCCGTCGACCTACGATGCCGAGATGGACGTC
AACAAACCCAAAAATCGCTTCAGCAACATCCTGGCGTACGACCATTCTCGGGTGAGGATT
TCAAAGAGAGAAGGCGCGGCGCAGTCGGACTACATCAACGCCAATTTCATCAAGGACCAC
GCCGGGCGGCCGGGCTTCGTGGCGACGCAGGGCCCCACGGAAGACACCCTCGACGACTTC
TGGCGGCTGGTGTGGGAGCAGAAGGTGCACACCATCGTCATGCTAACCAGCCTGATGGAG
AAGGGAAAGCTGATGTGCACCAAATACTGGCCGAACAAAGGGGACCGCCCTCTCCAGTGT
GACAATTTCCAAATCCGAAACCTAGAGGAAGCCAAGGAGTCCCTTTACGTCTCTAGAATG
CTCGAAGTCAATACAGGACACAAGAAGCGCATCGTGAAGCACTACCACTTCCTCGCCTGG
CCGGACTTCGGGACTCCGGACCTCGAGGAGGACCTGCTGGGCTTCATCGCCACCGTGAGG
GACTCCTCGACCGCCCGCCCCGTCGTCGTCCACTGCAGGGCTGGCGTGGGGAGGACAGGA
ACCTTCATCGGACTCTGGAACCTGATGGACGCCGTCGACGCCCGTCCTGAGTCCAACATC
GACGTCTATCAGGCGGTGTTCAACATGAGGAAGGATCGGCCTATAATGGTCCAGTCCATT
GATCAATACTTATACCTGTACAAATGCATTGCTACTTACATCGAACAGCCAGAGAAGTGG
TCCAACCAGGGTTCAGATCACATTTACGAGAATAAAGGTTTTGAAGATGCGATCTATGCG
AATGTTGATTAA
>c72382_g1;orf1 len=1635  frame:-1  start:1673  end:39  PREDICTED: monocarboxylate transporter 12-like [Apis florea]
GGTGAAGGATTAAGCGAGCGCAGCATGGAGACCGTAAGAAATGACGAACAAGCCCAGACT
ACGAAGACGAGGAGCCTGGACAGCAGTCACACTCCGAGTGTCGAGATCTCGGAGAAGGAG
GCCAGAGCTCCCGACGGAGGCTGGGCCTGGGTGGTCCTCGTGGGCGCCTCGCTCATTCTG
GTACTGGTCGACACGATAGGCGAATGCTTCGGCGTGATCTTCTCCAGCTTCCTCCTGGAC
CTGGGAACCGACCTCACCACGAGCAGCTGGATCTTCAACGTCGCCAACTTCTTGTGGTCC
ATCACAGGCCCGTTCCTGGGACCACTCGAAGGCGAATTCGGCTGGAGGATCGTGGCGCTG
GGGGCCTCCGTCGTCCTCGCTGCCGGGACGGTGATGTCGGCCTTTGTCACCTCCGCTGGG
ATGCTGTTCCTCACTTACAGCACGTTTGTGGGTCTTGGCTGCGGTGTCCTATACAACATT
AGTTGTATGATCGTGCCGTTCTACTTCAACAAACGGCGAGGCCTGGCCAACGGAGTCCTC
ATGGCCTGGGAGGGGGGCGGCCAGTTCCTGGGGCCTCCTCTCATCAACTTCCTTCAGACA
CAGTACGGGTTTCGAGGCGCTACGCTAGTGCTGGGAGCTGTCGTCTTTAACTGCGCTGTC
GGAGCTGCAGTTTTCCATCCGGTTGAGTGGCATTTGAAGCCTTTGGAGAAGTCAGAGGGC
GTGAAGCCAGAGTCCTCACAAGAAAATGTTTCTGATTCATCCACGTTATCAAACGAGAGT
CCAGATTCTCAGACATCTGCAGAAAATGTCCTTAGCAGGCAACCACAAGAAGAAAAGCCA
AAATCTCCCTGGTCACCAGATACAGTCAGGCAAGCTATCCAGTCGCAGGAGCAAGTTCCA
CAAGCCCATCGTTTACCAGACGGAATTCCAGAGCTCCAGAAGTCGCCACATCCTGCTGCC
AAAGAGAATACCAAAAAGCAGGAAGATTCAACTATAGTTCGTCTGATCAAAGCCACGCTG
GCGGACCTTTGCATCCTGAAACACGCGAGAGCTGTCGTCATCGCCATCAGCATAACACTC
ACCCTCAACGCCAACGAGAACTTCATAAACGTCCTAACCTTCGCCATGCAAGAGGCCGGC
CACAGCCTGCAAGACGTCGCAACAGGAGTCTCGGTGGCGGCCCTATGCGGCATGCTGATC
CGCGTCATCCTGTCGCCGCTCACGGACTTGCCCAAGTTCAACAAGAGGGTTTTCTTCATG
TTGGGCAGCCTCGTTGTCGCCCTTTCAATGCTAGCCTTTACGCAAATAGAGGACGTCCTG
TGGCTGACGGTCGTCCTAGCAGTGTGGGGCATCGGCGAAGGGATCATCATGAGCATCTAC
GTTCTAATCATGATCGACTACATGGGACTGGACGACTTCGTGCCGACGTTTGGGGCGACG
ATGCTTGTTGTGTCTATCGGTTACCTCGTTATCGGCCCCATCCCAGGTTATGTCCGCGAC
GCCACAGAGAGCTACACCGCCAGCATTAGCTGTCTCGCAGCCATGATGGTGGCAAACTTC
ATCCTCTGGGGTCTCATGCCTCTGGCCGTTTCTTGGGACAACCGGAAGAGCAAACTCGAC
CTTCACTTACCTTAA
>c66324_g1;orf1 len=4146  frame:-2  start:4413  end:268  Elongator complex protein 1 [Crassostrea gigas]
AGGAGAGAAAGAAACCGCGTAGAAGTGTTGATAAACGATGCACACATCTTAGTTAAGGAA
AACCTGCCTAGAAAGAAGATGAGGAACCTACGACTGAGTGACCACACCTCCGAAGCTTTG
CATAATAATTCGGAGGGATTATTATGCGTCAATCCAATCACTTCGGCAATCTACCACATC
AACAAAGATGGCCTAGGAATCATAAAAGGGGATAGTGAAGGGTCCCCTCAGTTGACGTGG
AGTAGCCATGATATTCAGACATCCAAGATTGTTCAAGCAGATTTTGTGACTGCCATCAAT
GCTTTGTGCATTGTAACTAATGAAGGGGATGTCTTTACAGTAAATACTGAAAATCAAGAG
GTTGAAGTTGTCGGATCTGTTTCCGCAGGCTTAGATGCTGCCTGCTGGAGCCCTGACCAG
GAACTCCTCGTCCTAGTGACTCGGGAATCCAGTGTTGTTATGATGACAGCAGAGTTTGAT
CCTCTTATTGAATTTCCACTTAATCATGATGGTTTTGGTGAGAGTGAGTTTATAAACATT
GGATGGGGGAAGAAGGAGACGCAGTTTCATGGCCAGCAAGGCAAAGCTGCAGCAAAGAGC
GCAAAGAGCACAGTCGTTCCTGTATCAGAACTGGATGACCTCATACCTCGGATCAGCTGG
CGTGGAGATGGGGAAATGTTTGCAGTCAGTTATGTTACTAACGAAAGCAAGTGCCGCAGG
ATAAGAGTGATAAACAATGAAGGCGTTTTGCAATATACAAGTGAAGAAACTTCTGGCCTT
GAACAAGCACTGTCCTGGAAGCCATCAGGTAGCTTAATTGCCTCTTCCCAGAGGTTCCCA
AACAAGCACGATATTGTGTTTTTTGAGAAAAATGGTCTCCGACATGGAGAATTTTCTCTG
CCATTCAAGCCATCAGAAGTGCTTGTAAAGGAAGTCCTGTGGAACCAAGATTCCACTGTG
TTGATAGTCTGGCTAGAGAAGCTTGAAAACAATGCAGTAACATCCAGCATTATCCAGCTT
TGGACTACAGGAAATTATCACTGGTATTTAAAGCAAGAGCTCAGATATAATGAGAAGATC
TGTCACATATGTTGGGATTATGAGACTCCTCTCATACTACACCTCCTAACTGCTACTCAG
TATTATTGCTACCGCTGGTCTTTTCACACTGATGTATCTCAAGGACTAGGTGTCTCGGAT
CTGGCCCAGGTTGGAGTGATTGATGGAACCAAGTTGAAAATGACCCCATTCAGGCAGGCT
GTAGTACCTCCACCGATGTCTGCATATGTGATCACTTTCCAGGAATGCATCCAGGCAGTG
ATGTTTGCCCCGTCAGTTGTCAGGAAATGTGAGGCCTCGCCAGACAGCTCCCTGTGTGTT
GAGGACTCGGGTTTCCTTGAGGCATTTGACCCTCCAGGTTGTAACAGCAACAACTTGTGC
GTTGTTCATGGGTCAGGCATCCTTACTTTTCTGACGCAGGCTCATGCTAGTGAAAATCTA
GACGATCAAGGGTGTGGGGTACAAGTTACTGGAGCAGGAGGTAATGGGTTTACTGTCAAA
GTAAAAGTTCACAGAGTATTTGCTCAACATCAGATAGAATGGGAATCTCAGCCTAAACCC
AGTGAGTCCACTTTGCTCTATAATTGGCTATGGGTATCCAAAAGTACTATGATAGCATTT
TATAAAGAAGAGATTAGTTTTTTGGCTGTGATTGATTTACAGTCATTAGGGTCAGAAGCA
GGCAGAACAGTTGTGAGAACTGTTTTACCTCTGGAGGATAAAGTTCTTAGTGTTGCTTCT
GCTCCAGATGGTTCCATGGTAGTCTTACAATTAGCTTCTGGAGCTCTTGTAAAAGCTGAT
CTTGGGTTACAGAAAGTAGAGCCGTATGAGGTAGATGGACATGAAGTGCAGTTTCCAACT
GTGTGTCAGAAATTAGCAGTATGCCCAATTAATGAAGGAACAGATATTGCTGTTTTGGGT
TTGACGCGTAGAAGTCGTCTGTATTGGGGTGACAAGCAACTTCTTCCTAATTGTACTTCT
TTCCATATTCATAATAGTCATTTGCTTGTAACTACTTCCAGTCACTTACTTCTTATAATT
CCTTTGATGCAAAAAGCTTTTGAAAAACTGCTGGAGGGGAAGATTGAGGGTTCCTGGGCA
GTGAGCACACGTAAAGTAGAAAGAGGTTCCCAGTTAGTCACTGCAGTGCCCCTGGATATG
AGGGTTGTCCTTCAGATGCCACGTGGTAACCTGGAAGTTATAAGTCCAAGACCTTTAGCA
GTCCATCTGATAAAACGCCTCTTAACTGAACACAATTACCATCAGGCAATTGACATCATG
CGGAAACAACGTGTCGATCTGAATCTTTTATATGATCACAATCCTGAGGATTTCTTCAAG
CACGCCATTCATTTTGTGCAAAATATTGACAATGCTCACTGGCTGGATTTGTTTATAGCA
AACTTAAGTGAAGTTGATGTGACAAACACAATGTATTCCTTTAATTACAGCGAACAACGG
ACCAAGAAGTCATACCCTCAGAGCAACAAGATTGATGCAGTATGCACAGCAGTAAGGGAA
GCAATGATGAAAGTAAACCAGGAGAAGTTCCTCCTGCCAATTCTGACCTCCTATGTTAAA
ATGACCAAGAGTCAGATGGACGTTGCTCTAAGGAGGGTCCAAGAACTGAAAGACACAAAG
GATAACAAGCATATAGTTTCAGCTGAAGAAGGACTCAGACATTTATTGTACATAGCTGAT
GTTAATGAACTTTTTGATGTTGCACTTGGGACATATGACTTTGATTTAGTTATGATGGTG
GCAGAAAAATCACAGAAGGACCCCAAGGAATATCTGCCATTTTTAAATGAACTTAAGAAA
TTGGAAGAAGATTATATGAAGTTCAAGATAAATGTGCATCTCCGAAGGTTCAGAAAAGCT
CTTGAGTGTATAAGTCATGGCAGAGATCATATGGAAGAATGTATGAATCTCATTGTGTCA
GAAAATCTGTATAGAGATGCTTTGCAGATATTTGCAAATAACCATGATATGCACCATGCA
GTATGTGAAAGTTATGCTAGTTACCTGATGTCAAGACAGCATTACAATGAAGCAGGTATG
ATGTATATGCGTGCACAAAGGATGGAAGATGCCATGAATGCTTATAAGATGGCAGGAAAC
TGGAAGATGGTATTGGTTGTGGGAGCTAAATTGAAACTTAACAAGGAAGAAATGACTGAT
TTATGTTACGCATTAGTTGAGAACCTGATAGATAAAAGACTATATGCAGATGCTGCTTGG
ATTTATGAGGATTATATGAAAAATGAGGAGGAAGCTGTAGATCTCCTGGTAAAGGCAAGT
CAGTGGGAAGATGCACTAAGAGTAGCCTACAGATATGGGCGGCCAGATCTTGTTGACACT
AATATCAAACCTGGATGTATAGAACAGGGTGAAACTTGTTTGCATGAACTTGATAGACTA
AGGGACACCTTCACTCATTATTGCTCTCGTCTTGAGACTGCAAGAGAAGTGAAAGAAAAA
CAACATCTTGATATTTTGGAAGGAAAGGGAGAAGCAAACCTTGATAGTGACCTATACTCA
GATACAAGCACAGTAACAGGCATCTCATACACCCAAAGCCACACCATTGGATCCCGTAGT
GGTTCGTCCATGTCAGGGAAAACCTTTCGATCTAGTAAGAACAGAAAGAAACTGGAGCGC
AAGAAATATAGCACCAAAGAGGGTAGTGCATATGAAGACCTTGGGTTAGTTGTTGCCTTA
TATGAGACCATAACTACAGTAGACCAAATGGCAACCTCAGTAACTGCTCTGGCCACAATC
CTCGTTACATTTGGCATGGATCTCAAGGCCGCAGAGTTGCAAACAAATTTCTCAGCTTTA
CTGGATCTGATTGATAAAAACAAGAAAAAAATTTGGCCTCCGGATGTGCAGGCTGATGAA
GATGAACCACTGTTCGGACCCCACTTTACAACTAATGGGGCAGTCAACTTGTTTGAGAGA
AATGACCCAAGGCACATTCCATTTGCAGCACAGAGAATGAAAGAGCTTGAGCCATGCCAT
CGCCATCCTCCTCCCATAACAAGGCCTAAGAATTGGGCTTTGCATCTGTTGAAGCAGGAG
AAATGA
>c67074_g6;orf1 len=798  frame:-1  start:968  end:171  zinc proteinase Mpc1 [Litopenaeus vannamei]
CCGGGACCACACATTACCTCTCTAACTCCTTCAGTATACCACTTCAGCATGCTGCTCGTT
ACCTTACTTGCGGTTGTGGCCGTGGCCGGCGCGACGCCCGCCGTCCCTCGTGCAGCGACT
GCCATGTATAACCCTGACCTCTTCCAGGGTGACATCAAGGGTATCGCAGGCCAAGAGCCA
GGAAAGGAACGTGCTGCCATCCTTGGGGAGCAATACCTGTGGCCGGGCGGCGTCGTTCCC
TATGTGTTCGGCAATTCTGTCAACAGCTACGAGAGGTCCCTCATCATTTCCGCCATGGAT
GACTTCCACGCTCGCACTTGCATCCGCTTCGTCGAAAGGACCTCTCAGTCCAACTACATC
GAGATCGTCTCTAATGACAGCGGCTGCTGGTCGTACGTGGGCACCATCGGAGGCAAGCAG
AGGGTCTCCCTGGACTCTAACGGCTGCATGTACAAGGGCACGGTCATCCACGAGCTCATG
CACGCCATTGGCTTCTACCACGAGCACTGCCGCAACGACCGTGACTACTATGTCACTATT
CACTACGAAAATGTGCAGGCAGGCATGGAGTCTCAGTTCAACAAGGACACCTACTGGCAG
TACGTTGGCGAGGGCTACAACTACGAGAGCATCATGCACTACGGCACCTACGCCTTCTCC
GTCCAGTGGGGTGTCGCTAAGACCATCGTCCCCACTGACCCCAACGTGATTCTCACTGAG
GCCTACGATAAACTGCAGATGGCTCAGTCCGACGCCAACCAGATCAACAACCTGTACAGG
AACCAGTGTTCTTTCTAA
>c75923_g3;orf1 len=6138  frame:1  start:238  end:6375  PREDICTED: myosin-XVIIIa-like isoform 1 [Bombus terrestris]
TGCCAGGTCTCCTTGGCCGCCACCATGCCTAGTGCCTTCGATTTGTTTGGCTCGTTCGAG
AACTCGTTGCGGACTTATCATAAACCACAGTGGCGGTTCAAGCCGTGCCCGCACGGCATC
CACGTGCCCGAGCACTGCACGTGCGACCCCAACCATGAGTGCAAGAGGCCGCACTGCGCC
AATGACGTTCCCCTCGACCCCACGTGCAGGCTGAGCATCGGCACGCCCTTCGGACCCATG
ATCTCCATCACGGACTCTCCGCCCCACAAGTGCCACTCGAGCGGCTGCGCCCCCTCCACG
CCCACCACGCCCACGAAGTCGCCCGTGCCCTTCGCTGTGGTCGACCGCCTGTACTCGACC
CGCACCCATGCCTCCGCCGCCAAGATGAAGGGCGGGGGCGCGAGCCACGAGGACGCGAGC
GACGACGGGGGCGTGAACGGCAGCGTGGGCGGCAAGTCGGGCTCCAGACTCATCTCGCAG
CTGATCGGCGACCAGGCCTTCGGCAGCCACGACCGCACAAGGCGCGACGGCGCGTCTCCG
TCCCCGACTCGACGGGCGCAGAGCATCGGCGTCCGGCGGGCTGCCACCTTCACGCCCGCG
GACCTCTCGACTCCCTCCCGCCGCTCCCATTCCTCCCACGCCACCGTGAAGTCGACGGCG
CGGGCGGCGTCGAAGCCTCGTCGAGGGCGTGGCAGCGAGAGCGACGCCTCGAGCGAGCTC
TCGTCCTCTCCCGAGACGTCCCCGGGGTCCACGCCTTCGCCGACGCCCTCGTCCACGCCC
AGGAAGCACCTGTCTCCCAAGAACAGTGGCGCGCAGCTCCTGCCCGCCAGGACGCCCTCC
ATCAAGAGGAATGCCAAGACGCCTTACGCCCGCCCCTCCGCGGTCTTCTGCGGCGGCGGT
GGCGGAGGGCGCGGCAAGATCAAGCCGACGCCCTTGAACAAGAGCGCCAGCGACGGCGTG
GAGCGCGCCCGGAGCAGCGTAGGGCTGAGGAGCGGCAAGGGCAAGGGCGAGGGTCTCCTG
GCTGCGGGCGAGAAGAAAATCCTCAATGACGACCTCCTGACGCAGCAGCTGCACAACAAG
CTAGCGCGCGTCTCCTCGGACTCCCGCGTGGACGAGCTCCTGGCGCAGGCCTACATGGCA
CTGGAGAGCCTCACGCCGGAGCCCAGTGCCGGAGGCCCCGTGGTGGCGGAGCGCGCCCCT
GCTTCGCCCCACGCGGGCACCGACGCCCTTCGCCGCCTGGCCATCGCGCACGCTCGGAAG
GAGAACGGAAAGAGCTATAAGGACCTCACCCAGATCCTGCAGGAGAAGATTCAGGAACTG
GACAATGCTGTGGCGAGGTCCGAGGAGCAGGTGGCTGCAGCGCGGGCGTGGCTGGACGCG
GAGCGGGTGTGGCTGGTGCACCGGGGGGGCTTCTGCGCGGCGCGGCAGCTGCGGGAGACC
GATTCGGGCGAGCCGCTGCCGGAGGGACGCGTCAGGCTCAAGCTCGAGCACAACGGCGAC
ATCATCGAGGTCGACGAGGACGATGTCGAGAAGGCCAACCCCCCGCCCTACGACCGCTGC
GAGGACCTGGCGCAGCTGCGGTACCTCAACGAGTCCTCCGTGCTGCACACCCTCCGCCAG
CGCTACGGCTCCAACCTCATCCACACCTACGCGGGCGCCGCCATGGTCGTCATCAACCCC
ACCAGCCCGCTCGCCATCTACTCCGAAAAGGTGATACAAATGTTTAAAGGGTGTAAATTA
GAAGACATGCCACCCCACATATACTCAGCTGCCCAGGCATCCTACCGTGACCTGCTTGCT
ACCCGGAGAGACCAGAGCATCGTCTTCCTCGGTCGTTCTGGTGCTGGCAAGACCACTAAC
TTCCGTCATGTCTTGCACTATCTGGCGCTTGCTGCTGGAGCCACTAATAAGATACTTACA
GTTGAGAAGTTAAATGCTATATCCACACTCCTTGAAGCTTTTGGCAACAGTCGAACAGTC
ATGAATACGAATGCAACGCGATTCACCCAGATCTTCAGCCTTGACTTTGATCACTCTGGA
CAGATTGCTTCAGCTTCTGTTCAGGTCTATATGCCAGAGAAAACACGTGTAGTACGACGA
CCAGAAGGCGAACCCAATTATCACATCTTCTACCAACTTCTGTCTGGTGCGGATGATGAT
TTGCGAAGAACCTTAGGCCTTGATAGACTCACTGAACCAAACCTCTTCATGACTCCATTA
CAAAGGAGTGAGGATAAGCAGAAGGCAGGTATTGCATGGGCGAGAATACGAGCCGCCCTG
GATGTTCTCGGTGTGTCTCCCGATGAGCAACATGCCATATGGAGTGTCTTGGCTGCCATA
TATCATCTTGGCACAGCTGGAGCCGTCAGAGCTGCAACAGGCAACAAATTCCAGTTCAGC
AAACCAGGCAGTGCACAGAGAGCGGCGACCCTATTGGGAACATCAGTTGAGGAACTTGCA
CGATCCATCTTCTACTCGACACCATCAACACCATCAACAAGGGCTTCTTTCAGGACTGCA
TCACCCACTGAAAGACCAGCAGAACGTCCAGAGGGCTTAGAAGCTTTAGAAGGCATGGCA
GCGGGTCTTTATAGTGAAGCCTTCAATGCCATCGTGGCACTTATCAATAGATGCATATCA
ACTTCTGCTCACACTTCAAACTCCATCCTGGTAGTTGATGCCCCAGGTTTTCAAAATCCA
GCATCGTGTGGTAGGACATCAGGAGCCACTTTCCAAGATCTTTGTCACAATTACACTCAG
GAACGTTTCCAGATGCTCTTCCATGACACCACTTTTACCGCGCAGACTGATCGTTATGCA
CAGGAGCACATTGAGTATGGAGACGTTGGAGATGAGATTGGAACTCCAGCTCCCCTGATT
GCCCTTATTGACAAAGCATCCTCCAACTGTGTTGTGCGGACATCCCAAGTAGACCTAAAG
GAAGCTGATCGGAGAGGCCTGCTGTGGCTTCTTGACGAGGAAGCCATCTTTCCAGGTGCC
TCCGACCAGTCCTTCTTGGAGAGACTGTATGCCCATTATGGAAGCAGGGAATACTCGCAG
TTGCTGAAGAAGGGCCAGGCACCAGATCAGTTTACACTGCAGCACTTCCAGGGCACCAAT
CCAGTCACATATTCAATTTTAAATTGGCTTAAGTCCTCACGTGAGAATCCTGTCATGAGA
CAGGCAGCTGCTCTGCTGCAGGAATCCAATAAGGAAACTTTAAGTAGATTGTTTGTATTT
AGCCGGGGACCAGTCAGCAACACCATCAGTGGGTCTGTGGTAGGCATTGAAGGGTCACAG
TCATTACGTAGAGCTTCTTCTATCAGGCGAGCCTTCACCACAGGCACAGCTGGCATCAAG
CGCAAGAGTGTCTGTTTGCAGGTGAAATTCACAGTGGATGGTATAGTTGAAACACTCCGA
CGTAGCAAATTAAGGTTCGTCCACTGCTTGTTACCACAACACAATGCTGGGCTTTGTGAC
CTCAAGAGTTCCTTGGTTATGCCAAATAAGACCAACAATTCCTCAGAAGATATCCTTCTC
AATGTGCCTCTTGTCCGATCCCAGCTTCGAGGATGCCAAATTTTGGATGCTCTGAGACTC
CACAAACAAGGATTCCCAGAGCATATCCAGTACAGTGAATTCAGACGACGTTTTGCTGTC
CTGGCCCCAGCTGAAGCTAGAGCCCAGGCACCTGTGTTAGATGAGAGAGCTGCTGTCGAG
GCAATTCTAGCACACTTAGACCTTGACTCCTCTTCGTATCGACTTGGGTTGTCGCAGATC
TTCTTCCGCACGGGCGCCATCAGCCGCCTGGAGGAGCAGCGGGACCTCGTCCTCACGGAC
ACCATCACCAACTTCCAGGCGCACTGCCGCGGGTACCTCGCCAGGAAGCGCCTCGAGAAG
AGGAAGGTGCAAGAGACAGCAATTCGTTGTATTCAGAAGAATGTGCGCAAATTCATGGGA
GTCAGAGACTGGCCATGGTGGAGGCTACTTGTACGTGTTACGCCACTCCTCAATGTACAC
CGGACAGAGGAAGAACTCAGAGCAACCAAGGATGAGCTGGAGACGCTGCGGGCCCGGCTG
GACAAGGTGGAGAAGGAGCGCGGCCAGTTGAAGCACGACAATGACAGGCTGGAGGCGAGG
CTGTCAGAGGTAGCAGCAGACCTCTCAGAAGAGCATACCACAGCACACCTAGCAGGAGAG
AGGTTGGAAGCTGAACAGGCAGAAAGAATGAAGCTAGAAAAGGAATTAGACAGGCTGCAG
ACGGATGTTAGGCGCATGACAACAGAGAATGGTAAGCTCGAGATGGAAAAACTAGCACTC
CGCACAGAAGTCCTCTCAGCAGCGGATCTCAATGGAGATGCAGATGATGACGATTACGGC
GAAGAGGCCTCACTCTACAAGCGAAAGTATGAGTGGTGCCTTCGAGAGATTGAGGTCCTG
AAGAAACAATTGAAGCAGCAACAGGAGGATGATTATGATCAGCTTGTCCTAATGAAGAAA
CAGCTGGAGAAAAAGGTGGCAGATGCATATGAGGAAACAGACGAACAACGACAAGTGGTG
GCACAGATGAAGCGGAAGTGCCAACGACTCCAAGCAGAAATGAATGACCTGAAAATACTG
CTGGAGGAACAGACTTCGCGTAATAATCTCCTGGAAAAGAAGCAGAGAAAGTTTGACCAA
GAGATGATGGCAGTTCAAGAGGAGCTGCGAGGGGAAAGATCCAACAAGGAGAAGATCCAG
AGGGAAAGAGACCAGATCCTCTCCCAGAAGTATTCGTTCGAGCAAGAAGTATCGACCCTG
AAGCTGGAGTTGGAGCTGAAGGAAGAGAAAGTTGCATCCCTCAACAGGGAGATTGAGGAC
CTGAACTTCACAGGGAAGACTGAGGAGGAGATTGCAACATTGAAGAAGGCCAAGCATGAC
CTGGAGATGCGCATCAAAGATCAGGAGGAGGAGCTAGATGACTTAGCAGGGCAGGTGCAA
ATGCTAGAGGGCGCAAAGGTGCGATTAGAAATGAGCATAGAGCAAATGAGGAAGGAGAAT
CGCCGCGAGATGGCCCAGAGAGAAGAGGAACTGGAGGAAGTCAGAATAGCTGCTCAAAAG
AAAGTAAAAGCATTGGAAGCACAGCTGGAGAATGAGCATGAAGAGAGAACATTGTTGGTG
CGTGAGAAACATGAACTGGAAAGGCGTATAGCTGACTTACAAGATCGCACCATCACCCAT
GTTGATGAAGACTATGTGCACAAGCTTAAGAAGGAACTGAAGAAGACTAAGGTCTTGTTA
CGTGATACACAGACTATGCTCGAGAAGGCACAGTCTGAGGGCAGTCATAAGGTTCTCGTT
AGACAACTGAAAACACAGTTGGAAGATGCAGAATTTGCCAAGACTGCAGCCATCAAGGCT
CGCCAGTCAGCTGAATCGGATCTCTCCGAAATCAACTCCCAACTGGAAGAGGCCCTGAGA
TATAAGAATGAATCAGAGGATAAGTGTGCCAGAATGTGCAAAGAGAAGGCTGAGTTGCAA
ACACAGCTGGAAGAGAGTGAAGAAGAGGTGGCTGAGGTAATGAAGAAGTATAAGGCTGTT
GTATCTCAGCTGTCTGTAGACCAAATCACCCTCTCAGAACAGTCACAACAAATTGCAGAA
CTAGAACACAGTAAACAGGTTCTTCAGGAGAGAATGCTGGAATTGACCAGCAAAGTAGAG
GTGCTAGAAGGAGAGACAGCAAACATTCACACTCAGCGCCGCCTCGAGATGAAGATCAAG
GAGGTTGAGTCTAAACTTGAACTTGAGCAGACAACCAGGCAGAGATTAGAGAGTCAAATA
GGCCGGTTGAAGGACCAGATTGAACGTCTGACGAGTGAGTGTGATTCAGCGCGGCTCAAG
GAGAGTCAAGCCCAGGACCAGAGCAAGAGACTTGGAAGGCAGTTGCGTGAGGCCAAGGAG
GATCTTTCAACTTTGCAGCAGAGACACACTGATGCTGTCAACAAGAAGAATGAGTTGGAG
AAGCAGTTAGAACTTTCAGACTCAGAAGTCATTACCCTTAAGAGTGACCTGAAGTTGGCA
TTCAAGAGGATTGAGGACCTCCAACAGGCCATCCAGGGTGACATTTCTGACTCCGACTCC
GACCTATCCGACAGGTAA
>c76978_g1;orf1 len=1449  frame:-1  start:2081  end:633  conserved hypothetical protein [Culex quinquefasciatus] &gt;gi|167869796|gb|EDS33179.1| conserved hypothetical protein [Culex quinquefasciatus]
CACAAGACGTCAACCATGGGCAAGAAGAGGCAGCAAAATGACTTCTTTTTCTTCATGCTC
GAGAAGAAAGGTGAAGTTGAGAGGAAATCGGGCAGGGTCGTGACCATGGCGGAGTTGCCT
GCACTCCTTTATCCCGAGTGGAAGGCATTGCCAGAAGAAGAGAAACGTAAGTACAAGAAC
ATGAGGGATAGCAAGCGAGGTGATGAAAAACTTGATTGTAGAGGAATACCTTTGGCTGAC
ATTCAACAAGAACAGGAGAAAAAAAGGAAGAGAATTGAGGAGATGAAGAGCTACATTGCA
AATAATGTTTCAGTGTTGCGGTCTGGCAATGCTCTTCACTGTGGCAAGTTCTACATCGTT
AGTACCTCTTACTATGTGTTGACCGAAGAAGGCCAATATGCTCCTGCTGAACTGGGATTA
GTCCAGTTCTCTTTTCAGCGAGGGATCATCAAGGAATTCCATGTGATACTGAAACCGGTG
ATCCCTCTGTCCTACGGTTACTTGGCTCAAGTTTACTCCGAGGCAAACCATATGCTCCTC
GAGGAAGAGAACACAAGTGGCGAGGAGAAGGAGGATGTGGCTGTGGCCGTCAAGGAGTTT
GTACAGGAAGAGAGTAATAGGCTGCCACCGTTATACACTTTGGAAGAGGAAATGCCGCAG
GCTGATGCAATCCTTAGTGAAATATGTGGACCAAATTACTTCAATGTATATTCCCTGGAC
CAGCTGTTCCAACATTTATACTCTGTGACTTTTGTTGACAATCCCATACCCTTGAGTATT
GCTACTGATATGCTGACACACTGTAGCTTGGATTACCACCCATCCCTGCCATGTGGATGG
CACCAGACATACCAAAAGGATGCAGGTCGATACTGCTCTTTGTCTTGCGCAAAACGATGG
GTATTTCACATGTGCGATAACATGAAACTGTTAGACACTTTTGGTATACAGCCACAGGAG
GGTAAACATCTACCTCAGCCCATCCCAGCTTTTGGCACTGTTGTAGATGTTCCCAGACAC
ACATTTAAGGATTGCTCTTTAGAAAGTCGTGGGACTAATAATTCTAGAGTAGACAGATCC
TATGTAGATGGTGCCGGCGCCTCTTCCCAGCCATGGCAAATGGTTAATTCTTTTGGAAAT
AGAGGCAAAGGAGTGCAGAATAAACCCAAGCCTGAACAAAATGATGTAGGATTTTCTTTC
ACAAGGAAGACAAAGGTTGAGGCAGCCCCAGCAGGAGCTCCAGCAAGAGCTCCAGTCAGA
CCCAAAGGATCTTGGAGTAATGCAGTTGCTTCCTCTTCTCCGAAAGCACCCAACTTGGCA
GCCTCCTTCTCTGCTTCAAGTGTAGACACCTCGTGTGAAGACGACTTCCCTGCTTTGGGA
GCAAGGAATGGATTTTCAGGCAATAGTTGGAATGCTCCATCTCATAAGAGAGGTCAGAAG
AAGAAGTAA
>c82033_g2;orf1 len=2211  frame:2  start:2  end:2212  protein ZK1240.1 [imported] - Caenorhabditis elegans
GGAAATGACCGCGCTCGGTTGTTAGAGGAAGGTCTAAACATACGTCATCGGAATGAAGGT
CAGGATTATCAGGCACAGGAAAGTCAAAGCGGAGGACATGGCCGTGAAGGTCATGAATAT
TCACCAATGAAAGGTCGGAGCGGATTCCACGGGAAAGAAGGTCATGCTCCTTTGTCAGAG
GCAGAAGGTCTAAACAGACACCATAGGAATGAAGGTCAGGATCATCTGTACCAAGGAGGG
CGAAGCGGAGGACAAAGGAGAGAAGATTGTGATTATTCGTTTCAAGAAGGTCGGGACAGG
CGATATAGGGATGAAGATCAATATTATATGCCACCTCGTGAGTATTCGCCTTATGAAGCA
AATAAAGGTCAAGACAAAGGTCAATGGAATGGATATTATGGTTCGACACAGAAAGGTCAA
AGCAAAGGTCAATGGAATGAATATGATTCGACACAGAAAGGTCAAGGCAGAGGACGAAGG
AAAGGGCATCGTGATTATCCGTTTCAAGAAGGTCATGACAAAGGACAGTGGAATAAGGAT
TATGGTTATTCGTCTCAGAAAGGTCAAGGCAGAGGACAAAGAAATGAGGATTATGGTCAT
CCGTCACAGAATGATCGAGGAAGAAATTATCGGGAAGAATACTCGTATGACAAGCAAGGT
CGAGGCAAATACCAGAATAGACAGGAGTCTGATGCAGAGAGAAATGGCAGGCACAACAAA
AAGGCACTGACTCCCCAGATGCGAGCCGCGTTAACTTGCAGTGAGTGCGATTCATTCTAT
AGTAATGAAAATCGTAAACCAAAATGCCTTCAGTGTGGCCACACGATATGCTCTGTGTGT
GCCTCTCATTTGATTCACCGATCAATAATTGGGTGCCCTAAATGTACCGAGCCTACCCGT
GCTTCATCTGTGAAGGATCTGCAAGACAATTTTGAGCTTCTGCGCATGCTTGGCAGGTTA
AAGGATGTACCTGAAGCATCCAGGGAAAAAACGCCGCCGTTAGTGTCCCCGCATGGCAGC
AAGTGTTCTGAGCAGGGAATCTCGCCAACACACTTTTGCACCAAGTGTGAACAGTGGATT
TGTAAAGCATGTGGCGATGCAGATCACTGGTCTCGAAGGCACTGTGAAGTCATTCCAGTA
AGAAAAGCTTTGGAGCAGATGAAATCGAAGTGCGAGGCAGATGAGCGTCAAGCCTCTTCG
AACTTGTCGGCTGCACTGCAGGAAATTAGCAGCTACCAGGTTATTCTTCTGTCTTGCATA
AATGTAATGCGTGCTGCTCACGAGAGCTTCGGGATGGAGGAAACCCATGCTCGGGATACT
CTCGTTAAAGGTAAGCCTAAGCTAGAAACTCTGAAGAAAGCAGTTGCTGGCTTTCCGAAA
GATGGCGATCCCAAGGAGGCCCTGGCGACCATGAGGAACGTAAAGGACCAGTGTTCTGAC
ATCGAAGCCTGGTGCTCAACTCTGATCAACAATATGAAGTTCTTAGATGACTTCCGAAAG
ATATCGAAGACACTTCTCACCTTAACGGCTTACGTGCATGCTAGTTCTGACTCGGGAAAG
CCACCGCCTCTCGCCCGGATAACGACTGCAGATGGCCCAAGATATGCCAGGTTAATTGCT
GAAGACGGGAGAGTCCACGCGTATTCCGCCCAAAGCCTTTCACCTGAGTGTGGTGCACGC
GCTATACCGATGGAAAGCGTGAAGGCGCTAATAGACTCCTCTTCGGCGCTCCTCTTTCTG
GACCTCTTTTGGGGCGGCCGCATGCAGGGTCGTGTCTACATCCGCTTGACGGGAGACACC
GTCCGAGGCCGCCTGTTCCAGTCGCTGTGCCTCGGGGACCTCGGCCACACGCACAAGAAC
GGCGGCTTCCATCGCATCTGGTGGAGGGGAGACGAGGGGGAGCACATCTGGGGCGGGGAC
TACGGCCGTATGAACGGGGCCCGGGGAGCTATTCTCTGCGTCAGCGAGGAGCGGCTGGCG
GCGGCCGCTTCGCCTCGCCCCATCTGCAGAGGACTCGTGGCCGGCCGGTATGAGAAGGAG
AACATAAGCACCATATTCCGCATCTACACCAAGGGCGCCAAGGAAGGAACGGAAGAGGCA
GCATTCGGGATAGTGGAGCACGGCCTCGACGTCGTGGCAGGAGCGGTGGGCCAGGGCAAC
GTGAGGGACATTAGGATTGCTGACTGTGGAGTGGTCATTCAGAGCACCTAG
>c72985_g1;orf1 len=936  frame:2  start:2  end:937  AGAP013124-PA [Anopheles gambiae str. PEST] &gt;gi|333470191|gb|EGK97542.1| AGAP013124-PA [Anopheles gambiae str. PEST]
GAAGCAGGACTGGACCCTCTGCGAATCCCCAAATTCTACCACTACAGCAAGTGCGAAGAG
CGAGAGATACTCATCCTGGAGGACCTCACAGCTCGGGGTTTCCGGATGGCCGACCGCAAG
AAGGGGCTGGACTTCGCTCACGCCGTGCTTGTCCTGCAGGAGTTAGCGAGAATTCACGCT
TCTTCAGTCCTGCTGCAGCGGAAACACTCAGTCGAAGACCTTAGGGTCAGGCACAAGTTC
CTGGCGCTTGACTGGACAAACAACAGCAAAATACCAAGAGAAGACATGGCTGTTGCTATA
TCGGGAGACCTCCTGGCAGCGACAGCGATTGCGGAGAACTCCAAAGGGTACGAGGACATG
GCAAGGTGGCTGAGGGAGCTGGGTCCTCGAGGAGTCGACGTCTTTGATGAACAGCTGGAG
ACGCGGCCGCCCTTCGCTATGCTCGGTCACGGAGACTGCTGGACCAACAATTTTGTGTTT
AGGTATGACGACGGCGGCCATCCGGTTGAGGTCATGCTGCTGGACCTGCAGCTGTGTCGC
CAGGGCTCCCCCGCCCTCGACCTCCAGACCCTGATGTACTCGAGCATCAACGGCGCCTTG
AGACGGAACTCTCTCCCGCACTTCCTGCAGACGTACACGTCCTCCTTCGACGCCACCGTG
GAAGCAGGAGGGATCCCCCCGCTCTTCACCGTGGAGGAACTGACGGAGGAATACAACGCA
AGGAGCATGTACGGCGTCCTCATGGCGTCCATGTACATCCCCCTCATGGTGGTCGACTCC
GAGGACGCGCCGGACTTCACCAAGGTCGACGACGAAAAGGAGTTCTACGCAGACCGCGCG
GAGGAGGTCGTGCGGTCCATGGACGACAACCCGCTCCTAAGGGAGACGATGTGCAGCGCC
TTCGACGAGTGGATCGACATGGGGCTCATCTCCTGA
>c729_g1;orf1 len=405  frame:-1  start:441  end:37  40S ribosomal protein S20 [Rimicaris exoculata]
GCTTCTAGAAATCACACCATGAACTCAACACAGGCAAGAATGGCAATGTATGACAAGAGT
GACATGAAGGGGGGGATGATGGATGATGCTGCGCCCATCCATCGCATCCGTATTACCCTC
ACCTCAAGCAACGTGAAGTCCCTTGAGAAAGTGTGTTCCGAGCTCGTCCGTGGAGCAAAG
GACAAGCAGCTCAAGGTGAAGGGACCAGTGCGCATGCCAACCAAGATCTTGCGTATCACC
ACCCGCAAAACCCCCTGTGGTGAGGGTTCCAAGACCTGGGATCGCTTCCAGATGAGGATC
CACAAGCGTGTCATTGATCTGCATTCCCCTTCAGAAGTGGTCAAGCAGATCACAAGCATC
AGCATCGAACCTGATGTTGATGTGGAAGTCACCATTGCCGAATAA
>c83791_g1;orf1 len=4611  frame:-2  start:4961  end:351  serine protease inhibitor, putative [Pediculus humanus corporis] &gt;gi|212511705|gb|EEB14608.1| serine protease inhibitor, putative [Pediculus humanus corporis]
GTGAAAACAAAGATCAGGATGCGGCCTCCTCAGCATCCCTTCTCCCGTGTCATCCTCGCC
ATCCTGATCTCGCTGGCGGCTCTCGGGACTCAGGCAGCGACACTCAGAGGAGAGGAAGAC
ATATCAGATCTTGCTACGAGGTTCAGATGGCGCGACCCCTACAACTGGCAGCTGGCTCTG
GAGAGGAATATAGCCGTCCCCACCTTGCCAGATGGCCACAAGAAGTTCCAGTTCTACCTC
CTGGATGAGAGCGGACAGCTGGTGCAGGAATGGCTCACGCTCCAGGAGATCCAGGACCTC
CTAATCAGGGTCGGGCCAATCTTCAGAACCGAGGGAGAGGCTTCCAGTCCTCCTACAGAC
AGCCCTCAAGACAGCATTCACCAGGTCATTGCGTCGGTCCAGCAGGTGATCTCAGAGGAG
GTCGCCCACACGCAGCGACTCCCCCTCGCCCCCCTCCCGTCCCGCACCCCCCTAGGACCC
TCCAACTCGTCCCACAACGACACGTCCTTCCTCGCCGCCCAAGCCAACGGGGAATCCATC
GACATCCCGGAGGCCATCCTTCACAACCTCATGAGCCATCCTTATTTCACGACCTCTTGG
TTGACCCAGGTTCCTACGACGCGACCCGAGGAGACGACGACCAATCCGTGGATGCTCGGC
GGTGAGGATCTCGACGGGGACGTTGGGGAGGTCGTCGAGGAGGTGACCGAGGCTCTGGAG
GTGGGCGAAGGATTCACGGAAGCCGCTACCTCTACGCGGTCTGGGGTGTTTGATAGTCAG
GGCGAAGGAGTGACGGAAAGTGCGGTGACGGAGGCGGCGCTGCTGGAGGAGTTCGTCGTT
ACGGAGAGTGCGACTGCTGAGGTCGTCCTTCCGGAGGAGGCTGATCTCAAGGCTTCCAGC
GACTCGGGCGAGACCAAAGACGACTCGCAAACCACACAGTCGAACAGCATTGACGAAACG
ACAACGGCAGGGATCCCACCGCGAGCTTCAGACTCTACCTCCAGCTCGGAAACGACCACT
CCCGCGCCCACGCAGAGGCCTCTCCTCGACCGCTGGAATTCCCGCTTCCCCGCCTGGACC
GCCTTCCCCGCCCGCGACGCCCCGACGACCGTTGCCATTCCCAGCGACGACCTGGAGCCT
GCCGACGACTACAACTCCAGCCCCGTCGGCCTTTCGGGAATGGAGAATCCTGTGAGCGAT
GAGGTCGGATTCACGACTTGGAATTATCCAGGGAAACACGATGAGGCAATGGATGAAATG
CTTACGACCGCAGGCACCGAGAATCTTCTAGAAGATTCTGCAACAATGCAACCAGAGAAC
AGCAACCAAGAAAGGCCCACGCAGGACATCCTCTTGGCCCCTGACGCCGAGAATGCCCTT
CCTCTCTCTACCACACCAACTGCTGCCGTGAGTTCATCCGAGGTCACAAAAGTCAATGAC
GTCACTGTCACCCCTACTACACAGTCCAGTATGAATGAAACTGCCGAGCCGATGAACACG
ACGGAAGCAGACAACGAAGAGACGACAGAAACGAGTCCTTCTGAGGCTGAAGTTGAATCC
TCCTATTCGGTGACGACTCTGTCTCCAACGACCACGTCGCCTGAGAAGTCCCAAGACATG
ACGTCATCGCCTGAAATCCCTAGTGACAACTTACAGATGGAAAAAGATGGTACCACTGAA
TATTACCCATGGACAACCGATGGTATCAATCAATATATCCCGTTGATGAGTGATCCACTT
CTCTCGGATGAAGCTATGACGTTACTTGACATCTTCCAGTTCCAGGGCGATACATCTGGC
TATCATGGAGAGGCGCCGCACTATGATTTCCCTGTGTTTAATGGCCAACCTTCTCAGGGC
TCTGAAGAACTCGCAACTGAAAGTGATGTAACAATGGTAAGTATGGAAGAGCAAGATTCA
ACCACGGAATACTCGATAATTCAGGATCTTACCACTAATGTAGCACTAGATGCCTCGGTA
CAGGAGACTCCCAGTGATTTATCAGGTCAGGATATGTCCATTAAGAACTCCGGTATGGAC
ATGGAAACCTCAAGTAAGCCTACCCAGTATCCGGTTACAGATGGCCCATCAACTCAGTAC
CCAGATACCCAAACCCCAAGTACAGAGGGCCCAGTCACTCAGTATCAAACTACCAAGGAC
GATTCCAGTCAGGAACTCACAAGCCGAGCATCCACCATCCAGCCGTCGACAGTCAGTCCA
CTCATCCAAGAGGTGACGAGCCAGTCTCCTGTCGTCCAAGACACCACGACTGAACTGCCT
ACTTCTCAGGAAACGACTGAGCGACCCCTCGATCCCGAAACGACGACCACTCCGGCTCCA
CTCCCTCTCTACTCCGCCACAACCCCGCCCTCCACAAAATCCTCATCAGCCCCCCAGGAT
CCCGACCTCCCTGAACCCAAAACAAGAGGACCTACAACCGCCACCGAAGAACCGACCGAG
AACCCGACCGAAGGACCCTCCCCGACGACCCCGACGACGCCTCCAAACCCCCCATCCACG
GATCTGCCGACGTCGACGAAGGACCCGAAACAACCGGAGATCCTTCCCTTATACGACTAC
TACTACAACGACAACTACGGGTCCTCGAACGTCCTGCCTCCTGCCCCGGCGAGCAACGAG
GAGAGGCTGGACCTGGGGGCGCTGGAGAGGACCGGCGACCAGGCGGAGGAATACTACTAC
GATGATTACTACCCGACGGCCGTCTACCTGGACAACGTGGATGAGGACTACTACGACTAC
ACCACCAACACGTCCCGACCCGCCCCCGTCCTGAATGGCACCGACCTCGGCTTCCCGGGA
CCGAACGCCACGAGCCCTTACCACGATCACCACCACGGGGAACACCACGGCGAACACCAC
GGGGAACACCACGGGTCTCATCACCATCCGCAGAGCCAATCGGGACCGCCGGCGAAGCTT
CTGGAAGCCCCGCCGAATAACCCTGGTCTCGAAGCCTCGGTCGAAGGTCTGGATCCGGAC
GTCAGGAAGTTCGTGGATGTGATGAATGATGTTGTTTTTAAGGTGTACAAACGAGCCGCC
AGACAATACAAACGGAAAAACTTCGTCATGTCCCCCTTGAGCCTCATCTCCACCTTGAGC
ATGCTCCTCCTTGGGGCCCGAGGAGCATCCGCAGCGGCCCTGAGCGACCTCCTCCTCACG
GATCAGTTCTACACCTTCAATCCTCACCTCATCCTCAAGAACGTGACTCAAGTCCTACTC
GAGAACGACGGGGCTCATGATGTGGTCTTCCTCAATCAGTTCCTCGTGGAGAAGCCCAAG
AACCCCTACTCCTTGGACTTCTTCGCCCGCACCATCAAGTTCTTCTACGACGCCAGCGTG
AGCCAAGTCACGCCCCCCGAGTTCGACGCCCACGTGCGCGACCGGGTCAACGAAATGGTG
AGGAACGTGACCTTCGGCGCCGTCGGGGACTTCCTCCTGCAGGAAGAGCCGCTGTACTTG
ACGCCGCCCCTCAGCGCCGTCTCGACCAACTTCTTCCACGGCCGCTGGAGCACGCCGGTG
ACCCAGGATGACCTCTTCGACATGGACTTCCTGCAGTTCCCGACGGCGGAGAGGCGACTG
GTGAGGACCGTCGGGCTCTCAAAGAAAATGACCATTAATGCGGGTTATTCGAGCGCTGCT
GACGTCACCACGGCTGAGATTCCGTTTTACTCTCGTCTGGGTGAGCTGTCCCTCATCGTA
GTCATGCCGGGCAAACAGAAGGACTTTGTTGCGAACGGGTTGGCACAGCTGGAGGCGTCC
CTGTCCCCTGCGAAGTGGAGTCAGGTTCTGAGATCGATGCTGCCCAACACGGTCCAGTTC
CAGATGCCGGTCTTCAGGCACAGGGCCTTCCATAACTTCTCGGACATCCTCCAGGACGCG
GGTCTGAGTGAGCTCTTCCAGGCTGACAAGGCGGACTTCTCGGGGATCAACAACGTGAAG
GGCCTCCGCCTGAGCGACGTCGTGCAGCTCACGGAATTCCAGTCGTGCCAGATCGAGGAG
CCCCCCCAGGACGGGTCCAGCTCCTCCAGAAGGGCCCGCAGGACGGCACGAGGAGGCGAC
GTCGACGAAACGGGCCCGACGGCCTACTACAGGCAGACCTACATCTACGGCCTTCCTATG
TTCGATTACAAGCGGTGGGGGAAAAACGAGGATGAGGACGAGGTGGAGGAAGAGCAGGAT
CTCGACATGGGTTACGCCCCCGCCGAGTCCTTGCAGACGGCGAAGTCATCGCAGGCGCCT
CTCGTGGCCTCGCTGAGGACTGAGACGCCTCCTCCTTCGCCGGACCTCACTTCCTCGAAG
ACCCAGTGGGAGGACGACCTCCAGGACGGCTTCCCAGGCCTTCAGGCGGAGTCCCTTCTG
CGCCAGGACCTGCTAGACTACTACGGGCCGCTCCCGTCCGCCCCCGACGAGAACCGGGTC
AACCGCATGGGGATTCCTACGGGACGCAAGCCTGCCGCAGGAGGGACGTTCTACAGAAAG
GACGACGCGGGGACGCTGGCCTTCGACCGCGCCTTCCTCTACGTCGTCAGACACAACCCG
ACGGGCCTATTGCTCTTCATGGGGCGCTACCTCGACCCAGCCGCCAACTGA
>c66558_g1;orf1 len=537  frame:-1  start:539  end:3  hypothetical protein EAG_05105 [Camponotus floridanus]
ATCTCCAAGACGATCGTCACCAACACGCATTCCATTCGACTGGTCAACGAGGTGCAGCTC
TCCAAACAGGTCGAAGACACCGAAGGGCCCGTGATGGTGATCGGCGCCGGGAAGACCTAC
CTGCTGCAGGAGGGGAGCCCCAAGCGGTCGCTCATGAAGCTCGTCATGCACACGGTCACG
GAGAAGAAGGCGCGCGGAGAGGAAGAGGAGATCTACTGGCTGCGCCCCAAGCCGCCCCCC
GGAGGGTCTGAGAGCTGGAACAAGCGCAAGCACTCACCCGGGGCCAAGCACAAGGTCACC
TTCGACGACACCCCTTCGACTTCAAGAAAACGGGATTCGGGCAGGGGTAACTTGTGTCCC
GACGTCCTCCACGATCTCTCGGACTCCGACACCTCGGACAGCGACGGGGACTACGCCAGG
CTGCGCGACGTGTCCTTCCCGGGGCCCACCAGGAGGCTCTCCCACAAGGAGGAGCCGAAG
GAGGAGGACCGCCCCCCTCCCCAGGACCTCAGCTTCCCGGAGTCAGACTCAGTGCCT
>c119943_g1;orf1 len=408  frame:-3  start:409  end:2  GI12083 [Drosophila mojavensis] &gt;gi|193919582|gb|EDW18449.1| GI12083 [Drosophila mojavensis]
CTTTCTTTCTTCTTCTTAAACATGCCTCGCCCTGCTTTCAGGAAGACCTACGGTACGCCC
AGGCGTCCTTTCGAAAAGGAGCGTCTCGATGCTGAGTTGAAGCTCTGCGGAGAGTACGGT
CTCCGTTGTAAGCGTGAGGTGTGGAGGGTTCACTATGCCCTCGCCAAGATCCGTAAGGCT
GCTCGTGAGTTGTTGACCTTGGAGCCCACCCACGAGAAGAGGTTGTTCGAAGGTAAGGCC
ATCATCCGCCGCCTCATGCGCCTCGGTGTCCTCTCCCAAGACAAGGCCGAGCTTGATCAC
GTGTTGGCCCTCAAGGTCCAAGATTTCTTGGAGAGAAGGCTCCAAACTCTTGTCTTCAAG
TTGGGTTTGGCCAAGTCCATCCACCACGCTCGTGTTACCATCCTCCAA
>c105002_g1;orf1 len=258  frame:3  start:3  end:260  predicted protein [Phaeodactylum tricornutum CCAP 1055/1] &gt;gi|209583140|gb|ACI65760.1| predicted protein [Phaeodactylum tricornutum CCAP 1055/1]
TTTCTCTGTCGCAGCGCGTATTTGGACATGAGCTTCAATCGATTTGTTGAGGTCGGCCGC
ATTGCCCTGATCAACTTCGGCCCGGATGCCGGCAAGTTGTGCACAATCATCGACGTAGTT
GACGGCAACCGCGCCTTGGTTGATGGCCCAGTCAACATCACCGGTGTCGACCGCCAGGTG
ATCAACTTCAAGCGCTTGGCGCTTACCGACTTGAAGGTGAACATCGCCTTCAACGCCCGC
CAGAAGAAGCTTAAGGCT
>c75837_g1;orf1 len=1872  frame:-2  start:2040  end:169  PREDICTED: origin recognition complex, subunit 2-like [Saccoglossus kowalevskii]
ATTCTTCGATATTTTACGCCACAGACAGGGCCAGAGGTTAGAGGTCAGAGCATGGAGAGG
AGAAGGTCCAAGAGGTTCCTTTCTGTGACCTTCGTGGACGAAAATGAAGTAGAAAAGGTC
AAGATTGGAGTGGAAGGTGGAAAAGTTGTGGTACGGCCCCTGTCTCAGCGTGGCAGAACA
CGGAGCTCCAGGATTGCCTCGGCCCCTAATGTGGAGCTGCCGCCACTCGAGGAAATAAAT
GAGGAAGACGAGGATGTTTTCTTCAAGCCAACTGAATTGCTCGAGGATGGGGAGGCCTCA
GTCAAGGCAAGCGACGTCTTTGGATTCCGCACACCCAGGAAGAAAGGCAGCATGTTGGAG
AAGGCTGAATCAGCAAAGAAACTCCTTCAGACCCCAACCACACCAAAGACTCCAAAGTCG
GCATTAAAGCAGGGTTCAAAGACACCCAGAACACCGAAGACTCCTTTGTCAGCCAGCAAA
CGTGGCTCTAGGACACCCTCAAGCAAGAGGAGGCTTTCAGTCAGTCTGCAAGAGCCGAAC
ACACCCTACAGCTTCAGGAAGAGAGTTTCACAACGTATCAAGAAGATAGTATGTGAGGAG
GACTCCTCTTCATCTGAGGAGGAAAATGACTGTGACAGCAACTATTACTCCAGTGAAGAG
TCAGAAGATGAGGGCAAGGAGAACTTTGACCTCAATGAGAATATGGTCCAATCACAAACC
AAAACGCCCAGGAAAACACCCTTGAAACAAAATCAAGCACTGTCCAGAACTCCCGGGAGA
ACCCCATCAAAGACCCCATCAAGAGGGAGGAGAGCAGGGAAAATTAAGGATGTTGAGCTG
ACAGCTACAGCAGATGAATATTTCATGTCACACGGAGAAACAGCAAAAGTAGTGACCTCA
GACCACACACTCAGCCGACTAGAGACCCCACGCCTATCACCTGAGGCTCTCCAAGCACTC
CTGATGGGCATCTCTTCTTCACACCACCAGGAACGTCAGGCTCTCCTTGAAGAGCATCTG
CAGATGTTTCCGCGTTGGATGACGTACTTGTGTGAAGGTTTCAGTATATTCCTGTATGGC
TTAGGAAGCAAGAAGATGCTTATTTCTCAATTCCAGCAGCAGTACTTAATGGACTTCGAT
CATATTGTTGTGAATGGTTTCTTCCCATCCCTTACTCTTAAAAATATACTCAATAACATA
ACAGAGGACATCATGGAACACACAGGCAGCTTCCACAGTGCTCAGGAGCAGATTGGATTC
ATCCAGAACTACTATGCTAAGGCAGATGCAGACCCCCTTTTCTTAATCATCCATAACCTT
GATGGGCCAATGTTGCGTGGTGAGAAGACCCAGGCTGCGATGTCTCAGTTAGCGACTGCA
CCAAAAATCCACCTCCTGGCCTCTATCGATCACATTAATGCACCTCTTGTTTTTGATGGG
AGCAAAATGAGTTGTTACAATGCCCTCTGGTGTGATGGAACAACACTTGGACCCTATTCA
GAAGAGACCTCGTATGAAAACTCTCTCCTTGTGCAACAGTCTGGAGCCCTTGCTTTGTCT
TCGCTAATTCACGTATTCAAGTCATTAACTCCAAATGCCAAAGGTATTTTCCTGCTCCTG
GCTAGACATCAGCTTCAGCAAAAAGATAATTCCAATTATGGAGGATTGTCCTTCAATGAT
ATGTACCAGCGATGTAGGGAAGCTTTCTTGGTTAACTCTGATCTCACCCTCCGTGCTCAG
CTAACAGAATTCAGAGACCACAAACTCATTAAGTCTAAGAAAGGTTTAGATGGTGTGGAA
AACCTTCTGATTCCTTTAGATCCTGCAACTCTGCAAGAATTTGTTAATCAGCAAGAAGCT
GATGGTCTGTGA
>c54593_g1;orf1 len=816  frame:-2  start:821  end:6  PREDICTED: vitamin K-dependent gamma-carboxylase-like [Bombus terrestris]
TATTCGGACAGGATATTTGTAGCAGACTTTCCCGGGATGATGCTGGAAAACTTCCTCAGT
GAAGATATTTCCAACGTGACGATAGAGGTCCTCCAGGGGGAAGTGCGTGTTCTCGTGCCA
GTGGTGGAAGGCGGGACTGCCTCCGTTGACCACCAAGACGACGAGAAAAGGGCGGAAGAG
CTAATACAGAAAGGAGCCTGGAAGGTAGTACAGCTGAACAACACGGCAGAAATCGTCGAA
GACAGTTGTCACCCGAAGAACTTCCTCGCTTTTGGAGAATGCTTCCCCGACGATTCGAAC
GAAGCCAAAGACTTAAAGGTTCGTTCTGTGGTTCTCCGTGAGGGCGAGTCCATGGCCCTT
CCCAGCGGCTCTTTCCACTCCGTCGTCACCACTTCGGCGACGCCCTCCTCCTACATGTAC
ACCTTCGTGAATACAACCATACAGAAGCTAATCACCGGCAACACCAACACGGAACACTCT
AGTGCCCCTAAACCTACGCCAGGCTGCAGCAACCCCACCACCCAAAATTATTTCACACCC
ACAAGCAAGAAACCCAAGACCGCATCGGATTCCAAAGACTGTAAGACTAAACCAGACGAA
GCCAAGCCACCCATCCACACACCTGATGGAGACAAGAACGTGCAGTCTTACCAGCATGGG
ACAGGGGCCAGCGGGATGGTCTGCAGTGTGCCGACTGTCTTGGATTTCGTGAAGTTTGTG
AGATTGAAACTTGCCACTTTCTACAGGAGTGTCAGGCTGCTGCGAGACGCCTGCAGGTAT
ATTGTTACGGGAATTCCCATGGAAGTAGCCAGGTAA
>c75450_g1;orf1 len=1368  frame:1  start:1  end:1368  hypothetical protein TcasGA2_TC010074 [Tribolium castaneum]
GTTGACCTCTACGACCCCCCCGTGTTCTCCGAAGACGGTCAGAGCTTCCTGGTGCGACTT
CCGGTCCGCGACGGGGAAGAAGGAGAGTTCAAGCACGTCTGTCTGTACAGCGTGCGCATG
CGTCGGGTCATCCCTATGACCCATGGCCCCTTCGAGGTCACGGAGATACTGGGTTGGGAC
CAGAATTATAATTACATCTACTACATGGCAACGATGGAGGAGAAACCGGGGGAGCGCCAC
CTGTACCGTGTCTCCGACGTCAACTCCCCCCTTCTTCGCATCCCGGAGTGCTTGTCGTGC
CTGGAGGGCGACAACACCACCGACACGTGCTTGTACAACAGGGCGCACCTCTCCCCCGAC
TTCGCCTTCTTCGTGCTGGAGTGTCTCGGGCCCGACGTGCCCAGGACCTACCTCTTTTCC
ACCTGGAGCGGGCAGGTGGGTCTTCGGAGCGAGATGGTCTACACCCTCGACGACTACAAC
GACCTCCGGGACCGCGTGGAGGAGATGGCCATGCCTCAAGTGCAGACCTTCCGCGTCGAG
TTGGAGGGCGACAACGCGTACACTTACCACGTGCAGCTGTTCCTCCCTCCTGGGCTGCGG
GAGGACGAGATCACCACTTACCCGATGGTCGTGCACGCGTACGCCGCCCCGGGTACTCAG
GCCGTGACCTCCAAGATGGTGCTCTCTTGGGGCACTTACTTGGCCTCGAAGAAGGACATC
ATCTACGCCATGATCGACGGCCGCGGATCCGGCTTCCAGGGCGACAAGATCAAGCATGAG
GTGTACCGCGCCCTCGGAGGCAAGGAGGTGGACGACCAGCTGGCGGTGGCGCGCTACCTG
AGGGACAACCTGCACTTCGTCGACGCCCGCAGGATCGCCATCTGGGGCTGGAGCTACGGC
GGCTACGTGACCACGATGGCGCTCGCCAGGGACGCCGACGAGGTCTTCTCCTGCGGGATC
GCCGTCGCGCCCGTGTCGCGCTGGGAGCACTACGACTCGGTGTACACAGAGCGGTACATG
GGGTCGCCGCACGTGTACCCAGGCAGCAACTACAAGGGATACGAGGCCGCGGACGCCACC
AAGATGGCCGGAAACCTCAAGGACAAGATGTTCCTCCTCATACACGGGACGGCTGACGAC
AACGTGCACTACCACCACTCCATGATGCTGGCAAAGTCCCTGGTGGACGAAGGAGTCCTC
TTCCAACAGATGACGTACGCCGACGAGAACCACGGCCTCGCGGGAGTGAAGGAACACCTG
TACAAGACCATGAACAAGTTCCTCGCCGACTGCTACAGGCCGACGATCAAGGAACTCTAC
GTCCACATCAAGAAAAAGAAAGACCTCGAGGAAATCGGATATTTGTAA
>c72665_g1;orf1 len=234  frame:2  start:17  end:250  hypothetical protein [Plasmodium yoelii yoelii 17XNL] &gt;gi|23485370|gb|EAA20391.1| hypothetical protein [Plasmodium yoelii yoelii]
TTTTCAGGTTTCTCGCCATATTCCAGGTCCTTCAGTGTGCATTTCTCATTTTTCACGTTT
TTTAGTGATTTCGTCATTTTTCAAGTCGTCAAGTGGATGTTTCTCATTTTCCATGATTTT
CAGTTTTCTTGCCATATTCCACGTCCTACAGTGGACATTTCTAAATTTTCCACCTTTTTC
AGTTTTCCTCGCCATATTTCACGTCCTAAAGTGTGTATTTCTCATTTTCCGTGA
>c72665_g1;orf2 len=255  frame:3  start:3  end:257  hypothetical protein [Plasmodium yoelii yoelii 17XNL] &gt;gi|23485370|gb|EAA20391.1| hypothetical protein [Plasmodium yoelii yoelii]
CTCATTTTCCGTGATTTTCAGGTTTCTCGCCATATTCCAGGTCCTTCAGTGTGCATTTCT
CATTTTTCACGTTTTTTAGTGATTTCGTCATTTTTCAAGTCGTCAAGTGGATGTTTCTCA
TTTTCCATGATTTTCAGTTTTCTTGCCATATTCCACGTCCTACAGTGGACATTTCTAAAT
TTTCCACCTTTTTCAGTTTTCCTCGCCATATTTCACGTCCTAAAGTGTGTATTTCTCATT
TTCCGTGATTTTCAG
>c73454_g1;orf1 len=1380  frame:-3  start:1871  end:492  hypothetical protein IscW_ISCW007148 [Ixodes scapularis] &gt;gi|215501117|gb|EEC10611.1| hypothetical protein IscW_ISCW007148 [Ixodes scapularis]
ATATATGTAAACATTAGAAACGCACACCATACAATATATAATAATAAATATCAACAAAAA
CACCTCTCTAAAATGCTAGTAACAGGAATGATGGAAGCAGACAGAAATATTTTGCGCTCG
TATCCCCAAGGTCGCCAGAAGAACCAGGAAACAGACAGAAGAAAATACAAATATCACGCA
AGCAACAGACACTTGTCTATGCGAACGGTCGTGTCTGCCGTCTGCCTGTGCTTCCTCGCC
TGGCTGACGACCGTAGAAGGCTGCCGAACAGCCACTAAGCGCTTCGTCGGAACCCCCTTG
GAACCTTTGCTGCATTTCTACCTCCCACCCGTTCCTCCCTTCACCCCCACCGTCCTCCCC
CCCGTCAGGCTACGGGTGAACAGCTGCTCGCTTGGATCAGGGCCAAGAATACGCTGGCGG
ACAGACGGGCGCTGCGGTGCCAACTTCCCGCTCCCGACCATGGCACCGTCGGAGTGTGAC
CCCGACAGCGACCGCCCCTGCTGCAGCGACTACGGCTACTGCGGGAATTCGCTGTCGCAC
TGCAGCTGCCCGGACTGCATCGACTTCCGGAACGTGATCCGGGAGCCCAGCTGCTACTAC
TCCTTCGAGGGGGAGACGGGGGTGCTCGAGTCCCCCAACTTCCCCAACCAGTATCCTCCA
GGAAGGGAGTGTTGCTACGACATCGTCCGCCCCTCCCCGCGCCACTGTGGGGTCAAGCTC
ACGGTAGAAGCACTGGACGTGGGGCGAGGGGAGGAGGACGGCTTCTGTCAGCGGGACTGG
CTCAGTCTCCCCTCGTGCGTGCCAGAGAGGGGAACCCGGATCTGCGGAAATGAGACTGGA
CAAGTGTACCACTACCTGTTCCAGCCGGGGGCGGAGGCCATCCGTTTCGTCTTCCACGCG
GGCGAGGCGCACGAGGGGCGGCGGGGCTTCAGGATAAGGTACGAGGTGATGACCACGTGC
CCGGGCCCCTACCAGACGCAGAACCCGCCCATCTCTACCATACCGGGCACTTCCGGGGCA
CCCTGCTATACCCGCATCACAGATTCGCGAGGGACCATCAACACCCCCTATTACCCAAAG
AAATACCCCGAGAGCTTGGACTGCGTGTACGAGTTCATCAGGTCGGGCGAGGAGGTCTGC
GGGATCAAGATGCAGACGGTGAACTTCGAGATGGAGAACCCCGTGATGACCTTCTTCGGG
GGCGCCTGCACGGACTTCCTGCACCTGCCGTCCTGCGGGTTCCTCTGCGGCAAGATCAAC
TTCTCCTGGGTGGCCGAGTACCAGCCGGGCGCGACGAGCCTCAAGTTCCACTTCCACTCG
GACGAAGCCACGGGCTACCTCGGCTTCCTCGTCAGCTTCGAACAAGTGACGCAGTGCTGA
>c75901_g1;orf1 len=1647  frame:3  start:3  end:1649  GC-rich sequence DNA-binding factor-like protein [Crassostrea gigas]
CACATCAACGGCTCTTCTCGCTGCGTGCGACATCTTATCCTTGTGTATGGCATCGGAGAA
AAGAAAAAAATGTTTAAGAAACGTAAAAACCTTAATATCCGTCAAAGGAGACTCAGCGAT
GACGATGCTGGAGGCGAGAGTGATCCTGGAGGTAATAACAGTAATGAAGACAGCAATTCG
AACTCGGCAGCTCCGGTGAAGAAGGAGAAAAAGAAGAACAAGGAGAAGCTGGAGCCAAAG
AAACAATCGGTTCTCAGCTTTGAGGACGAACTTGAGGCTGACGATGGCATTGTTTTCCAA
GAAAAGAAGTCAAGTCTCAGCTACAAATTGCGTAAGGAGATGAAGAAAGAAAGAAAAGAA
AAGAGAAGGGAAGAAAAGGAGAAGCAGAGGCAAGCAGAAGGGAAAGAAAAGAGTCGAGAG
AAGGACAAGAATGGGGGGTCCACAGTATCCGAGCTGGATGAGCTTGGAATAATCATCGTC
AATGGTCGAGAAGCTGAAGCCATTGCAGCCAAACCTGGAGATTCTGATGAGGAAGACCCA
GAAATAGCTGGAAAGCACAAATTCCGTTCCAAAAAGTCAAGGACGCCTCAGTCACTTGAT
CCATGGAAGAAAATTTTGCAAAGTGGGCAGATCCCAGATGCAAATATGATACATGCCATT
CGCAAGCAGAGGCAACAAGCAAGGGAACGTGGAGATATGATACCTCTTGATGACACTGTC
AGAGTTGAAGAGTCAAAGGGCCGACTTGTGCGTGATGATGACAACGATCGCAGTGATGAT
GATGAAGGAGACTCCCGCATGGACTTCTCTGTTAATCAACAAGCTAGGGATCGTCAGCAG
AGGAAGGAAGCATTTGATGCTGCTCAAGAAGGTGGTAGTGATGATAGTGACCATGAAAGA
GAATGGGAGAAACAACAGTTATTGAAAGCTGGTGCTAATGCAAAGGTTGCAGCTGCAGGA
GATGGGGAACTAAGCCAGGATGGAGGTGATACTAATGGCCTTCAGTATAGTTCAGGAGAC
TCTGCAACAACACTTGGTACTCAGGAGCAGAGGCTTTGGGGTTCAGAAACGCTCATCCCA
TCTTCAGCAGCGTCTCTTCCCCGACCCACCAACTACCAGGCGGAGGGAATCCTCAAACGC
CTCCAGGACAGTCGTGCGAGCCTGGAGGAGGTGTACCGCCGCCACCAGTCTGAAGCAGAT
ACAATAATTGATGATTTGGTTGCCTGCAAGTCAACAATAGCACGCTGCAATGGGGAGCAA
CAACCTCTGATCAGCATCTTCCAGTTTTATCAAGATATACGTGGGTATGTCACTGACTTA
AGAGACTGTCTGAATGAAAAGGTACCCGAGATAACAGCCCTAGAGGAGCAGGTTTATGTG
CTTTATCGACAGAGAGCCCAAAAACTGGTTCAACGCAGAAGGCAAGACATTAGAGATCAA
AACGATGAATTTTCACCGTTTGCAGGTAAAGGTGCAACAGCTGATGAATACCGAACAAGA
CGGGCAGCAGAACGTGAAGGCCGCAGAACACGCAGACGAAGAGAACGGGAGAAGAAAGGA
GACATAAATCACCATGATGGGATGTCAACCGATGATGAAGAGTCCCAGTCTGAGATACAG
ATGATGCAGACTGAATTAGAACATATA
>c82812_g1;orf1 len=4332  frame:3  start:354  end:4685  Cytokine receptor [Harpegnathos saltator]
GGGAAAGACGAGGACCCACATACCCTCTCTCCTCTCAACATGGGGCCCACGTGGAGAGTG
GGGGTGAGCGTGGCACTGGTACTGATGGGTCTCGTGGCACTGTGTCAGGCAGAGGAACCC
CAGTACCAGTGCTATACCTTCGGGAAGGCCACGTACCCCGCAAAGGGAAGCCTTGACAAA
AGTGTTTATCGGCAACTGAGGGATGATGAACGCTGTCCAGGTATTGGATGCGCAGCTATT
AGACCAGTTGGGGATATCAATCGCGAAGTTGGTTCTTCCTACGAAGCCTACTGCCTCTTT
GACCCTAAACGTGTCAATGTTAGCGAAGTGTATTTCCAACATTGGGGAGACAAGGAACGG
TTCAAGATCCCACATGAGGTGTTGAATAATTCAGCAATCAAAGTGGTTGTTCAGCATGAT
GAAGTGATAGATTACAAGTTGAAGTGTATGATGACCTACAAAGATGAAATAAAATTTTTA
TGCGAAAGGAAAGTCAACATTGGATATCCACCACAGGATGTTCAGAACATGACATGTATT
TCCAAAAACTGGGAACAGTTGAACTGTTCGTGGGTTGAGCCTCCAAATCCAGTCAGGGTT
CAATACATTTTAACGTATGTTGTGGCTGGCTTCCGAGATACCAGTCATTGCCCAAAGAAT
CTGACAGGCAAGAATTGGTGCTTTTGGGAGAATACAGATATGTCTCAAAGGGATGAATGG
ATCCTCACATTCACAGCACACAATGCTTTAAAATCAGGTGTTCAGTTTAAGCACAATATC
AGTGTTTATGAGAGTGTGATTCCAAAACCAGCTGAGGCACTGACTGCTCATGTGGAAGGT
CCCCATAGTGTAAAATTAAGCTGGAGATTACCCCACCCCATGGACACATTCCCGGGAAAA
ATCAGACAGGAGGTCTCATACAGAGAACGGCCAGATGACAGCCCTCTCGAAGAACTTGAG
TGGATTGTTGTTAGTAATGAATTGATTCAACCACCTCTATTTGAAAAGCTGATTTATAAC
AAAACTGTAGATAACTTATATGCATATATGCAATATGACTTCCGTGTAAGGCTTCACACT
GGTACTGGGGAAAGACGTGACCATATGTGGTCCGATGCTGCTGTTACTACACAAGAAACT
GACCCAAAATTGCCTACAGCAAAGGTTCGAACAGACATTGGAACATTTGAAATAGAGCAG
AATGTCAATTCCCGAGATATATATGTGAATTGGCAGAAGGTAGATTTTGTCTTCAAGAAT
GGACCTGATTTTCATTATGAAGTTGATGTATTTGATGCCAATACTGGAAGACAAATTAAT
AAAACTGAGGGAGAACTTGAAGTCCATGATGATTATGCAAAGTTCATTAATATGGAAAAC
AATGTGAAGTTCAGATTTGATATCACACCAGTGAATCGAGTAGGTCCAGGGGGTGACGAG
ACAAAGGCGACAGTCATTGTACCTGAGAAGAGTGAGGTGCTTACATTCCCAAGTCGTTTT
CAAGTCATTGTCTACAAGGATGGAAATAACACCATCTATGGGATCAAGTGGAACATCACA
GAAGAGAAAATCGAAAGCCAAAAGATTGAGTCTGTGTCTATTTATTGGTGCAAGAGGAGA
CAGTATGAAGAGAGATGTTTGGATAAACTTGATTGGGTCAGTGTAAACCCAAGACTAACA
ATGAAGAATATCACGGATCTAGAGAAGGAAACCCTGTACATATTTGGCATATCAGCCAAC
TCCAATAAATCCTCCAGCGGCATAAAATGGATTACCTGCATTGCTAGCCACGGCAACAAG
CTACCTCCGATTGATACGTTTGGTATAACTGAAGTGTCTTCAACAGAAGCAGAACTAGAA
TGGAATCTTGGATGTAAAGATAGATCTGCAGATCCTACTGGTTTTAATATTTCATACTGT
ATTACTCCAAGAAATGAGACCGATTGCCGGAAAGATTCTGACATGCACTACATAGCTGTG
TCAGATGCCAGTGCCTATAAAATCAACGTGACCTCATTGCTCCCATATACGAGATATATC
TTTAGTATCGCTAGTCAGTCAGAACTTGGTATGAGCAGGTGGAGCAAAAGTTTGATATTG
GAGACAAGCCAGGACAAGCCCAGTGGACCACCGAGGAATGTGAGAGTAATAGACAAAGGT
CAGGAATGGATCTATTTAGCATGGAATCCACCCCGTCCTGAGGAACGGAATGGTGTCATT
GTGACCTACAAAATTAAATCAGAACCGGCTGTGAATATAGATTGGCCAGTGGCAAAAAAT
AATTCAGAAGTTATGCAATATAATATCACTGGCTTGGAAGCATATACCAAATACAAGTTC
AAGATTGTGGCATGCACACAGAACCGTAATTGTGGCAACAGCTCTGTCACATATGAAACT
AGAACAGGCATTGGAGTTCCTGGCCCAATTGAGGGCATTTACGTGAACGATGACCGTCTG
CAGTGGAACCACGATGAATGCAATGGACCTACTTGCCGTTATGAGATACGTTATGGACCT
GAGCCAGGGGAGATATACAATTCGAAAGAAGGTCAAACAGCAGTCAACCTCAGAGACCTT
GGCATCAACTGCACAGAACACAATGAGAAAATCCAAGTGGAAATCCGAGCAGTGAGCCAG
GATTCTCAGTTGAAGGGACAGTGGATGGAGAAGTCCATGAATTGCCCGATACCAGGCATC
ATGCCGTGGTGGCTCATCCTCATCATCGCCGTCGTCTGCATCATCGCCACGGTCTTCCTC
GTCGCCATCGGCTCCTTTGGACAGAAGAAAGTCAAGGTGTTCTTGTTTGAGTGGAACCGC
GAGCTGGATCTCCCAACGGGTCTCGGACCTAGCCTGCCCGCCCACGATGACCTCCACTCC
AACTACAAGATCGTGCAGAACCAGGTCATCGACGACTGGGGCGGAGCTGACACCAGGATC
CCGGTGAAGACTGCCACGCCCTTCTCCAACCCTGAGGAACAGGAGCTGATACCAGACAAG
GCCCGTCAGAGCCGCAATCCATCAGGGGATTCGGGCACCTCGGAGAATGATCAGGTTGAC
TCCTCAGGGTGTTCCACTGGCAGTGAATCGGACTCCTCCTCTGGCAGTCATCGTGTTCCC
CAGTCTTCGGACTCAGGGACTGGAACGGAGGTTGGCTTTCCACCCGAGTCCAAGAACTGG
GAGTCAGGCTCTCTCAGGCTCCGAACCCCAGTTCCTCCATATGTCCGCCCTGGATTGCCC
CAAAATATTACTAGTGCAGGATATGTGTCTGTGTCCTCAGTGCCAAATCTTCCTGTGGGG
TCTATGGAAGATGGACTGTCTCTGCAGCAGTCCACTTCCAGCCTAGCCTTGGGAACACCA
TCTCACCAGCCTTTGGGAGCAAGGAGAGCCTCAACAGGTTACATTAGTATGCCTGACCAA
GATGCAGAAGGGGTAAACCTCCCCCTAGAGATGTTAGGCAATGTCACCCTTCCGCATGAC
AGTCGGCCAGGAGGTTTTCCTGCTTACTCTAGACATAACTTCCCTCTTAAGAAGACACCC
ACATCTGAAATGTCACCCTACATGAAGACTGGATCTTTGCAACGACTCAATACTGGGTAT
GTTGCAGTTGCGCAGCCGGATGGAGGAGCAAGGGATGCTATGTCACAAGCTCATGGCTAC
TGTGGAGGTGAAGATCTTGGTGTCATGAAGAGGCAGTCATCCCTTTCAGCACTTCCACTT
ACATATAATAAATCTATAAGTACACCAGATGAAGATTTACCCCGTGGTACATATTGCCGT
GTAGGTGCTAGGGGCTCACCTGGCCCACCCCCAGGACCCTCCCCGGGGTATGTAAGTATC
ACGCAAGCCATGCCATCACATGCCATGTCTCATCCTGTCAACACAACTTCACCCACAAAC
AAATCTCCATATGTTACATTTGCCATGGCCAAGTCCATGCCTTCACCCACCAAGGAGCCT
GAAAAAGCAGGTGGGGGCTATGTGTCTGTAGGGGACATGGCCGAGGGCCGTTGGGCCAAT
CCTGTGATGATGGCCCCAGAAGATTTTGAAGAGAGTCGAGAGGTGAGCTCAGCTCCGCTA
GAAAGCACCCGGGGTCGACCGTTGTTATCCACGCGACCGAATACATCTGAGGCAACTATT
GCTCATAATCGCGGGGCAAGAAGCTTCCCTCCTTTAGCGCCATCACTCTCTAAACAAAGC
TCAGGCTATGTTTCTCAGGATTCATTGCCCTTCCATGATCCTGTAGTTATGTCTCCCAAG
AGGCTGCTGACCCAGAGCAAAGAGCCATATTCAGTGATAATGCCACCAGACCATAAAGGA
ACTGCCGTGTGA
>c80445_g4;orf1 len=933  frame:-2  start:935  end:3  myosin heavy chain type a [Marsupenaeus japonicus]
ACCAAGAAGAAGCTTGCCTGCGAAAATGCTGATCTCATTCGTCAGCTGGAGGAGGCTGAG
AGCCAGGTCAGCCAGCTCTCCAGGGTCAAGCTTTCCCTTACAAATCAGCTCGATGACACA
AGGAAACTCTCTGAAGAAGAGGGCAGGGCACGTGCCACACTCCTTGGTAAGTTCCGCAAC
TTGGAACACGACATTCAGACTCTTCGTCAACAACTTGATGAGGAGAATGAGGCCAAGGCA
GATGTTCTCCGCATGTTCTCCAAGGCCAATGCCGAGGCTCTCATGTGGCATTCTAAGTAC
GAGTCTGAGGGTGTTGCTCGTGTAGAAGAAATTGAGGCTGCGCGCATGAAACTTGCAGCT
CGTCTGGAAGAAGCCGAAATGCAGATTGAGTCTCTCAATGTTAAGAACTTGCATCTGGAA
AAGACCAAGCTGCGTGCTGCTGCTGAGCTGGATGACCTCCAAGTGGCTGCTGAACGCGCA
CAGACTCTGGCCAACTCCGCTGATAAGAAACAGAAGAACTTTGATAAGATCATCTCCGAA
TGGAAGCTGAAGGTCGAAGACCTTGGTGCTGAGTTTGATGCTTCTCAGAAGGAATGCCGC
AACTACGCCACCGAACACTTCCGTCTTAAGTCTGCCTATGACGAAAACATTGAACAACTT
GATTCTATCCGTCGTGAGAATAAGAGCCTCAATGACGAAATTAGGGACTTGATGGACCAG
ATCGGTGAGGGTGGCCGAGTATACCATGAGGCTCAGAAGAACGCCAAGCGCCTTGAACTT
GAAAAGGAAGAGCTCCAAGCTGCTCTTGAGGAAGCCGAGGCTGCCCTTGAACAAGAAGAG
AATAAGGTCCTCCGAACACAGCTTGAACTCAGCCAGGTCAGGCAAGAGATTGACAGGCGT
GTTCAGGAGAAGGAAGAGGAATTCGACAACACT
>c114897_g1;orf1 len=405  frame:-1  start:416  end:12  hypothetical protein EBI_25562 [Enterocytozoon bieneusi H348] &gt;gi|161779219|gb|EDQ31243.1| hypothetical protein EBI_25562 [Enterocytozoon bieneusi H348]
ACTCCCCTCGGAGCGGGGGATGGACAGGACGACTACAACCAAATGCCACCATGGTTTGGA
TCATATGCGCTAAACCAGGCAGTTACTTCAGATGCTCCAAACGACGAGAAGTATAATTTG
ATGACATCTACAGCTGTGTCCATGTTCCCAGGATGGACAGCAGATCCAAACAATTCAGTA
GGTAAACACCATTTGGTATGTGAATTACAGCAAGCAGGACAGTGTCCAGAAGGTTACCAG
AAGGTCTATGTAGACAACTTGAGACCAAGATCTTTGGATGAACTCAAATCATTGTTGAGC
AAAAAAGACCAGGAAAGATTAAACGGTAAGAGCAATAAAAAAGGAAAAGTATCAAACGCA
ACTCCTACTGACAAAACAGAAGCACCTAAAGAAGATGAAGAGTAA
>c79468_g1;orf1 len=1986  frame:1  start:1  end:1986  facilitated trehalose transporter Tret1 [Bombyx mori] &gt;gi|300681184|sp|A9ZSY3.1|TRET1_BOMMO RecName: Full=Facilitated trehalose transporter Tret1; Short=BmTRET1 &gt;gi|164454395|dbj|BAF96744.1| trehalose transporter BmTRET1 [Bombyx mori]
CGCGCCAGCACGGCCAGTCGGGAGGACCCGCTGCTTCCCATCTGCGGTCACCTGCGGCTT
TTTTCGTCTGCGTCTCATTATGGTAATCTGGCGCCGCTGCGGTTGAAATCTCTATCTGGA
TCGCCGACAGCTTTAACGGTGGCTTCAACCACGGAAGGAATAAGGTCCTTGCTGGCGGAA
CTGGAGATGCCGTCCAGTCGCGGGCCGTCGGGGACGCTGCCGAGGTCGGAGTCCGAGATC
GTGGTGGACTTCGCTCGCCAGCAGAGCTCGGAGGATGACATGAGTCACGACTCGCTCAAC
GAGGGCGACTGTCAGAGTCAGAGTGAGCGCCGCGACTCGAAGAACATCTCTCGCGACTCC
CTCTACATGGACGAGTCCGACGGCGACGGCGGCTGGTCCCGGAGGGCGTCGCAGGGCGAG
AAGAGCTTCCAGGACGACCTCGAGTCGGACAACTGGCACCGCGAGAAGGCCGAGGGCAAC
GCCTCCCGCGGCTCCGTCAAGGTGGTCGACAGCAACATGAAGCGGCGCATCACGGACGAG
ATCTACGGCAAGCAGCCCTCGCCCATCAGCTCGCCCACCTACTCCTTCAGGAGCACCATC
GACCTCCTGCCCTCCTCCAGGAAGCGCCGCGGACTCCGCCAACAGGTGGTAGTGACATTC
GCCTGTTCTCTGGGGCCCCTCGCCTGCGGTTTCGCCCTCGCCTATAACATGACGAAGAAC
CCGGCAGAGCTGATGAGACCTTCGCTAGGGGCGTGGAAGACCTACGTGTACCTCCTGGGG
TGCCTTGCAGGGGGCTTCTTCTCCGGGTGCCTGGCCAACTACGGCAGGAAGGTCGTGTTG
CTCCTGACGATGGTTCCCTTGGCACTGAGTTGGCTCTTCGTCATCTTCGCCATGCAGGTG
TGGATGGTGTTCTTGTTCCACGCGACGTCGGGCGTGTGCACTGGCATCATCATGGTCATC
GCGCAGGTGTACGTGGCCGAGGTCTCTGTGCCGCGTATCAGGGGCGCCATCTCCTCGGCT
CCGCTCCTCGCCTTCCAGGTTGGCTGTCTCCTGTGCTTCCTGCTGGGCGAAATCCTCGTG
TGGAAGAACCTGGCGATTGTCGGGATCTGCACGACGATGCCCTTCTTCGTGTCCGTCGTG
CTGTGCATGCCGGAGTCGCCAAGGTTCCTCATCCACGTTCGCCCCAACGACGCGCTCTCG
ACGCTCCAGTGGCTGCGCGGCGTCGATAACGACGTCATGGAGGAGTACCACGAGATCACC
AACAGCTGCGAGATCGACCGGTGGAGGATCGCCTGCGAGGACCTCATCCGACCCACGTTC
TGGCGCCCGCTGCTCATCTCCTGCGGCCTCATGTTCCTCTACAACATGACCGGCGTGGCG
AGCTTCACGCTCTACGGCATGGAGCTCTTCTCCAAGATCTCGAGCTCGTACAACAACGCG
GCCTACTTCATCGTGACGGTCGTGCTCATCGTCGCCATCACCCTCTCGGCGCTGCTCGTC
GACCACATCGGCAGGAAGCTCCTCCTGCTGCTCTCCCTCACCATCATGGCGGCCTCGGCC
TTCGTGCTCGGCCTCTTCCTCTTCCTCAAGGACCTGCACAAAGTCGAGAACTACTTCACG
TACCAGTGGATCGCCGAGGTCTTCTGCGTGGTGCTGTTCACGTTCGCCCACGGGACGGGC
GTGGGGCCCATCGCCTGGGTCACCCTCGGCGAGATCTTCGGCTCCCGCCAGAAGTGGATC
GGCGTGTCCGCGGCGTCCATGGTCATGTGGTCGTCCATGCTCGCCGTCGACGTGGTGTTC
CACAAGATCCGCGTTGCCGTGGCGACCGGCGGCATCTTCTGGTTCCACTGCGTCGTCTGC
GTCGCCGGCTACATTTTCGTCCTCGTGTGCTTCCGCGAACTGAAGGAGCAGCGGATCGAT
GACATCACCAAGTCATTTACGAGGAAACACGATAATCTGATTGAAACTTTCATTGCCAGA
CTGTAA
>c119396_g1;orf1 len=1728  frame:1  start:193  end:1920  hypothetical protein DAPPUDRAFT_194753 [Daphnia pulex]
TATAACAAAATGTCGGAGACGGACAGTGGGACAGCGGAGTGCTGGGAGGCGGCGGCAGAT
GACAACGGCGACAGTGTGGAGGCGGCGAGCTCGGCCATGACCACGACCCTCAACGTTAAC
GCCCCGGTCTTCATTCCCAACGTGAATGCCCCAGAGTTCGTCCCCAGTTTTATGAAGGAC
AACGCAGGACACACCCAGCCAGCGGCGCCAGATCCTCCTCCGGAGTCAGTGGTGACAGAT
GTGAAAGAAGATTCCACCATGGTCAACAATGATGGAGACATTCCTGCAGACTCATGGGAG
CTGGCTGCTGATGCAGCTACTCCATCCCCATCCCAAGAGACTCCACCCTCACCTCCAACA
CCCACCACGCCAGATGGTGATGAAGATGAAGAAAATGAATGTGTTAAAAAGAAGGTTGTC
CTAGAAGATGAAGATCAGTTAGTGAAGAAGGAACCCGTCAATGTCATTTTCATTGGACAT
GTTGATGCAGGAAAGTCTACTATTGGTGGACAGATTATGTATTTAACAGGAATGGTAGAC
AAGAGGACCCTGGAGAAGTACGAGAGAGAAGCGAAGGAGAAGAACAGAGAAACTTGGTAT
TTGTCTTGGGCTCTTGATACAAACCTTGAAGAACGAGACAAGGGAAAAACAGTAGAAGTT
GGTAGAGCGTACTTTGAGACAGAGCAGAAACATTTCACAATCCTTGATGCCCCAGGTCAC
AAGAGCTTTGTCCCAAACATGATTGGTGGAGCTTGTCAAGCTGACCTAGCTGTTCTGGTT
ATATCAGCACGAAAAGGGGAATTTGAAACTGGCTTTGAACGGGGAGGTCAGACGAGAGAG
CATGTCATGCTGGCTAAGACAGCAGGGATTAAACATCTTATTATTCTCATTAACAAAATG
GATGACTCAACAGTACAGTGGTCAGAAAAACGCTATAATGAATGTAAGGAGAAACTTGTC
CCCTACTTAAAAAAGGTTGGGTTTTATAGCAAAGATATCACATTCATGCCATGTTCAGGG
CTAACTGGTGCTAACCTTCGAGACCCAATTGATGAAAATGTATGCAGTTGGTTTAAGGGC
CCAGCTTTTATCCCATACATCAACGATCTGCCTCCCTTGAATCGTAATGTGACAGGACCT
TTCATGATGCCTATAGTTGATCGCTATAATGACAGAGGAACTATTGTCATGGGTAAAGTG
GAATCTGGTGGTTGCAAGAAAGGGGATAACCTTCTTGTGATGCCAAATAAGACTATGGTA
AATATAGATTTACTGTGGAGAGATGAAGACGAAGTATCAGCAGTAAGGTGTGGTGAAAAT
GTCAAAGTAAAGCTGAGAGGAGTAGAAGAAGCTGACGTTGCCCCAGGATTTGTCCTATGT
GATCCAAGTAGCCCTTGCAAGACAGGAAAGATCTTTGATGCTCAGGTCGCCATCTTGGAG
CACAAATCAATTATTTGTGCAGGATATTCAGCAGTTTGCCATATGCACACTGTTGCAGAG
GAAGTTACAGTCAAGCTCTTGATTTGTACAGTAGACAAGAAAACTGGAGAAAGGTCTAAA
GTTAGGCCACGCTTTGTCAAACAAGAACAGATTGCCATAATGAGGTTTGAAGCAACTGGA
GTGATTTGCATGGAGGCCTTCAAAGATTACCCACAGCTTGGACGTTTCACACTTAGGGAT
GAAGGAAAAACGATTGCTATTGGCAAGGTTTTAAAAGTAGTGGAGTAA
>c60007_g1;orf1 len=558  frame:-1  start:558  end:1  alpha-6-fucosyltransferase [Tetraodon nigroviridis]
GACGCCATCGACAGGAGGGACAAAGCATCCGGCAGGGCGCATCAAGAGCAGCTCAGGGAG
GTCGAGACAGACTCAGACGCGGCAGGGGAAGGGGAGGGCCGCCCCCCCAACCCGGACCCG
AGCTCGACCCGCCCGTTCCTGAGCCGCGAGGGAACGCACAAGCTCTACAGACAAGTGGAG
AGTGACATTTTCTACGCCAGGCAGTACGTTGTGGCCAAACTCCGACACTTTATTGGCCAG
ATACCAAGCAAAGAGGAGCGGGAACGTGTTGCCGGGGTTGTGGAGGATCTCAAACACAAC
TTCAGAGTGACCCAGTACGACCTCTGGCGACTCGGCAACGTGTCTGGCCTGCATGACTGG
CAGAGGGGTGAGGTACAGGCGCTCAACGACCTCATACAGCACCGAATCCACGTGTTGCAG
AATCCTCCTGACTGTAAATCGGCCAAGAAAATCACCTGTAGACTCCCAGTCCATCTGAAG
ACTCGCGGGGCCTGCAGTCAGCTCCACCACCTCACCTACTGCTTCCTCGCCGCCTACGGG
ACCCAGAGGACGCTCGTC
>c82215_g1;orf1 len=390  frame:3  start:2934  end:3323  Uncharacterized protein C16orf68 [Camponotus floridanus]
CCTTCCTTACCTCAGACCATGGGCAGGATTCGAAACCTCTCACTTGGAGACATTCCTGAT
CCCCTGCAGCATGCACCCCCACTGTACCACAGCGGCCCCACAGATATAATATATAACAAC
CACTTGACAGAGCTGTTCTTCAAGACAGTATTGAGATTGATGAGTGAACCGCCTAACAAG
ACATTGTATGTGGCACAAGAGAAGAGGTACGTTTTTTCATTTGCATTTTGCTATGATTAT
TTCCTTGACCGCATAGAGTGGCTGCGTTCTCAGAATACATCAACAATCAACTGGACTACA
GAAGAAGTCCCCATCGATTTCAAGCAGTACTTCAACTATGAAAAGTCACAGAATTTAGTG
CTCTGGAAAATTAGTGCAGAGTTAAAATGA
>c82215_g1;orf2 len=519  frame:2  start:152  end:670  Uncharacterized protein C16orf68 [Camponotus floridanus]
CCAGTGCAGACGACAGGAAGCAAGTTATTTTTGTCCCATTTAGTGACTTCTCGAATATGT
CTTCTGGGTCATTCCACAGCGGATGGTAGGAGAGAGAACATGGCTTCGGAGACTTCAGAG
AGGTTGAAAGTAACTTCCGAAATATTTGATTACTTCAAGAAAGAAGCGATTGATGGCTCC
CCAGGAGCTGTGTTAACAAGGTATGAATTTGTGTACCCTTCCTACATGACATCAGGTGAG
GCCAATAAAAAAATGAAAGCGAAGGATCTGCCAGTCAGCGAAAAGGACAGTCAGACTAAG
AAAGAAGGTGTTGTTCTTATAGAACAACAGAGTGCCACAATCATAGACTTGGTCGGTGAA
CAGGTTTGGCGCGGAGCTCTCCTTCTTGCAGACTTTATCTTCCACCATCCTGAGATCTTC
AAGAATGCAAATATCCTGGAACTGGCTTCTGGGGTTGGATTAACATCCATTGTCGCCAGC
ATGATTGTAAAGAAAGTTTTGATTACAGGTGAGAATTGA
>c20914_g2;orf1 len=618  frame:-2  start:618  end:1  glucose dehydrogenase  precursor, putative [Pediculus humanus corporis] &gt;gi|212514702|gb|EEB16961.1| glucose dehydrogenase precursor, putative [Pediculus humanus corporis]
GTCCGGACGCCCAACGTGGCCTTCGAGGCGGTCAACCCCGGGGTCATCAGGCAGTACGCG
AGCGAGAGGAAAGGACTGTACACAACGCCCCTGGGAGAGTTCGGTCACGCGTGGTCCCGT
GTGTCCGGCGAAGGGGACCCGTACTGGCCCGACGTCCAGCTGTTCATGGTGTCTTCGGGT
CTCGGGCAGGAGGGGCTCATGGCCGCGCACGCTCTCGGGCTCAATTCTGCGAAGTTCATG
GAGTACTTCACGCCCCAATTCGGCCGCCCTGGACTCACGATGATGCCTTACCTGATGCGT
CCCAAGAGCCGGGGCGCCGTGCTGCTCAGGTCGCGGAATCCCTTCGACGCCCCCGTCGTG
GACCCGAACTACCTGAGTCACCCCGACGACATCGACACCCTGGTCCATGCCATCAGATGG
GCGCTGAAGGTCGGCGAAACCCCTCCTTTCGCCCTGGGTCTCGGGGCCAAGTTCTACTCC
AGGCCTCTGCCGCAGTGCCAGGAGAAGCCCTTTGGCTCAGACGCCTACTGGAGGTGCTTC
GTCCTCCACATGGCTACCACCTTCTACCACTTCGGCGGCACGTGCAAGATGGGTCCCGAA
TCTGACCCTTACAGCGTA
>c9601_g1;orf1 len=1698  frame:3  start:3  end:1700  hypothetical protein BRAFLDRAFT_153964 [Branchiostoma floridae] &gt;gi|229288785|gb|EEN59477.1| hypothetical protein BRAFLDRAFT_153964 [Branchiostoma floridae]
CCCTACCACGTACTCTTTGACAAAGAACTCCAGGTGCAGGGGATGGGGAAGGCCCTGACC
TCGCTGATGGAAGAGGAAGACGAAGAACAGAGGGCGGACGAAGGGTCAAAGACGCCAGAG
CGGAGTGGGAAGCGACGACCTACCACGCCCCTCCTGCCAGAGGTCTTTGACCTGGTGTGG
CCCGACGTCCCTCTCACGTACTTCAACTTGTCTCGTTTCTGGCAGCTCGTTATACAGTTG
AAGCTGAGGAGGACGAGAGCAGCGGGACTCGAACTCAAAGGCGAGCTTTTGTGGTGGACT
GACCAGATGATCCTCTTCGTGGGTTCTCCGCTGGTCAGGAGTCTAGAGGAGCTGCGTCTG
AGTTCCCTCTGCGTGGCCGACCTGCCCAAGCACGACTCCACGCGGGAACTGGTTCTCCTG
AAGCACCAGCGAACCACGGAGTTCGACTTGATGAAACAGCTGGAGGAGACCACGGCACAG
CTGCAAGGCACTGCCAAGGCACTCGAGGAGGAGAAGGCTCGCATTGACCTGCTGCTTGAG
ATGATGGTGCCTCCGTCTGTGGCACTCAAGCTCAAGAACGGAGAGAAGGTCCAGGAGAGT
TTCGGCGAGGTGACAGTTATGTTCGCCGATGTGGTCAAATTCACTGCCATCGCGGCTCAG
TGCACGCCATTGCAAGTGGTGGACATGCTCAACCTGCTGTACATGAAGTTCGACGCCAGA
ACCGAGGAGTGCAACGTGTACAAGGTTGAGACCATCGGCGACGCGTATATGGTAGTGGGA
GGAGCGCCGGTGCAAGTGAGCGACCATGCAGAGCGAGTGGCGAGGCTGGCGCTGGCCATC
ATCGGCGAGGCCAGCACTGTTCCTGACCCCGTGTCGGGCATGCCGCTGCAGGTGCGCGCC
GGCATGCACTCAGGCCCCGTGGTGGCAGGGTGCGTTGGGGTCAAGATGCCTCGCTACTGC
CTGTTTGGGGACACCGTCAACACCGCTTCGAGAATGGAGGCTTATTCGCTCCCAGGGAAA
GTTCACTTGACGCGACAAACTTACAACCTTCTGAAAGGCCGCAATTACAAATTCACTCAA
CGAGAGAAGCTGAACATCAAAGGAAAGGGAACCATGGTGACTTACTTCCTGGACAGCGGA
CCTGCGGCCACTGGTCTTCCATCCTGGTCGCCTTCTCATGCCGTCCAGGTCAAGGAACCT
CGATCTCCCTCGGATTCCGTACCTGATGCTGCTGCCAACACTCCCGGCGCCCCAACGGTG
GAAACAGGAATCAAGAGTTCCTGCATCAGTCTGTTATCCTTCCCCTCCGTGATGCGCGCC
AGCTCCGCCGTTCACCCCGCCATCACGGTGACCAAATCAACCACGTCCGCCTCAAGTTCG
ACCGACGAAATTCAGGTCACTGTCAACTCCCACGGCAAAATGACAAGGAAATTATCACCA
AATATCTGTTTAAACAAACCGGATGAAGCCATAACCGTGAGTCCCTGTTCGGACAAGGTC
TCGGATCAGGCTCGTTCCCCGGGCAGTGCGAACAGTGACCCGGGAAGGGTGTGCCTCACC
AATAAGCCCTCTCGTGATCTGCCAGTATTGCAATCAGAATTCTTCATCCCTCACGACAAT
AAGAATCAAGGGCAATCAAAAAATAATCGAACGAAGAAAACTATAAATTGTAAATCATCT
GTTTGTGTTATCATTTGA
>c50948_g1;orf1 len=456  frame:-3  start:457  end:2  hypothetical protein DAPPUDRAFT_97992 [Daphnia pulex]
CTGGAGGACGAGGACGAGGACGGCTACGGCGGAGGCAACAACGGGGACGTGACGCCCACG
CCGGGGTCCCCTGGCTCCTGCCGGGGCTCGCACAGCGTGTCCTCCAGGTACTCGCAGCTG
TCCACGCTGACGGACTCCCTGGCGTCGTCCGGCCACCAGTCGTCGCTGCCGTCCGTGCTG
TCCGAGCTGGCGGGCGAGGTGGACGGCGTGGCCGAGCTGCTCACGGACGAGGACGAGACC
ATGGGTCCGGGGCCCATGGTGTGGGGCGGCGACGAGGTCGTCAACTGGCAGGAGCGGTGC
CTGGAGCTGGAGCTGTCGCTGCAGCGGTTCCGCGACCAGGCCGGCAAGATCCGCGAGCTG
CTCAGAGAGAAGTTGGCTGAGTTGGAGCAGCGTGTGGTGGAGGCGGAGGCGCGCGCGGAG
GATGCTGAGGAGAAGGTCCGCGTGATGGAGAGGCGG
>c75765_g1;orf1 len=1170  frame:1  start:1  end:1170  Adenosine deaminase [Caligus rogercresseyi]
GCTTACAACTCTCAGAGGGAAAGCATGTTCGCCCTCCACGAGCCGTTGAAACATAAACCC
AAGTGCAGGGTACAGTTGCACATACACCTGGATGGCGCCATCAGACACGAGACTATCTGG
GAATTGCTAAGGAAGAAGAAACTTCCACTACCTGGCAGTGGCTCCCTGGAGGACCTCAAG
AATGCTGTTAAGGTACAAGAACCTCAGGATCTTGGCTTCTTTCTTCATGGCTTTACCATA
TTCATGCCGGCCCTTGTAGGAGATTTGGAAGCAATAGAGAGGATATCATATGAATTCGTG
GAGGACCAGGCGAGAGAGAGCGTAGCGTACTGCGAGACGAGATTCTGTCCACATCTGTTT
CTCCCAGACAGTGCATATCAACCAGATTACTTGACGTCTGAAGTAAATGGTACAGCTGAA
GCGAATAGTGGAAGTGCTGCTCCTTCCACAGATGTCACCATTGATGATGTTTTAAAAGCG
GTTTTAAAGGGGCTGAGACGAGGGGAGGAAGAATTTGGCACAAAAGTCAGAGTTATTCTT
TGCTGCATACGAGGATTACCGCACTTGTCCGGGGAAATTTTACGACTGTGTGATGAATAC
CGAGATAAAGGAGTTGTAGGAATTGATATTGCTGGTAATGAAGGCAGTCAAGGAGGAGAA
GATGCTGCCTTGCAGAATGCTGTAGATATTGCTGTGTTCCAAGCAGCCAAGGAGAAGGGA
ATCCACCGAACAGTGCATGCTGGTGAAGCAGGACCGGCGAAGGGTGTTCAAGAGGCAATA
GAGAGTTTTGCTGCCGAGAGGATAGGCCATGGTTATCGAGTGCTGGAGGACGAGAACATT
TACCAAAAGTGTCTCAGGGAAAACATCCATTTTGAGGTGTGCCCACACTCATCATACATG
ACAGGAGCGATAAAGAACTTAATGACGCCTTCTAAAAGACATCCAATTCTAAGATTTGCA
GAGGATGAAGCCAGTTTCAGTATTAGCACCGATGACCCAACCATTACCTTCACGACTTTG
GCGGATGAATATCGTCTCCTTGGCAGCTGGGGCTTTACAGAAGCTCATTTCACTCGTGCA
AACTTTGAGGCTGCCAAACACTGCTTTTTGCCTGAAGTAGAGAAGCAAATACTTTTACAA
GGTCTAAGGGATGCATATGGTGCAGTATAA
>c76522_g1;orf1 len=1491  frame:1  start:1  end:1491  Monocarboxylate transporter 3 [Acromyrmex echinatior]
GGCTTCATGGTGATGCCGCCCCTCCTCGGCTACCTGCTGGAGGAGTTCACGCCCCGGGGA
GGATTCATCATCTGGGCGGGGGTGGTCCTGCACGGGGCTCTGGGGGCGGTCCTCCTCCAT
CCGGTGGAGTGGCACTTGAAATCCGCCAAGAAGGAGGAGCAGGACGAGGGCGGCGCGCAG
AGGAACGGCGCCGCCAGCCAGGTGCGGAGCGACGTCTCGGGAAGCAAGAGGGCGAGCAAG
AGGGACGAGATGAGCGAGTACGACGGCTTCGAGGACAACAAGCAGCTGACCCCCGAGGAC
GACGACAGCGAGGAGAGCGACGAGGAGGAGCCGTCCACTCTGCCGGGCCTGAGGATGTAC
CAGGACCGGCTGCCGTACGTGTGCGCGGGCCGCGGGATGGGCCTGGCCTCGGACCGGCCG
TGGAAGAACCCGCTGACGGACACGCTGCAGACCAACGAGTACCTGGAGCGGCCCAGGACC
GTGAGCATCGAGCGCAGCATGGAGATCCTGCCGCAGATCCCCGAGGAGGCCGAGGAGGAC
GACCTTTTCGAGAGCTTCGACCAGGAGACCGGGAACGAGAGGATCGAGTTCCTCAACAGG
GAGAACGACCACAGACACAGGCCGGTGAGCTTCGTCAGTACAAAGAGCGCCGACTCCTTC
GCGTCTGTTCCCACCTGTGAGACTATGTTTAGGTCTAGTGACATTTTTAACCAATTCGGT
AGTGCCTTATCCGCAAAGACTGAAAAGCTCAAAGACAGAGCGCAAGAGGAAGCCAGTAAA
ACCTTATGCCAGGCCATCGCCAACCCTTACAAATCCCGCAAACAGCCGCTGAAGCCCCGC
GTCTGCTGTGGGATGAGGCTGCCCCGGTGCCGCGAGGTGGTCCCCTTCCACATCCTCAGA
CACCCGCTGTTCGTCGTGGCTGCGCTCAGCAACGTCATCAACAGAATAGCGTGGATTATC
TACATCGCCTTCCTGCCGGCGTTAGCGGTCAGTCACGAGCTGGTTACCGAGGCGCCCTTC
CTCCTCTCCATCTTCGCCGCCTCCGAGCTGCTGGCCAAGCTCCTGATGGCGGGGGTTGGT
GACCGAGGATGGATGGAGAGGCGCTACTATCACATTTTGGCCAATTTCAATGGTGCTCTC
GCAGCCATAGCTGTGACACTCGCCTGGGACTTCAGGAGTATCAGCCTGTGCGTCGGGTGG
TTTGGCTTCAGCATGGGCATCATCATAGCGCTGGCCCAGGTCCTTCTGGCGGAGAATTTG
AGTTCCTCTCATCTCTCTCAGACCCACGGGATCATGCTGTTCCTCACGGGGATCTCAGGA
CTGGTTATTATACCTTTCGCAGGTTGGATGAGTGATATTGTTGGCAGCTACATGATCATA
TATTATGTAATCTGTGGCCTGTCTTTTGTGCCATGTCTGCTGTGGGGTCTCGTGCCTTGC
ATAGCCCACCACCAAGGACAAGACTTGAAAACACCCACAGACCTTGTTTGA
>c82199_g1;orf1 len=1950  frame:1  start:289  end:2238  calpain T [Gecarcinus lateralis]
ATAATTTATTTTTTTGCAAACATGGGTCTCTTCAGCAATATTACGACATTCGCGGGACAG
AATTACGGCAAATTGAAGAAGGATTGTCTAAATAGAGGAGAGAAGTTTTCGGATCCAAAA
TTCCCGCCACACGATTCTTCTTTGTTTTTCTCCAAGCAGCCGCCAGGTGTCATCACGTGG
AAGAGACCCCATGAAATTGTGGACAAACCTCAGCTGTTCGTGGAAGGAGCAAGTGCCAAT
GATGTCACGCAGGGTCAGCTGGGTAATTGCTGGTTTGTGGCCGCATGCGCCTCCCTCGCT
GGGGTCAAGGAGTTGTGGCATAGGGTGATCCCAGACTACAAGGACCAGGAGTATGGCGAA
CTCCACCCTGGCATCTTCCACTTCCGCTTCTGGAGGTTTGGCGAGTGGCTGGACGTGGTT
ATCGATGACCTCCTTCCGACCATTGAAGGGGAACTTGTCTTTGTCCACTCAAGGGAGAGG
AAGGAATTCTGGTGTGCGCTGCTCGAGAAGGCATATGCTAAACTCCATGGTTCCTATGAA
GCCCTTGAGGGCGGCAATCTGAGTGATGCTCTTGTAGACCTAACCTCTGGCGTATCAGCA
CATCTAGACCTGACTGTGGGTGGGTACACAGATGACTTTGAGAAGCGCAAGCAACTCTTC
AAGATGATGGCCAAGGAAATGAATGAACACGCCCTCATGTGCTGTGCTATAACTCCCCAC
TCCCACGAGGAAGCCGAGATGAGAACAAACGTGGGCTTGGTGAAAGGCCACGCCTATGGC
ATCACAGCAGTACGGAAAATCAACATCGGCGATACAGGACTTTTCTCGATTTTTAAGGGA
GCGCAGAAGATCCGCATGGTCCGCCTCAAAAACCCGTGGGGTGAACGCGAGTGGAACGGA
GCATTTAGTGATGGATCGCCAGAATGGTCAAAAGTCTCGGCATCAGAGAGGGAGAAGTTA
GGACTAACTTTTGAAGATGATGGAGAGTTTTGGATGACGTTTGATGACTTCGTGGAGCAC
TTCACTGACCTCTCCATCTGTTTCCTTATCAACACCAAAGTCTTCAGTCTTAGTAAAACT
TGGCATGAGACTGTCTTTGTGGATGCATGGACCATCGGCATCCGAGGCCACAACTCGGAC
CGGGCAGGAGGGTGTCCAAACCACAAGGATTCCTTTTTGCGTAATCCACAATATCGTTTT
GATATCAAGGAGGAGAGTGATGATGTTATATTCCAGCTGATGCAAAAGGACACACGTGAT
AGGAAACAGGAAGGACTCCAAAACCTTGTAATTGGATTCCACATAATGAAGGTTGAGGAA
AACAGGAAATACCGTGTTCACAGGATACATGAGAGCATAGCCACATCAGACTACATTCGC
ACACGTGCAATATTTCTGCGAGAACAGTTGAAACAGGGACGTTATGTCATTATGCCTACT
ACTTTTAAGCCTGACGAAACTGGAGAATATATCATGAGAATGTTCACATCAAAAGATGCC
AATGCAAGAGAGCTCACTTTGGATCAGCCTCGAATCCGCTGGTACTCTTGTGTCAAAAAG
CCAGTCCTTGTGACCACCATCACCGTTAAAGGTGCTTTCAACCTGGAGAAACAGTCGGCG
TTTGGAGGAGAGGCTGATGCATATTGCTTAATAAAATGTGAGAGTGAAGTGGTGAGGACG
CCGATAGAGAAGGGAACATCCGACCCCAAGTGGGACACAACTGCCATCTTTTACCGAACT
AAACCTGGCCAGCCAATCGTGCTCGAGGTGTGGAACAGTAATCTACTAATGGATGGATTT
ATTGGCCGAGCGGAAGTTATGGCTCCCATCAACCCTAATGTAACACAGGTGGAACTTCCG
CTGTTTGGGCGAAGAAAAGAAAAGACGCTAGAAAAGCAGGGAAAGTTGGTAGTCCAGGTT
TATAGTGACGACGATCTCACAAGCATTTGA
>c82404_g1;orf1 len=1767  frame:3  start:3  end:1769  hypothetical protein DAPPUDRAFT_333779 [Daphnia pulex]
CGAGCCGGAGCCGAGAGAGTGAAAGACCATCTTCACTCTCATCTTCCACTCGCTCAGTTC
CTCTCCCACTCGCTCCTCGGGACGTCGGTCACTATGGGGCGGTCGCTCTTCTCAATAGTC
ATCCTAGCTCTGCTGACCTTCGCCCACGCGGAGCCTGACCCGCCGACCTCCTCGTGGCTC
CGTCACTGCGAGAAGGACACGCCCACTCCCGTCAAGGGCGTGGTCGAGGGCGTAGTTCCT
GCCTGGCTTGAAGGACGTCTTACGAGAGTGGGTCCTGGGGCGCGACATGTCGGAGACACG
TCCTACAGGCACTTGTTTGATCCTTTGGCCCTCCTCCACTTGATCACCGTCCAGGGGGGG
GAGGTCACCTACACGTCGAAGTACCTCGACAGCGACGCCTACAGAGCCAACATGGAAGCC
AACCGCATTGTCGTCGGAGGTTTTGGCACCGCGCCCTTCCCGGATCCATGTCGCACCTTG
TTTGACAGCGTAGCCTCTTGGTTCTCTCGGCCACCCAAGATTATGGATAACTGCCTGGTG
AATGTCCTCCAGGTGAAGGACCAGATGGTTGCCATGACGGAGACCGACGAAGTGAGGGTT
GTGGATCCGGAGACTTTGGACACTCTCGGAGACAAGCTGACGATATCGGAGTATGTTGCA
GTTCGACAAGCCACCGCCCACCCTCACGTCGATCCGGACGGCACCGTCTACAACCTTGCT
TCTTCCGGCAACAGGAACGGCCCAACCTATAACATCATTTCTCTTCGCAACGGGGAGATT
GAACAGGCGAAAATGGAGGCGTCGATTAACGCAAGGTGGAGGTTCCATCCAGGATACATG
CACAGCTATGCCATCACCGAAAATTACTTCATTCTCCTCGAAACACCGTTCACGTTTAGC
ATCGGTGCCCTGCTGGCCGGCCAATACTTCGGCAAAAGCTTCGAGGAGGCTATGGTGTGG
TTCCCCAACGAGAAGGTCCACTTCCGGGTGATTGACCGGCGGACCGGGCAGGAGCACCCG
ACCACCTTCACCTCCGACGCCTTCTTCACCTTCCATCACATCAACGCCTACGAGACGAGT
GATGACATGCTGGTCATCGACGTCTCCCACATCCAGTCGGGGGAGATCGTGAAGTCTCTC
TACTACTCCAATCTCAAAAAGGCCAACGACGACCCGACGAAGTTGAAATTCGACTCTGTG
GCCAAGAGGTTTATCTTGCCCTTGGGAGATGTCAGCGGAATGCCCGACGAAAGTGAGCTC
CTGGAGGGCGTGCCAGATGCCAAAGTGGAGAACCGCGCAGGAGACTCAGCTTCCGCAAAG
AAAGTCAGTGACAACACTATTCACCTTGAGGCCCTCACCCTCAACCCTATTTTCTTTGAA
ATGCCAAGGATAAATTATGACTACAATGGTAAACAATACCGCTATGCTTACGGCGCAAGT
AACGAAGGGATGGTCCTCGACTTTACAACGCTGGTCAAGTTAGACGTCAAAACAGGGGAG
GAAAAAGTATGGACGGACCCTGCATACTTCGTCTCAGAACCAGTCTATGTGGCTTCTCCT
GACAGCAAGTCCTCTGGAGTAGAAGATGACGGTGTAGTGTTGTCTCTCCTACTTCACAGG
ACGAATCCTCGACTTATTTCATTTTTAGTTCTAGACGCACAGAATTTCAACCAGATTGCC
AAGGTTGACTTTGAAGCCCAAGGGACTGTAACGCCTACATTCCATGGTCAATTTGTCAGT
TCATTCGACCAGGTTCATGGTTATTAA
>c82126_g1;orf1 len=1134  frame:3  start:303  end:1436  hypothetical protein DAPPUDRAFT_210803 [Daphnia pulex]
ACACGCAAAAGAGACAAAAAAAGACGAAAACAAAGCCACGACAAAAGGCAAAACAGAGAG
GGAGAGCGAGGACCACGCCGCCACACCAAGATGGAGGTCCCGCAGCTCCAGTTTCTGTTC
ATGGGCTGCATCTTCCTCGTGACGACGGCGGTCGGCCTCGCCCCTGCCGTCCTTCGGGGC
ACGCTCTCCAAACGCCTCAAGGACCACGCCCTCCTCACCCAGCGCCTGCTCTCCTGCGCC
TCCTGCTTCGGCGCCGGCGTCTTCCTCTTCGTCTGCTTCATGGGGCTCCTCCCGGCCGCC
GACAAGAAGTTCCACCGGTTCTTGGAGGAGCTGGGCCACACACACGAGTGGGAAACCTTC
GCCGAATTCCCGTGGGGGTTTTTCGTCGTCACCTGTGGCTTCCTCGTCATCTTCACTATC
GACAAGCTGGTACACGCCATGGAACACGCAAAACAGGGGTCAGGAGGCACGAACTCTCAC
ATTCTCCTTCAGAAGTCATCGTCAACAACCTTCTCCTCCCGCTGTGAAGACCCCGAGGCC
ACTGACTCTTCCTCCGACTGCCAAAACTGCCACGAGCTGGAAGGCGGTCACGATGTCCCC
TCCTCCGTGATCTTCCTGGTGGCCCTCGGGATACACTCGGTCTTCGAAGGGATCGCCGTC
GGGCTTCAGACGGAGAAAGACAAAGTCCTCGAGTTTTCGGTGGCGGTCCTGGTCCACGAG
ACTGTCATGGCGTTCACCTTCGGAATGGAGGTGAGCAAGAGCCAGGTCCTGAGCAGATGG
AGCAAGGCCTTCTACGTCTTGGTCTTTACGTCGACGATCCCAGTGGGCATAGCCATGGGG
GTAGGCCTACAGAACGCGCCCTCGGAGAACAGGGAGATCGTGTCCGCCGTTCTGGAGGCC
TTCGCGACAGGGATATTCATCCACGTGATCTTCGTGGAGATCCTGGCCAAGGAATTCCCG
AGCCACGCCCACCGCCACGCCCACCACCACCCGCAGGAGAAGAGCGTGGACGACGATTCG
ACGACTTCGAGTCCCTCAGAAACGTGCTTGATGCTGGAGAAAATCGCGTCAATTTGTTGT
GGATTGATGACGCTCATCTTGTTGAATGTGTTCATGCACGGGCACCATCACTAG
>c129678_g1;orf1 len=222  frame:-1  start:223  end:2  hypothetical protein DAPPUDRAFT_305161 [Daphnia pulex]
CTCTACACAGAAATTAAAGTAGTTATACACAATTCCCATTTGATGAATGCTTTGCTTTGT
GAAATAGACGAAAGAAGAGGGCCATTGGAAGTACCTCCAGTGCTTGATTTGGGTGTTTCT
TCGATGCTTGAGAAACACATGCGAAATCTGATGGACAATTTGGATGAGATTATTGTTGAA
GTTGGGAAATTTAACAACTACCAGAGACAAGTGCAAAAACAG
>c80721_g2;orf1 len=1962  frame:3  start:120  end:2081  hypothetical protein BRAFLDRAFT_122922 [Branchiostoma floridae] &gt;gi|229274772|gb|EEN45603.1| hypothetical protein BRAFLDRAFT_122922 [Branchiostoma floridae]
TCATCATATATAATTGAAATAGACAAGAGGTGTTCTATGACGACCACCATGACGACCACA
GAGCCTCCGGTGTCCAGATCGAGGCTGGAGATTAATTTAATTCGACTTCTGGAGGAGACG
CAGCAGATGGCCAACGGGAATAAAACGAAGGATTGGAAATATGAAAAGTGGCTGGAGGAT
CGGAGATTGGTAGTCCTATACGGGAGTCAGACAGGAACGGCACAGGAAGTAGCAGAGAGG
ATTGGCCGGGAAGCTCAGCGATATTTCTTCCTGGCAACAGTTGCTGCCATGGATGACTAC
CCCATAGAGGACTTCTTTGGGAGCAAACTGGTGATCTTTGTTGCTTCAACGACTGGCCAG
GGAGATGACCCAGACAACATGCGGGTGTTTTTCAAGTCTCTGTGGGCCAGGAGGAAGAAC
AGGCAGCTCCTATCACACCTTAACTTTGGGGTGATTGGCTTGGGGGACTCATCCTACCAG
AAGTTTAACTATGCAGCTAAAAGGCTCAATAATCTGCTCTTGTATCTGGGTGGGCAGCCT
CTCCAGAAGATTGGATTAGGGGATGACCAGCATGATCTTGGGCCGGATTTTGTGGTTGAT
TCTTGGCTGAAAGATTGGTGGGCCAAGGCAGTGGAACTATACCCATTCCCTGAGGGCCTA
AAACCAATAGATAAAGCTATTTTGCCCATGTCAAAATATAGAGTTAGGTTTGTTGATGAA
GATAGTATTGATAAGGATCAATGTGAGAAGTATGTGTATTGCCCAGAAAAGGAGGCATCA
CAGATGAATCCATGCATGGCAAATCTGACAATGAACAAAAGAGTGACAGCTCCAGATCAT
TTTCAGGATGTCAGACTTCTTGAGTTTGACATCAGTCATATAAAGAAAAGGCACATGCCT
GGGGATGTCCTCATGGTACAGCCACAAAACATGGAAGAGCATGTGGAAGAATTTCTTAAT
GTGCTGGGATTTGACCCTGAGAGGAAGTTCTTCTTAGAGCAAAATGATCCTAACACACCT
CTCCCACCTCTTTCAGTTCTCCCAAGACCATGTACAATGAAGGAGTGTGTGACCAACTAC
CTAGACATATTGTCTGTTCCAAAGCGATTCTTTTTTGAGCTCCTAGCATTTTTCACTACA
GATGAGACAGAGAAGGAAAAGTTTGAGGAGTTTGCATCATCTGAAGGACAACAGGACCTC
TTTGACTATTGCAACAGACCCAAGAGAAGCATCATGGAAGTCTTGGCAGATTTTCCGCAC
GCAAACAAGAACATTCCCTTTGATTACCTCTTTGACCTTGTGCCTCCCATCAGGCCAAGA
CCTTACTCCATTGCCTCATCAAGCCTCATGTTTCCGGGAAGGGCACAGCTTCTGATAGCA
GTTGTAAACTACAAGACAATCCTGAAGCGACCAAGATTGGGCCTCTGTACAAACTGGCTC
TCCCGGCAGAGTACAGGTGCTCTCATTCCTGTTTGGATTAAACCAGGCACCTTGACATTC
CCTCCTTCCGAAGCTGCACCCCCTGTCATCATGATCGGACCTGGGACTGGATGTGCACCT
TTCCGATCCTACCTGCAGGAGAGGGTAGCAGCTGGTCATCATGAGAACTTGGTCATGATC
TTTGGCTGTAGGAACCGCAACAAGGATCATTTCTTCCAAGGAGAGTGGGAAGGCCTGGAG
ACAGAGGGGAAGCTGCAGCTCTACTGTGCCTTCTCTAGGGACCAGGAGGATAAAATCTAT
GTGCAGCATATCATGAGAGAGAATGCCAACACTTTGTGGGATTTGATTGGTAATAAGCAA
GCCTTGGTCTATTTTGCTGGGAATGCCAAAAGAGTGCCTATTGATGTGTATGAGGCTCTG
ACATACATCTGTGAAAGAGGAAGGGGCCAGGGACCCCAGGATGCAGAGACATACATGAAA
AAAGATCTTGAGAAACGATACCAGACAGAAACTTGGGCCTAA
>c72584_g2;orf1 len=792  frame:3  start:3  end:794  hypothetical protein BRAFLDRAFT_58686 [Branchiostoma floridae] &gt;gi|229295157|gb|EEN65805.1| hypothetical protein BRAFLDRAFT_58686 [Branchiostoma floridae]
CCTCCTCCTCCACCTCCACCTCTGCTTCCTCCTCCTCTTCCACCTCCACCTCCACTTCCA
CCTCCAACTCCACCTCCATCTCCACCTCCAACTCCACCACTGCTACCACCTCCACCTCCA
TCTCCACCTCCACCCTACATGAGCATGTTCCTCCGTGAGGTAACATTGGAGACTATAGAC
ACAGATGTGGCGCTGTGGCAAGAACCTGAGGGTGATGTGGGCTGTGTGGTGTGGGATGCT
GCTATCGTGCTCACCAAGTTCCTTGAGGTTAATTCGCTGAATGCTGGCACAGATGCAGGA
AAATGTCTGATAAAAGGCCGAACTGTGCTTGAATTAGGGTCAGGCACTGGATGTGTTGGT
CTTGCAGCTGCCATTATGGGAGCTTCAAAAGTCACCATCACAGATCTGCCAGAGTTTCTT
GGCCTTATGGAGAAAAACATCATGGAAAACCAAGATCGTTTAGGGTGTCCAGTGGAGGCG
AGAGAGCTCAACTGGGGGAATGAGGAACAAATCAGGGAATTTCCCATTCCTGATGTTGTG
CTTGTGGCTGACTGCATCTACTATGAGCAGTCTCTGGAACCACTGGTGTCAACTCTTTAC
AAGCTATGCAGTCCAGATACAAAAGTCCTTCTCAGCTATGAGGAAAGAACCATTGGAAAT
AAGCCGTTGCTCCAGAAGAAGTTTTTTGAGATGATGGAAGAGCACTTTTGCAAAGAGAAA
ATTGCCTTAGAAGAACAGCATGAACTTTATAGGTGTGAGGACATCCACATCTACAAGTTC
AGTCGGAGATGA
>c64511_g1;orf1 len=2898  frame:1  start:175  end:3072  PREDICTED: LOW QUALITY PROTEIN: polyphosphoinositide phosphatase-like [Apis florea]
AAGATGGAGGGGAATGAGACAAAGGTACATTTTTTCCCCATTATTAATGGGCTGCAGAAG
ATGGCACTATATGAAACAAAAGCGAGGTTATACCTGATTGGCTCAAACATTACACAGACA
AAGTTCCGTGTTCTGAAGATTGATCGCACAGAGTCTAACTCACTGAACATAACAGATGAC
AAGGTTGAGTACAGTCACCGTCAGATAAAAGAACTTCTGTCGATGATCAACGAGGGGAAC
CGAGCACAGTCAGGCCAAAGGCTAGTGAATGGTCTGGCCAAAACTGTTTCAGCTTTTGGT
ATTGTGGGCTTTGTTAGGTTCCTTGAAGGTTATTATATCATACTGGTAACAAAAAGACGG
AAAGTTGCAGTTATTGGCTTGCATACCATTTACAAGGTTGTTGATACAGCCATGATCTAC
ATTCCCAATGAGTCTACAAAGAAGAACCGTGATGATGAGCCAAAATATGTACGACTCTTC
CAAAACATTGATCTGTCATCCAATTTTTACTTTAGTTACAGTTATGACCTGACACACAGT
CTCCAATACAACATGGCCCCCCCAAAGGATATTCCTGTGGAACTTCTCACCAACTTCAAA
GTCCCAACACCATGCGTTGGAGAGGTTGAGAAGGCGGAGGATTTCCTTAATATGTCCTTG
AACCCAAAGGACCAAAAAGAAGAGGACACTAAAGAACCAGAAGAAAAGACATGTGCTGAC
AATAACCAGACAACAAATCCACATAGAAAAGACAGTGAAGCTAACTCGTCACCAAAAGAC
GAAAAAGAGAAAAAGAAAAGGTTTATGATATATGGTATAAGAAACACACCAAACAAGAAG
TACGTTTGGAACTCCTACCTCCTGAAGCCAGTGGAAAAGTGCCTTCACCCTGCTTGGATC
CTGCCTATCACCCATGGCTTCGTTGCTCAGAGTAACATCTCCGTGTATGGACGCTCATTC
TTCCTCACCCTCATAGCTCGCAGGTCATGCCGTTATGCAGGGACAAGATTCCTCAAACGT
GGGGCCAACTTTGAGGGTGACGTGGCTAATGAGGTAGAGACAGAGCAGCTGGTCTGGGAT
GCTCATGTTACATCCCTGCAAGTGGGCAGGTTCACATCCTTTGTTCAGATTCGAGGCTCC
ATTCCATCGCATTGGTCGCAGGATGTCAGTAAGATGGTCCCAAAACCACCGATCACCTTT
GACGTAATGGATCCATATGCTGAAACTGCAGGGAAACACTTCAATGAATTGCTGCGACGT
TTTGGCTCTCCAATTGTCATTCTGAATCTGGTAAAGAGACGTGAGCGGCGGCCTCATGAG
TCGATTCTCAACACAGAATACTGTAGACTGATTGACCAGCTCAACATCACCCTTCCTCCT
CAGTTCAGACTACAGTATGTTGCAGTAGATATGGCAAGGATCAATAAACAGAAAGATGAG
AATGTGATGAGCCGCTTATCAGACATTGCCTACCGTGCAGTTAAGAAGACAGGGATCTTC
CAGAGCTCAGCCCCATACTACAGCCACCACCTAAATCCAAATGCTCATTATCGTCACATG
GAGAGGACAAGCACGCAGGGTGATCATAACTTTGGGTCCAGAAAGAACTTTACTCCAAAT
GAACCCTTTGTTCGAAAACAAACTGGAGTTGTAAGAGTGAACTGTGTAGACTGCCTTGAT
CGCACCAACACAGCACAGTTTTGTCTTGGAAAGTGTGCCTTGGGCTTCCAGCTGTATGCA
CTTGGTGTCTTGGATCGGCCTGCTCTGGAATTTGATAGTGACTGTGTGCGAATGTTAGAG
GAAATGTATGAAGATCATGGAGACACATTGGCTCTTCAGTATGGAGGGTCACAGCTGGTA
CACAGAATCAAGACCTATCGCCGCACAGCTCCCTGGACCAGTCAGGGCAACGACATCATG
CAGACACTCTCCAGATACTATAGCAACACATTCTCAGATACAGAAAAGCAAAATGCAATA
AACTTATTCCTGGGTGTTTATATCCCAAGTGAAGCTTCTGTTCCAATTTGGGAACTACCA
TCAGACTATCTCCTGCATCATTCTCTCTCCCGCGGTGTTCGTCCCTGCCACAACCGCAGC
ACAACACAGTGGTGGGATTCAGCAATGTTGTCAGATCTCCCAATGCCTCTTGAGGAAACC
AGGAAGTCTGTCTCTCTCCTTATGCCAGTGCGAAGCCAGGAGCCCAAGATTGACTTGTAC
ACAGACCACCATCGACCCTCAGAGTTCTGTGTCCTGTCTGAGCTGTTCAGCTACCAGATG
AGCCATTCTGTCAGAGATTACATGCCAAACTTCACAACTGATGAGAGCCCCTTTAGTGTC
CGGAGACGTCCAGGTAAGAGGCAAGAGGAGTTATCTCGTAATCAGAGTAGTGGGTCACCA
TCACAGAAGAATCCCACTATGACTGGTCAGGCTTCAACATCCTCAACAGCATCAAGTGGA
ACTAGCTCAACAGAAAGTGAAGCCAGTGATGAAGATGAGTTGTCTGTGGCAAGTGCTTCA
AGTGACGTTGAAGAAGATAACACTCCCAACCTTTCTCTGGTCTCCTTCTTCCCACCTATG
ACAGAGACTTATGGAGAATACTTGCATGAACCATCACGAGCTGACAATACTATCTACAAA
AGGTATGAGCAGATCTACAAAGCCACGAATGGTCCTTTATCAAAATCTGCCAAAATTAGT
GGCAGTGTAGGAGCTCCTCTGGTTCTAATTCAGAGGTCTAGTTTCTGCCTGGATTCTTCC
ATTGAGACTGACCCACCTACAGTTCCCAGACGATCAAAAGAAATCTACGGCAATTTTGTC
GCCATGGCACGCAGAGGACCTCAACCTCCAGCAAATAGAGACCTCTTAATGTATAGAAAG
TTTGCTAGCTTCTCATAA
>c76802_g1;orf1 len=2187  frame:2  start:413  end:2599  predicted protein [Nematostella vectensis] &gt;gi|156210632|gb|EDO31792.1| predicted protein [Nematostella vectensis]
CCGCGGAAGATGGAGACTCTTCTTGAAAACTACAAAACCTGGCGTACGAGTTTTCTCCTT
CAACAGTTTGCGGGTCTCATGTTAAACAGCGACGAAAACAACATCAACAAGATGCTGTCT
AGGTTTCGAGGAGCATTAAGAAGTAAAATGCAGGACGTGTTGTCTCGTTTTGGACCCGAA
GAAGAGGACGAAGACATGTTTGCCTATTTGTGGTCCTTGGAAGCGGCTCATATTCACCTC
AAGCCTCACTTCCCCTCTCACGAGAAATCCGGAGTGAGGGCCAAAAATCTCCAAGAAGAG
GGCTTAGTTTCAGCGTGTAGAGGAGACCACCAAAGTGCCCTGATTAAATTCAACCAAGCA
GTCTCGAACGCCCCTAGTCCTGGCCAGGTCGCTGCTACAGGAGGAGGAGGAGGAGCTTGT
GCACAGGGATCGAGACCAGACCAAACTCTTGCTGCTTGCTATGCCAGCCGTTCTGAAATC
CTCTTCAGATTATTGTTTTTTGACCACTGTCTTAAAGACATAGAAAGGGCAGTCCAGGCA
GGGCATTCACGCAAGGCTGAACTTGCGAAGAGGAAAAAGAAATGTCTTCAAGCTATAGAC
AGAGAAACTGATTTACCCTTTGTTAGGGAGGCAGTGCGGTTTCGTGGTCGGCCGACAAAG
GAAACTTTCCACGAGAGGTTCAAACTCTACCAACAAAGTCAACTCGGTGGCCTATGTTTA
TCCGAAGGATTCCGGAAATCGCTGTTAACCGAAGAAGAGATTCCAAAATGCAGTCTCAGT
GAACCTCACCCTACCATTCCGACCATGAGCAGCGCTGTCACACTGGCCTACACCCCAGCT
AAGGGCAGGCATATACTGGCCGCTCGGGATATCTTCCCTGGTGAATTGTTGTTTTTGGAA
AATAATTTCTCCAGTTCTTTGAGCGTAGAAAGTTACAAGACCCGCTGTCTCACGTGTGCA
TCACAGTGCTGTGCCTCTCTACCTTGCCCCAATTGTTGCTTTGTTATGTTCTGCAGTGAG
GAATGTAGAGAACAAGGCCTTGCTGATTTCCACAAACAAGAGTGTGAGATTTTGCCAGCT
CTAGCATCCTTCAGCGATGATGCACCGACCACTTTAGTCTTTAGGATACTGATGAAGCTG
ACATTCCCTCGCCTCAAGGAATTGCTGCCCATTCTGAAGCACGAGGAAGAGACGCTGCCC
CCTGAGAAACGTGGATTTAATGAGGACGGCATATATGATGCAGAGGACTTCCGGGTGATC
TATCATTTGTGCACTAACAAGCACCAGCTGTCAAGTTTGTCGATTCTTGGAACGTGCACC
GTGGCTTTCGTAGTTACCAAGATACTGATTGCCAGTAAGAAGTATTTTGTAGACGGCCAC
GGGAATCCCATATCCCCAAGTGAAGAGGATATCGCTCTTGTTGGGGGCACTCTGGTGAGG
ATCCTAATGGCAGTGGACACCAACAGCTTTTGTCTCAAGGAACTACAGGTCTCCTATAAT
CGTAATAGGGACGTCTGCAAAACCGATGTGGGAATGAAACTCTGCTCTACTCTTAGTTTA
TTGAACCACTCCTGCAACCCAAGCGTCTACTCGAGTACTGGAAGTGGCACTAGTACCTCG
AGAGCCATCCGGTTCATCCCAGCCGGCCAAGAGGTGACGACTTGCTATGGCATCACCTAT
TACGACCTCGAGAAGAGCGAGCGATGGGGGCGTCTGAAGGAATATCATTTCACCTGTTGT
TGCGAGGCCTGTGAGAATAACTGGCCGAGAAAGGGTGAGCTCCCATCCAAACTGCTGATG
AAGTGCTTGGGATGTTCAAAACCAGTCAGTTGCAGTTCAGGCAAGTGTACCAAGTGTGAC
AAAGACGAAGGCGGATCTGGAAATGGAGACGGGTCTAACCTAAGGAAAAGGAACCAAGAA
ATCGGAAAACAAATCTCTGATGCAATGAAGAATTACCATCACGTCCGCAACAGCGAGAGG
TTCTTGGATAGAAATGATGAGAAAGACATTGAGGTCATCAGTAAAGTTATTGAACTTATG
GACAAGTATGTGGTTCTGCCTTGTAAGTTCTATTACGACGCCCAACAGGCACTGCAGATA
TACTATAACAGAGAAAGGAAGTTCACTTACGTCACTTCTGGTTCTGAAAATATGCTCTCT
AACTATTACTGGGCTCCGTTACCGTGA
>c52732_g1;orf1 len=528  frame:-3  start:529  end:2  PREDICTED: LOW QUALITY PROTEIN: neural-cadherin-like [Nasonia vitripennis]
CTGAGGGGCTGCGTCAGGAACCTCAGAATCAACGGCGAGTTAATCGACTTGGGCCACGGA
CTCCTCGGCCAGAAGAGCTCTCCCGGGTGCAAGTCCGCCGACTGCCTCGCCAGCGGGATC
AGCTGCGGCGTCCACGGCAGGTGCCATGGATCTCCAGGCTACCTGCGGTGCGAGTGCCAA
CCTGGCTGGTCTGGCCCTGACTGTGCCACCCCCTCGACGCCCACAGCATTCCAGGTCAAC
AGCTATGTCAAACTCGCCCTCTCCTTCACGCCCCTCGCCTACACCACCACCGTCCATCTC
AGGTTCCGCACGTGGCAACGCAGAGGAGAGCTCGTGGTCCTCTCCTCCCAGCACGGCCGA
GACCGCTTCGCCGTGCAACTTGACAACGGCCGTTTGTGTCTCGTGTTGCAGCTTCATCCC
GATCCCCAGAGGTCACTGTGTCTCACACGAGCCCAGGTCACCGATGGACAGTGGCACACG
GTCTCCGCCTCAAGGTACGGTTCGGCCACCTTCCTCTCGGCTGACGAC
>c78357_g1;orf1 len=1110  frame:2  start:287  end:1396  Rhomboid-related protein 2 [Ascaris suum]
GAGAGGCGAAAAGGTAACAAAGTCATCATGTCTGGAAGACGTAGAATAGAAAAATATGAG
CCAATCAATTGGCATGAAATCTTCCAGAGGATTGATAGCGATGGTGATGGCTACATCTTG
CGTTCAGAACTGAAGAAATACTTGCTTAATACACCCGTCAGTGATGTTCCCTTAACAGAT
GACATGGTTGACAGTATGTTATACCATGTAGACTATAATAATGATGGGTATATCAACTTG
CAAGAATTTTATGCACTGGTAAACGTTCCAGTTGATGCTGGCACACGATCAGTGGTACAG
AGAACACTTGTTGCAACAGCATTCTCTATTGCACCAAGATCCCAAGTGTCTCATGGAGAT
CGGCATTATATTGCTGAGTACTCCTGTTGCCCACCACCTTTGGTTATTCCTTTGTTTTGT
GCTGCTGAGGTAGGTGTATTTATATACTATGCTGTGAATATGGGAAATGTTGGTCCATAT
TCCCCTGTCCCATGGAAATCTCCTCTGATTTATGACCCAAAACGACGGCTGGAGGCCTGG
AGATTCATCTCGTACATGTTCCTTCATGCTGGTTACGTCCATCTGCTGTCAAATGTAATG
GTGGCTTTGTTTGTGGGCATTCCATTGGAGATGGTTCACCGTTGGTGGCGACTCCTCATC
CTGTACCTTGCAGGAGTTATTGCGGGATCTCTAGCTGCTTCTATGTTTGATCCACATTCT
TACTTAGTTGGTGCGTCTGGTGGTTGTTATGCCCTGATTGCCGCCCATTTGGCCAACGTC
ATTATAAACTGGGGAGAGATGCCTTTCAACTGGGTCAGACTGCTGGTCCTTATCACACTG
ATGGGTACTGACATCGGAGTCTTTGCCTACATGACTCTCACCAATTCAAGCACAAGAATC
AGTTATGTAGCCCATCTTGCTGGATTTGTAGCAGGTTTGCTGGTGGGAATGGTTACATTG
CGGAATCTTAAAGAGCACCGTTGGGAAATCGTCCTAAAGTGGATTGGGCTTTCCATCTTC
CTTATGCTCATTGCTGCAGCTGTTACCATTCAGGTTGCATTCCCAGACCTTGTTGGTCTC
TATCCACCAATGCCGGAGAAAGCTATTTAG
>c14982_g1;orf1 len=318  frame:-3  start:320  end:3  PREDICTED: similar to conserved hypothetical protein [Tribolium castaneum]
ACGAGTAACGAGCACCGAGGTCCTCCTCCAAGAGGCACGGTGGTCCAGTGTGGTCCGTAT
CAGTATAGCTTGGGTCTCTTCGGGTGGCGGAGGCGCTGTCTCTACGCCCTGGTCCTCCTC
CTGCTGGTGATGGTGACCCTCAATCTGGCTCTCACCCTCTTCATCCTGAGGGTTTTTGAC
GTCAGTTTGGAAGGGATGGGCGGCTTGCAGATCGTCAGAGGCGGGATGGTGGCCAGCGGT
GACGTGCACGTGATGGACAGCCTCGTCGCCGCCCGCATCGTCTCACGCCCACACACGCCC
ATCCGAATCCTCACCGCC
>c87503_g1;orf1 len=201  frame:2  start:2  end:202  rCG43497, isoform CRA_a [Rattus norvegicus]
AGGAGGGTCAAGGAAGTGGTGAAGAAACATTCGCAGTTCATAGGCTATCCCATCACCCTC
TATTTGGAGAAGGAACGGGAGAAGGAGATCAGTGATGATGAGGCAGAGGAAGAGAAAGGT
GAGAAAGAGGAGGAAGATAAGGAGGATGAGGAGAAGCCTAAGATTGAAGATGTGGGATCC
GATGAGGAAGATGACAGCGAC
>c77788_g2;orf1 len=2109  frame:3  start:711  end:2819  hypothetical protein TcasGA2_TC006305 [Tribolium castaneum]
CATCCAGCTGGAAACCCAAGGCCAAGGAAAACTCCCTCACACAACAACTTCTCCATGACT
CACTCTAAATCCTACGTCGTAAACAAGTCGAAGGGGGTCGATGGCGGCCTTTACCTCCCA
ACGCAGACTCGAGATGACAGGAGTGAGGCTGCAGGAGATTACATGCTGGAGCTGCTGGAC
CGGATGTCGAAGTACCGCTTGGACGACCAGCGATGCTCCCTCCCGCACACCTTCAATCAG
CATCCACAGCAGGGGATGCGCGACGGGCCAGGCAAACCCCCACCGGACAAGGATGAGACT
CCTGCCAAGACGTCCTCCAGACACCGGCTCGAGGAGGTCCTCGCGCAGGAACCGCCGTTT
CCTCAGGTGGTGCTCCCAGCCACGGGCGGCTACTGGGACGAGAGCAGCACGGACATGGAC
CACCAGTACGCCAACACCAACTCCAACAACAAGTTCGAGACGGATGAGACAGCGCGGTAC
TACAGAAGGTTCTTCATGGGGAATGAACACTGGACCTTCTTGGGCGAGGACGAGGTCCAC
GGCCCCGTCGTGCTGAGCCACAAGACGGAGGTGATCAGCTCGCAGGAGAACACCCGGGTC
CTCCTCAGGCTCAAGACGGGCACGCACCACGCCATCATCAACCTTGGGGACAACCCGACG
CCGGCGAAGATGGCCAAGCGCCTGAAGGAGGAGCTGACGGTGGAGCGGTTCCAGCCGGTG
GTGACGCCTCGTGGGCCCGAAATGATCGTGGCCTACGACGAACACGTGCTCGTCAACCAC
TTCAAGTTCGGCCTCATCTACCAGCGCGCCGGCCAGACCACCGAGGAGCAGCTGTTCGGC
AACAAGACGCACTCGCCCGCCTTCGAGGAGTTCCTCAGCCTCATGGGACAGCGGGTCAAG
TTGAGAGACCACGAAGGATTCAAGGGCGGCCTGGATACCCTGTACGGGCAGACGGGCGAA
GAGAGCGTCTACGAAGTGTTCCGCGAGAAGGAGGTCATGTTCCACGTGTCCACGCTGTTG
CCCTACACGGAGAACGACCCTCAGCAGCTGCAGCGCAAGAGGCACATCGGCAACGACATC
GTGGCCATCGTCTTCCAGGAGGGCAACACCCCCTTCGCCCCCGACATGATCGCTTCGCAC
TTCCTCCACGCCTACATTGTGGTCCAGCCGATCGACCCCTGCACGCCCAACACCAGTTAT
CGCGTGAGTGTAACAGCAAGGTCGGACGTACCTTTCTTCGGCCCCACTTTGCCTTCGTCG
GGAGTGTTCGAGAAGGGACCCCAGTTCAAAGAGTTCATCCTCACCAAACTCATCAACGCC
GAATTGGCATGCTACAAGGCCGAGAGATTCGCTAAGTTAGAGCTGCGCACACGGTCCTCG
CTGCTGAGTTCCCTCGTCGACGACCTGCGCCGGAAGAGCAACGAGTTCCTGGGAATCGCC
GAGGTCCAGGAGCCCCCGAAGCTCGAGACCCCTGGCACGAGGTTCACCGAGATCGTCAGG
AAGGTCCTCCGAGGCCGCCCGCCGAACCAGGACCCGGCCGGCCTGGTCAAGAAGACGACG
GCGACCAACAACTCCAACAACCTGGCGGGTGGAACGCCTTCGAGTTCTCGCAGCAAGGGG
AGCAAAGGCAGCGGGGGCAGCAGCGGCGCCCGGACGCCCACCTCGAGTCCAGACACGACG
CCCAACACGCAGATGGCGTTGTCGGAGAGTGATGATTCCTCCATCAACTCGATCGACATC
GACGGCCATTCCCATCCTCTCAACGAGGATTCGGACACGGGGCTAGAGTCCATGTCCTCC
GCCGAGACGCCCCACAAGCTGTCCTTGCACTGTCCTCTCTGCGGCGGCAACGAGGACGGC
GTGTGCGCCCTCCACGCCGACCCGGAGACGATCCTTCGGCAGGTGGACACCCTCAAGCAC
GAGATCAACAAGCTCAAGTGTGACAAGCTGGATCTCCTGCGCCAGAATGTGACATGCCAG
AGAGAAATCAAGAAGCTAAAGGAGAAGGAGCTGAAGCTGGGCGGAGAACTCAGCAACGCC
AGCAAAGAGATCATCAGATTGCAGAACCTGCTGAAGGACCTGGGCACCGGCCAGGTCTCC
GCCGTGTGA
>c83121_g1;orf1 len=693  frame:2  start:854  end:1546  PREDICTED: similar to GA15309-PA [Tribolium castaneum] &gt;gi|270004696|gb|EFA01144.1| hypothetical protein TcasGA2_TC010369 [Tribolium castaneum]
GCCAGGGAGATAGACAACCCACACACCCCTCCGCAGCCACACACGACTATCTCCTCCAGT
ATGGGCGGAAGTGTAGGCAAGGGCGGGTCAGGCAAGAGCGGCTCCTCCCTCCTGGACGCC
CTTCCATCCCTCAACGCGCCCCTGCACGTCGTCATGCTCGGCCTCGACTCGGCGGGCAAG
ACCACGGCGCTCTATCGACTCAAGTTCGACCAGTACCTCAACACCGTGCCCACCATCGGG
TTCAACTGCGAGAGAATCAAAGGAACCTCAGGGAAATGCAAAGGCACCAGCTTCCTCGTG
TGGGACGTGGGCGGCCAGGAGAAGCTGCGTCCTCTCTGGCGCTCGTACACGCGCTGCACG
GACGGGATCGTGTTCGTGGTGGACTCTACGGACGCCGAACGCATGGACGAGGCCAAGATG
GAGCTCATGAGGACCGTGAGGGCGCCCGAGAACCACCACGTCCCGATCCTCGTCCTCGCC
AACAAGCAGGACCTCCCGGGGGCCAAGGACGCGGCGCAGGTGGAGAAGGTCCTGGGCCTC
AAAGACCTCGGACCGGCGCAGCTGTACCACGTGCAACCATCGTGTGCAATAATCGGGGAC
GGTCTCGAAGACGGTCTGGAGTCCCTGTACGACATGATCTGCAAGAAGAAGAAGATCAAC
AAAAATAATCACAAAAACAGCAAAAAGAGGTGA
>c61581_g1;orf1 len=543  frame:-3  start:690  end:148  GI17405 [Drosophila mojavensis] &gt;gi|193913048|gb|EDW11915.1| GI17405 [Drosophila mojavensis]
TTTTTTGTCACTATGGCTGGAAATAGACTTGAGAAGATTGGTACTATCTTTACTAGGACA
ACTGGGTTATTGAAATCTGGTGCTATTAAAGCATCAGAGAAGCCATTGTGGTATGAGGTA
TATGAAGCATTTCCTCCCAAGTATGAACCACGTTTTGATCGCCCAGTTCAGGAAAAGAAA
ATCAGACAAATTTTATATACTGAGGATGTCATAAGAGCGAAATTTTATAAGGCACATGGT
TCTCCAGGCACAATTACCTTATCTGAACATAGTGTTCGGCCAACTATATCACAAGTTTTT
ATAAAGGAATATGAGAAATTGAGAGATGAAGGTAAAGTCCCAGAGGAGAAACTTATGGAA
GAAACTGCATTAGCACTGGAAGCTCATGGCATATACCTAGACCGTTCTCGAGCTCCTCCT
AAGCCTGAGCCAGAAGAACAACCTGCTGTAGAAACTCAGACCACAGAGCCAGAGTCTAAA
CTTTTGAAAGACAAAGTACGTCTTTCTGACATCTTCAAAGAGAGTCAGGAGGAGAAGAAT
TAG
>c74629_g1;orf1 len=1269  frame:3  start:54  end:1322  PREDICTED: protein FAM185A-like [Oreochromis niloticus]
CGCGGGTCGGGGATTCTCTTACTCATTTTCTCCATTTTATTCGTTTGTTCGTCGCTTTCA
CACCTGTTTGGCCGGTTCAGTATGAACTCGCTGACCAGGACTATCGGTCGTTTAACAAGA
ATTAACCGTAATTTGAACAGATACGAGAGATTAGCACAGAACCTGTACTCACCTGTTTGC
GCGTGGGATAGGCCTGCACTAACGGGGTGTAGGCCTATACATATTCATATCCCTCTGTTA
TCCAGGTCTTTCTCTACTCGTCTTACAGAAAAGCACGTTAAATTGAGTAGCCTGGATTAC
CAGGTTCATCCAGGATTTGGGACAGTGAAAGCCATTGGGGAAGGGATCGACTACATTATA
AAACCAGCTAATCCACAGGAATTCCCTGATGCAGACCGTGCATTTGTCAGCTTTTATGGT
ATTTCATCTTCCTCCTTGGACACTGTGAAAGTAGAACTGATTGGAGAAAACAAAGATACG
CTGGCTGTGTCTTCGTCTCCTGGGTCTTCAAGGCTGTATTGTGAAATTGAAGTTCCAATA
AAGTATGATATCATCGCCAATCTTCAAAGTGACGCCTGCCTCCAGATTGTGAGTATGGAA
GCCGACGAAATTGACATCACAACAGAGGATGGAGAAGTGGTGACGCGCAGCCTCAAGAGT
CATAACATTCGCATCAAAACACAGCATGGGGATGTCACAGCGGAGGGTACACTACAGGGA
AATATTTTCATCATTGCTAAGTCAACAAACCTAAAAGCCAAAAGACTACAAGGACTGAAG
ATGAACATCTTAGCTGAAGAACTGAATACAAACGTGCAGTCTTCTTATATGAATGAGGGT
CAGATAGCAGCACAGCGTGGAGACATCGTTATTAATCACTTGCATGGCTCGACCTCGCTT
GCATTGAACCAGGGGAAGCTCTCTCTGAATGGTCTGCATGGTCACCTAGTGGGGGCAGTG
GGTTCAGGCAAAGTGGATGTGCAAGTGACGGAGATAACTGAAGACTCTTCACTCAGCTTA
CAGGAGGGGAGCTTGGTTGTGTCTGTTCTAGAAGAGCCAAGGCATAACCTCCAAGTGACA
GCCCCGACCTTGGACGTATCTGAAGAAATCTCCTCCTGCACAGCAGCTTCCACCACCAGC
ACCTCTCTCAAACTACAAGCAGGAGAAGGCACACAAGCAAACACCTTTTCTGCAGAAGTG
GTAAAGGGCTCGGCCAAAGTACAAAGACAAGACTGGTTTGCCACTTTGGGGATAAAGATC
GGCAGTTAG
>c77044_g1;orf1 len=1329  frame:1  start:1  end:1329  hypothetical protein Phum_PHUM055770 [Pediculus humanus corporis] &gt;gi|212506444|gb|EEB10662.1| hypothetical protein Phum_PHUM055770 [Pediculus humanus corporis]
CAAGTGCAGGCCCTACAGGATGCCCTCCAGCAGGCTAATAATGAACTGGGTCTGCAGGGC
AAGCAGTCTGACGATATGAAAAAGCTATTGGAAAGGAAGGTAGGGGAGATCGGGGACACA
GAGCACCAGCTGGAGTTCCGCCTAAGTCAACTGTCGGCAGCCGAGAACCGAGTGTCCGAC
CTGGAGACTGAGCTGGACAGGGTGACGAAGGAGCTGGCGGTGGCGAGGGCAGACGGGGCA
GCCTTGCGGGGGAACGTCAGCCGTCTGGACCACGACAAGGATCTCCTGACGACAGAGCTG
GACACGAAGACCGAGCAAGTCCTGCACCTGCGAGAGGAACTGCGGAAGAAGGAGGCTGCC
ATAGCTCAGATGGAGGGGAACATAACGAAGCTGGAGGGCAAGCTTGACGCGGCCATGTCA
GCGGTGGCGGCGGAGGAGCGGAAGTTCGAGAGCGAGGAGCGGCGGTGCGGCCGTCTGGAG
CAGGACCTCGCCACGGCCACACTGCAGAGGGACGGCGCCAACCAGGAGATCATACGTTTG
CAGAAGGAGATCGCAGGCCTCACCCAGAGCTACAAGAGCCTGCGGGAAGAGCTCGAGAAG
TGCCAAATATCGAAGGATAACTTTAAGAAAAAGGCGCAGGAATATTGCAGGACTTTAGAG
GAGCTGACACATATCCTGTCCTCAAAGGACTCGGAACAGTCCAGCCTCAAGAAGCAGTAC
CTCAACCTCAACGAAGCGGTCTCGTCCCTCAAGTCCCTGAACCAATCCCTGGAGGAGAAC
ATCAGCTCGAGGGAGAAGGAGATGACGAAGATGGAGGCGATGATGGCCAAGTTCAAGGAA
GAGAGAGAAGAGATTATCAGTCAGATGATGGAGGCAAGCCAGAAGTGCGACCAGCTTGAA
GAAGCCTGCAAGAAACTCGAAGAGGAGAAATACAACATTGAGAAGGACCTCATCAACACG
CGTGACCTAACGCAGAAACTGGACATGAAGAGAGGTCAGGCCGAGGGGGAGGTGGCCAGA
CTTTCCACTAGCCTCGAGAAGGTGATGTCACAGAAGCGTTCCTTGGAGCAGAGACTAGAG
GCCATCAGCAGCCAGCTGAACAGTGAACGGACTACAGTGAGGTCGATGGAGGAAGTCCTC
AACGACAAGCGCAGGTCCGAGTGGTCTCTGGAGGCCAATAACAAGCAGCTGGAGGTGGAG
AAGGGCCAGCTGCAGAGAAAGATATCAGAACTGCAAGCTCAACTGGAGGATGAAATGTCA
GAGGGGAAGAGATTTAGAATGAGAACCACGCAGCTAGAGAGTGACCTGGAGAGACTTAGA
CGGGACCTG
>c68816_g1;orf1 len=1881  frame:3  start:3  end:1883  Hypothetical protein [Rhipicephalus pulchellus]
ATGACAACACTGCCGCGGAGACACAAAGGATCCAATCCCACAGGATCGGCCGCGCCAATC
GCCAGCCGTTGTCGTCGAGCGAAGGAAGGGAAGCAGTTAATAGAAACAATGTATCATTAT
GGCCTCCCAGACTATAGTCAAAAGAATAGGGGAGGAAGAGTCAGAGGCCGAGGATTCAGG
GGAAGAGGAAGAGGGAGAGGGAGAGGAAGAGGTCGAGGAAGAGGTCAAGGAAGGACAGAG
CAAGGAGCAGAAGCAGCTGATGGTACACAGTCATCTATGTCGGATGACCTTTTAGAGCCT
TGCAAGGTCTATGTTGGAAATCTGAGACCCAGGGTTAGTGACAAAGACCTGTATGATGTC
CTATCCACTTATGTTCCGGTGATAAATGCATTTACAGTCAAGGACAAGATTACCAAAAGA
AATAAAGGCTTTGGCTTTGCAACAGTTAGAACAAAAGAAGATGCAGATACGCTTCTGAAT
TTGAAGGCAAGTGAACTTTATCTATATGGCTTTAAAATGAAGATCAGACCAGCTTGGAAA
AAGATTAGGATGCCAGGCGATGAGAACTATGTGCGACACACCCTCTCTGATCGGGACTTC
GACTTGAGTCCTCCAAACCCAGATGCCCCGTCAATACATGTATTAGTAGATGATGTATTA
ATTCACGTACTGGAGTATCTACAACTGACAGAAATTATTGCATGTGAGAGAGTGTGTCGA
CGTTGGCAGATGCTAATTTATGGAATGTTTGCAAAATCATCCCTGGAGTTGTCACCAGGA
AAACTAAATTTGTTTGGCCCACTTACGCGCTCCGTTGTATCAAAGCTCTTGATCCTGTCA
GGATCCCAGTTAAAAGAGCTAAGGGTGAAAAATGTTGACTACACAACAAGGAGTAATATT
CTAAAAGTAGTAGGCCAGCTGTGCCCGGAATTGGAGTGCTTAGATGTTTCAATGGTCAGA
GGCATCAATTTCCATATGATTAAGGAACTGACATCAAAATGTACAAAACTCAAGTCACTG
GTAGTGGAAAAATGCCCCGACTTTGATGAAAAAGCACTAAGTACTGTATTGGACAGTTAC
CCAGACTTAGAGAGTCTAAATGTCTCGTGTTGTCCCATCTATGGAAGATGTTTTAAGAGA
CTTCCAGTATCTTTGAAGGAACTGAAGATATCGTACTGTCAGACCGTTGAAAGCATTTCG
CAAGAGGAGATTGGAATCCGATGTCCAAACCTGGAAGTTCTCCACATGGATCATCTATTG
ACATCAAGAAATGTTTTAGAAAGCATTGGAAGAAATTGTAGTAATATAAGAGACCTCACA
GTGTCCTTGTGTGAAGAGAATGCACTATCTGAGCTACCAGATTTTACACATCTAAAGTCC
CTGAGAATAGAATGCACTGGTGTAGATTTAACAAAACTTATGGAGAGTCTGCCTAACTTG
GAGAATCTTAACATAAATGCTCTTGAGTGTGTTGATGAACCAGATTTCTCGATGTTGAAA
GAACTCAGAGCACTGGCCTTGCACGGTCTGAATCTGTCTGAGTCATCTTTAGGAAGTCTA
GAAAATTGTCCCCATTTAGAGTCAGTGTACCTAATGAGCTGCAGGGGGGACCTAACCCTA
GAAACGCTGCTACGCATAATTCGTAAATGCCTAAACCTGAAGTCGGTACGATGCCCCGAC
TTAAATTTGAGTTTATCGTTCATCACCTCTCTGGACAAGATCATGGCAAGCCGGACCACC
AGAATCGAAATCGGAATGAGAGCAGACACACTGACTCCCAAGCAGCTTCTGGAAGTTCAG
TGCGACAATAAGAAGATAGAATTTGACATAATAAGTAATTTCTCGTTGCTTGGACCCTCA
GATGATGATGACGATGACGAT
>c80316_g1;orf1 len=2577  frame:-2  start:4514  end:1938  PREDICTED: DNA polymerase zeta catalytic subunit [Gallus gallus]
GATTCACTCATAGAGCACGAGTTCCTCACAGTAATGTGCCTAGAGTGCCACGTCACCACA
AGGCCCGGACTGCTACCTGACCCACAGCTTGACCCTATTTCAGCTGTCTTGTTCACCATC
ATCCAGGATGTTCCGGACGACCACCCAACTCCGCAGAAATTGAAAGGTGCTCTGGTAGTA
AGCAGTGGAGGCTGTGACCTGATCACACGGTGTGGCATCACTGACCTCTCTGTACTTCAT
GTTGATAGTGAGATTGAAATATTTAAAGAAGTCATCAAGTTGGTTACCACGTGGGATCCA
GATATGTTAGTTGGATATGAGGTACAGATGTCATCTTGGGGTTACTTGCTCGAGCGAGGA
ACAGCTTTGAAGTTGGAAATCATCTCGCAGCTCTCTCGCGTTCCTGAGGGTAGCTCCAGT
CACTATGCTGAAGACCTAGACGAGTATGGTGCTGACCACACGTCACAGATCCATGTCACT
GGCAGGATTGTCCTTAACGTGTGGAGATTAATGAGGGCAGAGGTGGCGCTTCAGAGCTAC
ACTCTAGACAACGTGGCATACCATGTTCTTCACACCAGAATTCCCTCGTTTCCTCATGAC
TCTCTGAGGAGGTGGTGGTCAGAGGATACAACAAGATGGCGCACCCTGGAGCACTATCTG
AATCGCTGTAGTCTCACAATAGAACTGCTACACCGGTTAGATCTTATTCACCGAACAGCA
GAACTGGCAAGATTGTTTGGAATTCAGTTCTATGATGTATTGGCTCGTGGATCACAGTAT
CGTGTGGAATCAATGATGCTGCGTTTAACGAGACGTGCCAACATGGTGGCAGTCTCTCCC
AGCATCCAGCAGAGGGCTGCCATGAAAGCCCCTGAGTGGATTGCTCTGACCTTGGAACCA
GAATCAAGATTCTACACAGATCCAGTTGTGGTGCTAGACTTCCAAAGTCTCTATCCTTCC
ATGATGATTGCGTACAACTACTGCTACTCAACATGTATTGGACGGATCAACAACCTAGAT
GGTCCGCAGCCTATTGAATTTGGAACATCCCACCTCAGGGTTAGTCCACAGGAGCTCTCC
AAGTTTGTGGATAAGGTCAACATTTCACCCTGTGGTATTGCTTTTGTGCCTGCAAGTGTC
AGGAGGGGTGTTCTTCCTATGATGCTGGAAGAGATTTTGAATACAAGGATAATGGTAAAG
AGGATGATGAAAGTGTACAAAAACGACACATCGCTTCAACGTGTTCTCCACTCTCGCCAG
TTGGGGTTGAAGCTCATTGCCAATGTCACCTATGGCTACACCAGTGCAAACTTCTCAGGC
CGCATGCCTTGCTCTGAGGTGGGTGACAGTGTTGTGAGCAAAGGTCGTGAGACCCTAGAG
CGCTGCATTCAGTTCATCCATTCGAACAAAGCATGGAAGGCCCGTGTTGTGTATGGAGAC
ACAGATTCCCTCTTTGTCCACCTGCCTGGCCGTACAAAGGACCAGGCCTTTGTCATAGGC
AGCGAGATTGCTGAACAGGTTACCCAGATGTACCCTAAGCCAGTCAAGCTGAAGTTTGAA
AAGGTGTATCTACCTTGTATTCTGCAGACAAAAAAGCGATATGTTGGCTACATGTATGAG
ACTCGAGACCAACGCGATCCTGAGTATGACGCAAAAGGCATTGAAACTGTGCGGAGGGAT
GGTTGTCCTGCCATTGCCAAAATCTTAGAGAAATCCTTGCGGCTGCTCTTTGAAACAAAG
GACGTCTCACAAGTGAAAGACTTTGTACAGAGGCAGTTTGTTAAGATTCTCCAGGGAAAA
GTATCCATCCAAGATTACATATTTGCCAAGGAATACAGAGGAATCAAGGGATACAAGCCA
GGAGCAACTGTCCCGGCCTTAGAGCTGGCAAGACAATGGACAAGAAAAGATCGCAGGAAA
GAACCCAGGACAGGAGAACGTGTTCCATATGTGATTGTGTATGGTGCTCCTGGATTACCT
CTCATTCAGCTGGTACGATCTCCAAAAAATGTCCTATTAGATCCTGCCCTTCGTATCAAC
TCCATCTATTACATCACCCGAGCTATCATTCCCCCTTTGGAGAGGTGCTTCTCTCTATTA
GGAGTAGATGTTAATTTGTGGTACAATGATTTACCAAGACCAGCAGCCCAGCAAAATAAA
GCAATAGTAGCGGAAGCCAGTCATGGAACCCTTGTGAAATCTGTTGCCTCACATAATTCA
CGTGGAATGTCAATTGCACGATACTTCACACCTGTGTCCTGTGTTGCTTGTGGGGCAACC
ACCATGACAGCTCCAACATCTCAGGGACCTGGGCTCTGTCCAGACTGTAAGACTAAACCA
CAGACTACTGTTTTGTGTCTCAATGAAAAAATTCGGTCCTATGAAAGGGCACTGGAACAT
CTAGGAAAGGTCTGTGAAGGTTGTTTGGGTTGTCACGTCGCTGATATTGAGTGCATATCC
TTGGATTGTCCTGTTACATACAAGCGAGAAGGAGCCAGACAGGAACATATGCTTGCTTCT
CAGCTTCAGAAAGTAGTTCAAAATGTTGTCGAAGCAGGAAGTACAAGTCCTGTGTGA
>c80316_g1;orf2 len=3081  frame:-3  start:7582  end:4502  PREDICTED: DNA polymerase zeta catalytic subunit [Gallus gallus]
TCATCAAAATCAGAACAAGATTCAAAATCTAAGACATCATCAAAATCAGAACAAGATTCA
AAATCCAAACCTACATCAAAATTGGAACATGATTCAAAATTGAAATCAAAATCAAAATCA
GACCTGTCTTCAAAATCAGCAAAAGACTCAAGATCAAAGTCAGAAAAAGATTCCAGACCA
TCCAAAGGGAGTTCCAGGTCAGAACATGAATCGAGACACAGCTCCTCAAAGAGAAAATCA
GATACAAGGCCTGAACCATCGAAGAAAGCTGCACGAGCAGATGAATCCTCGCAGACTTCA
AAAAAGCCCTCAAAAGATGAACGTGATTCTAAGTGTGTGAAGGAGGCATCAAAATCTCAC
TCTGACTCAAAATCCAAAAGTGTGTCCAATTCTGAATGTAATTTAAAGTCCACAAAAAGT
AATGTTAAGTCTGAGGTTGATGGAAAGATGCCAAAGGCTTCTGACCCAAAGTCCTCAAGA
GACATGTCAAAAACAGCTCATTCAAAGCATTCAAAACCCTCATCAAAATCAGATTCCAGC
TCAAAATCTTCAAAAGATTCCAGAAGACCAGAAAGTGAACCAAAATCTAAAGGGGTATCC
AAGGGAGAAAATGCATCTGCAAACACCAAAGAGCAAATGAAATCAGAGAGTGGAAAATCA
TCAAAAATGGTATCAAAAGATCCATCCAAGCCAGCAAAATATCAGGTGGATTTAAGTGAA
ACTGTCTCTAGAGAGTTACCATTATCAGACAAAGATTCCAAATCATCTAAAAGAACAGGC
TCAGATCAGTTGAAAAAGTCCAATAAAGAAGTTAAAACATCCAAGGAGCCCAACCAGACC
TCTGTGGCAAAAGAGAGTTCAAGTTCTCAGACATCTTTGGAAGTAAAATCATCTAAAAAG
TTGTTAAGTCCTGCCTCAAAAGAAACCATGAGTACAGAAAGAGGTCAGCCATCAGGAGTT
GCAGCAGCCAAACCAGAGGAAGAAATGAAATTCAAAGACTCATCAAAATCAGAAAAACAC
AAAAAAGTTAGTTCAGTTGTACCTTTGTCAGAGTCTGACTCTTCATCCAAAAAAGATCCT
TCAAAATCAAGCCAGAATGCTGTGCTCTCAGAGAACATCAAATCAAAAGGAGAGCAAGAT
ATGAAGAACAGCAACCGAACATCTGCAAATTCCCAAAGTAAAGGTAAGAAAGATGACGAT
CAGTATGTACCAAAAGCAATCTCAAGTGAAAAACGAGCCAAGTACATTCCTCAGGCACTG
ACATTACCAACCAGTAACATAATTGAAGAGGATGAATACAGTCCCCTCCCAGTTGGGCTT
GATAAACCAACACCAGAGTACATTCCAAGTGATATCTCTGAGAAGTCTAAACATTTACTG
CAAGAAGAGGAATATGTCCCACAGCCAGCTAAAGTTATACCTTATGGAGCTGGTGGTTCA
TCAACACCTAAGGACACTAACAAGGAAACACTGGATCCACAATCTAACCAGCAGCTAGTA
GTCACTCACAGCATTGACAAAGTTATCCCAGGGTTTTATCGTGAGCAGGAGGGTGGTGAT
AGTAGCCAAGGCAACAAAGATGCAAACTCAGGGAAGGATCCGTCTGGCAGTGGATCCTCA
AAAAAGAATGGGGCTAGAAAACTAAAGACAAAAGTGCCTGGGCCCGGTGCAGCTTCAGGT
GGTTCAAAAGTACTAGTGTATGTTCCACCACCACCAACCTATGAACATATTGTGAACACC
CTAGCAAATTACGATATTCCTGAAGTAGTCCATCCAACTGCATTTTGTAGCAATCCAACT
GATGTACCCCCAAAGAGTTTGGAAATAGGAGGCAAAGTTCTTAAACTGCAGACAACAATG
ACATCAGATTTAGGTGACTTTGAGGGCCGTTTTCAAGAGGATGGGCTTTATAATTGGAGG
TTGCTTTTGAATACTTTAAATTCAGAAGTGTCGGCACAAGTCGTTCATGATCCATGTATG
ATGAAGACTCAGGGTAGTGCTAAGTCTGCAGTACTAACGCCACTGAGAACTCCACCATCA
CCAGCAGATGTGACAAAGTGGCTAAAAGCAAGGAAGATCATTAAGACAATTAATGAGGGG
AAAGGCGATGAAAGTGATGATGATGAAAACGATGATGATCCATCATCTTCTTCAAGAGAT
AAGCAGAGGAAATCAGAGGATAATGTTGGTAGTTCTTCATCAGATAAAGGGACCTCTGTA
AAAGAAACAACACAAAGCGAGTCATCTGGTGAGAAGACAAAAAGTCTATCCAAAAAGTGT
GTAGAAAATGTTATATTTAGCACCAGCACACCCCAGTCACAGAAGTTCTCAGGCCTTAAA
TCACTGCAGCTAACACCTATAGGAAAGACCAGAACAGCAGAAGAAAGTGCTGTAGTGGGA
AAGAATCCGTCAGCAGTATCAGGCCAGAGGAGCACGAAACGTAGAGTGTCATGGGAAAAT
GATGTGCCACTCACAACAGTTGCGACCGAACCCAAGAGGAGACGAGTTTCTTTTGAAGGA
ATGTCTGACACAGACCTAGGTGTTCAGAGGCTAGACCGCGATGGAAGTCAAAAGAAGGAT
AAGTTTGGTAGTCTTGAATTGGTTCCAGAGGAAATACAAGAGGCTACAGACGCAAATATG
CCACCAAAGCAACATCAGCCAGAAGGATCAACCCTTGCTACTACCAGTGAAACTTCAGGT
CCTGGAATGAAGAAAGGGGATCACTTTCAAGGTGGAACACAACAGTCAGAGAAGAACAAA
TCTCCCCAGATGTCAGAGGTGAGAGCAGACCCTTCACTTTCTGACACTGAGGACTTCATT
GACAGTTCTCAGCCTCATGTGTCACTTACTCCATCTGTCCCATCAAAGATTGCAAGACAA
GGTAGTCAGCTTAGCAGTGATTCCAGTCTTCGTAGACAACTAATGGACACACAATTTCGC
CAGCAGTTTCTTAGCTTTTCTGAAGGACCAGCGTCATTATCACAGGGTATAGAAGGTCCA
ACTTTGAACAACACTTATGGGTTTAGATTCTCGACCCAAAACCTGCGTGAAGCAAAGGCA
CTCCATGAGATTCACTCATAG
>c44103_g1;orf1 len=351  frame:-1  start:353  end:3  putative serine proteinase inhibitor [Pacifastacus leniusculus] &gt;gi|1585834|prf||2202195A serpin
CGCGGCAAGACGCAGGCGGAGCTGGAGCAGGTTCTGCGGCTCACCAACAGGGAGGACACG
CTCGCCCTGTTCAGGGCCCTCGAACGGCGTTATGGCTCCCAAGAAGCAAACCAGAACTAC
ACCATCAACTCGGCTAACAGGATATACATCGACCAGTCCATTCCCGTCCGAGAATGCGTG
GGAAATGTCCTCGACGACCAAGTGAAGTTAATAGACTTTAAGAAGCCCGACGCCGCCGCT
GCTGACATCAATGCCTTCATCAACGCCGAAACGCGAGGAAAAATACCAAAGCTTATAGAA
CCCTCCTTAGTTAAAGACGCTAAAATGTTCTTAACTAACGCCGTCTACTTC
>c71031_g2;orf1 len=294  frame:-2  start:710  end:417  RecName: Full=Penaeidin-3b; Short=P3-b; Short=Pen-3b; Flags: Precursor &gt;gi|2440170|emb|CAA75144.1| penaeidin-3b [Litopenaeus vannamei]
TGCAGAGACCGACGCTCCGAGCCCGGGTTCCCTCCTGCGTCCGCCATGCGCCTCGTGGTC
TGCCTGGTCTTCTTGGCCTCCTTCGCCCTGGTCTGCCAAGGCCAAGTGTACAAGGGCGGT
TACACGCGCCCGATACCCAGGCCACCACCCTTCGTGAGACCTTTGCCAGGAGGGCCTATT
GGTCCATACAACGGTTGCCCTGTCTCATGCCGGGGAATTTCCTTCTCACAAGCGCGTTCT
TGCTGCTCCCGGTTAGGGCGTTGCTGTCACGTGGGAAAGGGATATTCCGGTTGA
>c77712_g1;orf1 len=2313  frame:-3  start:4313  end:2001  G2/mitotic-specific cyclin-F [Crassostrea gigas]
GCAACAGAGAGGATGGGTGCAGGTTGGAGTGAAGTGGGAGTAGAGGGTGTGCCCCTAGAA
CTTGTTTATCGAGTGCTGCGCCATGTTTCCCTTCGAGATTTGACAACACTCTCGGCAACA
TGCAAATACCTACGTACCCTTATTGATGAATCTCCACTTCTTTGGTCTCATGTACACACA
CAGGAATTGTGGCCTAATGAGAAAACGTGGCACTGGTTTGAGAGGGCAGCTCAGTGTGGA
AATGTTGGGGCAAGCATTAAGTTAGCAGTTGCATTACTCTACAATGAAGGAGTTGTCTTG
GATGCCAAACCAGTTGGTAATGGTGAACTTGCTGTTACTCTGTTTGAACGCCTGGAAACT
GGAGGATCATTGTGGCCTCGTTCACAGCTATGGTTACTTTACCGTCCTCCATGGGGTGCA
CAGCCACTTTGCTGCAAGCGTTATGTACATACAAGAATTTCTCACATTGCACAGATGACT
GGTGCATCTTGGGCCAACCGGGTTTTGAGTCGCATCACAGAAGTAACGGGAGAAAATGAA
AATCCTCATGACCCAACCGCAATCAATTGGATTAAAGTTGCAGCCATGGGTAATGATATG
CATGCCAGGCTTCTTCAGTGGCGCTCACGGTATGAAAGAAGACACCTGGAGGGTTCTTTA
GACCCAGGAACCGAGCTTCAGGCCAGTCGAGAGCTAAGGGAGTTGTGCTTAACAGGCTAC
TATCCAACAGCTCTAACTCTTGCCCAGTTCCTTGCATCATCAAGACTTTCAAGCAACCAG
TGCCTACCAGAAATCAGAGAATTTTTTCAAAATAGCCCACCATCCCGAACGTGGTGTGCT
CTTAATTACCAGCAACATGTTACCCCACACATGCATCATGTGCTGGTAGACTGGTTGTGC
GAAGTTACCAACATGAAGCTACATGCATCGAAAGTGATTCATGCTGCCACACAGATAGTG
GAAGCCTACCTGAATGTAGAACAAGTCAAGTGCCACCAACTACAACTTGTAGGAATTACT
GCTGTCCTTCTGGCAACAAGGTTCATACCAGGAGCATCAATTCTTACAATCAGGGAAGCA
TCATGGGTGACAGACAATACTTACTCCTACAACCATGTTGTAAGAACTGTTGGGCATATA
ATGGCAGCTCTGAAGGCAAATCTTGCTTTTCCAACAATTCTAGACTATGCCACTGTGTTG
TTAGAAAGTGTGCGAGCACCAGAAGTTACTCAAGAATGGACAAGGTTCCTCTGTGACTTA
GCAACCACATGTGCTTTTCCCCCAAGAACCACTCTTGCACAAATTGCAAGTTCATGTGTG
ATGCTAGGATACATATTGTCTAGATTACCATGGCCAAACTTGCCAGCTGTATCTGGTTTC
ACTCAACATCAATTGCTTCAACCAGCATTAATTATCTACAGTAAAAGCTTTGATTTTAAA
TGTCGACGGCAAGGGATCATAGACCGTTACAGCATGCCTGCCTTTAGCAATATGCAAGTT
GGGCGGAAGCCAGTGCCACTCCTTGAGGACCTGCTGGCTTCACTTGGTCTTTCAGAGGCT
GACTATCTCCATATGGTGGTTATGCCCTCAAGTCTTGGAGATGAAGCAGGCATTTCTGCC
ATGGAAACTGATGGTCTTACCATAGGGGCAAGGTGTAGTGGTGTTGTTTACAGAACTCAG
CAGTTAGAACGTGAAGAGCAAATCAATCGCGTGGACTACCAGGAAAAGCAACTACAAAAG
CAATCTGAACCCAGTTCAAGTGACAGTATGAACAGTAGTATCTGTGACAGAAACAGCAGA
AATGTTGAAGTTAGAGCAGGTGGGGCCCATGCAATTAGTGACATAAAACCTAGTGCTCCT
GAGAGGCCAGATGATTCCAGGATGGATTTTAGTGATAGTGAAATGGCTCATGAATCACCA
GATTTCGAACCATCAAACCCTAAAGATGTGTCGTGCATGAGGGTAGAGGGCCGTAATGGT
GCAGCAGGAGAGAGTTTAACTAGGAGACATTATCAGTTGTCTGAGGGAGGCACAGAAGGT
GTTTGTGCATTAAATCAGGAACAGGCAAGTTGCAATCTAAGGAATCCAGGAGGCATACAA
GAAGTCAATCTAATGCCAAGTGAAGACATGCTTGAAACACTAAGTGAGACTACCAGTAGT
GAGGAAAGTTCTGATCTTCTTTCTCAGACCTGTGAGGATGGGGAGACCAACTATGCCAGA
GTAAGTTTGAAAAGAAAATTAGAAAATGCATCAACAACAGAGAGGCCAGAAAAATGCCTA
ATATTAGATGTAGATAATTTACAGTTAGACTAG
>c75547_g3;orf1 len=2016  frame:-2  start:4301  end:2286  Exportin-1 [Acromyrmex echinatior]
CGCACATGCAGTTACATTTATTTATTCACTTCACAGCCATACCGTAGTCACCATGGCCTG
ATTATGGATGAAAATATTATCAACAAAAGTTCTTATATATCATATGTGATGATATGTGGT
ATATCAGCTTTTGCTTTTACAGATAGCTTGGAAGATCTCAGATTGTTATGTGACAAGGAA
ATCCCGTTGTGGGTTGCTGACTTTCTTAAAAACCTCCATTTACTCTTGTTTCAGGTGAAT
GGCAGCGAGTGGTCGTGGCGCAACCTGAACACACTCTGCTGGGCGGTGGGCTCTATCAGT
GGTGCTATGCCAGAAGAAGATGAAAAGCGATTCTTGGTTATTGTTATCAAAGATCTCTTG
GGTCTCTGTGAGCAAAAGAGAGGCAAAGATAACAAAGCCATCATTGCTTCAAATATCATG
TACATTGTGGGACAGTACCCAAGATTCCTTCGCATACATTGGCGCTTCCTCAAGACTGTC
ATCAACAAACTTTTTGAGTTCATGCATGAAACTCATGATGGTGTTCAAGACATGGCTTGT
GATACCTTTATCAAGATTGCACAAAAATGCAGGCGTCAGTTTGTGCAAATGCAAGTTGGG
GAAGCTATGCCATTCATTGAGGAAATCTTATCTTCCATTAATTCTATTATCTGTGACCTA
CAGCCTCAGCAGGTGCACACATTCTATGAAGCGGTGGGTTACATGATAAGTGCCCAAACT
GACCAGGTTGTTCAAGAACACCTAATTGAGAAATATATGATGCTACCAAACCAAGTCTGG
GATGAAATCATAAATCAGGCATCTAGGAATGTGGACATCTTGAAGGATTCAGATGTTGTT
AAACAGTTGGCAAACATTTTGAAGACCAATGTCAGAGCATGCAAAGCTCTGGGACATCCA
TTTGTGACACAGCTTGGGAGAATCTATTTGGATATGCTGAATGTGTACAAGGTCATGAGT
GAAAACATTAGTGCAGCTATTGCCCTCAATGGGGAAGGGGTCACTAAACAGCCCCTCATC
AAATCCATGCGGGTTGTGAAGAAGGAGACCTTAAAGCTTATATCTGGCTGGGTGTCCCGG
TCAGAGGATCACACACTGGTGTTGGATAACTTCATTCCCCCTCTGCTGGAAGCTGTTCTT
CTCGATTACCAGCGAACGGGAGTGCCATCTGCTCGAGAACCTGAAGTTTTGTCAACTATG
GCTACAATTGTCAATAAATTAGAGTCACACATCACTCTCCAAGTTCCTCAGATCTTTGAT
GCCGTCTTCGAGTGTACATTATCAATGATCAACAAAGATTTTGAGGAATTCCCTGAGCAC
AGAACAAACTTCTTCCTTCTCTTACAGGCGGTGAATACACATTGCTTCACTGCACTCCTC
AATATCCCCCCAGCACAGTTCAAACTAGTATTGGACTCCATAATATGGGCATTCAAACAC
ACAATGAGAAATGTTGCCGACACAGGCTTACAAATTCTTTACCAGCTGCTGCAGAACATT
TCAACTCACGAACGGGCAGCAAGCAGTTTCTACCAGACTTACTATACAGATATTTTGCAG
CATATTTTCTCAGTTGTCACAGATTCTTCTCACACAGCTGGGCTCACTATGCATGCATCA
ATCTTAGCCTACATGTTCACCCTGGTTGAACAAAATCGCATCACGATAAGTTTGGACCAA
GCAAACCCCACAGCCCCCAGCACCAACAATGTAACATACGTGCAGGGCTTTGTAGCCAAC
CTCCTGAAGGCGGCGTTCCCTCACCTCACAGAGAATCAAATCAAGATTACAGTGCAAGGG
ATGAATGACCTGAATCAAGATGTTCCTGCCTTTAAGGAGCACCTGAGAGATTTCCTTGTA
CAGATCAGAGAGGTAACCGGTGATGATGACAGTGACCTCTACCTGGAGGAGAGAGAAGCA
GCTCTACGGCAAGCGCAAGAGGAGAAGCGCCGTGTGCAAATGAATGTGCCTGGCATCTTG
AATCCCCATGAGATCCCTGAGGAGATGCAAGATTAA
>c71994_g1;orf1 len=1413  frame:-3  start:1415  end:3  putative prolyl endopeptidase isoform 1 [Danaus plexippus]
CAAGTGAACGACGTCAAGCGAGCTCCTATGACACTCATGCTCGTTGTCATACGTGGAGTG
ACGCCGCTGCTCAGACATCCTCCTCGTCGGCGCCTTTTCTGTCTTCCTTCACTCTTCTTC
ACCAAAAGTCTGTGCTCCTTGAATGAGAAGATCCAAATCCCCCTCTGCAACATGAAAATG
GAGTACCCAAAAGTGCGCCGAGATGAATCATTTGTTGAGGAGCTCCATGGTGTGAAGGTA
CCAGACCCCTACCGTTGGTTGGAGGACCCTGATTCAGAGGAGACCAAAGAATTTGTAGAA
GCCCAGAATGCCATAACAATGCCATATATTGAGAAATGTAGTGCACGTGAAAGCATCAAG
GCACAACTGACTGAGTTGTGGAACTACCCCAAGTATTCATGCCCTTTCCGAAGAGGGAAT
AGATACTTCTTCTTCATGAACACGGGATTGCAAAATCAGAGTGTCATGTACGTTCAGGAT
TCTCTGGATGGGGAACCTCGTGTCTTCTTAGACCCAAACAAGCTGTCAGAAGATGGAACG
GTAGCCATATCTGGCTCCTCTTTTAGTGAGGATGGAGAGATTTATGCATATGGTCTAAGT
AGCAGTGGATCTGATTGGATTACAATTCATTTTAAGAAGGTAGCAAGTGGAGAAGACTAC
CCTGAGGTACTGGAGAAGGTGAAGTTCTCCAGCATAGCCTGGACACATGACCACAAAGGT
ATATTTTATGGGAGATATGTAGAACATGCTGGAGTTGCGGATGGCACAGAGGTTGTAAGC
GATGAAAACCAAAAGCTCTATTATCATCGAGTGGGTACACCACAGAGTGAAGATATCCTG
GTTGTGGAATTCCCTGATCACCCAAAGTGGCGAATAGGCGCTGAGGTGTCTGACTGTGGT
CAGTACCTCATCATCACCACACAGCAAGATTGTCGTGACAATCTCCTGTATTATGCACCT
TTGCCTGAGCACGTCAACAGCAAAATAGATCTCACCTGTATTATAGACACCTTTGAGGCT
GACTATGAGTACATTACAAACGATGGATCAGTTTGCGTGTTCAGAACCAACAAGGGGGCA
CCCAACTACCGCCTCGTGAAGATTGATCTGAGTGACCCTGCACCAGAGAAGTGGGTCACC
CTTGTACCTGAACACAAGAAGGATGTTCTGGACTGGGCTGCATGTGTCCACAATGATAAA
CTAGTCATATGCTACATTTCTGATGTCAAGAGTGTTTTGCAATTACACAGTTTAGCAAAT
GGCGACCACCTTACAACTTTACCACTTGAGATTGGCACTGTCAGTGGTTACTCTGGCAAG
CGCACTCATTCAGAAATGTTCTACCAGTTCACTTCCTTCCTCTCCCCTGGCATCATCTAT
CACCTTGATCTAACTCAGGAACCACTGACTCCA
>c34715_g1;orf1 len=960  frame:2  start:212  end:1171  PREDICTED: zinc finger protein 726-like [Oryzias latipes]
AGAATTATGAAGCCATCTGGAGGACGACCACAGCCATATCTTTGCTTATGTTGTGGCAAA
GCATTTGCAAAAAACAGTGATCTAAAGAGGCATACAATGATTCACACTGGGGAGAGACCT
TTTGTCTGTGAAACTTGTGGTCTTGGTTTTATTGAAAATGCAAAGCTTATTGTTCATATG
CGACATCATACAGGTGAAAGGCCATTTGAGTGTAAAGAATGTGGCAAAAGCTTCATCAAA
AAGAGTGATTTAAAGAACCATAGTAAAACCCATTCTGGGGAGAGAAATTTCATATGTGGT
GAATGTGGAAAAGGTTTCCTCAAGAACAGTGATCTGAAAAGACATACACGCTTGCATACA
GGATATAAACCTTTTGTATGTATTGTTTGTAACTTGAGTTTTTCGGAGAGTGGGAAGTTA
AGGAAACATTTAATGGTCCATACTGGAGAAAAGCCAGTTGAATGCGAGGACTGTGGTAAG
AGGTTCACACAAAACTCTGATCTTCGAAGACATATGAGAGTGCATACAGGAGAGAGACCA
TATCATTGCTTGCTTTGTAATCAAAATTTTAGTCAGAGTCATACATACAAGGAGCATATG
AAGCAGCATGTGGCTGTGGAGATGACTGAACCAGAACAAGAGGATGGGTTTGATGATTCA
AACCAGATTATGCCCTCAGTGAACTTGATACTAAGCCAGGTGAACGATGCATTACAAAGT
CATGGTGATAATGCATTGCAGGGGCACGAAGCTGCCTTACTACAGGCAGAGGGCAAAGCT
GGTACATCTGATTGTTCTATGGATAAAGATAATGATGGTAGTGGAGCAATTGTACTAAAC
CCTAAGTCAGAATTAGCTGAGGAAGAAATGCTTAGCTATCTAGGAGAAGCTGGTCTTGGG
GATGTGACAGCTGCTGCAACCTCAGGTGTGCCAGTTTATGTAAAACAAGAAGGGGTTTAG
>c76669_g2;orf1 len=1821  frame:1  start:1  end:1821  PREDICTED: spalt-like protein [Tribolium castaneum]
CGGTTTGACGAAGAGAAGAGGTTCACTGAAGGAGAAAGGTTTGACGAAGACAAGAGGTTT
GACGAAGAGAAGAGGTTTGAGGAGGAGAAGCGTTTCGAAGAAGAGAAGAGATTTGAAGAA
GATAAGGCGTTCGAAGACAGAAGGTTCGACGACGAAAGCAGGATGATGGAGAGCGAGAAC
AAGTTCGACAGCGAAAGGAAGTTCAAGAGCGAGCGGGAGACGTCCGAGGACCGCTTCCTC
AACTCGCAGGAGATGCGCGATATGTCGGACAGGAAGAGCTCCGATAGTGACATGAGTGCC
AAACCACACCCCTTGGACATCCGCGTCCGCACCGAGAAGGAGCTGAAGGACGCCGCCGAC
GGGAACAGTGCCAAAGAGGACCAGGACATGGACAGCAGCGACTCCCGTCCTCTCAGCACG
GACCAGCCAACTGACCTCAGGATGAGACCAGACTTTCGTCCACTCGGGCTGCCGACTATT
CCATTCTCAGGCCCTAGGCTTCCCCTCAACTTCCCCTTTCTCCCCGGCCTTCCTACCTCA
TTTCCCGGGCCGATGGGCCCCCCGAGCATCCCCCCAGGCGTCGACCCAGCCAAAGATCCA
CATATCTACACGAACCTCCTGCCCAAGCCCGGGAGCTCCGACAACTCGTGGGAGGCGCTG
ATCGAGATCCAGAAGACGAGCGAGACGATGAAGCTGGAGCAGCTCGTCAACAACATCGAG
AACAAGCTGACGGACCCGAACCAGTGCATCATCTGCCACCGCGTCCTCTCGTGCAAGTCG
GCGCTGCAGATGCACTACCGCACACACACCGGAGAAAGGCCTTTCAAATGCAAAATCTGC
GGGCGCGCCTTCACCACGAAGGGAAACCTCAAGACTCACATGGGCGTCCACCGCGCCAAG
CCGCCCATGAGAATGCTGCACCAGTGCCCGGTGTGCCACAAGAAGTACACCAACGCCCTG
GTGCTTCAGCAGCACATCCGGCAGCACACGGGGGAGCCCACCGACCTGACCCCCGAGCAG
ATCGCCGCCGCGGAGGTCAGGGACTACCCGCACCTGCACACGCCGACGTCGCTCCCGCAA
ATGCTGTCGCAGGGCTTCCCTCTGCCGCCGCCGCCCCTGCAAGGCTTCCCTCCCCTGCCC
CTGCACCTCAGGTACCAGCTGTCCCCCGAGGCCCTCAGGCACCGGGAGATGATGGAGAGC
GAAGACCGGGGCAACGAGGAAGAGAAGTACCTTCGTCCCTTCAGCAACTCCTCCAGGTCG
TCCTCGACGGGCAGCGCCGAGCAGCGCACCGCCGAGGACCTGACGGTGAGGGCTCGCGAG
GACAACTACAACGGCATGACCTCCCCCCGCGCCTCCGTCTCCCCCACGCCGTCGGACTAC
TCCGACCTAGGGGAGAGGTCGCATGACGCTCCCGCTGACAGTCAGGTGTCGCCGCCCGAC
CACAATATCAGCGGCTCCGTCAGCCCCGCCGTCAGCACAGGAAGTCAGGACGGAGGAGTG
CCTCTGCCCCTGGACTTGGCGCAGCGCTCTCACCCGCACCTGTTCTCGCCCTTCGGCCTG
TTCCCGCCGCCCCTCACGACGGGCCCGCTGACGCCCGGCACCCACTCCATGCCGGGCCTC
AACCCGCTCTACATGCCCAGCATGCCAGGCCGCGGCAACACCACGTGTCAGATTTGCTTC
AAAACCTTCGCTTGCCAATCGGCGCTTGAGATCCACATCCGATCCCACACGAAGGAGCGG
CCCTTCAAGTGCAGCATCTGCGACCGAGGCTTCTCAACTAAGGTGCGACCCTTTCTTAGT
TCTTGCTGCCAATGCAACTGA
>c33649_g1;orf1 len=210  frame:1  start:1  end:210  actin [Thraustochytrium aggregatum] &gt;gi|85822995|gb|ABC85738.1| actin [Thraustochytriidae sp. #32]
GAAGAACACCCTGTTCTCTTAACTGAAGCTCCATTAAATCCTAAAGCTAACAGAGAAAAA
ATGACCCAAATTATGTTTGAAACTTTCAACGTTCCAGCTATGTACGTTAACATCCAGGCT
GTACTTTCCCTATACGCTTCTGGACGTACCACCGGAGCTGTTCTCGACTCTGGATATGGA
GTTACCCCCACCGTACCCATCTACGAGGGT
>c75188_g2;orf1 len=831  frame:-2  start:831  end:1  PREDICTED: bestrophin-2-like [Acyrthosiphon pisum]
GCCAAGAAGCCCCCGACGTCTTCTGTGCTTCTCCCAAGGCGATTCCTGCGGCCAAGTGTT
TTCTGTGTCCTTCGCCTCCTTCCTCCTAACGCCATGACCGTCTCGTACACAGACAAGATC
GCCAGTCAAGGTTTCGGGTCCATCTTCAAAGTGCTTCTGCGATGGACAGGCAGCGTGTAC
AAGATGGTGTGGCAGGAGGTCATCGTCTACCTGCTCCTGTACTACGGGATCTCATTAATA
TACCGCTTTGCTCTTCCTGAGACCATGATGAGATGGTTCGAACGTCTGGTGATGCACATC
GCCGTGTTTAGGAACATCATCCCGGTATCTTTCGTACTGGGTTTCTACGTGGCGTTGGTC
GTGGACCGCTGGTGGGGCACGTACAAGAGCTTCCCCTGGCCGGACACGGTGGCGGTGCTG
CTCGCCACGCATTTAGGAGGGACGGATGGCAGATCGAAGGCACAGCGAAGTGAAATCATG
CGATATGTTAACCTTACCATCGCCATCACGTTTAGCAAAGTTTCCCCTGTAATTAAGAAA
CAATTCGGATGTTACCAAGATTTTGTGGATAAAGAATACATGACAGAACGCGAGAAGGAA
GCTATAGAACGGCTGGACGGCAACTGCGGGACACACATCACATACGTCCCTATCATGTGG
GCGTGCAAGGCGGTGGACCGGGCGCGTCTGGAGGGAAATATTCGGAGTAACTCGGCCCAG
AAGACAGTCACCGACGAGATCCTGAAAGTGCGAGGTCGCTGCGGCTCTGTGATGGGCTGG
CATGACAATAATATTCCTTTGGTGTATACGCAGGTCGTGACGATCGCCGTG
>c64637_g1;orf1 len=912  frame:3  start:153  end:1064  translation initiation factor-3 (IF3), putative [Aedes aegypti] &gt;gi|108876153|gb|EAT40378.1| AAEL007885-PA [Aedes aegypti]
CACTTTGGGAACAATTGGATAGAAATGTCTAGTCTTTTAACGAAGGCGCGAATAACTCAT
TTGTTCAGACAAACTGATGGATTTTCTCGAATTCTACCGACATGCAATAACTTAAACATC
AGAGGCTTTGCATGTTCAACCAGCTCTTTCCCTACTGAAGGTCTTTATGCAATTAAGCCA
TGCAGTCCCCCATGGCAGAGAGGGGCTATACAAAAGCCAAATGCATTATTTCATTCAAAT
GTTAGATATATGGCGAAATTTGGGCCGTCAAAGGCAGGGCAGGATGACCCTAAGCGGCGT
GAGGACAAATCTCCTCAGATAATGGTGGTCGACATGGACGAAAAGGTGTCGGTGATGACC
CTAAGGCAGGCGGAGAGGTTAGCCAAGCGAAGGGACTTGAAGCTGGTCCAAGTGGAAGAC
CCAACCTTAAAGGGCAAAGTGGGGAAGCAAGTGTACAAACTGATGACAGGGAAGCAGTAC
TTTGAGGAGGAAGTCCGAGCGAAGAAAGATGTGAAGACCACAACTGGAATGAAGGGGGAG
AAGATATTAACCATTTCTGGAAAGATTGCTGAGCATGACCTGATGTCAAAACTCCATAAT
GTTGAAAAATGGTTAAAGAAAGGTCATCAGACAAAGGTCACACTATCTTCACGAGGATGC
TCTCCAGATGATATGGAGACTATTTACAATACCATTGAAGCAAATGTAGTGGGTTTTGGA
GGCCGCATTCTGCAGCGACGTGTTAAGGCTGGAGACATTAAATTTTTTATTGCACCTGCC
AAAGAAGCTAAGACAGAAAACATTGGTAATTTAAAAGCAAGAAACGAACAACCTCCAAAG
ACAGCAGAGAGAAATCAAGATCTGAACCCTGACTATGAAGTATCTGATCTTGGAAGAAAA
ATGGAAAGTTGA
>c91397_g1;orf1 len=258  frame:-1  start:259  end:2  PREDICTED: LOW QUALITY PROTEIN: dynein heavy chain 3, axonemal-like [Strongylocentrotus purpuratus]
CACGAGTGTAACCGCCTGCTGGAGGAGATCCAAAAGGGCCTCAACGACTACTTGGAGAAA
AAGCGTCTCTTCTTCCCAAGATTCTTCTTCCTGTCCAACGACGAGCTGCTGGAGATCCTA
TCCGAGACGAAGGACCCCCAGCGCGTGCAGCCTCACCTCAAGAAGTGCTTCGAGGGCATC
AGCTCCCTGCACTTCTCGCCGCAGCAGGAGATCGAGGGCATGATCTCTGCAGAAGGGGAG
CTCGTCCAGTTCAGCAAC
>c79095_g2;orf1 len=378  frame:-3  start:742  end:365  calcification-associated peptide-2 [Procambarus clarkii]
TTCTACTGCGCCATGAAGGTCTTGCTGCTCGTCGCTCTGGGTCTGGTCGCCCTGGCCGCC
GCCCGACCCTCTGACATCATCGACATCGAGCAGGACCACATGGAGCACGAGCAGGAGGGC
ATCCCTGGAACGGCCGTGGAGGGCGAGTACTCGTGGGTAGCGCCCGACGGCAACGAATAC
GTCGTCAAGTACGTCGCCGACCACAACGGGTACCGCGTCGTCGAGGACAACGTCGTGCCC
AAGGTTCGCAGCGACTTGCCTGAGGCTGAGGAGGACGAGGAGGCGGAGGAAGACGAGGAG
GACGCCCCTGCGTTCAGAGCCGCTGAGCTCGAGGAGGACGAGGATGACGAGGAGGGAGCT
GAGGATGACGATGAATAG
>c72960_g1;orf1 len=909  frame:-3  start:1580  end:672  hypothetical protein [Amblyomma maculatum]
CACTTGACAGAAATGTCTCTCACGGTGGAAATACGGCTGAAGAGGCCAAGCCGGATATAC
CACGAGGGTGATAATGTCAGTGGACTCTTAGTCCTTGACAGTAAATCAGAGGTTCGGCAT
GATGGCATTACCCTGACAATGGAAGGTGTAATAAGCCTGCAACTGTCCCCAAAAAGTGCA
GGTTTAATCGAGTCTATTGTCAATTCATCCAAGCCAATCAGTATTATAAATAATGTAGTA
GAGGTGGCAAAGTCAGGCAAAATCCCATCTGGCCAGACAGAAATACCCTTTGAGCTTCCA
CTAAAGGTTCGAGGTTCGAAGACTCTTTATGAGACCTACCATGGGGTGTACATAACAATA
CAGTACTTTTTAAGGTGTGATATTAAGAGGAGTCTGTTGGCAAAAGATGTTACAAAAGCA
CAAGAGTTTATCGTGGAGTACAAGCAAGGTGTAGGGGATGTGGCTCAGCCAGGCTTGATA
AACTTCGAAATGCGGCCTGAGACTTTGCCAAATGTAAGAGACAGAGCCCGCATCCCAAAA
TTTCTTGTGCGAGGGCACCTAGACTCTGAAGTGTTCTCGCTTTCCAAACCACTAACTGGA
GAGCTCACTGTGTGTGAATGTGAGAGAGGAATTAGCAGCATTGAGCTCCAACTTGTCCGA
GTAGAAACATGTGGATCGGCTGAGGGAAACACAAGAGAAGCAACAGAAATTCAGAACATC
CAGATTGGAGAAGGTGATGTATGTCGAGGAATCGCCATACCGATTTACATGGTCTTTCCA
CGATTATTTACTTGTGCAACAACAATTGCCCCCAATTTTAAAATAGAATTTGAACTGAAC
ATTGTCATTATATTTGACAATGATCATCTAGTTGTTGAAACTTTTCCCATTAAACTTACA
CGTCACTGA
>c44452_g1;orf1 len=630  frame:1  start:205  end:834  PREDICTED: similar to conserved hypothetical protein [Tribolium castaneum] &gt;gi|270008114|gb|EFA04562.1| hypothetical protein TcasGA2_TC010947 [Tribolium castaneum]
GTGGCAACCGCCTGGGTACGCTCCACATCCTCTGATCTCTTGCTATCATCTTTTTCTTTC
ACTTACAAACTACTACACGTGGGAGGCATCATGAATGGAAGTTCTGGATATCTGCTGATC
TTGGTCCTGTTTGTTGCATCAGCTGGAAAATGCCAGAGTCAGGATGCATACCAGCCACAA
TACCACTGTCCACCAAACTTCATCCGATTGGGAAACAGTTGTTATTACTTCAGTACTGAC
ATGAATAGCTGGCACAGCGCACACTTTGCCTGTCGTGCTCTCAACAGCCAGCTTGCTGCC
CTTGAGACTCTGTGGGAGGACCAAACCCTAAGGAACTACATGAACAAACCACAGTTTGCA
CCCCTGAACAGATGGGTTGGTGGCATCTACAACTGGTCTCGCCGTCAGTGGACATGGGGC
TCCTCAGCTTCTGACATGTCCTACTCGGGATTCCTGACCCCACAGTTCCCCAGGTCATCC
CGATGGCACTGCCTCTTCCTGTCTCCAGTCATCAACTACCGCTGGAACCATGACCTATGC
ACGCAGTTCATGCATTACCTCTGTGAAGCCCCACTCATTAGGATCCCAGACCCCAATGAA
ATTGTTGTGGCTGTAAACACCAACCTCTGA
>c64809_g1;orf1 len=1416  frame:-2  start:1923  end:508  PREDICTED: inositol hexakisphosphate kinase 1 [Gallus gallus]
ATGACCCTGGGGACCATGAACCATGATACCAACAAAGAGGACCTCATACAGCTAGAGCCA
CTTGTGCATCAAGTTGGAGGTCATTCATCCATGTTTGTATTGGATGACACAACTTTATGC
AAACCACTGATTGGGAGAGAATACAGATTTTACCGCACACTTCCCCCTGAAGTAAAGAAG
TACACCCCGCAGTTTCACGGCACATTGCAAGTGGTCCTTCAAGAAGCAGGGGATGGTTTG
TCTCTGGCTGCGCTACCTAATGAACAAATGCCTTCAGCGAGAAGTAACCAAGCAGCGCTG
AAACAAGGAAGATGTCTCAGGCGCATTAGTTCCAGTAGTGTTGAACTAGAGAGTGATGAA
GAAGATGAACACCCAGTCACCCCACCAACATCACCCAATAGTGCCTGCAGTGCAGCCACA
AACACTAGAACTTCAGCAGATGAGAATATATCATCTCTTACTCATCCAGACACACACAAT
CCTTGGCTACAGCAGTGCCACCAGACAACACTGCACAAACTGAAACAAAAGTCTGATTCT
TCTAATGTTGTAGAATGTATAATGCTCGAGAACCTCACCTTCAAGTTCAGATATCCATGT
GTTCTTGATCTGAAGATGGGGACAAGACAATATGGGGATGATGCTCCGGAAAGCAAACGC
AAAAGTCAAACTGCCAAGGCGGCTAACACAACCACAATCACGTTAGGAGTCAGATTGGTA
GGAATGCAGGTATACAACAAGGAAGAAAATTGTTATGTATGCAAGAACAAGTATTATGGC
CGCCAGCTTTCAGAAGATGGCTTCAAACAGACTTTATGGCAATTTCTACATAATGGTCGA
AGACTTCGTTTAGATATATTGGAAATAATTATTAGCAAGTTAGAAGAATTACACACTATT
ATTTCTAAACTTGACTCAGTTCGTTTCTTTACTTCTTCATTATTAATCCTTTATGATGGA
AATGATCCTTGTCATTTAAAACCCCATCAGCGTGAAAGTGAAAGAGAGAAGGATAACAAA
ACCCCAGATAACGCAAGAGTAAAGACATGGACGGAGACACGGCAAGATGACAGCACAACC
CACCGTGAAAGTTGGCCATCTAAGGAGGCCACGGCATCGTCCCTAAGTGCCAAACACCCA
GCATATATGAGAGAAACACTGATGACTGGGGGTGGGAAGGCGCCAAGAGAACAGATCAGC
AGAAATGAAGGCGAACCTCCATACAAGGCAAAAGGTCGGCACAGACACAGGGAGTGCAAA
CCACGCGTCGACATCCGTCTCATAGATTTTGCTCATGCTACTCACAAGGGTATGGGTGAT
GCGAAAAAGTACCATGGCCCAGATGAGGGAATCATGTTAGGGTTAGATAGTCTCATCAAG
ATATTTCAAGACATTAGAGAAAAATTTGATCATTGA
>c69813_g2;orf1 len=213  frame:-3  start:215  end:3  serine proteinase [Penaeus monodon]
GTTGGCTATGGGCGCACTTCGGGTGGCAGATCATCTCGAGTACCAGTGGCAGCAGTGGTT
CCGGTGGTTGACTTGGCTACGTGCAAACAAAAGTATCTTAATAGTAAACGAATCACGGAC
GCTGTCATATGTGCAGGTGAAAACGAGGCATGCGTGGGTGACGGCGGGGGGGCGGGCACC
TCCTTCGCCGCTTACACAACAACAATCTACGAG
>c65614_g1;orf1 len=1053  frame:-1  start:1167  end:115  PREDICTED: uncharacterized protein C8orf76-like [Ornithorhynchus anatinus]
AGAATGGAGTTTGCAGGACTGGATGATGACCTATTTGAGGTGGAACGTGAACGAGCCAAG
GCAGATGAGGAATATTCTGCTCGCTTTTGTGACGATTGCTGGTTCATGGATGTGGGACCA
GAGGAACTTGTGTCGCAGGAGGATACCTTGAGTGTACAGAAATATATTGCTGAATATCTG
TTTTTAAGAAAAGATTATGAATCTGCTATTCTCAAATATAATGAAATTTTATCTGACTTG
TCTGCTGGCAACATAGCAACTAAAAGAGAATGTTGTGAAGGGATTGCCAGAAGCCATTTA
AAAAAAGGAACACCTAAGGATGCTATTGAATATGCAGAAAAATTGCATACAACATCAAAA
ACAGTGGAACAAGCAACTGTAAGTTGTTCTCTGTTAGTGGATGTAAACCTAGCAGCAGGG
GAATTCAAAGATGCTCTTTCAGCAGCACAAACACTTGTAACTCTTCACTCATTTAACAGT
GATACCTGGTTGAAGCTGGCTTGTGTATATGCAGCTCTCTACAATGTTGCCATTCCAAAT
GTACAAGATCTCATGAAGTTTTCTGTTTCAGCAAAGGTTAGGATAGAAAACACAGACAGT
GGTTTAGAAACTTGTGATAATTCAGATGACGAAATTCTATTGCTCGGGGATTCATTGTTG
AGTTTGACCAATGAAGCTGATCAGGATGTTTCTACAATGGGGGATATTGATGTGGCAGTG
CAGTTTGTTGCAGCCTCTCTCCTGAGGTCCTTTGTTCTTCTGAAGAAAACGGTAGGAACA
GCAGTTGGCTTTGCCGCTGGATTTAGTGTGTTGTATCAGAAGAAAATTCTCAAGGACTTG
AACATGTTGATGCATGAAGATGCACTGCAGTATTTGCGACAACAAGTTTTGAAAAGTGGA
GACATAATGGAGAAAATGAGCGTTCCATTACAGGATGTGACAGACTTTGTGGACAGAGGG
AGTTCCAAATTCAAGTCAGAAGAGAACGAGAATTGCTTTGAGGGAATATCACAGCAGAAC
TTTGAGAGTCGATGGTTCAGCTGGATTTGCTGA
>c53571_g2;orf1 len=348  frame:2  start:2  end:349  hypothetical protein BRAFLDRAFT_69374 [Branchiostoma floridae] &gt;gi|229276271|gb|EEN47082.1| hypothetical protein BRAFLDRAFT_69374 [Branchiostoma floridae]
GACGGTGCAGGTGGCGCGGCCGCGAATGTCATGGGCGTCGTCGCAGGCGTGGGCGTGGAC
GGAGCGCCCTTCGCGCTCGGCTGCAAGCATTTCTGTCCGTTCTGCGGCAAGGCGCTGCGG
CAGGTAGAAGACCTGCGGCGCCACGTGCGCACGCACACGGGCGAGCGGCCGTACGCGTGC
CCGCACTGCCCGTACCGCACGGCGCACAACAGCGCCCTCAACGTGCACGTCCGCAACCAC
ACCGGAGAAAAGCCGTTCGCTTGCCCGCTCTGCCCCTTCCGCACGTGGAAGAACGGCGTC
TTCAAGAACCACATGAACCTCCACGCGGAGCACTCGCAGCTCCACTGA
>c98510_g1;orf1 len=246  frame:-3  start:247  end:2  endothelial differentiation-related factor 1 [Acyrthosiphon pisum] &gt;gi|239789240|dbj|BAH71257.1| ACYPI005677 [Acyrthosiphon pisum]
TTTTGTCTTGAATATATCAATCTCAGTATGAGTGATTGGGATTCAGTTACAGTCATTCAC
AAAAGACTACCAAAGGGAACCACTGCTAAGTCTGAGCAGGTTGTGAATGCTGCACGAAGG
ACTGGAGCAGCAATTGACACTCAAGTAAAATATGGCGCTGCAACCAATAAGCACCCTGTC
ACCACTTTGAACACTGCAAAGCTGGATCGTGAAACTGAGGAGTTGAAACATGAAAAATTA
CCCCAA
>c127574_g1;orf1 len=273  frame:-1  start:273  end:1  conserved hypothetical protein [Albugo laibachii Nc14]
CAGGACGACTGCGAGAAGGGGTACTCTTGCATTGCCGTGCAGACCACGCGCGGTGGCACT
GAGGAAGTGAAGCAGTGCCTTCCTTACAAGTACGATGGCGACGTGTGCACGGGCATTCAC
TCAGGCTACTGTCCAATCTTCCCCAATTGGCCACGTTCGTACAAGCAAATGAGCAGCGTA
TGTGCCCACATTGTGCCCAAGGAAAAGTGCGTGTTTGATGGCTCGACCCCGAAGAAGGGA
GAGATTCCATGTATCAACATCAAGGACCAGGAA
>c67474_g3;orf1 len=393  frame:-3  start:393  end:1  myosin heavy chain type b [Marsupenaeus japonicus]
GCCGCCACCAGCATGCCAGGCCACGCCGTGAAAAGCACGGGACCTGATCCTGACCCCTCT
GAATTCCTGTACGTTTCCCTGGAGCAGAAGCGTATCGACCAGACCAAGCCTTACGACCCG
AAGAAGTCCTGCTGGGTTCCGGACGATAAGGAGGGCTACGTCGAAGGGGAGATCCAAGGA
GCGAAGGGCGATACCAAGATCAGCGTGCGACTGAAGAGCGGCGAAGTTAAGGATTATAAT
AAGGACTCCGTGTCTCAGGTCAACCCGCCTAAGTATGAGAAGGCTGAGGATATGTCCAAC
CTGACCTACCTTAACGATGCCTCCGTTCTATACAACCTGAAGACTCGTTACCAGGCCAAG
CTCATCTATACCTACTCTGGCCTCTTCTGCATC
>c49527_g1;orf1 len=603  frame:-3  start:604  end:2  unnamed protein product [Oikopleura dioica]
CAACTCGATAAATATATTCGAATACAGTACGAGAAACTGAAAGGGACGGAGAGGAACCTA
TCCTTCAGATGGGCGTTGAAACCCGCCCACGCCAAACTCAATCGCAACCCGCATATTCTT
CCTGTGGACGGCCGGCAGGTGTTCCTCCAGATGGTGAACGGGCAGGCGGAGTCCCAGTAC
ATCAACGCCGTGAGACTCAACGGCGTGACCCAGCGAGACGCCACGGTGGTCATGGAGCAC
CCGCAGCCCGACACTCTCCCTCAGGCATGGAGGATGATCTACGAGAAGAAGGTGTCGGCC
TGGGTCCTCCTCAACACCTATGGCGAGGACGAGGTCGAGGATTTCCCGTCCGTTATACCC
CAGGCAGAGATGGACCTCGGATTCATAACACTCACACTCGAGGGAGAAGAGAGCAAGGAC
TTCTGCCGCGTGTCACAGGTCACCCTGGCGCCCGTCAGATCGCGGTTCGCCGTGTCGCAC
TCCGTGCAGGTGCTCCAGCTGTGCGGTTGGCGCCGCGGGTCGGAACTCCCCAGCAGCACC
GAGCACCTCCTGGCACTGCTGCAAGACGTGCAGGCGATCAGGAAGAAGTCGCCGAGCAGC
CCC
>c59440_g1;orf1 len=729  frame:-1  start:731  end:3  PREDICTED: glycine receptor subunit alpha-3-like [Metaseiulus occidentalis]
ATGGCAAGAATGAAGACGGAGCTAACACGGACACTGGTTCTCGGCGCCCTTATGACTACC
ATTGACTCGGCGACCTCCACGAGTCAAAACCGATTCCTGAATGAACTGCTGAACACCTAC
GACATCAACGAATCACCTCACCTCAGCAGATGCCGCCCCACTGCCGTCAGCGTGCAGATG
TTCATCAATTCCTTTGGATCCCTCAACGCAGCCAACATGGACTTCAGCATCGACGTGTTC
CTGAGGCAGTCCTGGCATGACCCGCGCCTCGTCCTGCCCGGTCCTCGCGAGCGTGTGGCC
ATCACCAACCCACAGATGCTGGCAAGGTTGTGGAAACCTGATACGTACTTCAGCAACATG
AAGGACGGCGATATCCATAGGGTGTCCATGCCTAACGTTCTGTACAGAATATACAAGACA
GGCGACGTCCTGTACAGTATGAGATTAACGCTGAGGCTTTCCTGCCACATGGAGTTCCGC
GAGTATCCTCTCGACTCCCAGGTGTGCGGAGTACACGTCACCTCCTACGCCAACACGGAC
GACTTGGTCAGGTACCGGTGGCTCGCGGACAGGCCCATCGATCTGCCGGAGGCTCTTGAG
ATCGCGCAGTTTGATCTCCTCGGATTCTCTGCCAATGAAACCAGCCACGTTTACGTCACA
GGGAACTTCAGTGGCCTGTTGGCAGAGTTCAAGCTGCGTCGCCAGAGCGGCTACCACGTC
CTGCAGACC
>c50049_g1;orf1 len=1404  frame:-1  start:1406  end:3  hypothetical protein TcasGA2_TC013963 [Tribolium castaneum]
CAGGCGCAGTCCGAGATCCCCGAATACTACTACGCGTTCGGGCCGACCGTCGACGGCGTG
GTGATCGACACCGACTACGACACGGACCGCCAGTCGTACATCGGGCGCCTGTCGAGTTAC
GCCCTCGTCTTCGGCGTCACGCCCTCCGACGCCTTCTTCGTCTTCAACGACGACGACGTC
AAGTTTGGTCTTGAGACGGACAAGAGAAACAAAATTCTAAGGTCGTTTATCCGGAACACA
TACAACTACCACCTGACTGAAATTATGGCGACCGTCATCAACGAGTACACGGACTGGGAG
CGGCCCGTGCGGCACCCGATCAGCACGCGAGACGAGACCCTGGCACTGCTCTCCGACGCC
CTCTACTCGGCGCCCGTGCTCAACACCGGCAGCCTGCACGCCCTCTCCTCGCCGCACACC
TTCCTCTACGTCTTCGACCACCAGACCAGGAACGGGGACTTCCAGCATCGTGTCGGCTGC
GTCCACGGGGAGGAGCTGGCTTACATGTGGGGGGCGCCCCTGGTGGAGTCGCTCTCCTAC
TTCCCCAGCAACTACACGCAGAGCGAGATCAAGCTGTCGGAAACCATGCTCAGCTACTGG
ACCAACTTCGCTAGAACGGGGAATCCGAATGAACCAACGAATCAGATACAGGACCGAAGC
GGCGAAAAGAACCGGTACAGGCTGATGGAGTGGCCAGTCTACGACGGGATGCACCGGAAG
TACCTTGACATCGGCTTGAAATCTCGAGTTCGCGACCACTACCGCTCCCACCAGCTGAGC
TTCTGGCTGCAGTTGGTGCCGCAGCTGCACCGGGCTGGAAAGGACGCCCCTGAAGAGCAC
CACCACCTTGAAAACCACAACGACTGGAACTCCTACAGGGGATTCGTCCGATCCGAGCCC
GTTACCAGAGTAATTCTGCCTCCTGATACCACGACGGTGGCGACCACGACGCGCCAGTAC
AACGTGAGTGCGGTGCTGCAGCCGACGGCCTCGGGCTCCGACGCAAACAAGACGGGGAAG
CAGAGCCACCCGTCCCTGAGCGACGGATTCGCCGCCTACTCCACGGCGCTGTCGGTCACC
ATCGCCATCGGCTGCTCGCTGCTCATCCTCAACGTCCTGATCTTCGCCGGCGTGTATTAT
CAGCGCGACAAGTCCCGGATGGAGGCCAAGAAGGTGGCCGAGAACGGCGGCCTTCTGGCC
CCCGCCCACAGCATCAGTGGAGACGTACACACCCCGCCCACGCCCAGCCTAGCCGTCAAG
GCGGAAGTAGCCGCCCGCATGTCGGCGGCGGGGATGAAGGCGCCCCCGTCGACGCCCATG
GCCCAGGCTACCCACCTCCCGCCACCGGAGTTTGCCGATTACCCGAGCCAAGCAGCCCAC
TACGGCACGGCCCAGGGCGTGTCC
>c50008_g1;orf1 len=285  frame:-3  start:285  end:1  hypothetical protein PHYSODRAFT_559670 [Phytophthora sojae]
ACATTGGCTGTGATCCGCAAGATGCTGTCACGCGCGACGACCGCAGGCGCTGCAAGGGCA
TCGAAGAGCTCAAGTGCGACACGAGCTTTCTCTGCTGTGGCAAATGACGCATCGTCAGAG
TACTCATTTGTGAAAGCTCGCCTTGCGTATCGCACCGAAGTCGCAGCATTGCGTAAAGTA
TTCATCGCTGAAGAAGCCAGACGTAAAGAGAAGCTAGCTCGTGATGCAGAAGCTCAGCGA
TTGAAGATCATGAAGGAGAAGGCAGCACGTTTAGAGATCAAACGC
>c97238_g1;orf1 len=219  frame:-2  start:252  end:34  hypothetical protein VITISV_003139 [Vitis vinifera]
TCTGCTATGAAGAAGATTGAAGATAATAATACCCTTGTCTTCATTGTTGACATCCGTGCT
GACAAGAAGAAGATAAAAGATGCAGTTAAAAAGATGTATGACATTCAAACCAAGAAAGTG
AACACTTTGATCAGGCCTGATGTAACCAAGAAAGCTTATGTTCGGTTGACTCCCGACCAT
GATGCATTGGATGTGGCAAACAAGATCGGAATAATCTAA
>c15598_g1;orf1 len=549  frame:3  start:3  end:551  zinc finger protein and BTB domain-containing protein, putative [Pediculus humanus corporis] &gt;gi|212505391|gb|EEB09852.1| zinc finger protein and BTB domain-containing protein, putative [Pediculus humanus corporis]
TCCAGTGACACCTCAGCTCAAGGTGGTCATCCTGTATTTAATGAATTGTTGTGCGGTGAC
GGTGGTTACGGGGGGAAGAAGGCGGTACCCACGCCTTGTCCAGTGTGCGGCAAAGTACTC
TCCAACGCTTACAATATGCGCGTTCACCTGGAGACACACCAGAACATCACATACAAGTGC
ATCATCTGTGGCATCATAACACGCACACGTGACACCATGAGGAAGCATCTTTCCAACGTT
CACAAGCTGCGTAATGTAGAGCTCAAGAACTCTTTCAAGAAGATTACTGGCAAGCAGCAA
TCCAGCAGTGGCTCTGCCGACAGCACTTCCCCCAATACAACATCTGCAGCCACCACACCA
ACCAAAAGTGCCACCACTAAACTAGCTTCCCCTTCCTCTGACCTGAAGCTGTCAGGCATT
GCCAGCCCTCTACCTGAGGCAGATCTTGGCCACAGTTCATTTTCTGGCATGGACAACTTG
GGGGCCCTAAATTTGGCAAAGGGCAATAATCTGGCATCTATAGTTAGCAAATTGAGTCAG
AAACAGTGA
>c46320_g1;orf1 len=1050  frame:3  start:105  end:1154  hypothetical protein DAPPUDRAFT_223834 [Daphnia pulex]
CGTAAACCAGAAGCAAAGGCGATGAGCTGCCCACAGAAACTGAGTCGGCGCTTCTTTCCC
CTGACGGTGGAGAAGCTGCCTCCCGACGAAGAGAAACGGCTTCAGGAGAAGGGGTTCCTC
GGCTACACCAAACTCGTGCGGACGAACCCTTCTTTGGTCCATATACGGCCTGCGTACGCT
GACCTGGCTGAAACCTACTACAACTTCGAGTTCCGTCCTGACGACACGGTGTTGCTGACG
TTCCCCAAGAGCGGAACCACGTGGCTGTCGGAGGCGCTGTGGGCCGTCAGGAACCTCGGG
CAGCTGGGCCAGGCGGACGAGGCAGACATCGATGAGAGGGTGTTCTTCTTGGATAATGAC
TTTTTGCAACCCACGCCCGCCGGCGCCGACACACCCGCCATGAAGAGGTTCGCCGCAGCC
TGCCCAGAGGGCCGAGTGGAGGACGGCGTCGCCCTCCAAATGGCAGGAGCGCACAAGGGT
CCCAGAATACTGAAGTCGCACTTGCAGCTTGAACTACTAAACCCTGATCTTTTGAACACT
TGCAAGGTCGTGTACATGGCTCGGAACCCCAAGGACGTCTGTGTCTCCTACTTCCACCAC
TGCAGGAAGAACACGAAGAAGATCTTCCAAGGTGAATTTCCTGACTTTGCGGAAACTTTC
ATGGACAATAAACTGCTCTTCGCTCCTTACTGGGACCACGTGCGACAGGTGTGGCTGCGA
AGGGGACACGAAAACCTCCACTTCATGTTCTTCGAGCACATGAAGAGGGATGTTTTCGGG
GAGCTAAGGAGGCTGGCGACCTTCTTGGAAGCGGATCTCAGCGACGAAGATGTCCAGAGG
GTCGCGGACCACTGCAGCTTCGGGAGGATGAAGGAGCGGGAGGCCAGGCAGAGCCAAGGA
CGCGGCCCCCTCTACGGCGTCCCCGGCTTCTTCCACAAGGGCGAAGTCGGAGGCTGGAAG
GACGTCGCCTCTCAGGATCTGAACGACCGTTTTGATAATTGGATATTGGATAATAACTGC
GGCATCGATATTCCTTTTGTATATGAATGA
>c69866_g1;orf1 len=2262  frame:1  start:109  end:2370  hypothetical protein DAPPUDRAFT_310135 [Daphnia pulex]
AAAGTAGATGCAATGGATTCTGACGAGGATTTAGCAAGAAAACTGCAAGCTCAGTTTGAT
GAAGAGGAAAGATTAGCAAGGGAGCAAGAACACGAAGATGCAATCCTTGCCCAGAACTTA
GCATCGCAGTCACATGATATGTCTGAGAGTGATGAGGATGTGGTGGAAGTGAACAGGAAT
GAGGAAGTACCAGTGCGTGAATTGGTAGATTTAGACAGTGATGTTGAAGATGTCGAAAAG
GAAGAGGAGTCTTCCTTGCAGATGATAGGTTCAACATCCAAGACTGTTCCTCAGCACACC
ATATCAGACGATGAAACAGACATTGAGGATTTGGAAGCTGAATCACATTCTAATGTTACA
GAGAAGCTACAGAAATCTCAGAGTAAAGAATCTCCACCAGAGAAAGCACTTGTACCTGAA
CACACCTTATCAGATGATGAAACAGATATAGAAGACTTTGAAGTTGCAACTGAAACTCCA
AAGAAGTTAAACAAAGTGGAAAATGACCAGGTGGATTCAACAGTTACAGAGAAGCAAACA
GATTCTCTAACAAAGAAGAGATCGGAGCACAGTATTTCTGATGATGATGATGCTGATACA
GAAGAATTAGTTGCGCAAGGTGAAGTGGCCCAACCGCCCAAGACAGAGAAAGAGAATGAG
AAGAAATTGTCATCGTCTGGCAACCAATCGACTCCCTTGAGGAAAGATGGTTCTATAGAA
AAGGCAAATTCTTCAAAGAAAAGGCCTCTATGCAAATTTGGTGCTGATTGTTATCGCAAG
AATCCATGGCACTTGGAGGAGTTTTATCACCCACATTTAGAGGACAAGGATGATACCGGA
GCTAAGAGGAAGTCAGAATCATCAAACAGCACTTCAGAGCCAGCTGAGAAACGAAGAAGG
GAAACAGATTCAGGGAGCAGCATGAGGAAGGGTTCAGCTTCTAACAAAAACATGACCTTC
CCAGCACGCCTTGCAGCCAGCAGCCCTTTCAACTTTTTCGTGAACAAGAGTTACAGCGTA
AAGGAGACTCATGAAGACCCACTGAGCCTTGTCTTTCCTGACCTCCTCCATCCCAAACTG
GGTGAAATCGTTGAATCTGTACAGCTTAATTTCATGGTGGATTTAGAATTCCTGATGACC
AATTATAAGGCTGGAAAGATAGAAAGCAAACCTCTACTTGTGATGTACGGCCAAATGGAG
GGCAACCCGAGGGATTACCCAGCTGTAACATGCACAAAGGTAAACCTTCCCTTCCAGTAT
GGAACTCATCACACAAAGATGATGATATTCGAGTACACAGACAGCTTGCGGGTAGTTGTC
CACACAGCCAACTTAGTACCCAGTGACTGGTATGAGAAAACTCAGGGCTACTGGATATCG
CCTGCTTTTCCACGGCTTGAGGATGGAAAGGCAGGGTTGTTGGATGGAGAATCACCAACA
CGATTCAAACGTGATTTGGTGGACTATCTAACATCATATAAAGCCCCGGATCTCACAAGA
TGGTCGCACATCATTAGGAAATATGATTTTACCAGCTGCAATGCAGTGTTCGTGGGCAGC
AGCCCAGGTTATCATGCGGGAGAGCACAAGGACAAGTGGGGTCACATGAAAGCACGTAAG
GCCATTCGGCAGCACGGCAGTTCTTGGACCTCTTCTGTGCCCATTATTGCTCAGTGTTCA
TCTATAGGGAGTTTGGGGAAAGATGCGAAGTCCTGGCTTAGTGGAGAACTAGGGATGAGC
CTAACAGGAGCACCTGGTGTCTGTGCAAGCGTGCCGAAGGTTAATGTGATCTATCCGAGC
GAAGATGATGTGCGCAACAGCAGTGAAGGTTGGATGGGGGGTTCATGTCTCCCTTATAAT
TCCGGAACGCACGACAAACAGACCTGGCTTACGGAGTGTATGCACTGTTGGCGCAGTGAC
CGGAGAAAAAGAACACGAGTCATGCCCCACATCAAGACCTACACCCGCTTGAACAAGAGC
CAGTCTGCTGCACAATTTTTCCTCCTAACCTCGGCCAACATCTCAAAGGCTGCTTGGGGT
ACACTCCAGAAGCAGAACACGCAGTTGTTTATTAGATCTTACGAAGCTGGAGTCTTACTT
CTACCTAAGTTCCTCTCCGACACCTCTGAATTGCCGTTAAGTGCCAGTGATCTCTCCCTG
CCGTACGACGTTCCACTGACTCCTTACCCGAGCGGTGCGATCCCCTGGTTCATGAACACA
AACAAGAGCCAGACAGATATCTTTGGCCGAACTTATCCCTGA
>c56212_g1;orf1 len=591  frame:-1  start:591  end:1  Alpha-(1,6)-fucosyltransferase [Myotis davidii]
TCTTCCTTCGATTTCATTAAAAGTTCAGCGGAGATGTTGATGTTCAAAACACCAAGTCTG
CTTAGTCCACTCAGAGGCTTGAATGGCCTGCGTCTGTCATGGCTTTCCTTAATTACTTGT
GGCATTGTACTGTTGTTGCTTAATTCATATCGGATCGCATACGATGCGAGAGTTGACAGA
TCGACCGAAACGGACTGCCCAGAATTGGAATCATCAAAGGAAAAAGAACAATTACTTCGG
CAAATTGCAAAGGACCTTCACTATACAAAGCAGTACATTAGTGGACAGCTGCAACTACTG
AAAATGAACGACACTAATCACTTGAACACAATCGTTGAAGATATGAATGACTACTTCAGA
GTACTGCGCCATGACCTGAGTCTCCTGCGGGACGCTGACGAGGCAAGTGAATGGCGATGG
AAGGAGGCCGAAGAGCTCAGCGAACTGGTCCAGCACCGGCTCCGCGTCCTCCAGAACCCT
AAGGACTGCAACTCCGCCAAGAAACTTTACTGTGCTTTTACCGGAGGGAATCGCGGCATC
GGAAGCCAGTTTCACCACCTGACCATCTGCTTCGTGACGGCCTACGCTACC
>c60336_g4;orf1 len=642  frame:3  start:117  end:758  JHE-like carboxylesterase 1 [Pandalopsis japonica]
AATCATAAAAAGATGTTGCCAGTGCTGACACTCCTGCTTTCGATAGCGACGGCTGTCGGA
GGGAGCGGCGCCCCCGTGGTGAGGGTGACACAGGGCCTTTTGTCCGGTTTGGAGGAGAAG
TCTACAAAGGGAAGGGCGTTCCACTCCTACTACGGCGTCCCCTTCGCTAAACCTCCTGTA
GGAGACCTTAGACTCAAGGACCCAGTTGCGAGCGAGTCGTGGGAGGGCGTCCGTGCAGGG
TCCGAGCAACCGCCCCCCTGTCTGCAAGTGTCGCTGATGCTGCCTCTCATGGGGATCCGC
GTCTCTCTCGATCAGCTGACGGGATCTGAGGACTGTCTGTACCTCAATGTCTTCACGCCG
GCGGGTAGGGAGCCAGAGGAGAGGCTTCCAGTGATGGTTTGGATCCACGGGGGCGGCTAC
TTCTCAGGGGCCGCTGTGGAGTACCAGCCCCAGGTCCTTATGAACCATGACGTTGTCCTT
GTTGTTGTGCAATACAGGTTGGGCATTTTGGGATTCTTGTCTACGGAGGATCAGGTGATG
CCTGGAAACTACGGGATGAAGGACCAGGTCATGGCACTCCGTTGGGTGCAGGAGAACATC
CACACCTTCGGGGGAGACAAAGACAGGGTCACCATCTTCGGG
>c62125_g2;orf1 len=204  frame:-1  start:204  end:1  PREDICTED: head-specific guanylate cyclase-like [Nasonia vitripennis]
CCCATCCACGACGCCACCAGGGACGTCATCCTCGTCGGGGAGCAGTCCAGGGCTCAGGAC
GGCCTCAAGCGAAGGATGGTTCAGCTGAAGGACTCTATCGAGGAAACCAATAACCAAGTG
GACAAGGAGCGGGAGAAGAACGTGTCGCTTCTCCATCTTATCTTCCCTCCTGACATTGCG
AAGAGACTGTGGATCGGGGAGACG
>c133639_g1;orf1 len=324  frame:3  start:3  end:326  60S ribosomal protein L23 [Bos taurus] &gt;gi|74267764|gb|AAI02557.1| Ribosomal protein L23 [Bos taurus]
TTCCGGGCGTTCAAGATGTCGAAGCGAGGACGCGGTGGGTCCTCCGGGGCGAAATTCCGG
ATTTCCCTGGGTCTTCCGGTCGGAGCTGTGATCAACTGTGCAGACAACACAGGAGCTAAA
AACTTGTATATCATCTCTGTGAAGGGAATCAAGGGACGGCTGAACAGACTTCCTGCTGCT
GGTGTTGGGGACATGGTGATGGCCACAGTTAAGAAAGGCAAACCAGAACTAAGGAAAAAG
GTACATCCAGCAGTGGTAATTCGACAACGAAAGTCATATCGAAGAAAAGATGGGGTGTTT
CTTTACTTTGAAGATAACGCAGGG
>c79853_g1;orf1 len=1773  frame:-2  start:5365  end:3593  hypothetical protein BRAFLDRAFT_126596 [Branchiostoma floridae] &gt;gi|229290569|gb|EEN61248.1| hypothetical protein BRAFLDRAFT_126596 [Branchiostoma floridae]
CGTCACTCTGACAAAACAGTAAACATGGCGAACGTTCAGGCACGGGCTTTGTACGACTTT
GATGCACAGCCTGGCACAGGAGAACTCAGTATCAAGGAGGGGGAAATCCTTGCAGTTTTA
CGGCAGGATGTGGGGGAAGGATGGTGGGAAGGTACCAATTCTCAGGGACAAACTGGACTC
TTCCCTGCAGCATATGTGGAGGAGGTGACAACTGCACCTCCTTCCATGCCTCCACCACCA
CTGCCAACAGAGTATGCAAACACAGGTGAATGGGCAGACAATTGGTCTAACGTTGGTGCT
GGAACTGGAGGTGGAGGTGGAGGCGAAGGCGTAGGCTGGAATGCAAACACAGCTTCTAAT
GTTGGTTACAATGCGGAGACTCAAAAAAGACCTGTGTCACAACAGATGAGCTACGATAAT
GATGATTGGGATGACGACTGGGATGATGACGATTCGGAAACAGGCACCAGCAATCTCAAT
GGTGCAGGCAATTTTGGATTATCAGCACCCAACCGTTCTGTAAAACCAACAAGCAGTGTT
GGGGATGTTAGTTCAGCAGGTCGTGATGGCCGTGGAACTGTGAAGAAGAGCTTCAATCGT
TTCTCCAATCTAGCAAAGAGTGGAGTAGAGGATTTCCTTGTGGGGGCTGGAAAGGCATCA
GTGGATGAGAAGGAAAAGGTATTTGTAGACGAGACGGCAAATGGGCCACGGTGGAGACCA
AATCCCCATGAATTTACATGTGCTATATCTTCACCCAAAAAAGAATCAAAATTCCATGGA
ATGAAAAGTTTCATTGCTTACACAGTTATGCCATCATTTTCTTCAACATCAGTTTCAAGG
AGGTACAAACATTTTGACTGGATACAAGCTCGACTGAGTGAGAAGTTCCCTCTCATACCA
ATACCACCACTTCCAGAAAAACAGATATCAGGTCGATTTGAGGAAGATCTAATTGAATAC
AGAATGACAATGTTGCAGTCTTGGATAGATCGAATTTGTCGTCACCCAGTAGTAGCCCAG
TGTGAGGTATTCCACCATTTTGTAACCTGTCCAAATGATGAGAAATTATGGAAAACTGGC
AAGCGAAAAGCTGAAAATGACAAATTGGTTGGAGCAAACTTCTACCTGGCCATTGAGCGA
TCAGATCAACCTTTGGACATGATCCAGACGGAAGCCAAATTAGAAGGGTACACTCGCTTC
TTCTCCAATATGGATGAGGCTGTGAAGTTACTACAGAACACTTGCTTGGACCAAGCCAAA
AAGCATCAGACAGCTTATAAGAGAGAATATAACAAGGTTTCACATGCATTCTCCAAGCTT
AGTCGAGCATTTGACACAGATCCATCCAACTGTGCTCCAGGACTGACTGAAGCCATCCAT
CATGTCAGTGAGGCTTATGCAGATATAGGCACAGTATTTGAGGAAGAACCAAAGCATGAT
TGGGATCCTTTGTGTAATCTTCTGTTCGAGTACAAGGGTCTGATAGATGGATTTCCAAGT
GTCATCTCAGTTACCAAGGGAGCAATAGCAAAAAGGAGACAAGTGGAGAAGGAGGCTAGT
GAAGGAAGGTTGGACTATGACCAGGTTCCTCCCATGATTAAGCGCTCTGACACAGTTGCG
TACGCCCTTCATGCAGAAGTAGCACATTTCCATGATGAACGCACCAGGGACTTCAAGAAG
GCAATGACTTCTTTCCTCACTGAACAAATCAACTTTTATCAAAAGGTAACTGACCGGCTA
CGGGAAGCATTACAGAAATTTAATGATGTTTAA
>c68029_g1;orf1 len=795  frame:1  start:400  end:1194  GK12114 [Drosophila willistoni] &gt;gi|194166626|gb|EDW81527.1| GK12114 [Drosophila willistoni]
ACGAATGAGGTGACAAAGATGGGAACATTCCAGAAGTTCTGCCTCCGGTGGAACAACCAT
ACCACGAATCTGCTAGGAACTTTAGGTCATATTTTAGCGTCAGAACAACATTCGGATGTC
ACCCTCTGTTGCCAAGGGGAGGTGTGGCGGCTGCACAAGCTGGTGCTGTGCGCGTCCAGC
AGCCACTTCGAGAAGCTCCTGGGGATGCTGCCGCCGGGCCAGACGCCCATCGTGGTGCTG
GACGGGCCGCACCCGCAGGACGTGGGCTCGCTCATCCACTTCATCTACCACGGCGAGGTG
AACGTGGACCAGGAGAACCTGGCGTCGCTGCTGCGCACGGCCGAGAGCCTCAAGATCAAG
GGCCTCGCCGAGGTGTCGTCCGTGACCGGCGGCGGCGGCGGCGAGCACAAGAGCCCCGCC
GGCGACGCCGACCGCCAGCGCATGCACAGCAGAGGGCGCTCGCGACCCAGCAGCCGCCAG
AGCGCGCCCATCTACGCCCTCGGCAGCGAATACCCGCTGGGCATGTATGGCCTGGTGTCA
CAGGCGGTGGTGTCGCCGCAAACGCACGTACCTGACCCCATGGAGCGCGACCCGTCGCCG
CTCAACCTGTCGTTCAGCGGCTCGCTCAAGAACATCCACGACGAGACGCCGCAGGAGCGC
CAGGAGCGCCGCAACCGCCTCGACGACCTCCTCTACGCCGCCACGGAGCGCAGCAAGAAG
GAGGAGCGGCGCGAGGCCCGGCGGGAGGCGCGCGAGGCGGCGCTTCGGGAGGCGGCGGCG
GCGCGGGACGGCCCG
>c44059_g2;orf1 len=312  frame:-2  start:312  end:1  LOC100145172 protein [Xenopus (Silurana) tropicalis]
GATAAGATGAATTTCCTTGCTGGATTTTCCCTCGATGACCCACCTCCGAGGGGGAAATTC
TGGCTCGTAAATGACCTGCAAATAATAGGTGGATCAGCGCATGCCGGTTTTCCTTTGATG
TTTGACTTCCATTTCTATAACCTGGCTTCCCTCGACATGCCGCACCACTGGTGTGTCTGG
CACGAACTCGGACACAATTACCAACAAGGATTCTTTTGGTCGAACGTTTATGGCTCCGAG
GCGACCGCCAACCTGTTCTCGCTCTTCGTCCAGGAGCAGCTCTTCGGCACAGACCGCCTG
AAGGAAAACGGC
>c78949_g1;orf1 len=9090  frame:-2  start:9090  end:1  hypothetical protein SINV_12257 [Solenopsis invicta]
CGTTGCGCGAGACACAATTTTTTGTATTTTATCGCTTTTACAGTTCAGGTTCAAAGTTAT
TATGACCAGTGGACAATGCTGCGTTCCAAAAAGGATGTAGACCGCCACGTGCGAGATATT
TTGAATAAAATCAAGAACGAGGACGAGAGGAAAGTCCGGGGTTATAACATTGCCCGCCTC
TACTTTAACATCAATGAGTACGAGAGTGCCCGTCGTTACTTGAGTGAATTTCTAACAGTG
CGCCCTAAAGCAACAGATGCTCATCGTTTATTAGGCCAGATCAATGAAGGTCTTGGAAAT
AAAGAAAAGGCAGTTCAATCATACAAGACCTCCTATGAATTAGGTGGTGGCCAAAAGGAC
CTCATTTTGAAAATTTGTGAGTTATATACAGAAGTACAGTGTGACAATTCAGTCCGTCTG
TATTGGGCAGAAGAAGGCCATAGGCTCTATCCTCACAATGAGAGTGTTGTCAAGTTACGT
GAAGCCCTTCTCACGGGTTCAGGAGCACACTCACGGGAGGAGCTTGAAAAATTATACCTA
GATGAAATTAAAGCTAATCCAACGGATGTGAGACTACAAACAAATCTCCTACAGTTGTAT
AAAGACTGGGGAGCTGAAGACAAAAATAAGCTCAATGAAGCCTACAATTATGGGTGTCAG
GTGGAGGCACGTAAGCCATTTTCAGAATCGCTGGAATGGTATAAAACCCTTTTTGATATC
ATGCAGGAATACTGCTCATCGGTTGATGTTAGCAATGAAAAGGAATTCCACATCAATTAT
TTGTCTGCCCAAGAGCGACTTGTCTACCTCACTTTGGCCTCAAGCAGCAGTACTGCACTC
TTGTCCCAGTGTACCCTCACAGATGCTGCTGCACTCCTACATAAGTTTGATCAAGATTTG
AAGACCAGTTTAGAAGTGGTGGATCAAAATTCTTCTTTTGGTCAGATGATGGTGGGCCAG
TTGTACCTGCATATGGCTATATTCCTTTTACAAAATGCAAAGAAGGATGGCCTTACTCAC
ACAAGTACCAGTGCTGGAGCATTGCTGTTTCATGCCTGCAGATACCGGTCATCTGAAAGT
GCCACACAGTCAAAGTCATGGAGTTCAAGAGATCAGTTTTGGTACAAATTAACTTGTCAC
AGACTATCTCAGGCTGCTCATGTCCTTAACCATATGGCTAAAACAGAATCTGAAAAGAAT
AAGTTTTTAAACAAAGTGAAACAGCAGTGCAGTAATAAGCAAGCTCAGGAGCATATCTAC
CTGACTCTGTTTGGGGCTTCTAATGCCAACAAGAAAGAGGGTAGCTTTTTCCTCAGTGAT
GAGCAGTTTATTTCAAAGCCCCTGACATATCCTGAAGCTGAGCAAGTAAAAGTCTGGGAT
AATGTTGTAGGAACCATGTACTGCTCAAGTTTGCGAGACATGGTTTGGTTGTGTCTGCAG
CAAGCCCCAACTAGTTGCAAGGAGCCTCAGCCATACTACACATATACATTGTTTGAAGGG
CTGCAGTTTTCTACAACCAATGTCAATACAGGGGCTCCAGAGACCCTGTGCCATCTTGAT
CTCCTAGCTTTCTTGGCTGCAACTGTGTATTGCCAAATTGCAGCTGGAAAAGAGAATAAT
GGTCCTCCTCCAGCCTCCATGCCAACAGTGGTTGCATCAGTTCTCAATACAACAGAACAA
GCAGAATGGTGGACTGCTGCATACACACTCTTTACCAACCGTGCTCACCATAGGCTTAGC
AAGCTACGTATGATCTTGCAGCGAGGTCTGGAGGTCATTAGAGCTGTTGGCAACCATGGT
GTAGATTTAGCTCTTATGGCACACTTGGCACAATGTTTTTCTACCTGGGCAACAGCAGCC
AAGGAGGATGGAAGTACAGCAAGTGAAGTAGATGCCCTAGAGGACCGGGCAGAACATTAC
TGGCATCGAGTGCTCACACTTTGCCAAAGGGTTGCACGGAATGTCATAAATGTTACACCA
AGGAATAGACTATTTGTTGTACAAAACATATCTCTGAGTGCAGAGGAACGCTCCAAGGTT
GAGGAAGAAGGGAAATACTTCCTAGCCATGAGACTAGTGCAGGCAGGGAAGCTGCAGGAG
GCCATACAAGCACTTGGAGAATTGAAAAGTCCTGAAGCATCATTCCAAAGGGCAATGTTG
TATAAAGAACAGGCCCAAGCAATCAACGGTGAAGGTGGTGTCGAAACCATGACAGCAGAC
ATGCGTTCACAACATACCATTCTGTTAACACAAGCAAGGGATACCCTTTATCTCACTCTT
GACAGATTGCGGATGCCAGGTGTAGACCGTTTTCATCCTCTCAACACAAAGTTGAGTCAG
CAGCTGGAGGATGTTGAGAGGCGTCTTTCACACATCAGCGTAGACCAAGATACCCACACT
CAGCGAGAGGATGATACAGAGTCCATTTCAGATGCCTCTCAGTCACCTCGACCTGACTTG
GCTAATGGACATGTGATAAATGCATCTCAGCCTCCACAGATGTTTAGTACACCCTACAGG
GACAACAGAAATAGTAGCAGAATAACAAGACAGGAGGCCCGTCCAAGCCCAGAGCGTCTG
GATGCACAAGTGAGAGCTATCTCAGAGGTTCAGGAGAATACACTGAGGAACATGGAGGAC
ACGTTGAGGAATATGGAGGAACAGAATGCAGCACTTAGAGCCCAAAATGAAGCTCTGAGA
GACACATGCGCTACAATGGCACAAGAAGTCAAGGAAAATGCTTCACTGTTCCGCAGTATC
CTTGAACAGAACAAAAGTATCTCCCAGGAAGCATATAATGCTGTACTTAATGAAATGAAA
CAAGTTCAAATAAGTATTAAAGACCTGCAGACTCAAGTTCAAAGTATAGCAGTTGATGTT
GCAGAATTGCGAGCAATGAAAGCAGATGCAAAGCATACTGAAGTTGTTGAAGCAAAGGCC
AGTGAGGAGCAGGTTGCTGTAGATCTTCCTGCTGCAGCAGTAGTACCAGCTGGATTATAC
AGTGGTTACATGGGATACTACAGTCAGCAGCCTGTACCCAACCCATTGATGCCTACTCCA
GGGCTCTTTGGGAACCCTCCATTCTTCCCACCATCTACTCTCCCAGACCAGACATACAGC
ATGCCATCGAGTGTTAGCCAGGCAACAACAGTAACCAGTCTAAGTCAGACAGGATCTTCA
ATAGTGACCCAGGCTCTTAGCTCCCCTGCTATTGTTACTGCTAAGGAGCCACTGCCATCA
CCCTCTGGAATCACTGTTGCACAGAGTCTTGCTACAACAAACTTGGGTAATGTGAGTTGG
AGTGTGGCACAGGGCATAAGTTCTTCATCTGGCACCACAAGCAGTGCGCAGATAATGCCA
CCTGTTACCAGTGCTCCTCATGCCTTCCAGATTACAATGCCAGCTGTGTCTGCAGCTCTG
ACACCACCACCTGCTTCTGCACCTGAGGAGCAGCTGTCAATCACCCTTCCATGCTCTGCT
ACGGGTCTCCTGGCCAACATACCCGCCCCCCTGTACTCAGCAGTCACTCCTGACTCGTCC
CCCCAACGAGGCCAGTCACAGGTTAAATCACTGTCTCCGTATTTGTCAACGGGCGGCTTG
TCTCCCGCAGCCAACAATCTGGATGCTCCATCTGCCTCGTCTGGTTCACAGGACTGCACA
ATCACATTTTCAGGTACCTTTAAGAGTCCTGGGGGCATTACCACATCAGAATCCCCTGCT
CCAAAGGCAAAGGAAATGGCTGACGATGACAATGATCGGTATGTGGAGGATGACCATGAC
CCATGTCCAGATTTCAAGCCTGTAATTCCATTGCCTGAGAAGGTGGAGGTTCGCACAGGA
GAAGAGGATGAAGAGGTATTGTTTGAAGAGAGAGCCAAGCTCTTCAGATTTGTAGAGAAG
GAATGGAGAGAGCGGGGAACAGGTGTTATGAAACTGTTGCACAACCCTTCCCAGGGCTCA
GTGCGTGTTCTAATGAGGAGAGACCAGACCCACAAGATCTGTGCCAACCATCTTGTGTAT
TCTAATATAGAGTTGCAGGCCATGAAAGGAAATGACAAAGTTTGGATATGGGCTGCACAG
GATTATGCAGATGAAGAATTGCGAATGGAGAAGTTCTGTTGCCGATTCAAAACACTGGAG
ATAGCTACAAGCTTTAAGGATGCTTTCATGAAAGCAAAAGCAATTGTAAAGGAGAATGAA
GAAAAATTGGAGAAACAGCAGAGTTTAGGAGATGCAGGTAAGACTGCCAGCCAAGAACCT
TTACCAGCAAGTTCAGGAAAATCCCTAGCAGAGATGTTCAAGCCTGCTGCAGGATCTTGG
ACCTGCTCTGTATGCCTGGTGAACAACTCTGCTGAAATGAGCAAATGCGCTGCCTGTGAA
ACTCCCAATCCCAGTGCCCCCAAGGTTGAGGAATCAGCTGCACCTCAGACACCCTTTGCA
ACATTCAAGTTTAAAAGCCCCACAAATACTCCAGGTTCATCAACTGCATCTCCAGACAAG
CTTGGCATGGCTTCAACTCCCAACACTTCCACTTCAGCTTCTGCCACGGGATTTGGCTTC
CGATTTGGCTTAGACCCCTCAAAAACAACCATCAGTCCCCTGGTCAGCTCAGCCCCAACT
TCCTCCAGTGCTGTCGCAACCCCTGCTACCAGTGCTGACACAGCCAAGGATACCGTTAAG
TTCTCCCTAAGCGGGTTCACCTTCACTACCACTCCCACATTGAAGCAGGATAAGGTGGAA
GTCCCAGAGAAGCCAAAAGAGGAGGAAAAGAAAAAGGAATCAATATTTGCAAGTTTCTCC
TTTGGGTCCAGTGCCTCATCTGGTTCAGGAAACGCTGGCTTCAATTTCAGTGTGCCAACA
AAAGACAGCAAGCCTGATGGAAGTCCTGCAGTGTCAAGCCAGTCATCTGGGGATGGAGGG
TTGTTCAGCAACAAACCAGCAGGCAACTTGGTATCCTTCAGCAGTTTGGCTGCCAACAGC
AGTTCTACATCGTCAAAGGTGTTTACCATTAAGGATACAAAAGCTTTTGAACCAAAGGCT
TTGTTTGGAGGTTCGCAAGCCAAATCACCCAGTAAGGATGATGGTGATGACAAAGTAGAA
GAATATGAACCTCAGGTAGACTTCCAGCCAGTTGTTCCTTTGCCAGACCTGGTTGAGGTT
AAGACAGGTGAGGAAGAAGAAGAGAGGTTATTCTGCGAGCGAGCAAAGCTTTTCCGCTTT
GATAAGGACACCAAGGAATGGAAGGAACGAGGCATAGGAGAGCTAAAGATCCTGAAGAAC
AATACAACTAAGAAGATACGCATTTTGATGCGTCGTGAACAAATCCACAAGGTGTGTGCC
AATCATTTCCTCACACCAGAGATAAAACTAACTCAAATGCAAACATCAGACAAGGCATGG
ATTTGGGCTGCACATGACTTTGCAGATGAAGAAATGAAGGAAGAGAGGTTTGCTGCCAGA
TTTAAGACCCAAGAATTGGCTTTGAGTTTTAAGGCAGCATTTGAGAAAGCCCAAAAATCT
CTAGAGTCGGTCACTTCAGACACCACAGCTGCTTCTGATGCTGTCCCAACTAAAGCTTCA
AATACTGCTACCAGTTCATTAGCTGCTATGTTCAAACCAGCTGCGGGATCCTGGGAGTGT
GATACCTGCTTAGTGCGAAACAAACCCGAAGATAATGTGTGTGTTTCATGTTCAAGCAAC
AAACCAGGTTATGAACCACCTAAAGAGAGCACACTTCAAACACCCCAGTTCAGCTTTGGT
ATTCCATCCTCAACAACTGCACCAAAAGAATCGGCAAAGAATGATGATAAACCCAACCTT
AATTCTCTGGCAAGCATGTTCAAACCAGCAGCTGGCTCATGGGAGTGTAATAGTTGTTTG
GTGCGTAACAATGCAGGAGATACTGCATGTGTTGCATGTAAAGCTGGTAAAGATGGTAGT
GCTCCCAGTGCAGATTCTTCTACTGGTGATAAATCATCTTTCAGCTTTGGCATCAAAAGT
GATACATCTTCAACCTCAAGTGGTTTTAGCTTTGGTGTAGCAGAAAACAAGACTGCATTC
TCATATAGCATTCCCTCCACAAGTCAGAGTGCAACTGGCACACCCTCTCAGCCAGCTTTT
CCCTTTGGCACAAGTGCAAAACCTGCCCAAGACAATACTGATAGTAAGCCTGCATTTTCA
TTTGGTATCCCAGGCAGTGTAACAATAAAACCTGTGCAAGATTCTGCCGTTACAACAGAA
ACAAAACCCGCTTTCTCCTTTGGGGAACAAACCAACAAGCCATTCAGCTTCTCTTGGTCA
ACAACTACCCCAGCCAGCATTGGTTCAGCCTCTACTGCAGGCACTTCAGCCTTTTCTTCA
TCAACCTTTTCTCAATCTAAGCCATCAGGGTCACAGGAGCAACCCTCAACACCAACCAAA
GAGGAAAAACCAGGTTTTGTCTTTGGTAGTCCTGGAAAGTACGAGTTCTCATTCACTGGA
GTTAAGGCTCGTTCTCCCAGGTCAAGGGACATCAGTCAGTGTGAATCAGAAGATGGCCTT
GTGGAAGAGGATGAAGGGGACCATCTTTACTTTGAGCCTGTGATACCACTACCTGACAAG
GTTGATGTCGTGACTGGAGAAGAGGAGGAAACTTGTCTTTACTCTCATCGCTCCAAGCTT
TTCCGTTTAATCAGTGGAGAATGGAAAGAACGAGGCATAGGCGATGTCAAAATCCTGTGC
CACAAGAAGAATGGTAAGATAAGGCTACTGATGAGAAGGGAGCAGGTTCACAAGATCTGC
ATGAACCATTACCTAAAAGCAGACATGGAATTCCGCAAGAAGGATGAGAAGACCTTCTAT
TGGGCAGCAGTTGATTACACTGAAAATGAAGCACAAAAGGAAACCTTTGCAATCCGTTTT
AAGACCCCAGAGATTGCAGCTGAATTTTATAAGGCAGTAGATAGTGCAAAGGTTCAGTTA
GGTGGCACTCCAACAGAATGTCCAGTGACAGTATCATCAAGTCCTGTAAAATCAGAAGAA
ACGAAGAAAGAAAAATCGCCAGACACACCAAGTAAGACTGAAGCATCAGCACCAGTTTCT
GTAAAGGCTGAAGCAGATACCACATCAGGGGAAGCTACAAGCAAGCTAAGCAGCTCTGTC
TTTGGAGGAACACCCAGCAAGACACTGTTTGGAGAAACAAAAAGCACAATATTTGGGAGT
GGCACTGAACCATCTTTCGTCACTAATGTGTCTGCTACCTTCACACTAAGAAGTCCTGAT
CAGCAGGGAATACTAAATGCAGCTGGTGGGCCATCTGTGTTTGGAGCAGCGACTACAATG
TCTACTACCCCAAGAAGCACCTTTAGCTTTGGAGACAAATTCTCCTTAAATCCAGATGCT
GATGACTGTGAGGTGGTCTACATTAAGAGCAGTAATGAGGAGCAGAAATGCCATGCCAAG
GCATTGATGCTCCCTGAGAATTTCTATAGTTACAAAGAACATCCAAGCTGCCCAGGCTGT
GTTGGCTGTGAGGCAGATGATGATGATGATGACAGTGAAGATATGGTGGAGGTAGTTTTT
GAGAAGAAAGCTACACCTGAACAAGTACAGAAAGCTAGAAAACTGCAGCTTCCTGATAAT
TTCTATTTGTATGAAGATGCCCCTCCTTGCCCAGGCTGCCAGGGCTGTTGTGAAGAGGAA
GAAGAAACTGTGGGAAAAGTTGAGCAAACAATACCATCTGTATCTACTCCAGCAATTAGT
ACTTCTACATCATCCATACTTGGTGGAACAAGTGCAGGGCCTTTCACAAATGCAGTTTTT
GGAAAAGGACCACCAAAGTCTCCAAGCATTTTTGAAACCCCTAAAATCTTTGGGGGAAGT
ACTGGAGGTTCTAGTCTTTTTGGGGGTGCTTCTAATTCCCCCAGTGTATTTGGAGGCTCC
ACTGCTACCAATGCTCCCAGTGTGTTTGGAGGATCCCCTGCTCCGAATTCCCCCAGTCTG
TTTGGTGGTTCCTCTGCTACAAATTCTCCCAGTATATTTGGTGGTTCTGCTACTAGTAGT
TCTACCAGTACATTTGGAGGCTTCACAGCAACTACCACAACTGCCAGCAGTTCACCCAGT
ATATTTAGCAGCTCCAGCGTCACTAGTAGTGCCAGTATATTTGGAGGTACTGTTAGTGGA
AGCATATTTGGTGGGGCTGCTGGTTCAGCTGGTGGACTCTTCGGCAATGCCAAGACTTCA
GGATCACCAAGCATGTTTGGTAATGCTGTTGCAACATCAACAGAAAATACTACATCAAGT
AGCACAACAAAATCAACAGAAGGGAGTTTGTTTTCCACCATTAGCAGTGGAAACATGCTA
TCATTTGGAGACTTGGCTTCACAATCAAATGAAAGTGGATTTGGTCAGAAAAACACGGTA
GCAGCAGATGCAGTATGGGCTGCGAAAGGACAACCTGTATTTGGGAAGTCTCCAAAGAAG
ACTGGAGATGATGATGATGATGTAGTTGAAAATGATCATGATCCCCACTTTGAACCTGTT
GTACCATTACCTGATTTGGTGGAGGTGAAGACTGGAGAGGAGGACTTAGAAGTAATATTT
AGTAATCGTGGCAAGCTGTATCGTTATGATAGTGGCTCCAAACAGTGGAAAGAGAGAGGC
ATTGGAGACTTTAAAATTCTGCGAGACCCAGCCACAAATAAATTCCGCTTACTGCAAAGG
AGAGAACAGGTCCACAAATTGTGTTGCAACCACTACCTAACAACCCAACTTCAATTACGA
CCCATGGAGACTTCAGAAACTGCCTGGTGCTGGTATGCTAAGGATTATTCTGAGAGCTTA
GAAGGCACAGATGAGAAGTTAGCAATCAGGTTTAAGACAAGTGAAATAGCTGCAGAATTC
CAGAAGAAGTTTGAAGAAAGCCAAGAGGTCCTAAGGAAAAGTGAAGCAGATCCTACAGGT
AGCACAAACACTTCTGCTACATTTGTCCTTCCACACCCCAGCAGTTCTCTTCAAAAAGAT
GAAGATGCAGATGCAGATGATGATGAGGATGAAGATGATGAGGATGAGGATGAAGATGAT
GATGACGACGATGATGATGACGATGATGAT
>c82828_g1;orf1 len=1470  frame:-1  start:2529  end:1060  PREDICTED: LOW QUALITY PROTEIN: zinc finger protein 568 [Bos taurus]
ACCCCTAGACTCGCTGCTGGACTGTCAGATCATTGTGAAGCTGACACTAAGACTAGGAAA
AACATCATGAATACAAACATGTGTGTGATAAACGTGATCACCCGTCAGATAGCAGGTGAT
GCCAGGGAACCAGATGCTGAGAGCGACCATGGTTTCATAGACCCTCAAGGCCATAGGGAA
ATAACCATCCAAGATCATCATGGCCGGCCACTACACCTCATCACACAAGTGAGCTCAGAG
ACGCTGCCAGGGGTTCAGACTGTTTGCGAAATACCTGTGAAACATGAGGTACACTCAGTG
GCGGTTGATTCTGCAACTTTCTTTCCTTCGTCTGTAAATGTTCCTGTGGCAAGTGGTTCT
GAGGCTCAGTATATGGAAAGTAGTTTGAGACTGACCCAGCCCAAATACCCTGAAGTACCC
ATAGGAAGTGCACCACCAGCAGCTAGCATGGGCACTGGCACGTCACCTGCAAACCAGGCT
AGTGGGAACCTTTTTGTGTGTGAATGTGGACAGAGCTTCAGTCAGAGAAGCGGTCTTAAA
ACACACATGAAAGTTCATACTGGTGTTAAGCCATTTCAGTGCAATATCTGTAACAAGAGA
TTTGCTCATAAGCAGAATAAGAAGTTTCACATGAGACGACACACAGGAGAGAGACCCTAT
AAATGTGACAGATGTGACAGGGCCTTCATCTGTGTTGCATTGCTTAATCGGCACAAGAGA
GAACATGAAGGAAATTATGCATATAAATGTAATATCTGTGATCAAGGCTTCCTCCTGAAG
AGAAATTTTGTAGAACACATGAATGCCCACACGAATACAAGACCCTTTCATTGCAATACT
TGCAATAAGAGTTTCAGCAGACGAGAAGCCCTACGCGTCCATAAGAAAATGCACACTGGT
GAAACTCCATATGTGTGCAAAGAATGTGGTAAGGCCTTCCCACTGCGTACACGGCTGGAG
ATTCACATGAGGCGACACACAGGGGAAACCCCCTACATGTGCTTGGACTGTGGTAAGGCT
TTCTACACAAGTCCACAGCTTAATGACCATCAGCGTAGGTATCAGGGTACTTGCCAAGAC
TTAGATTACAAGTGCCAGGAATGTGGACTAAGTTTCAAGAAGCAGTGCGGGTTATCAGCC
CACATGCGTATCCATCAAGATGATGTGAAGAAAAATTTGCCTTCATGTGACCAGTGCAAG
CAAGAAATTTCGTCTCAGCGGCATCGTTGCAGGCCATCTCTAGAGTCTTCCAAAGGGGAG
AGTGCTGTGAAATCCAGTGAAATCCCAGGCCAAAAGAACATGTCAAATAATCCCCGTGTT
CAGCAAAAATATATGTGTGACTCATGCAATAAGGCTTATACATCCCTTCATAGTCTAAAG
AGGCATTTTAAGACTCACTCACACAACAAGGAAATGCAAAAGATCAAAACAACTGGAACC
GGTGCAGAAAACAAAGGAGGAAAATCATAA
>c83490_g1;orf1 len=1788  frame:-1  start:1949  end:162  JHE-like carboxylesterase 1 [Pandalopsis japonica]
AGTCGGAGGTCGAGGCTGAGGGCGAGCGGGATGAAGGTCTTGGTAGCGTTGCTGACGGTG
TGGCTGACGGTGCTGGCGGCGGCGCAGGAGTATGGGTCGTGCACAGCGTCTCAGGCCAAG
TCAGGGGAATCTTGCGCCGAGTTTGAGGTCAGGAAGACGGTGCAGCTGCAACAGGGGCTG
ATCGAGGGCGCCAGGTTGGAGGCTGAAGGAGGAGGGTTCTTCTACGGCTTCAAGAACATT
CCCTTCGCCAAGCCCCCCGTCGGAGAGCTCAGGTTCAAGGAACCCCAGCCGGCCGGGGCG
TGGGCGGGCGTGAGGAACGGGTCGCTGCCCATGCCCAAGTGCCCGCAGTTCGGCATGGCG
ATGTTCAAGGGAGGAGAGGTCACGGTCGAGGGAGAGGAGGACTGCCTCCATCTCTCCGTG
TTCACGCCGAGGCCCTACGCCTCGGACCTCCCCGTGATGGTGTGGATTCACGGGGGCGGG
TTCGTCTTCGGTGGAGCAGAGGACTATAAGCCTTATGCGCTCGTGGCGAAGGACGTGGTC
GTGGTTCTCATTCAGTACCGCCTGGGAACGCTAGGATTCTTGTCCACCGAGGATTCCGAG
CTTCCTGGCAACCTCGGACTGCAGGATCAGACGCTGGCCCTCCGCTGGGTCAAGGACAAC
ATCCGTGACCTCGGCGGCGACCCGGACAAGGTCACTCTCTTCGGGGAATCAGCTGGGGGG
GCGTCGGTGCATTTCCATGTGCTCTCCCCCATGTCCGAAGGGCTGTTCCACCGAGCCATC
ATGCAGTCCGGGACGATGCTGTGCCCCTGGGCGATGCGCGAGGGACACAGGGGCGTGGCT
GCCAAACTCGCCGAGGTCCTCAGCTGCTCCGGAGTGTCCGTGGCGCCCGTCCTCGACAGC
GCGGCGCTCCTCAGCTGCCTCAGGGGCGCGTCTGCCGAACAGCTGATCATGGCGCAGAGT
GCATTTAATATCTGGGGGTTCGCGCCGCAGGTGATGCTCCCCCGCGTGGACGGCGTGTTC
CTGCCCGACCATCCTGCGACCTTGCTGCGAGAAGGCCGCTATAACAAGGTTGACATCATA
TCGGGCGTCACGAGAAACGAAGGCACCATCGTCACCGCAATGACCCTCCTCAACCCAGAC
TTCCCAGAACTGATGCTGCAGAACTTTAGCGTCGCTGGACCGCTGGAAGGGGGCTTCGAC
CAGGAGGAGAACCCCGAATACCTGGCGAGAAGAGCCTACCACCACTACCTGGGTTCCCCC
TTGCAGTTTACGATGGAGAAAGCTGAGGAATACACGCAGCTCCACACAGACCACATGTTC
GGAATGTGCCACCTGGACGTCGTGAAGCACCACCTGCGGGAGGAAGCCTACGGTCACCGG
GTCTTCACCTACGAGCTACAACACCGCGGCGAGTTCACCTTGATGGACCTGTTCATGGGA
CCTTCAGAAATAGGCAAAGAGTGGGTTGGCCACGGGGACGACATACAGTACCTGTTCGAA
GCTATTATGGACAACTTCACGCTCACCAGACAGGAGGATCTTCTGGTGAAACAAATCATG
GTGGATCTGTGGACCTCCTTCGCCGCCACAGGGCACCCAACGCCAGACCTCTCCCTGGGC
TTCCGCTGGGACCCGACCACGAAGGACAGAGACTCCTACCTGGCCATCACTCCTGCGCCG
GACATGAGAGCCTTTGGCAACCATGCTGCCCAGCAGTTCTGGAGGAACATGCCCACCAAA
GCGAACAAGCTGATGTACCCACAGCGGTTCTCCAGGTGTCTGGGCTAG
>c68295_g7;orf1 len=1005  frame:-2  start:1005  end:1  NMDA-type glutamate receptor subunit 1, variant, putative [Pediculus humanus corporis] &gt;gi|212513190|gb|EEB15818.1| NMDA-type glutamate receptor subunit 1, variant, putative [Pediculus humanus corporis]
ATCCCCGTCATCGCCTGGAACGCGGATAATTCGGGACTGGAACAGGCCTCGATGAGCGGG
CTGAGGATCCAGATGGCGCCCTCAATCCATCACCAAGCGGCCGCCATGTTGTCTATCCTG
GTGAGGTACCAGTGGCACGCCTTCACCATCGTGACGTCACACATCGCCGGCCACGCGGAC
TTCGTTCAGACGGTCCGGGACCAGGTGCACCAGTACGAGGACCCGCATGACATCTCCAAG
CCGAAGATCAAGTTCACCATCATCGACACCGTGCTCGTGAACCGCGCCGAGGACGACCTC
GGAGTGATAGCCGACAGCGAGGCCCGAATCATGCTGCTCTACTCCACCCGCATGGAGGCC
GCGTCCATCATGAGGGCGGCTGAGCGGCTGGGTCTCACGGGCAAGAATTACGTGTGGATC
GTCACCCAGTCGGTTGTCGGGCCCGATATCCACGCCCCGTCGGCTTTTCCTGTCGGGATG
CTCGGCGTCCACTTCGACACGAACGACGACGCCCTCCAGGAGGCCATCGTCACCACCATC
AGGATCTTCGGGTTCGGCGTCCTCAACTTCCTCAGCGACACCAGGAACGAGCACCTCAGC
CTCAAGCCGCAGCTGTCGTGCGAGGGACACACGAACGCCCGGTGGAAGCTCGGCGCCACC
TTCTACAGGTACTTGAAGAACGTGAGCGTCCCCTACGACAAAGTCTACGAGAACTACGAC
GCCAAGAGGGTCGAGCGATTCGGCGTGGTCGAGTTCCTGCCCGACGGGACGCGCAAGGAC
GTCGAGCTCAAGATCATGAACTTGAGAGACGCCGGGACGCCCGACAGCAGGAAGTGGGAG
GAGATTGGCACATGGAACTCCTGGGACCCTCAGGGCGTGACGATCAACGACATCGTGTGG
CCAGGATACCAGCACGTTCCCCCACAGGGCGTGCCTGAGAAGTACCACCTCAATATCGTG
TTTCTCGAGGAACCCCCATACATCAGCCTGGCATCCCCCGACCCG
>c83116_g1;orf1 len=3735  frame:1  start:1  end:3735  PREDICTED: LOW QUALITY PROTEIN: alanine--tRNA ligase, cytoplasmic-like [Megachile rotundata]
CTATATAGGGGTTACGAACACAAATTCCTTTCCATTCAGGGCCGTGTTGTGCCGCAGAAT
ACACGACAACTCTCGGTCTCACGGGGCTTCTGTTTTCTGCCTGACGACGCCGGTCTTCGT
AATTCAGGCAAAATGAAGAGTTCAGAAGTTAGAGACACATTCTACAACTTCTTCAAAGAG
AAGCACCAGCATACCTATGTTCATAGCTCTCCCACCATTCCTCATGATGATCCAACTCTT
CTTTTTGCCAATGCCGGCATGAATCAGTTCAAGCCTATCTTCCTGGGTACTGTAGACCCC
AGCAGTGACATGGCAAATTACGTCCGTGCTGTGAACTCACAGAAATGCATTCGCGCTGGT
GGAAAGCACAATGACCTGGATGATGTTGGCAAGGATGTGTACCATCACACTTTCTTTGAG
ATGTTGGGCAACTGGTCCTTTGGTGACTACTTCAAGAAGGAGGTGTGTGCTTGGGCATGG
GATCTCCTAGTTAATGTGTACAAGCTCCCCAAGGAACGCCTTTATGTGACCTACTTCGGC
GGTTTCCCAGAGCAGGGTCTGGAGCCTGACCTCGAGTGCAAGCAGATATGGATGGATTTG
GGAGTCCCTGAAGACCGTGTGTTACCAGGAGACATGAAGGACAACTTCTGGGAGATGGGT
GACACAGGACCATGTGGACCATGCTCTGAAATTCACTTTGACCGAATTGGCGGTCGGCAT
GTAGCCCATCTTGTCAACATGGATGATCCAGATGTCTTGGAAATCTGGAACCTTGTGTTC
ATTCAATTCAACAGAGAGTCTGATGGCACCCTGAAGAATCTACCTAAGAAGCACATTGAC
TGCGGCATGGGGTTGGAGCGGCTTACATCTATTCTGCAGAATAAGAGGTCTAATTACGAC
ACAGATCTCTTTTTACCCATCTTTGAAACTATCCAAAAGTTAACTGGTGTTAGGCCTTAC
TCAGGGAAAGTCGGTAAAGATGATGTTGATGGTGTCGACATGGCATACAGGGTACTGGCT
GATCATATTAGAACTTTAACAATTGCTCTATCTGATGGAGGCATGCCAGACAATGCTGGA
AGAGGGTATGTCCTGCGTAGGATTCTCAGGCGTGGCATTCGGTATGCCACTGAAGTGCTG
AACATGAAACCAGGCATGTTTGCATCACTTGTGGATGTAGTTGTGCAAATTTTGAAGGAT
GCTTTCCCAGAAGTTGCAAAGGATCCTGAATTTGTAAAAGATGTCATAAATGAGGAAGAA
CTTCAGTTCTTGAAAACCCTGGATCGTGGTCATAAACTACTGAAACGCACAATTGACAAG
CTTGGAGGCAGCACAATTGTTCCTGGTGATGTGGCTTGGAGGCTGTATGACACATATGGT
TTTCCTGTTGATCTGACACAGCTCATGGCAGAGGAAAAGGGCCTTGCCGTTGACATGGAA
AAATTTGAAGTTAGCAAGAAGGAGGCTCAGGAAAAATCCAGAGGAGAGAATAAGGACAAA
GATAATTCCTTTAGACTAGATGTCCATGCTATTGAAGATCTTAAAGACAGGAAAGTGCCT
TTTACTGATGATTCTTTCAAGTATATCTACACTGCAGGTGAAGCAGTAGATTCTCCTTAC
AAATTTGAAGGCACTAATAGTAAAGTGGTTGCCATCAGATACAATAACCAGTTTGTTGAT
GAAGTTAAGTCTGGATATCGCTGTGGCATAGTTCTTGACAAGACCAATTTCTATGCAGAG
AGTGGAGGCCAGATCTATGATGAGGGTTTCATGGTGAAAATAGGGGATGAAGAGACCGAG
TTCAAGGTGGAGTCAGTTGAAGTTAAAGGTGGATTTGTATGCCATATTGGTGTGGTGGAA
GGTACAATCAAGCTGGGAGATGAAATGAACTTGAGTATTGATTGGGAGCGTAGAAGACAT
CTGATGAACAACCATACTGGCACCCATATCCTGAACTTTGCCTTACGCCAAGTCCTGTCA
TCAGACGCTGATCAGAGGGGTTCTTTGGTGGCTCCAGACAGACTTCGGTTTGATTTCACC
AACAAGGGAGCCATGACCGTTGATCAAGTGAAGAAAGCTGAAGAAATCTGCAGGCAGATG
GTGAAGGAGAACAAACCAGTATATGCTAAAACAGCCTCACTCTATGTGGCTAAGAGCATC
CAGGGTCTTCGTGCAGTGTTTGGTGAAGTTTACCCTGATCCCGTCAGAGTGGTTTCCATT
GGTATTCCTGTGGAGACCCTAGAAGCTGACCCACAGAGTCCTGCTGGAAGTGTCACAAGC
ATTGAATTCTGTGGTGGTACTCATCTCCTTCGTGCAGGCCATGCTGGAGACTTTGTTATT
GTTAGTGAAGAAGCCATTGCCAAGGGTATCAGACGTATTGTTGCTTTCACTGGCCCAGAA
GCTGTCAAGGCACTTAACAAAGCTTCACATCTGGAGAATGAGGTGAATAAACTGAAGAAG
AAAATTGCAGAAAACAATATGCCATTCAAGGAAGTTGTACGTCTCCTTACAGAAATGTTG
AATGATATCAACCATGCCCAAATTCAGCATTGGCGCAAAGAAGAGCTGCGCAAAGCTGTA
GAAGCAGTCAAGAAGGTCCAAGGTGATGCTGACCGTGCCAGGAAAACAGCTATCTCAAAG
GAGGCAATTCAGATCACGAAAAATGTACTTGCAGCTAACCCCAACATCCCATACCTTGTG
ACTGAGCTAAAAGCATTTGCCCAGAATAAGGTCCTCAATGATGCCCTGAAAGAAGCAAAG
AATGGGCCTCCAGCTTTGTTTGTTAGCACAGATGAGGATACTGGCAAAATTCTGGCTATG
GCTTCAGTGCCAAAAGACGTTGTGGCCAAAGGATTGAAAGCTGATGAGTGGGTGAAAAAT
TTGGCTGAATTAGTAAATGGCCGAGGTGGAGGCAAACCTGAATCGGCCCAGCTGAGTGGA
AGCAATGTTAAGGCTCTCCAGGAGGCAATTGCTGCATCAGAGAAATTTGCTCAAGAGAAA
TTAGGCTGTGGCCCAGTTGTATTGTCTCCACCTGCAGCTGTTGCCTCTACACCAGCTGCC
CAACCACAGGTATCAAAAAGTAAGCAAGAGAAGCCAGGAAAACAGCAGAGCACTCAAAAG
CAAGATGGTAAGGTTCCAAAGAATGGCATTGTACTGCACACGCATCCAAACAGTGTCCGT
GCTTTCCCAGCCCTCATAGCTGCCAAATACTCTGGAAAGAATGTAACCATTTCTCATACC
AGTACACCTAGTGACCCAGAATATGTCTCAAAGTTTGGGTCATCCACCTTGCCTGGCCTA
GAAACCCCCGATGGTGCACTGAGAGGTAGTGTAGGAGTGGCCTGGTACCTTGCTAGTCCT
GAGCTTAGAGGCAGCGGCACAATGCATGAAGCGCAAATTCTGAGTTGGATGCTAGCTGCT
GATAATAGCCTTCTTCATGTTGTAAGCTCAGGGTTGATAGGTTCAGGAAAAGACAAGAAG
AAAGATGATGGAGCATTGAAAGCAGCTATGAAGGAGCTGGGGAAAATGAATACATACCTC
CGAGACCACACTTTCCTGGTCGGAGAGCGACTCTCCCTTGCTGATGTGTCTGTATTTGCA
TCCCTGATCCCAGCCTTCCAGCATGGCCTTGACAAAGCAGCACGTGAGAGACTACCTTGC
TTGACACGCTGGTTCAACACTGTGCTTCACCAGCCGAAAGTTGTTGAAATTGTGGGGAAA
ATAACATTGAAATAA
>c76569_g1;orf1 len=1317  frame:2  start:143  end:1459  PREDICTED: glycoprotein-N-acetylgalactosamine 3-beta-galactosyltransferase 1-like [Nasonia vitripennis]
TATAAATGTAACAAATACTCCTTTGGCTACTCTGGTCTGGAAGGAGCAGCTGAGCAATAC
AATTCACAAAACAGAGTCACAATGGTCATAAGCCGCAGCTTCATTCTAACCCTGGGGACT
GGAATGTTCTGCGGTTTCTTCTCCTTCTATCTCTTAAACACCACTGTAACTCTGCACCCT
CGCTACATAGAGGGCATTAGTCCTCCTCACAGTGTAGAAAACCATGCACACAACCATGAG
GATCTGGAAAATGCTGCTGGGCCACTGGGGAGTGTATCCATGCACTCAATTCATGAAGCT
CACCATGCAGGTGAGAGTGTGGAGGCTGAGCAACTCAAGGGAAAAGTTCGCGTTTTGTGC
TGGGTGATGACCAACCCAAAGAACCATGAGAAGAAAGCACGCCACATTAAAGCGACCTGG
GCTCGGAGGTGTAACAAATTACTATTCATTAGTTCGGAAGAAGACAAAGAACTAGGAGCT
GTAGCATTAGAAGTTGGTGAAGGTCGTGATCATCTGTGGGAGAAGACGAAAGCAGCCTTT
GTTTATGTTTACAATAACCATTACAAAGATGCTGACTGGTTCTTGAAGGCAGATGATGAC
ACATATGTAATTGTGGAGAACCTCCGCTACATGTTGAGTCCTTATGATGCAGACGATCCC
ATGTGGTTTGGCTGTCGCTTCAAGAAGTACGTCAAGCAAGGATATATGAGTGGAGGTGCT
GGCTATGTCTTGAGTCGCGAAGCTCTGCGTAAATTTGTGGAGGAAGCGATTCCAAATCCC
AAGAAGTGTAGACAGGATGCTGGTGGAGCAGAGGATGTAGAAATTGGAAAGTGTATGCAA
AATATTGGAGTGCGGGCAGGTGACTCCCGTGATAGTTTAGGACGAGGGCGATTCTTCCCA
TTTGTACCAGAACATCATTTAGTTCCTGGACACATAGGACCAAAGAACTGGTACTGGGAT
TGGATATACTACCCCAACAAAGTTGGTCTAGAATGCTGCTCAGACACTGCTGTGTCTTTC
CATTATGTACCACCCAATAAGATGTATGAACTAGAGTATCTTTTGTATCATCTGAGACCG
TATGGCATTAACCACATGGATCCCTTCCCACCACCGCTTCCACCTGATGTCAACAGCATT
CCACAGAAGGTTATTGACAAGTATAAAGAAGCAGCTGTTGATGTAAAACCCACTTCTGGA
GACGACCATGCTCCAGAAACAAAACAGAGTAATATCAAACAAGCAGAGCAAGGGCCAAGA
GATAAGGAAAGCCCAATGGCAGCAAAAGAAGCAGAAAAGGTTCAAGTTGGCATATAG
>c80507_g1;orf1 len=6417  frame:1  start:169  end:6585  hypothetical protein CGI_10008505 [Crassostrea gigas]
TGCAAAAGATTAAAAATGGAGGTGACGGAGGTTGCAGGTGGGGAGTTGGGGTCTGGCACA
GTGGTCGTCAGCCCCGGAGAATTATCATACGATCTCGGACAGCAGTCAGGCTCATTCCTG
TCAAACGCACATATAATGTCTCAGGGTTCACTGGCAGACGGAAGTGGAATGCTTACTTTC
CCAATCCAGCTGGTCCAGTTGCATGACCCAGGAGGTGATGGAGGGGTCTCACGGAATGGA
GGAAATTCTGGAGTATCAGGTGGAACTCAGGGCTTCAGTGCACACATCATTATGAAAAAT
AATCCTGATGGGACACGGACATTTCTTTTAGAGCCCAGTGAGATATCCATGGGAGAGGAT
GGGAGTGAGAGCCGTCTAGTGCCGCTACATGACCTTCCTGAGGCGAGTGTTGGCTCCAAT
TTCAGTGATTTGCAAGAGCGGGGTGGATTCCTACAGCTGGATGAAGGTATGGTTGCAGTT
AATCAGGTTGGAGGAGACATAGGGCAGTCTGGGGTCATATTGGCAAATGCTGGCGAGTGC
CTTACACAAAAGGATGGAACAATTCCTCAGTTTGCCTCTTTTAGTATTGTTGATGGTCAG
ATGGTGCTGACAGCGACCGAGGCTGGGGTAGATGACACAGTCACGCTGGAGGGAGGAAGT
CTTATTAACTCAGCTTTAAATGAACCAGAAACAATTGTACCACATCAAATACAAATCCCC
AGCAAGAAACAGATTCAGCCTGAGATGGAACCACCCATTGGGAAGGGGCCTTATACTTGT
GAATGTTGCAACCTAACCATTGAAAAATGGGCTCAGTATAAGAAACACGTAAAGAAACAT
TTAGAAGATAAACCCTACCAGTGTGGTGATTGTGAGGCTTCGTTTAATGTACAAAAAAAT
TTGCTTCTCCATGAGGCATTACACTCCACGGGTAAACTAGTGTGTCCAGAGTGTGACAAA
ACCTTTAGACGTTTAGCTTCTTTCAAAGCCCATCTGGCTGTTCATGAGGAGGATGAGACT
GTTACATGTGAGATCTGCCAAGAGGAGTTCGTATCTTTGAGTCAGCTGGAACCACATTAT
CAGCGGCACAGGGATGGTACGGATGGCCTAGGGGCACACAAGAAGTCAAGTCTGGACTGC
AAAGAGTGTGGAGCAGAATTTACAAACCAAGGATTACTTAAGCATCATATGAAAGTCCAC
AAGAAGGTCAAGAAAATAACACAGACAAAACCGAGAAGACGACTAGCAGATCGCTGCAAA
TTTGAGAACAAATGCCAAGAATGTGGGAAGAACTTCATAAAACCCTCACAGCTAATTAGA
CACATGAGGATTCATACTGGAGAGAGGCCATTTAAGTGCACTCACCCTGGATGTGATCGA
GCCTTTAACCAGAGATATACGATGCTCATCCACATGGACATACACACGGGCAAGAAGGCA
TATAAATGTGAATTCTGCAACAGAGATTTTGTACAAAAGAGTAACTTGCGTTGCCATATA
AAACGGGTCCACCCTGTGATCTTAGCTGGTGTACATATGTTTGAGTGTGATGAATGTTCA
TGTGTGTTTAAGAGCTCTGGAAGCCTCAGCGCCCACAAGTCAAGGGCACACTCCACAGAA
GCAGTCATTGGTTTAAATGTATCATCAGATATCAGAGATGTCATCAAGGAAATCCTAGAC
TTGGAGAAAACTGGCCAGCGAGAACAGGGCATCAGATCAGAGCAAGGGGGGCTTGCAGAG
AGTGGGAACGATGGGGATATATTACAACAAGCTTTAAAAAATAGTGGATTGTCACAAACA
AAGGATCAGACCAATTCAATGGGCAAGGTTAAGATGGAGGCTGATGACAGAATACAAGAT
GACGACAGCTGGATCACGGGGGTCCAGAATGCTGCTGCTAAGATAAAGGAGTGTAAGAAG
CTGCGTGTGATTACTCTCATCGACAGAAGCAATGAGTGTGGCATGAAGAGATACACAGTG
TTTGTGAAGATGGTTGGGGATGTCAAGTGGCATGTTTGCAATTACAAGGACTGCAGCAAA
GAGTTCAAAAAACCCTCAGACCTCGTGCGACACATGAGGATTCACACAAATGATAAGCCA
TTTAAGTGTAACAAATGCTACCGAGCCTTTGCCGTAAAATCAACTCTGGTGGCCCACATG
AAGACTCATTCTGCTGTGAAAGAACACGTTTGCGACAAGTGCAACAAGAAATTTGCCACA
GCCACCTCCCTCAAAGTACATTCTTGGCTACACACAGGACAGAAACCTTATCCTTGCCAA
CAGTGCCACAAGGTGTTCCGAACTGTGTCCCACCGCAAAACACACATGTTGTCCCACATG
CACTCACCTCATAGGCAGGCCCAGAGGCGACGGTCAATTCCCCTACCGGATATCCCTCTC
CAAGAGCCAATACTTATCACTACTGCAGGTCCTGTAAAGCAGATATCTCGGCACAGTCAA
GTTTACTTTCCTGAGACTGGGGAGGCTCCTCGTGACCGACCCCATAAGTGCCACTATTGC
ACGGCGGCTTTCAAGAAATCTTCACATTTGAAGCAGCATGAGAGAACACACACTGGGGAG
AGACCCTTCCAGTGTGAGAATTGCAATAAGCAGTTTAATTCTTTGAGTGTTTTGAAATCA
CACTTCAAGACGCACACAGGACAGAGAACACACAAGTGCACAATATGCAATGGTCTCTTT
GCTACCAGTGGAAGTCTGAAAAGACACAGAACTACACATTCAACGGACCGTCCATATATG
TGCCCCTACTGCCAGAAAACGTTCAAAACAAACACAAACTGCAAAAAACACATGAAGACT
CACAAGCAAGAGCTGGCCATGGAAGCAATGAGAGCAGCTGGGTCAAACCTACAAGGCAAT
AACCAAGCATTGCTGGCGGCCACTCTCTACAGTCAGCAGGCTGCCACTCCCTCCCTGTCT
GACTCAGACGTCATTGTTCCTGACCTCGCAGGTATGACCAGCGTTTTTCAGGAGGGTGAC
TTTCCACTCTCTGGTGATCTTCAGCAGCAGGCACAGCATCAGCACCAGCACCAGCAGGAA
GATCTCTCATCATCTCAGGTTCTTCCAACTTCATTCACACAAAGTGTCGGTGAAAGTGGT
CTTACTCTGGCTGACCTCCAGACTGGAGTGGATCATGGTCTAGGGTCTGGAGAGGCAGTC
ATCTTAACCTCTCAGCCTGCAACAATTACAACACACCTAGGTGGTTCCTCTGTTCTTATA
CCTCATTCATCTGCATCATCCATCCTGCTTCCAAATTCCTCTGCAAACCAGGTGAGTGGG
GCAACACCCCTCCTTCAGGGGGCAAATGGTACATCAATTCTCCAAGGCAGCAATGGTACC
TCCATCTTACTGCCACACTCAGCCTCTGGACAGGATTCAGGTTCCTCATTACCAAGTGAA
CTCTCACGGGAGAATGGTGGCACAACCATCCTGACTATACCCAATTCTTCTGGTGGAAGT
GTGCTGACTGTCCACCAGCCATCTGTGATACAAGGACCCGCAAGGGAGGATTCAGCCAAT
GTTACCTCAGTGATTCAGGCCCAGCCGAGCATCCTGAGTGAGTCAGAAAATGCTCGTTAT
GCTACTTCACTCACCTCGCGGCAGGCCATTCTGGACCACACCCAGGACTTCAACAACTTG
GGTGATCCTGGGGGTCTTGACATGGTCACAATACCAACATCAGTGATGAGTGAAAACACC
CAATACAGCTCACAGGTCATACAGACAAACCTGCAATTGGAAGGTGGTCGGGGCGCTGTC
ATTACAAGTGCAAACAATGAAGTCAATTCAGAAACTCTTGGCACTGGAGAATCTAGTCTT
ACGGGAGAAACAATGAATGCAACAGCTGATGGACTGGCCAGCACTCTAGTTGAGAGTGAC
GACGAGGGGAGAGTTGTAGCCTCGCATCCTACCTCAATCAATGAAAATGATGCTTCATCA
ACAACTTTGTTAGAGGCCAACTTCGATCACCAAGGATTTTCAGATGGATTTACTTTGCAT
GTCCCAGCTGGGTTAGATCTGAGTGGTTTAGGAAGTGGTGGAGATATAGCCTCGGCGCAG
CTAGTCCATTTGCTAAACACACAAGATTCAGTGAATGATGTTACAGGCATTAAGATCACA
AATAACTCCTCAATTGCTCAGAACTCTACAGAAGAGGACAAGGCTCCTGCACCAGAGGTC
TCAGTTTCAAAGGTGTTTGAGTGTGATCAGTGCAAAAAGACGTTCCACAAACTCCCTCAC
CTGCGGTCACATAAAAGAATCCACACCCAGGGCAAGGCCCACAATTGTACAACATGTAAC
AAGGGATTTTCTTCATTGCAAGCTCTCAAGGAACACCAGCAGCAACACCATGCAAGATCA
AACATGCACCACTGCCAGTGCCACAACTGCCCTGAGAAATTTAGCACTCCTAATCAGCTT
CTAAAACACATGCAGATGGAACATAATCGTATGTGGCCGTGTACTGTGTGTGAGGGCCTG
TTTGAGTCTTTTGCCACATTCCAGAAACACTTGCGATCTCATAAGATAAAAGATATCAAT
CAGGCTATAAGTAGGAGTAAGCAAAACCAACGCAACGAGACCAACAGTACAAGTAGCAAG
GTTAAAATTGCGTTGACAGCTGAGGATGTAGAGACTCTACTTCAGGAGTCATCAGGTACT
CAGATGGCTATAGAGGAAGAGGGCCAGAGGGACTCAGAGATGGTTGACATCCCTCGCTCA
TCGAAAAAGCACACCTCGGCACAGGAGGACAACCTGCAAGTCTTTGTCAGCATGACAAAG
GATGACCCTGATGAGGAAAAAACTGAATCTCAAAAACATGCTCATCAGTGTGACACCTGC
AGTAAAAGCTTTAAAAAGCCATCAGACTTGGTTCGCCATATCAGGACGCATACTGGGGAG
AGACCATTCTCCTGTGCACAGTGTGGCAAGTCCTTTGCTGTTAAATCCACTCTGGATGTT
CACATGAAGACACACTCAGGGAAAAAAGATTTCATGTGTCACATTTGCAATACGATGTTT
GCAACCAAGGGAAGCTTAAACATCCACATGCGACTTCACACTGGTGCAAAACCATTTAAG
TGCAACCACTGTGGAATGAAGTTCAGAACATCAGGACATCGCAAAGCTCATGTGATAAAA
CATTTCAAGCACTCAGGGGCAGGGCCAATACCTACAAAGATGAAACTAGTGGAAGAACAG
CCGATGGAAACCTCTGTGAACAATGCAAACGAAACTGTCATGGAAATGCCCAATGTGGAG
AACTTGAATTCAGTTGTAGTGATGGCAGATGGCAGCATGTCATTGCAGTTACAGGGGCTT
AACCTTGGTCCAATTGAGGCAACTCTTCTTAACACTCAGTCCATGACTCTAGATGAAAGT
GTACTCAGTCATTTACAGGCTACTGGTGGGGCCATGATTGGGACAGGTGAGGGGACTGTG
GATGAAGATGCTGAGGACTCTATTTCTGTAAATCCAAATGCTGTGATGACTCAGCCTCGC
AGTGTCCGCACCTCAAATGCTGAGGCAGACATGGATTCTGATTTTGAGATACACATGATT
GATGATGATGGAAGAGTGATAACCACCCACTCCCTGAATATAATTGGTCAATCATTGGAC
AGAGAGCAAACGTCGGCCCCAGAGAATCAAAATTTCATCCAACAGGAATTAAGTCTTTCA
GACCTAGCAGTGACTTTGCCAAACAATACAATTCAGTGTGCCCTTTGCTCTAAAAACTTT
TTGAAGTTCACTGAATGGCAGGCACATTTATCATCACATGATATTTTACTGAAGGAAACT
GATGATGGAGATAACATTGAAGGTGAGATGCAAGACACTGTTGTTGTACCGACCACCACT
CTGGCAGATACACAGGAGACAAGCATTCTAACGCACTCTAACATAAAACAAGAAGAGATA
AGCATTGAAGAACTCACAATCTGCAAACTGGAAGATCAGTCTTTGCCATCGCGTGGTTTC
AAGTGCCGAGCCTTAGGTTGTGGGAAAATTTACAAGTTCCAGAGTAATCTAGAACAGCAC
ATGCTCAGCACCCACATGAAACAGTATGAGTGTTCCAGATGTGATGGACAGGTGTTCTCC
TCTGCTAGTGCCCTACAGCGACACCTCAAGTTGAACCATGTAGAGTCCAAGGGTAATAGG
TGTGTCTTCTGTCCTGAGGAATATAGCTCAAGAGGCTTATTACACCAGCATATTATCCAA
GAACACATACAGCTAGTCTTGGAAAATCCTCTTGCTATAGAAAAAGTTGGATTGAAGATC
AATTTAACCTCAGAACCCCAAAGAGAAGGTTCGGCAATGGGCACACAGAGCACAATGGAA
GAATTGGATGCTTTGGAACTTTTTCCATCAGTAAATAATGCTACACACCTCGAGTAA
>c12235_g1;orf1 len=885  frame:-2  start:885  end:1  RecName: Full=Tubulin alpha chain &gt;gi|10791|emb|CAA31256.1| unnamed protein product [Tetrahymena pyriformis]
CAAAAACCAAACATGAGAGAAGTCATTTCAATCCACATCGGACAAGGAGGTATCCAAGTC
GGTAACGCCTGTTGGGAGCTCTTCTGCTTAGAGCACGGAATCCAACCAGACGGTCAAATG
CCATCTGATAAGACTATCGGTGGTGGTGATGATGCTTTCAACACCTTCTTCAGTGAGACT
GGAGCTGGAAAGCACGTCCCAAGAGCTGTATTCTTGGACTTGGAACCAACCGTCTGTGAC
GAAGTCAGAACTGGTACTTACAGACAACTCTTCCACCCAGAACAATTGATCTCAGGAAAG
GAAGACGCCGCTAACAACTTCGCCAGAGGACACTACACCATTGGAAAGGAAATTGTTGAC
TTGTGCCTTGACCGTATTAGAAAGCTTGCTGACCAGTGCACTGGTCTCCAGGGATTCCTT
GTCTTCAACGCTGTTGGAGGAGGTACCGGATCTGGTCTCGGAGCTCTCCTTCTTGAGCGT
TTGTCCGTTGACTACGGTCGCAAGTCAAAGCTTGGGTTCACTATCTACCCATCCCCACAG
GTCTCAACCGCTGTTGTTGAGCCATACAACAGTGTTTTGTCTACCCACTCTCTTCTTGAG
CACACTGATGTTGCTGTTATGCTTGATAACGAAGCTGTCTATGATATCTGCAGAAGAAAT
CTCGATATTGAAAGACCCACCTATACCAATCTTAACAGACTCATCTCTCAAGTTATCTCA
TCCCTCACTGCCTCATTGAGATTCGATGGTGCCTTGAACGTCGATGTCACTGAATTCCAA
ACCAACTTGGTCCCATATCCCAGAATTCATTTCATGTTATCATCATATTCCCCCATCATC
TCTGCCGAAAAAGCTTATCATGAACAACTCTCAGTTGCTGAAATC
>c91553_g1;orf1 len=216  frame:2  start:2  end:217  putative 60S ribosomal protein L13a [Leishmania major strain Friedlin] &gt;gi|68129253|emb|CAJ07793.1| putative 60S ribosomal protein L13a [Leishmania major strain Friedlin]
AAGATTCAGAATGGGGAGAAGGTCACCCTTGTCAGGTGTGAGGAGGCCAACATTAGTGGA
TCCCACATTCGTAACAAGCTTATCAAGTTAGACAAGCTTCGCAAGCGTACCCTTACCAAC
CCAGGAAAGGGTCCTTTCCACCACCGTGCCCCCTCTGACATGATTTTGCGCACCATTCGC
GGAATGATTACTAAGAATGTACGTAACCACCAAAAG
>c64779_g1;orf1 len=1797  frame:1  start:124  end:1920  PiggyBac transposable element-derived protein 4 [Macaca fascicularis]
CCGTACGCAAGTGAGATGAAACGCTCACACACCTTCCGGAAGCGGGACCCTGGCGCTCCT
GGAGGCGATAGACCGGACAATCAACGTCCTTATAACTCGCCAGTACGTCTGTCTCCTCCG
TCATCAGATTCCTCATCGTCGGAGGACAGTGAAGAAGAGAGGCTCATACGTCGTCGTCGA
CGACGACGAGGACTGCCATCGTCGTCTTCAGATTTCTCAACTGATGACAGTTCAGAGGGC
TACAGGAGCGGCAGCGGCGACTCGGATTCGGAGGTAGACTACGTGTCACTGATGAACGCG
ACTCCTGATTCCGAGGAGCCATTTCCTGCTGGCGGAGAGGGCGAATGGCAACGCGACGAC
GCCCCTGGGACTGATAGGTTCGTGTGGCAGAAGCGGGATAATGTTCCGCGGCGCTGGGAG
TTCAAGGGCACTCCAGGGGTCAAAGGCCATAACCTGACCGCCACTTCCTCGCCCGTGGAC
ATCTATCGCTGCTTCATCACAGACGAATTTATCGACCTCATCGTCCGGGGAACAAATCAG
TACAGTCAGCAATACCCAGACGACTGGGTTGACACTACGGCGGCGGAAGTCAACGCTGTA
TTCGCATTGTTCTTCCTGATGGCCTTGCAGTCGACGCCCAGGGATAAGGACTTTTGGTCG
CGCGATCCCCTCGAAAGTCGACACGTGTTTGCACAGACGATGTCGGTGGATAGATTCGAG
TCACTGTGCAGGCGCCTACAGGTGGCGAGTGAGGATAGGACGGGACCTGTCGCTGACCGC
CTGAGGAAACTTCAGCCAGTTGTCGACCTGTTGACTGGGCAGTTCTCGTCGGTCTTCGCT
CCTCCTGAGAGGGTGTCGGTCAGTGACAGTCTATTGGAGTTCTGGGGGCGCTGGCAACCC
ACCGATGAGTGCGCGCACTCTAAGGTTAAAATTTACAAGCTCGCGGTCAGTGATGGTCCG
ACTTCAGGCTATGTAAGCGCCTTCCAGATCTCCAAGGGAGAGAGCAAAGGGGACATCCCT
ACGCCCTCCAAGGTCGCTATCGATTTAATAGGCGCCGCGGGCCTGTTTGGAAAGGGGTAC
GAGGTGCACACCGGTGACAGATACACCTCTCCAGGCTTCTTCCACTACCTGCAGAGTCAG
CATGTCAATGCGGTTGGCATGGTTCGTGTCAACCGCAGGTATATGCCAGAAGACCTGCAG
GTGAGGGCCCGTGGTGATGTGGACAGTCGCAGCACGGGGACGGGCATGTTGTGCCTTCAA
TGGCACGACCAGAGGCCCGTCACAATGCTCTCGACTGTTCACGATAGCGACATGGTCACG
GTTTCGGGCCGGAGTCTGAAGCCTAAAGTCGTTGCCGACTTCATCGGGATGAAGAGAGTA
GCTTTGAGTAAACTGGCTAAAGCAGACCTGACATCTGACGAGTCCGTCAATTTGACTGCT
CAAATACTGTACAAATTGGTTGATATGGCGGTTGAGAACGCCTATTTAGTGCACAGAACA
CTTGGAGGAACATTAGCTCGTCGGGCCTTCAGGAAGGAGATCGTTCGCGAGCTTCTACGA
GATTTCCACCGGTGGAAAGATGCCGTCCGTGATCCAGGCCCGGAGGAAGACCGTTTCCAG
GGAGGTCACCATGTCCACTTCCTGGTTCCTGTGCCTTCCGGCCGTTACCGACGGTGTAAA
GTGTGTCATGCGCGCGGTGCACGCAAAGAAACTCGCAGCATGTGTGAACATTGTCATGTG
GCCTTGTGCCCATATGAATGCTTCCAGGTCTACCACACAGTTAAAAATTATGCGTAA
>c64901_g1;orf1 len=1209  frame:-3  start:1209  end:1  PREDICTED: otoferlin-like [Apis mellifera]
TTAACGGTCTTACAATGTCGGAACATCCTTCGGTCTAACAAGGTCCTCGGGAGTTTTAAG
CTGGACGTGGCGACTGTTTGGTCACAGCCAGAGCACCAGTTCTACCACAAATGGGCGTTG
CTCACCGACCCGGACGACATCACGGGCGGGCCCAAGGGTTACCTCAAGTGCGACATCTGC
GTGGTGGGCAAGGGCGACGCGATAAAGGCGCCGCTGAGGAACGACAAGGACGAGGACGAC
ATCGAGGGAAACCTGCTGCTGCCCGACGGAGTGCCAGCGGAGCGGCAGAGGGCCAAGTTC
ATCGTCCGCGTGTATCGGGCCGACGGGCTGCCCAAGATCAATTCCTCGATCATGGCCAAC
GTCAAGAAGGCCTTCACGGGCGATTCCAAGGACCTGATCGACCCTTACGTCCAGGTCTCC
TTCGCTGGACTCTCGGGCCGCACGAGCGTCAAGAAGAACACCGCCAGCCCGACGTGGAAT
GAACAAATCGTGTTCACCGAGATGTTCCCTCCGCTGTGCCAGAGAGTGAAGATCCAGCTG
CGAGATAACGACGCCGTGAACGACACGGTTATCGGGACCCACTTCCTCGACCTCACGACC
ATCTCCAACGACGGGGACAAGGGTTTCCTCCCGACCTTCGGCCCCGCCTACGTGTACATG
TACGGCTCCACCCGCGACGGCTCCGTGATGGACGAGAACTCTGCCCTCAACGCCGGCCTG
GGGGAGGGCATCGCCTACCGGGGGCGTGTCCTTATCTCCGTCCGTTGCCAGATCACGGAC
CAGCTGGACGTCGCGCCCTCAGAGGTCGAGGTCGAGAATACGCTGCCCATTCAGGAGAGT
AACTACGGTAAAATGGAGGAGTTCCTGATGTTCGCGTCGGTGCAAGAGGCGACCATGATT
GATCGTAAAGTGTGCGACAAACCGCTCTCCTTCGAACTGTCTCTGGGAAACGCGGGCAAT
TCCCTGGACGGCTGCTCGACCACGAGACCTTCCAGCGAAGAGGAGAGTGATGGAGAATCG
GGCCCGGAATCCGTCGTGGGCGAGTCGTCCATGTGGCACTCGACGACCCCGCCCATGAAG
CCCATGACCAACGACAAGATCTACTACTTCCTGCCCTTCTGGGACGACAAGCCCTGCCTC
TACATCCGCTCCTTCTTCCAAGACCACCGCAGGAGACTCTACAACTCGAACGCCATCGCG
GGAATCGCC
>c74676_g1;orf1 len=3033  frame:1  start:301  end:3333  hypothetical protein DAPPUDRAFT_239370 [Daphnia pulex]
ATCGTGAGAAACAAGGTGACATTGCTGGCGTTCACAGGGGTGACTTTGGCAGATGTCATT
CAACCTCACGAGGCCACAGCAACCAAGCAGGATACAGACGACCCTCCTGCAGATATCCTG
CACTATAGTGGTGATGATGACGACTACATCACCGCCGAGTCTCAAACGTTGTTACCTAAC
GACCAAGACGACGAGGAAGTTCTCCTTACTGCCGGTTCCGAAGTACGACCGCAAAGACGG
CGACGACCTGGCGGGAAAAGGAGGAGACTACCGCTAGACCCCGAACGACTGCGTCTTATC
ATAAAGAGACGACAGGAACTTGGGTTGCCTGTGAGGAAGCTGGTCAGGGCACAGCAGGCT
TTAATAGCTTACGAAGAACAAATGAGAACACAGTTACAAGAATCCGCAGCAGTCGACACA
AAGCCCGAAATACTCACCAGCGCCCACACCCTCGTGACGCCAGCTCCACGCACCCGCCCT
TTGACTACAACTACAACCACCACAACGACGCCTGCCCCCGCCGCTGTCACCACCACCAGC
ACGCGCAGGGGTGCCCGCTTCCCTTCCTTCAGCGCCGTCACTCGAGAGCAGAGACACCGT
CACAGAGCAAAAGGGATCCGTGGCAGTTGGGGCCTTAAGACGAGCGTTGTGGAAAAGAAC
GAAGAGCAGAAAGAGGAAGCAAAAGACAGGGAAGACGAAAAGGAGACATTGAGTTCGACG
ACGCCCATATCGAGGTCCCTGTCCACCCGGCGTCGGGGACTCGCCAAGGTGCTAAAGCGA
CCCGCGCGTCCACTAGCTCTCGGAAACTCTTCCCAGACGCCAACACCCACACTGAAGCCC
TCACCCGTAACGGTGAGGAGTGAAGACAAGAGGCTTCGCTACCGCCCCGTCCTCGCCAGG
AAGAAAAATCTCAAGAAGCAACACACGACTACTTCATCTTCCTCCCATTCCGTCACGACA
GAATCATCCATCCACGGTCCTTACGAACCCGACCAATATGGTCACTCGGAATCCCCGAAC
CACGACGGCCTCCCGACCAAACCAAGACAAACACCCGTGCCCAAGAAGGTTGTTTTGGAT
CCTGTGCTCACGACAAATAGATTTTTTCAAGATCTTCAGGAACCTAATTACTTTCCCGAG
GAACCCACTTCCTCAATCCTCAGACCGGTCTCCACGCCGCAGAATACCGCCTACACCACT
GCATCGGTGTACACGACAGGAGCCCCGGCCTACGCCTCTGACAAATCCCTGGACATAGTG
TACGACCCGGCAGAGCACGCATCCCCTGCCTATGTCCTGGCGCCAGATTTCGCCCCAGAG
CCAGTTTCCTTTGCCTCTCGAGCCCAGCCACAGCAGTCCTATGTCCACGAAACAACTTTT
GCCCCGGAGCCAGGTTATGCGATCGAACCCGAGTACAGCTCCCAACGTGCGTTTGTTCCC
GAACCAGTCTATGATCCCGACCCTGTTTATGCCCCTGAACCAGTCCATGGTTCCACTTTC
GACGCCGAACCGGAATACAGCGATTATGAGGATTACTCGTCAGAGGAGGACAATGCGGGA
GCGGGGATCTTCGACCAATACAAGTACGGCTACAGTGTAGCTTCTGAGGACACTGGCAAT
TACCACGCGCGCTCGGAGGCCCGGGATGGGGAGACGGTCAGTGGGTCATACAAGGTGGCA
CTCCCAGACGGCCGCGTCCAAATGGTGACTTACATCGCAGACGAACAGGGCTTTCGGGCG
GAGGTCACGTACGAGGGCGAGGCCGCTCCATCCACCACGACCTCTGCCACCCCGCACACC
CCTTCGCGCCCGCCCGTCCACGCCTCTGCCTTTTCTCCCTCCCAGAAGGACTTTCCCACC
CACCCGGCCGATCCAAAGGCTCCGAGCCCCAGTGCGTCTGTACGTCTACGCGAAGATCTT
CGCCCAAGACGCCCAGTGCCGCAACCCGTCAGGCATCAGTTCAATGACCGTGGTCAGCCT
ATCCATCCCGCCTCCATTCATACACCTCCTATTCCATCTTCCCGCCACGACGGAACCCCT
ACTCCACATCATTCCCGTTCACCAACTCCCCCGCTTATCCGCAATGCGACACCCGCTCCA
CCCAGCCAGAATCTCCACTTTGGCGACCACTTTCACTTGACAACCGCTTCGCCCAATCCT
TTCCGTCTGGTGGTGGATAAGAGCAGGGCGTCCACCCTCTCGCCCCTCCCTTTCGCGCCT
GCCCCTCCACCCTCCTCTTCGGCTCTTCCTTTTTCTTCTTCTTCCTCTTCCCACATCTCG
CCGTTTTCCTCCTTCAAGAATTCCCAGAGACATCAGGCCAACACCACGCCTGCGCCCCCG
ACTCCCACATTTAACCCCGCCCACGATGCATCCGCTACGCCCACGTTGGAGGTGCCTTTC
GCTACGACCTCCCGTCCCGTCACCAACGCCCATGTGGCTGACAACGGCTTCAGATCCACG
GAATCTTCCAGGAGCAAGAGCCAATTGCACTCCCTTCACCACCAAACCACCTCCACCACA
CCCAAATCTACCACCAACGCCCACACCATCGCCCCTGCCCATAGACACAGTCATCCCCCC
CTCACTAAACCCGCTGCTCCCCCGCCAGCGAACCTGTACGAGTACGACCCCGCGGGCCGC
GCGGCCGGCGCCCACACCACGCTCTACAACCCCGACCCGGACGCTAGGGCGTACATACAC
GCTCTCGGGCAGGCGCACGCTGTCCCGCTGCTCCTTCCCTTCTCGCCGCCCCATCAGGAG
GGAGACAAGGCGAGCACTCACCCGCACCACAACGTCCTGCCGCCTCCCCCAAGGACCTAC
TACCTCTCCCAGCCCTCGTATTCCATCCCCGCCTACGCCTCTACCGCCGCCCCTCAGATC
GTGCACCTTCTGACGCCCGCGCCCGCCCACAGCGCCGAGAGCGTGGAAATCACCCGCGGT
GATGGGCAGCGACCCAGGATCTCCATCAAGGTGCCCGAACCCCACGAGGCCGACATCTAC
CCCGCACCACGACCCAGACTCCGGCTGCGCTGA
>c2557_g1;orf1 len=342  frame:3  start:3  end:344  troponin C [Crangon crangon]
GGCTTCATCACAGCTGACACCATTGCCACCATCCTCAGGATGATGGGTGTCAAGATCTCT
GAGAAGAACTTGGCTGAAGTTATCGCTGAAACCGACGAAGATGGTTCCGGCCAGCTCGAG
TTTGAGGAGTTCGTCGACCTTGCTGCTAAGTTCCTCATTGAGGAGGACGAGGAAGCTCTG
AAGGCTGAACTTAGGGAAGCTTTCCGTATTTACGACAAGGAAGGCCAAGGCTTCATCACC
ACCGACGTCTTGAGGGAGATTCTCACCGAGATCGACAACAAGCTCACCCCTGAGGATCTC
GATGGAATCATTGAGGAAGTCGACGAGGACGGCTCCGGAACT
>c75909_g3;orf1 len=1500  frame:-1  start:4338  end:2839  hypothetical protein BRAFLDRAFT_199602 [Branchiostoma floridae] &gt;gi|229293149|gb|EEN63810.1| hypothetical protein BRAFLDRAFT_199602 [Branchiostoma floridae]
GACGTGGACCACTATTTTCCTTCTTTATCGGTGTTAAAATATTATGACAAGATGGGTGAT
GGAATGCTCTCATTATCGTGGAACAACCACAAAGCCACATTTTGTCACATCCTGTCAACA
TTACGCGAAAAGGAGAGATATACAGATGTTACTTTAGCTTGTGAAGGGAAGTTCTACCCA
GTCCACAAGCTGGTATTGTCAACATGTAGTGAATACTTTGAGAAGATGTTTGAGCACACA
CCTTGTAAGCATCCAGTCATAGTTTTGAAGGACGTTAAACCTGACGAGTTAGAAGCATTA
TTAAGTTATATGTATGCTGGTGTTGTCAGTGTAGCTCAGAATGACCTGGCTAGGTTGATC
AAAGCAGCCGAGTTACTTCAAATTAAAGGCTTAGCTGTGCCTGATGAACCACCTTCAAGA
CAAGAATGCAAAAAATACATCCCACGGGACGACCGAGCGAGTCCACACCCAAAAAGACGG
AGACGAGAAGATCCTTTACCGATCGCCACAGTTCCTCCGGGGGTAGCAGTTGCGTCAGAG
AGTCCTCCGTCCTCACCTCACCATGTAGACACTGAACACAACTGGGACCAACCGACAACA
CACCTGGAAGAGCCAAAGGGAGACAGTTCCGACCAGAGGCTTAATGACAGTACAGATCAA
AGGGAAGAATTCAGTTCAACGAAACAGGAATCGACAGCGCATAGTCAGGACAATGTAGAT
GAGACTCTAGTCAAAGAAGAGATGGTAGAAACCGTTGATGACAGCCAAGGGGATGCACAA
CACGATTCTTCTATGGATTATGGAACAGTCGGTGGGGTTGACGGATCGACAGATGAACAC
GGCAAATATAACCAAATTGATCCAAAACATCCACAACCGTTACCTGAGGCTGTTGTTGAG
GCATTGGCTGGACCGTCTGGTATGCAAGGGTGGCTAGGAACTGGTGAAATGGGTGCAGGT
TTTTCTATATTGGAAGGCTACAGTGAAGATGGAAACCAGGATGTTCATGCATCCTCGTCT
AACCTTGGCAATGCACAAGCACATCAGATGGTGAGACTGAACTATGAGGGAACGAGGAAT
AGCGGAAGGCGAGCTGTCGGCAAGGTGGAAGAGAACAATGATGACTCGAGGAACGGAGGG
AGAGGAGCCGTCACCAAGGTGCACCAGTGTCCGTACTGCAAATATGCCACTGATAGGAAA
GACCACATGACAAAGCATATTCGAACTCACACTGGAGAGAAACCCTTTACCTGTCAATAC
TGTACTTACAGTGCCACAACAAAAGATAAACTGATACAGCATCTGCGCACCCATACTGGA
GAGAGACCATTTTCATGTCCTTACTGCTCTTACTCTGCCACAAAGAAAGACAAGTTAAGG
CAGCACATTCGCATCCATACCGGAGAAAAGCCATTCCCATGTCCACATTGTCCATATCGG
TCAACCACAAAAGCAACATTAAACAACCATATGAAAGTCCATGCTGATCTAAAAGATTAG
>c75909_g3;orf2 len=483  frame:-3  start:1972  end:1490  hypothetical protein BRAFLDRAFT_199602 [Branchiostoma floridae] &gt;gi|229293149|gb|EEN63810.1| hypothetical protein BRAFLDRAFT_199602 [Branchiostoma floridae]
GATAGGCATTCCCGACAGGTGGGAAGTGATGGTTCGAAGAATAGCAGCAGAGGAGCTGAC
GGCAAGGTGCACAAGTGTCCCTACTGCACATATTCCACAGATAGGAAAGATCACATGACA
AAACATATTCGTACTCATACAGGAGAGAAACCATTTACCTGTCAAGACTGTCCCTATAGT
GCAACCACAAAAGACAAATTGATACAGCATCTGCGTACTCATACCGGAGAAAGGCCATTT
ACTTGTCCCTATTGTTCATATTGTGCAACTAAAAAGGACAAATTGCATCAGCACATACGT
ATCCACACTGGAGAGAAACCCTTCTCTTGTCCATATTGCCCATTCAGATCATCCACCAAA
AATACCATGAATAATCATATCAGAATCCACACTGGGGAAAAACCATATTCATGCACACAG
TGCCCATATCGAGCTTCACAAAGGTCAGCATTGTTATGCCATATGGCAAGACATAAAAAG
TAA
>c81579_g4;orf1 len=1215  frame:-1  start:1424  end:210  Peptidyl-prolyl cis-trans isomerase, rhodopsin-specific isozyme [Harpegnathos saltator]
ATCGCCAAGATGAAGATCCGTTTGCCCAAGTTCTCGCTGCTGAAGTTGTTCGTGTGCGTC
ATCATCGTGCCCACGGGCATGGTTCTCATCACCATCGCTACCATGCATCACGACCCCCGC
GAGTACAAGGTGACCCACGAGGTGTTCTTCGAGATGGAGGCGGACGGGAAGCCGCTCGGC
ACGGTGGTCGTCGGCCTCTTCGGCGACACGGTGCCGCGGACCGTCAAGAACTTCATCACC
TTCGCCAGCAAGGGCTACGCCGGCTTCAAGTACGAGGGCACGCCCATCCACAGGGTCATC
AAGAAGTTCATGATACAAGGAGGCGACGTGGCCACGGGCGACGGCAAAGGCTCCATCAGC
ATCTACGGCGAGAGCTTCCCGGACGAAAACTTCGAAATCAACCACTCGGGTCCAGGCTTC
GTCAGCATGGCCAACAGAGGGAAGGACACCAACGGTTGCCAGTTCTTCATCACGACCATC
GCGACGCCTTGGCTCAACGGACACCACGTCGTCTTCGGAAAGGTGGTCGAGGGCCAGCCC
ATCATCCACAACATCGAGTACATGGCCACCGACTGGAACGACCGGCCGCTCAAGGACGTC
CGGATCGCCAAGTCGGGTCGTCGCTCCGTCAAGACGCCCTACTACATCAGCGACGACCCC
TACAACCTGAAGGACTGGCTGAAGACGATCAGCGTGCCTCTCGGCCTCTCCTTCACCATC
ATCTACATCTTCAACTACTTCATCAAGATGCTGGACAGGAGCATCATCCCGGACGACGGG
TCCATGCAGATCGACGACGCGGAGGAAGACGAGCCCAAGGAAGGAGAAGAAGAGAAGAAG
GAGGAAGGGGCGAAGAAGGAGGAGGAGAAGAAGGAGGGGAAGGAGAAAGAGAAGGAGGAG
GAGGAGCAGGAAAGACAAGGAGAAGAAGAAGGAAGGGAGAAGGAGAAAAAAGAAAAAGGA
GAAGATGAAAGTAGGAAGAGGAGAAGAAGAAAGAGAAAGCCAAAAAGGTATATCCAAGTG
AACTTTCCTCTTTTTCCCCTTCGCCATTCTAAAAGGAAGGTCAGACTCAGGACAACTCTC
GTACTCAGAGACAGCTACTTGACTCGTGCTTTCAGGTCCAGTATAGACAAGCAGGACCTT
GATGGTGACACTCGAGCCCGGAGGAGGAAACTCAAGCATCACTTCTCTAAGGTCCAAGCA
CTTCAAAAGACCTAA
>c82892_g1;orf1 len=1629  frame:2  start:2  end:1630  PREDICTED: carbohydrate sulfotransferase 11-like [Bombus terrestris]
GGAGGAGGTGGTGGTGGTGGTGGAGGAGGAAGAGGAGGAGTTAAGGAAGAAGGAGGAGGA
GGTGGAGGTAGTGAAGGAGGGATAAGTAGTCGAGGTGGAGGAGAAGGAAGAAGACATGAA
GGAAGAACAGAAAGTGAAAAGGGAGGTAGTGGAGAAAGTGATAATGGAAGAGGAGATGGT
GGAAAAGATAAAAGAGATCAGGAAATGGAACAGACCAAACAGGAAGTGAGAGACATAGAT
CGTAACGAAGACAAACAAAAAGAAGACGAAGAGGGGAACCAACGGGAAGAAAGGAGAGAA
GAAAGAGAGGAAAAGAAAATAACCAATCAAGAAGAGATGAAAAAAGACCAAAAGATAAAC
AAAGAGAACGAAGAAGAAAACCTCGAAGACCAGAGAAAAGGAGAAACAATCTTAGACAAA
GAAAACATAACAAAAGCCTTAGTGATAGAAAACGAGAAAGGAAATTCAGTGAAAGAAAAC
GAGAAAGAAAAATTACTTAAAGACGAAAAGACAGGGACATTAGTGAAAGAAAACGCATCC
GAGACAATGAAAGAAAACGAACCAGAGACAGTGAAAGAAAACGGATCAGGAACATTAGTG
AAAGAAAACGGGACAAAAACGAAGACGATAACTGAGTCATATGTAAATGGATTAAACCCC
CAAAACAATGGAACACGGAGACTCATGAGTGAAGAGGAATATCAGAAAATGAAGAAAATT
CACCAGGAGAGAATCTCGCTGGTGGAAAAACGATGCGAGAAGTTTACTCCGACCGCCACC
AGGGGACTGACGGCGCTGATCAACAGAGGGAGCCACTACAAGCTCGGCAACAAGCTGTTT
CTTCCTCAGGATGTTGTCAATTCGAATTTCCAGATTGATGAGCGACACCGCGTGACCTTC
TGCTGGCAGTACAAGGTCGGGTCAACGGCCTGGAACGCCATGTTCGCCTACCTGCTCAAC
CAGACCAGCGTCATCAAGAGGAAGACCTTCTACGACATGCGCAAGATCATGACAGTGAAG
ACCATGAAAGAGTTCAAGAAGTCCATGGATTTCTACAAGTTCCTGATCGTACGAGAGCCT
CTGGAAAGACTCCTATCGGCGTACAGGGACCGCATCGAAGACACCTCTCACCGCTCGTGG
CAGAGGGAGAACTACGTGCCCAAAATACTCAAGGTGACGCGGCCCCATCTGAAGAACGCC
GACATCCGCGTGAACGGGAGCCTCGCCGTCATCCCGACCTTCAGAGAGTTCGTGGAGTAC
CTGCTGGTGACGCCCATTGGGAACTACGACCCCCACTGGCACCCTTACTGGAAGCACTGC
GCCCCCTGCGTCGTCTCCTTCCAGGCCATCGGCAGGGCAGAGACACAGGCGCAGGACATC
CGGTTCATCCTGGAGGATTCCGGGCTGGCTAAGGAGATTGATAATACGGTCCTGGAGGAG
AACGCCCACCACGGCCGAGGCAGCACCCACGACCTCCTCGTGTCCTACTACTCGACTCTC
GACATCTCCACCCTCGAGAAGCTGTACCGACGCTACGAGGTCGACTACTTCATCTTCGGC
TACGACATCCAGGTCCTCCTCGACGAGCTCCATCCTCACAGGAACATCTCCTTCAAGTCG
AGGTTCTGA
>c83213_g1;orf1 len=1581  frame:-3  start:1716  end:136  Putative plasma membrane glycoprotein cd36 [Rhipicephalus pulchellus]
AGAGAGAGAGAGGAAGATTGCACTCTCACCACACACGCACCACCCGCTCGTCCTGGTCGC
TGTGCCGCCATGTTCCCGACGACGCAAATGAAAATCCTGGTGGGGATCGGCTCCGTCTTG
GTCCTGCTCTGTTCCATCTTTATCGGCGTTTTCCCTCTCATCTTCCATTCCATTACTAGC
AAGATACTGACCTTATCGGAGGATGGCATGACCCTGGAGGCCTTCCTGTCCCCGCCCGTG
CCCATCTACATGCAGTTCTTCATCTTCAACGTGACCAATCCGGACGCCATTCGGTACCAC
GGGGCCAAGCCGGTGCTGCAGGAGGTCGGGCCGTATACCTACGAGGAAAAGCGCCTCAAG
TACGACCTCGAGTGGGACGACGCAGAGGGCACCGTCACCTACCTGCAGAACAAGTCGTAC
ATTTTCGTCCCCGAGATGTCTCCGGGGCTGTCGCTGGAGGACGAGATCACCACCATCAAT
GCCGTCATGGTGGTCGCAGCCGACGCCCTGGCACGCGGGGGTCCGAACGTGGTGGCGAGC
GTCATCTGGTCGGAGATCGAGCGCGGCTTCGACCTGTTCGAATCCCACACCGTCGACGAG
CTGCTCTTCGCCGGGTTCGAGTTCCCGGAATTCGACTTCGACTTCTCCTCCGTGCCCGGC
TTGGAGGCCACCGAGGGGCTGAACGGGACGATCTACGAGCTGCTGGAGATGCTCGGCCTG
GACCCGCCCGGGTGGCTCGCCGAGAACACGTTCGGCTTGCTCTATGGGCGAAACAACACC
AACGACGGCACATACAAGGTCAAAACAGGTGCCTTGGGAATAGACGAGTACCTGTACATC
CAGGAGTGGAAAGGTCACACGGAGCTGACCTACTGGAACGACACATACTGCGACATGATC
AACGGGACGGATGGGTCTCAGTACCCGCCGCCGATCAAGAGGGACACGGTGCTCAGGCTG
TACACTTCGGAAATGTGCAGATCCCTGTACCTGACCTACGAGAAGGACCGCGACCACTTC
GGCATCCACGTCTACCGCTTCATCCCGCCCCGAGACATGCTGGAGGACCCCCTCGTCAAC
CACGACAACCTCTGCTACTGCTCGCCCGACCAAAACCACTGCCTGGGCGCCGGGATGATG
AACATGGCTCCCTGCGCTATGGGCGCCCCGATCGTGATGTCGACGCCCCACTTCTACCAG
GGGGACGAGGTCGAGCTGGCGAAGCTGGTGGGACTCGACCCAAGGAAGGAGGAGCACGAG
ACCTTCCTGGACGTCGAGCCTAGAACGGGCGTGACCATGAACGCGGCCAAGAAGATCCAG
ATTAATATTCCCCTGAAACCTTACGGCCAGTTCCCCTCCTTCAAGAACGTACCCGAGGTC
ATCTTCCCCATCCTGTGGGCCAACGAGAGCGCCCTTGTGGACGAGGCGACGGCGCAGGAG
GTGAAGAAGGGGGTGACGCTGCCCTTCGTCGTCGTGGACGCCGTGTGCGGGACCCTCATC
GTCGTCGGGGCTCTGCTGATCATCGTCGGGGCTTTCAAGTTTTATAGATTCAAGAACGCG
CGGAAGCAGCAGAAGTCATAA
>c98765_g1;orf1 len=231  frame:-3  start:232  end:2  unnamed protein product [Tetraodon nigroviridis]
CATCGAAACCTTCAACCACTGGTGCTGCAGGAGCGATCGTCCCGACGCCCCTGTCCCTTC
TGCAGCAAGGAGTTCGCCTTCGCCAGCGACCTCGAGCGGCACCTGCGGGTCCATACAGGG
GAGAAGCCCTACGCGTGCCCCTACTGCCCCTTCCGCTCGGCGCAGAGGTACAACCTGGAG
CGGCACCGGCGGACGCACGAGCCCAAGCAGCAGGCGCAGGCGGAGTCGCAG
>c92765_g1;orf1 len=405  frame:-3  start:1836  end:1432  ring box protein [Bombyx mori] &gt;gi|87248591|gb|ABD36348.1| ring box protein [Bombyx mori]
CCTTTCCCCTTGGCCAGAGAGGAGGTTGTTTTCTGCTGGAATTGTTTTCTTCAGAATAAA
ATGTCAGCGATGGAAGTGGACCCATTGGAAGATGAAGTCGAAGTGCCGTCTTCCAGCACT
TCAAAGGGAGACAAGAAGAGATTCGAAGTGAAAAAGTGGAATGCCGTGGCACTGTGGGCC
TGGGATATTGTTGTGGACAATTGTGCTATCTGCCGAAACCATATTATGGACTTGTGCATT
GAGTGTCAAGCAAACCAAGCATCTGTTACTTCAGAGGAATGCACTGTTGCTTGGGGAGTT
TGCAATCATGCTTTCCATTTCCATTGCATTTCCCGATGGTTAAAAACACGTCAAGTGTGT
CCACTAGATAACAGGGAATGGGAGTTCCAGAAGTATGGCCACTGA
>c77078_g1;orf1 len=2934  frame:-3  start:4654  end:1721  hypothetical protein DAPPUDRAFT_114312 [Daphnia pulex]
CTAGGATTGGGAACGTCCCGGCGGGGGGCGCGCGACCCCCCTAACGCCGGGGGTCGCGCC
TCGGGGCGCTATGTGCGAGGGTGCCTCCGGGTGGTGCAGGTGAGCGCGCGCTACCTCATA
TCCGCCAGTCGCGCACCCACTAACATGATGCGATCGAAGAAAAAGGAAGGCAACCTTAAG
CCTTCTCGCAAGCTCGACAAGCGGTCCAGCCGCGGTGTTATGTTTGAAAATGAAGAACTG
CGTCTGCGCACGATAGAGATTAACGCCGAGGTGGATCGCGGCCAGTCAGACTTGCGCAAG
CTGAAGAAGGAGAACGAAACGTTGAAGCAGCAGGTGTGGACGCTCCGCGACGAGTACGAT
AAGCTCGAAAACTTTGTTAAAAACATGGATGGCGGAAGTGACGATGACGGGGAAGACGAC
GAGGAAGACGAGGAGGACGAGCTGGAACACAGGTTACGTCGATCTAAGATTTGCGAAGGA
AATAGCGAAGATAATGACGAAGAGGGAAATGTTGAAACGGACAATTTAGAAAATCTGCAG
AAAGTGTACAGTGGGAAGATGCGTAGCGTAGAATACACAATGCGGCAAGCAGCCACTATG
GACACTGGGATAGCGGGGGGCTGCAGCTCGGCCCAGTGCGGCCCCGGCGGTGGCTCGTGT
GCCGCCCCAGTAGACGGGCTGGGCCAGTCGGGGTCGGTGCGGGTGTGTGTGCCCGGGGAA
CCACCTGCGTACGTCAGTGTCGGGGAGGGAGTCACGCCGTCTTCCGGGGAGCCTCTGCCG
ACGATATCCACGGACACGTACTTGTCGCAGACAGAGCACTTCAACCTCGATCAACTCCTT
GACTTTGCCTCCTCGTTCCACTACGACCGCCGAAAGCACCTGACGGAGGAGCCGATGGCC
ATGGCGCTGCCACAGGACGAGGAGCGATCGTCGTCGCCCTCGCGGGACGAGTCGACCTCC
GACCCGGGATACTCCACCGTCAGACGCCGCTCAGCCACCGTCATCGAGAAGCTGAAAACG
GGCAGCACTGCAGGGGCGCTGGTGAAAGAGGTGAAGCAGTTGTCCCTTTGCAAGGATGGC
GGAGGGGCGGCGACTGCCGTCCCGCTGAGCGAGGGGCCAGAAGTCGCCCACACCACCACC
GTCACATACACTCGCTCTTCCTACTTCTTCTCCGGACAGCTAGACGGCGGGCGAAGCCAG
TCGCTCGGAGCAGGACTCAACGCCGCTGCCAACGTGACCCGATCCCCCAGCAGCCCCGCG
GGCCCGCTCTACGCCTCCAGCAGCGTCTCCAACATCGGCACTTCCTCGTCGCTAGATGCT
GGGCTTCCTCTCGTGTCTGTGTACTCCCCGCGGGCTTCCCTTGTGCGCCTCAACAGCATC
GAGCCCAACACCGTGATGGTGTCCGTGGCGGAGATGCCCCAGCTGTGGGACATCACCACT
CAAGAAATCATAGACGAGCTGGAGCAGCAGGCCGAGCTGGCCTTGGTGTCTATCCGCGGC
GTCCGTGTGGTGGGCCGAGCCGCCTACATCAGTCTGGGCCGTCGCGACGCCCTGCAGCAT
CTCCTCACGACGGGCCTCACCATCCGCGGCGGCAAAGTGCCACTCATCGATATCACGCGC
GAGTCCATTGTGCTGGCACTGACGGGCGTCCCTCACTACATCGCTGACGCCACGCTGGTC
ATTCTGCTCTCGGCATTTGGCACTATAATAGGGGAACTCGAGCGTCGCTTTTACAAGGGT
GTCGACACTGGAGAGCGGTTTGTGCGAATGAAACTCAAGAAACACGTGAAGCTGCCCAAG
TACGTCACTGTGGGAGGGTGTCGTATCGTGTTGACAGTTCACGGTCGAGACGCTCCTGCA
CAGTTGCATGTACCTGACTGGGGAAGTAAACCCCCTCACACACCAGCCCCTCCCCCCACC
CCACACACCACACACGCCCCCCCACCGGACGCTCCCCACACGGATCTCACCACGCCCGTC
TCCCCGGACTCTGGCCAGTGTTCAGAACCTTCGTCGAGCGACAAGTCTTGTGAGCGCATC
GAAGGCCGAGACGCGGGGCCGAGAACAGAAGCGAGCTCTGTCAACGATACTCGCGTGACC
GCCAAGTCCACAAAAACGTTTTCCAGCAGATGCATAGTGAACCTGAAACTGCCGGAGAGA
CCTTCCTCCACGAGCGGCGTTCCCCGGGCGCGGGACGCCAATAATCCTCGAGACCCGGTG
GGCCCTGGTGGGGGTGGCTCTGGCACGGGAATCGTCATTGGCACGGGCACTCCTCCGACT
CCCCTGGGGGCGGGTCACCTGTTGAGAGCGGGATCCTTGTACCGCGGCACTAGGAGTGGG
GACACACCAACTACCCCAGGAAGTACCGGTGGCAGCTCCCCCTTGGGTGGCAGAAGACTC
TCCCGCCTCGGCCCTGACGCCCGCACGCCGGAGTCACCACGGCCGCGCCCAAACTCTGTG
GTATTTGACGAGCAGCCGCGGGAGGGCCCCACGCCCACCCGCGGGGGCCTCCTCACGCCG
CAGTACCCGCAGCACCACGTGGTTTCCACAGCCTCTGGGCCGATGCCGCTGGCCAACGGC
ATCCTACGTAAGGCGTCCGGGTCGGAGCAGGAGGCTCTGCTGCCCACCAGCCACAGCTGT
GCCGCAAGCATTAGAAACAGACTTAAGATTGGCCGTAGTATGTCATACGATGCTGGCAAA
AAGAAATTGGCCGCTGAAAAAGAACAGAAGAAATTGGGGAAAATGGAAAGCATTAGTGAA
AACACTTTAAATGATGACGTGAGTGACATCACGCCCCTGGGTGCCGGGGCGCGCAGAGAC
TCGGAAAAGAGCTCAGTCAGTGCTAACAGTAAAAGCAGTAGCAATACTAATAAAAAGAAA
GAACCTGCAATAGACCTCCCCTGGTGTGGCTGTTGGGGGAACGGTTGTTTCTAG
>c61873_g1;orf1 len=750  frame:3  start:3  end:752  AP-3 complex subunit delta-1, putative [Ixodes scapularis] &gt;gi|215498374|gb|EEC07868.1| AP-3 complex subunit delta-1, putative [Ixodes scapularis]
GGGGAGGGGGAGGGGGAGGAGGCAGCCATGGAGGCGTCAGAGGAGTCCCAGCCCCTCACA
AGATTACTCGCCGAGGATTCCGCCATTAAGATGATGTACACAACTGCAGCTATGGATGGT
ATTATGAGTCAAGTTTTAGTGTGTATTACATTCTCCAATCAGTCTTCGAAAGATATCAGC
AAACTCCAGTTGATTGTGCCCGATTCTGATGCCTTGAAGATGATCAGAACGGACCCAGAA
TCAGACACAGTGAATCTCCCTTGGACCTTAGAGGCTGGCAGATCACGCGAGAGCCAATTC
TCCTTCACAGCAGATGACGACACAATCCCTCACAAGTTGCGAGGTTCTCTCTCCTATACT
CAGGAAGGCATTGGTAGTAGTGATATCTCATTTCGTCTCGACTTTCCTGTTGTAACATTC
CTCTCTGGCAAGACCGCAAGTCGTGCAACATTCACAGATCTTTTAGGTTCAGGTCAGCTG
TCTGCCAGATCTTCTTTCACGCTTCCAAGTTGTTCACGCTCATTCCAAGAGGTTTTGGAT
GAAGTGACCCGGGGAGGAAGCTTGGCTGTGGTGGAGAGTGTGGATCAAACTGCCTCTCTC
TACGGCCGGTCCCTCCATGGACACCACGTGTGCCTCCTAGTCAAGTACCAGGCATCGAGT
CGCCTCACAGTTGACGGCAAGAGCACTGAAGGGACTCTCCTATCTAACACCCTGGATTAC
TTGAAAACCACACTCTCGCAGCCGCAGTAG
>c73688_g3;orf1 len=3186  frame:1  start:1  end:3186  Biotin--protein ligase [Harpegnathos saltator]
GAAAAAGAGAAAGAAAAAGAGAAAGATAGGGATAAAGATAAAGATTCTTCATCCCAGGAG
AAGCTATCCTCTCCCTCTCTGTTCAGAAAGTTTGAGAGGAAGAGTCGAAGCAACACACAT
TCTCCACTGCTGGATGACAAGAAGCATGGCAGCCAAGGTAAAGTTGCAAGTAGCACGCAG
CAGCGTGATGTAGATAAGTTAAAACATAGTCCTGTAGCAGCTAATGGCAAAACACGTCCA
GTAATCAGTGGCCCTGTAGATGTACGCCCACTAAGCAGCCCAGCAGAGATTGGTTCATGT
AGAAACAGTTCTGTAGTGGGTGCTTCTGGCTCAGAAAGTGAAAGCCCTGCTAGTAGCCAT
CACTCTTCTCCAAAGCGCATTGTAAACCACACTCGTAAGACTAGCATGGGTAACCAACCA
TCCCCACGATTGTACAGACACGTCCTTACAAGAAACCTCTCCAGCAGTCAGGAATCAGTA
GACAATCCCATGCTCTCTTCAAGTCACTCTTCCCCTCAGACGTCACCCCATACCTCTCCA
AAAAGAAGGCTTGTACCTGCATCAGCATCCTCATATAGTCTTCCTGCCAGTCGTGACATG
AGCCCTCCTGCCCCTGTTATGGGGACAAGAGCCCTTAGAGGTTCTAACAACAGCTTTTCA
GTAACAATTGGCTTCAAACCCACAGTTGAAAAACATAGCAGAACCATGAGTGAAGGAGCT
GACCTTAATAAAGTAGCAGTATCTCCTGTATGTAAGCGGAAAGAAGGGTCAGGTATTTTG
ACACAACTTAATAAGCGATCCTCTTCAATGGAGATTCTTGTTTTTGGGAAAATCAGAGAA
CATTGTTCAGAAGGGGGTAAATCTCCTGGTGGAAGCCCCTTCTCTCGAGAGGGGAGCTTC
CGTTTGCACAGGGAAATATCTGTTGAAACATTGTTTGAGCTTCCTGAAACTAGTCCTAGA
TCAAGCAGGACACAGGAAGAATACCAAGAATACCTAAATGAGGTGCAGGCTAGGAATGAC
TCACATCATGGGTCTTCATGGAGCCTATTTGAAGAGTCGGAAATGGAGGCGCAGCATAGG
GCCACGCCAAAGAGGAGGAGTTCACACCATACCGCCATGGGTAAAAAATTGAGTTTACCA
CATAATATGCATCTTTCAGGTTTACGAGAGACTGCATCTTCAAATCCTAATCTGCAGCGC
TGTGGTTCACCATTTGTTCGTGGTGTCACACACAGCTCAAGCTTCACCTCCAGCCCCTTT
AGACGTCCCCACTCTTCCACTGCTGTGTTTTCACCAGCAAAGAGAGTTATCTCCTCAGTT
TCAGGTTTGTCTCCACCTGGGGAATCCAGTCCTGGTATGCCCTTGATGCGTGTGGAGGAG
GAAGGGCCTTGCCGGAAGAACTTAGATGTTGATACAGGGAAGCCACCCAATGTCCTTGTG
TATGCAGCCAATAAAGCAGACTATTTTGAGGCTGTCAGGGACACGCTTGTCAATTGCCTT
AATCAGGATAGATACACAGTCTATCAGCTGACAGATGAAATGGCATTCAAGTCTCCATGG
GCAGGAAGCACTACATTGTTAGTCGTCTGCGGTGATGTCCCTGCTCATGTGTCAACAGTG
TTTATTAGGTACCTACTGCAAGGAGGACGTGTTCTCTCCATCTGCTCTGACTTCCTCAAT
GTTGCAGTGCCTCTCTTTGGAACAGTAGAAGTGCAAGAACAGGCGGTAGTATCCATTAGC
TACAGGCGATGGTCCAGTGTCCAGCTTCTTCATCACCAGCACTGCTTTCATTCCTCTCCT
AGACACAAGAGGTTTTCACAGGACCTTGAAAAGACATCTAAAAAAGTCAGCAGGTCTGCT
GTAAGTGTTGAACCAACTCATGTTGAAATAACGGATGAATGTGGAGGCCAGCACCGCCTC
AATCTCAGCATCTTGGCCACAGATGATACCTGGGGTGCTCCCTCTTTGCTCTCAGCCAGG
CTTCATGGTGGGAATGGCAAGGCGGTCTTCTCACAGGTACACTTAGAGAGAGACCCGCAA
GAATGCTTTGGGGCATCGAATGTCCCCTCCAAGCTTTCCGTCAGTAACGAGGCACGGCTA
GAGATTTTAAGGGACCTTCTTAATTCAGAACTTAGTATGGATACAACATCCAGCAGTTCT
TCATGTGTTTACACTGCAGCCTATTTCCTGGGAAGACATGAGTTGAAGCAAGACCTCCTG
AACAGATTACAGCCACACCTTGAAAACCAAGAGTTGAAAAGGCCCCAGTTAACTCTCCAG
TTTGTTAATGCAAGAGAGATTGCAAAACAAGCTGATGAAGACTTGCTGCCTCTCCTTATG
AATGCATGTCCTATGACCTTCTCCACTGTTAGATACTTTGAGACACTCAAGACAACATCA
ATCGGTCGCTTGGTGATTTACTGTGATGTAATGACCACCAGCATGAAGGTAACGGCTGGA
CACCCCCCACTTATTCATGGCATCACTGTGGTACCAACACAGCAGACACAGGGCAAAGGT
CGAAGTGGGAATGCATGGCTGTCACCACTAGGATGTGCTATGTTTACCACACAGCTTCAC
ATCCCCCTCTCATCAAACTTGGGACAACATCTCCCATTCCTACAGCATCTTGTTGCCATT
GCAATAGTGCAAGCTGTGCGAGAGTACCCAGGATATGGTGACATACCTCTGAACCTGAAG
TGGCCAAATGATATTTATATTGCTGGTGACACTAAAGTAGGAGGTGTTATTGTGGAAGCC
ACCACAATTGGAAAGGAAGTTATTGCTAATGTTGGGTGTGGTATCAACTTGTCAAACAGT
AATCCCACGTACTGTATCAACGATGCTGTCCGTCAACACAACAAGGAGCACAAGACCTCG
CTTCCTGAGATTGATCGAGAGACATTCCTGGCGAGAATATTTAATCACTTTGAGGGCCTT
ATAGACACTTTCCAAAAAGATGGGCCAGAGGCAGTCTGTCCCATTTATTACAAGTATTGG
TTGCATAGCAATGCAGTAGTAACAGTCCAGAATGAAAATCGAAGCACGGAAAATGCTGTC
ATTACTGGAGTGGATAACTATGGTTTCTTAATAGCACACTTGGTTGATGGAACAATGATC
ACTCTCCAGCCGGATGGAAATTCCTTTGACATGATGGAAGGGCTTATCTATTCCAAACTC
CAGTAA
>c103040_g1;orf1 len=432  frame:1  start:1  end:432  hypothetical protein BRAFLDRAFT_115290 [Branchiostoma floridae] &gt;gi|229275342|gb|EEN46164.1| hypothetical protein BRAFLDRAFT_115290 [Branchiostoma floridae]
TTGGACAACCGCCTGGCCAGCACACTCGAGGTCAGGGAACACCTCAAACACGCTATTCAA
AATACGATCGAAGAACTAGCGCTGCAGAACACCATGAAGAACAGGCTGCAGGTGGCACTC
TTCGCCCTGGAGCTGCCGGAGCGCAACAACGAGGAGTGCCACCACATCCGCACCTTCAGG
AGGGGCGTCGACCGCACGCGAGACCCCGTCACTCAGACACTCACCAAGGAGACCGAGGTG
CTGCGAGCCGGGCGCGCCCTCCTGACGCAGACGCTGCAGGAGACGGAAGCCCAGATCAAG
AGGCTGCTGGAGGTAAAGAGACTGCTGGAGCACGACTGGTCGGACAAGCAGGAGGCCTTT
CAGCTCGACCACTCGGCAGCCAAGCTTGTCAACCACGCTGTCAAGGCACAGTTTAAGCCA
GTCTCCGCCGCC
>c94515_g1;orf1 len=144  frame:-3  start:262  end:119  endonuclease-reverse transcriptase [Bombyx mori]
GATAATGTCAAACACGAAAAACTCTTAGAAATGCTGGAGGATATCCAGATAGATGGTAAA
GATCTAAGAATCATAAGAAACCTGTATTGGAAGCAAACAGCAGCTATAAGAATTGGTGGT
CAGGTCAGGTGGGCGAATATGTAG
>c94515_g1;orf2 len=201  frame:-2  start:203  end:3  endonuclease-reverse transcriptase [Bombyx mori]
AGATCTAAGAATCATAAGAAACCTGTATTGGAAGCAAACAGCAGCTATAAGAATTGGTGG
TCAGGTCAGGTGGGCGAATATGTAGAAATAAAGAAAGGAGTAAGACAAGGATGCGTGATG
TCACCCGACCTATTCAACCTCTCTTGTGAAAGAGTAAAAAGAGAGTTAGAAGATATGCCA
GGGATGGTTGTAGGAGGGAGC
>c78506_g1;orf1 len=3144  frame:1  start:43  end:3186  PREDICTED: sorting nexin-25-like [Megachile rotundata]
TTTGACGGGAGCGAAATAGCTGTCAAAATTGAAACGCAGGCCTACTTAGGGAAGGCCTGG
ATGTGGGCAGCAGCAGTTGGTGGACTGCTGGCAGCATGGTGCATAGGAGCTGTGTGGGGC
TGGGGGGGGAGTGTAGGAAGTGTTGGCGTGGTGCTTCCTCTCTCCCTCATTGTAGGGGGA
GTTGCAGCTCTGGTCTTGGGAGCAACATTGACAATCACAGCTCACATTATGCTGTCAGCC
AAACATCAGGTTACAGTAAGGGTTCCAGAGGAGATACCGGCCTTGCACAGTCTTATTGCT
AGTATCCGATGTGAATCAGAAACATCAATGCCATCACGGCATGGAGTTGTCATCAGCCGC
AAGATTGATGCCGCCATCAATGAGCTCATTGATTTGTTCATTGAGAACAATGTAACACCA
TGGTACTCATCCAGGGTTAGTGATCCTGCACCAAGCATTGAGATCCTCAGAAGTGTATTA
TGGTATAGCATTGTTGTTATAAACGAGAGGGTGACACGTATGGATCAAGTGCGGTTCTTC
ACAGGTGGTGTTGCCACTTGTCTAACACGGCATCTTGAACACATTAGAGTTGCTCAGGCT
GCTGGAGAGGCACGAGGTGAGAGAGGCATTTTCCACTTGGTTCCCCAACTGAGCTCACCA
GAGAGAGAGATAAACTTTCTGAGGTTGGTGGCAGAACTTCTTGTGTCTCGGTGTCTTCCC
CCTGAATACTCACGCTGCACCCCATTACGAACATTGCTCAAGGAATTGCTGGCCTGCAAA
GTGTTTGAACCCATGATAGACCGTGTTTGTGACCCAGACTGGATCAACCAAAGGTTAGTA
TCATACCTAAGGCAACAGCAAGCAGCTGAGGAGCTACACCGCCGCACCTACATGTATGCT
GCCAGCTACGAGGACTTCATCACCTTGATCCACGATTCAACTGATATTCACGACTTGGAA
CACTTGAGCTTTGACAACTTCTTAGAGTTGGTTTTAGCCTCTGAAAGCACAGAAGATATA
ATGAGGATAAGGCGCAATATAATCAACGAAATAATGCAAGCTACTGCTATCAATAACCTG
AAGAAAGCCAAGGGAGTAGACCTGAGTCGAGAAAGTACTCCACAGGGTTCTGGGAAGGGT
GACTTGCTTCAGGCCAGAAATCTTAAGCGTTACATCAACCAACTCACATATGCTAAAGCA
CAATGCGAACGACGTATCGCTATTCTCAACAGTGGAAAGGGAGCAGCAGACATAGGGCCT
GTTGCAGATGGCACTGGTAATGCAGATGATTCTAGCTCAGTACCTGATAATTTCACACAG
TCTCTTCAGAATCTCCCAGGCAGGAAGATTCTCATGTTCCAAGCACTCCTGGAATCTGCC
TTTGCACGCCGCTACTTCTCCATCTACTTGGACGAGATTGGCCAGGGAGCACTCATCAGT
TTTTGGTCAGCTGTGCAGGAGGTTCGTCAGTCAGACAAGAAGTTGCATCACCAGTTGGGT
ACAGAGATTTATTATACTTACCTCAGTCCAAATCCACCTCCTGTAAAGGTTGATAAGCCC
ACACTTCGAGGAGTTGAGGCATTCCTGCTAGGAAACAGAGGTCCTGAAGTACTCTATGAA
ATAGGGGAAGAAGTGGAACGTACTCTGGAGGAACGTCACTACACTGGCTTCCTTGTGTCA
TCTACCTACCATGCAATGCTCCATCAGGCTGCCGTGCAGGGTGTAGACTTCATGACTGAG
TGTGCTGAGGAAGGGGGAGCAGGTAGCACTGAAGGCAGTAGCACAGAATCAATTGAGCAA
GTGCAGCTTCAGCTCTCTGACCATTCCACTTACGCACGTAACAAATTAGCTCATTTGCAG
GAGCGGCTCAATAATAAACTACTGGCTCTGCAAGCAATGAGACAAAGTGCCAAAGCAGAT
GCCAAAGTCATAACTCATCTGGAAGGGGAGATCAACCAGCTGCGAAGTGACCATAAGGTG
CTGGAGACACATGTGGAGAGAACTGTCCTCTGGAGTGACAACATTGGGCGATGGAGAGTT
CACGTCCAGAGTGTGCAGTTGGTTGAAGAAAAGGACATCCCACACTTGGTCCTCTTGGTA
CACCTAGGTTCAGAGGATTCAAAGACTTCTTCCTGCCAAGACCTCTCCTCGACACCCATT
ACCTCATCATCTTCCTCAGTCTCTTCTTCTTCCTCTTTATCATCGGGTGTGGACAGTCTA
GAGTCTTCACTGGTGGGCTCAGGACCTGGCAATGGCTGGGTCGTCGTAAGAAAGCTTCCC
CTACTTCTGGATCTGCACAGAAAGTTATGCCAAATTGGTCCTTGGATGAAAGCTGTAGAA
CTCCCAACAGTACCAACAAAAATCCTCTTTGGAAAGGCTGCTGACAAAGCCCAACTAGAA
AAAGTACGAAGCGTGGCACAGAATTATTTTGATGCTGTGCTTAATGATGAGAAGCTCTCT
GGTTCAGAGCTCATTTATGCCTTCCTCTCACCTTCACCTGAGCACTTGAAGCAAGCAGGA
ACACAGCGCAAAAAGTCAAAATTTTCATTTTCAACATTCTTCAAAGGAGATGGTAAGAGT
GATAGTGATGAGGAAGACCTAAGTTTAATGATGGATGGTAGTGAGGCTGCAGTTGACGGA
GGTGTGGGTGGAGATGCAGGCAAGGACTCTGTTGCTGAGCCACTCTTTTCCTTCTTGGAG
GAATTGTGTGAACTTCGAGGTGTAAGCAAGTGGCTCCGCAAAACTCTCATTTCTTTTGTT
CAAATCACATATGGTAAAACCATTACAAAACATGTTCGTGAAACAGTGTCCAGTATGCTG
AGTGAATCAATGGTGCTGTATTACATACACACAGTCAAAGATAATCTCTGGCCCTCTGAA
GATGAGATTCCAGCTACAGAACAGCCTCGTACTGAAGATGATAAACTGCGAACCAGATAT
GAAGCTCGTGAGCAGTTTGTCAATAACTTACCTGTGCTCTTGTGCACACTGGTGGGTCAA
CAGAATGCTCGCAGAGGTGCCACAAAACTTTTTACAACACTTCAGCATCATGCACTTAAC
AAAAATCTTTTTTACAATGTTCTGGAGGTGCTGCTGAAAGAATTGTTTCCTGAACTACAA
GAGCATATAGAAAAGAAAACATAA
>c70925_g1;orf1 len=1653  frame:3  start:129  end:1781  Cytoskeletal protein Sojo, putative [Pediculus humanus corporis] &gt;gi|212511406|gb|EEB14397.1| Cytoskeletal protein Sojo, putative [Pediculus humanus corporis]
ATTTATAAGAAAATGGATGACACACAAGCACTAGAGTGTACTCAAGCTTTACCTGCTGAC
TGGGATGAGGATGATGACGATGATTCAGGAGAAAAACGTGTTGTTGCATGGCTGGAAATT
GAAGGTGTCCGCCATGAGCTTTTTGAGGGTGAGACCAAAATTGGGCGAGATCAGACAACA
TGTGGAATTGTATTACAGAACAAAGTGCTGTCCAAGGAGCATGCCCTTTTTGACATTGAC
GCTGAAACCCACACACTGGCAGATCTTGGCAGTATGAACAAAACAAGAATTGGCAAGATG
GTGCTCAAGCCAAAAGTGAGGTATGCATTACGAGGAGATGAACTGATACGATTTGGGGAT
ATTCGTGCCAAATATATTATCAATGAAAAGGTTGACATGGATGACAGTGGATCAGAAACA
GGTTCTGAAAGTATGTTACTCATAGACAATACTCTGGAAGCACCCAAGTCACCTGTCCTT
AGTCATCAGCTGCCAGGTTTGGATATTACGAACAATAACTCTTCATGCAGTACCCCAAAG
GTCTCACAAAATGTCCCGCAAGATATGTCTGATTTCATCCCAGAAACACCTAGTGTACAA
CAGCCAAGAGGAAAGCTTACGAGTAGCACGAAAACGTATATCCCAGAATCACCGTCTGCT
TCCCAGAGTACGCCCATACCACATAAAAGCAAAGCCTTTTCTGTGGCTGAGTCTCCTTGC
AATATTTCAGCGATTCAGAATATGAGTGCTGGTGCAGTAGATGAAGACAGTTTCTTCTTT
GATCCATCACAACCTGTCAAGGATAAAACAGATAAAAGGTCCAATGAAGATGAAATTGCA
ACCTCAGAAGGCATAAGCTCAAGAAATAATGATGATAATGCAATTAGAGATGAAGAGGAC
GACATTCCCACTCAAGTATTTGATAGTCCCAGGGATGATAAAGAGAAGATGGATAGTGGC
AAAGAGCCAGAATCAAAAACACCTGAAATGAATACTGAAGAGGACAGAAATGTCCATGCA
AATGACAAAGATGGTGAAAATACAGACGCTGAAGAAGATATATTTAACCAGCCCACTCAG
GCTTTTACTCACATAGACCAGTCTCCAAACAAAATATTAGGGAAAAAAATAGTTGAAATA
TCATCCTTTGTTGATAGTAAAGACAACAGTGATGAAAATACTGATAGTGAGGAAGATATT
TTTAATCAGCCCACGCAGGCTTTTCCCAATTTAAATCCATCCCCAAAGATGTTAAAACAA
AAAGTCAGTGAATTATCGACATCTGTTCAGGGAGATCCTGATAATACTCAGGATATAATG
GAAGCATTTGAAATATTTCCAGAGAAATCTAATCCAGAAAATGCAGCTCAAAATGATGAC
TCTGATGATGAATCATTGATTGCAACCCAGCCATTTGAAGTAAAAGGGAACCCAACAAAG
GCAAAACAGCAAGATGATGATGATTATGTTCCCACCCAACTTTTCCTGGATGATGATGAT
GAGATAGTGTTCAAAAAACCTTTTACAGTTGCTCCCAAGTCTAGAAAAAGTAATTCTAAT
GTTACAGTTTCAAGTGATGACATTGTAGATGAATTTTTCAATGATGACAACCAGGATGTG
CTAGATGCTCCAACCCAAGCTTTTGTTGCTGAT
>c76420_g1;orf1 len=1641  frame:1  start:622  end:2262  Monocarboxylate transporter 12 [Camponotus floridanus]
AGAAGAGCAATCGCATGTCACGACAATGAACAACACTGTTATATCCTAACCACGAGGTTG
ATCAAACACAAGGTCCAGGCTCGAAGGACAGCGATGGCCGGGGAAAGTTCTTCGGCAAAA
GGGGAAACGGAGGAGAGGACGGTGCCTGACGGAGGATGGGGATGGATGGTCGCCCTCGGC
TGCTACGTAATGGTGGTAACGCTGCCCGGCATGTCCCTTAGTTTTTCCATCCTTTTTTCG
ACCTTCCTGCTGGACCTGGGCGTGTCCTCGACAACCACAGCCTGGATCTTTAACTCTCAT
CTATTACTGTGGAATTTGGTGGGTCCGCTAACAGGTCCTCTCACGACAGAGTTCGGGTTC
CGGAAAGTCAGCATGATCTGTACTGGCGCTGGCGCCACGTGCTTGGTCTTGTGCTCTTTT
GCTACCTCGGCAGAATTCCTCCTTGTAGCATTTGGCTTGGGTGGATTGTTCGGAGGTCTG
GGGTGCAAGCCGTGTTACTTGATTATCGCTCACTACTTCAAGCGGCGTCGCGGTCTGGCC
ACGGCTATCATGATGGCAGGCATGTGTACGGGGCAGTTTGCAGGACCTCCATTAATTCGC
CTTTTGCAAGAAACTTACGGCTTCAGGGGCGCCACCCTCATCGTCGGCGGCATAATGCTT
CACAGTGTGGCCGGAGCTGCACTTTTCCAGCCCGTTCAGTGGCATATGAAGAAAGGAACG
ACGTCGAAGGAGCTGAGAAAACAAGAGACACCAGCAGACAAACAGGAAGATTCGTCACTA
ATTAACCCTCCACCAACCGTTCCACAAGTACCACTACCGCTCCGGAATAAAAGGCTTCGA
CAAGTGAGCGAGTCCTCCGCGTCCTTACACCTATCCACGGTGGATATATCTGGATATCCA
ACGATTTGCGAAGAAGACGCAGACAATTATGGCTCGGAGACGTCTCAAGATAATCCGAAG
ACCGGTGGTGCTTGGATCCTAATCGGCCGCGTCCTTCGCTCGACAATTACTGACTTGAAA
ATCCTAAAATCTCCACCAGCCCTGATTATCGCGTTAGGAGGCCTCCTGTCCCAGAACGGC
TACCTCAACTTCACGCTTATGATGCCCTTCGCCGTACAGGACCATGGGTATACGCTGCAG
GATGCGGCCTGGTGTGTGTCTGTAGCTGGCATATGCAACCTAGTGGCTCGACTCGGCACA
ACGACTCTGTCTGACTGCTCTTGGTTCAACATGCGGCTGGTCTACGTACTTGGCGCTTGT
ATCTTTGGCTCTGCTTCCCTCATTTTCACCTTCGTGACAGACATCAAGTGGATGATGGCA
GTAGCGGGCGTGTGGGGTTTCGGCGTGGGCGTGAACATCTCTCTCTTCACCCTGGTGATG
GCCCGCATCGTAGGCGTGGAGAACTTGGCTGCTCTCCTCGGAGCTTCCTCTCTGCTTGTA
GCATTTGGATTCATCACGCTGGGACCTCTTATAGGACTGATCCGTGACGTAAGCAGAAGT
TACGACGTAGCCATTTGGGTTATGGTGGCCGAGGTGTTTCTCTTCGTCCTCCTGTGGCTC
TGCATGCCGGCAGCTATTAGATACGAACGCAAAGCGAAAGAGGGAAGCGAAGAGCACAAC
ACTGATAGCCAGAATGTATAA
>c73251_g2;orf1 len=573  frame:-2  start:972  end:400  hypothetical protein DAPPUDRAFT_93618 [Daphnia pulex]
GCGGACTGGATCGACACCTTCACGAGCCAGATTTCGAGTTTCTTCCAGACCTACGAAGAG
GCACCTTACGCCGTCACCGAGAGCCATGCCGGTTACGAAGAGCGCGTCTACCCCGCCCGT
AAGTGGGTCTGCACTGAACACACGGCGCACCGAGATGACGAAGATGTGACGTCATCCATG
TTCTGGAAACTCTTCCGATACATCTCTGGCAACAACAACAAGAAACAAGAGATCGAGATG
ACGATCCCCGTTTCGACTGAGTACACGGCGGGGACCACGACCAACAAGTACGAAATGTGC
TTCTACATCGGGGCGGTGCACCAGGACGACCCCGCCACGCCCGCAGACCAAAATGTCAGC
CTTCAGGACCGCCCAGAAATGACCGTGCTTACCAGGACTGTCGGCGGATACATGAACGAT
GACGAGGATTGGCTGGAGGAGGCCAACCGCCTTGCCGAGCTCATCGAAGCAAATGGCGAG
ACCGTCTCTCTCAGCCACATGTACTGGGTTGGTTATGACGCGCCGTTCAAGTTCTGGAAC
CGCCGCAACGAGGTCTGGTTCGTCAAGAACTAA
>c67215_g2;orf1 len=798  frame:-3  start:896  end:99  DnaJ (Hsp40) homolog, subfamily C, member 9 [Xenopus laevis] &gt;gi|58701949|gb|AAH90203.1| MGC85182 protein [Xenopus laevis]
TTCGACGAGACGACCACCATGCCGAGTATTCTAGAGGCGTGCGAGGATCTCTTCGGGGTC
TCTTGCCTCTACAAGGTGTTGGGCGTGGAGAAAAGCGCCCGGGAGAACGAGCTCAAGAAA
GCTTATCACCGGGTGTCACTGAAAGTCCACCCTGACAGAGTGAGTGACGATGATAAGCAA
GAAGCAACACAGAAGTTCCAAACTTTAGGCAAAGTCTACTCCATCCTCTCCGACAAGGAT
CGACGAGCTGTGTATGATGAGACAGGAGAAGTCGATGATGAGAACCTGGCCCCTGATGAC
CGTGACTGGGACCAGTATTGGAGACTTCTCTTCAAAAAGATCACTGTGGATGATATCAAG
AACTTTGAAGAGTCTTATAAGGAATCTGAAGAGGAAAAGGCAGATCTGAAGCAGGCTTAC
ATTGATGGTGAGGGTGATATGAACTATATACTCGACAATGTATTGTGCTGCACCATTGAG
GATGAACCAAGGTTCAGAAAACTAATTCAAGGTTGGATCAAGAAGAATGAGGTTCGTGCC
TTTGAGAACTTCACGCGTGAAAACAAACAAAAGAAAGAAGCAAGAAAACGAAAGGCTGAC
AGGGAAGCTGAAGAGGCCGAGGAGATGAAGAAGGAACTGGGTCTTGGAGACACCACTGAC
AGCCTGAGAGCTCTTATTCTGAAGCGAGGGAAGGAGCGTGAGCAAGAGGCAGACGCGTTC
TTGGACTCACTCGCTGCCAAATACGGGGGAGGAGGATCAGGAGGGAAAAAGAAAAGTTCC
AAGAAGAAGCAGAAATGA
>c59660_g1;orf1 len=477  frame:2  start:2  end:478  chitinase 4 precursor [Litopenaeus vannamei]
ACCACAACCACACCCGAACCCACACCAACCACACCACAACCCACAACGACACCTACAACC
ACAGCTTATTACACAGTCTCCACACTACCGCCCGTATCTACAACCCGGAACCCAGCGCTG
AGACCAGACTGCACGAACCACGTTGACGGCACGACCTTTGTACATGAGGATTGTAATAAG
TTCTGGGTGTGTATCAATGGTTACGGAGTCCTGGAGATGTGCGCCCCAGGAACCCTCTTC
GACCCCAGTCTGAGCGCTTGCAACTGGGAAGAGGCGGTCGACACGTCCTCTTGCAGCCTG
TGGGTCTGCGAGGTTGATAACGTCTACTACCCACACGAGGATTGCGATAAGTATTATCGG
TGCTACAACGGAGAACCGCACGTTGAGGTGTGTCCGAATAACCTCTTCTGGAACCAGTTC
ATCCTCCAGTGTGATAAACCAGTTAATGTGGATACTTCTGGGTGTAATATTCCCTAA
>c74034_g1;orf1 len=1371  frame:-2  start:1990  end:620  PREDICTED: guanine nucleotide-binding protein subunit alpha-14-like [Monodelphis domestica]
CGCCCTCGAGTCCCCGGTGCCAAACATGTGAATCGATTGAGTGTAGTGAGCAACCTTTCC
CCAAAGCGCAGGCGAAGCGGAGTCCGAGCCCCGTCGCGGGAGGCAGAGGGACATCTTTGT
CTTCCAGCAGAGCGCCTTCCGACGCACAGGTGGAGCGGGAGTCGTTCGGGAGAATGTGAA
AGGGCAGAGCGGAGTGCAGCCTGGAAGCGCCGCAGCCGACGCCGCCGCGCCCTCGCCACG
CCCGCCATGGCGTGTCCTCTCTCCTGTTACTGCGGCCTCATGTGCCGCTGCGGCTGCGAC
CCGCCCCCGGACCCCCCTCCCATGACGCTGGGCCCGCCAGGGGCGCAGGCCTGCTCCAGC
CACACCGTCTACATCCTGCTGCTGGGGGCGGCGGAGTCGGGCAAGTCCACCATCATGCGG
CAGATGAAGATCATCCACAGCGGCGGGATGTCCCCCGTGTCGCTGCGCTCCTACACGCGC
CACGTCCTGCAGAACGCGCTCACCTGCGTCACGCGCCTCATCAAGGCCGTGGAGGAGGCG
GCCGTGCCTTGGGGGTCCCCCGAGGCCGCCCACGCCGCCCACACGCTCTCCGCCCTCACG
CCGTCGTCGTGGGGGCTCCTGGAGGCCGACGTGGACCCCGCCGTCATCCCGCAGGACCAC
GCGCACCTCATGAAGGTCCTGTGGGAGGACACGGCGGCGCAGGAGTGCTGGCAGCGCGCG
AATGAGTTCAACCTGCCCGACAACACCGAGTACTACCTGTCGGCGACCGACCGCCTCGCC
CAGCAGCCGTACCTGCCGACGCAGGAGGACGTGCTGCAGCTGCGAATCCCGACGCGCGCC
GCCACCGTCTACGACTTCACGGACCGCGACTGGACGTTCCGCATCACGGACGTGGGCGGG
CAGCGCGGCGAGCGGCGCAAGTGGCTGCGCCTCTTCGACAGCATCAACGCCATCATCTTC
CTGACGGCGCTGAGCGAGTACGACCAGACGTGGAGCGAGGAGGAGGAGGACGGCATGAAC
CGGCTCGAGCTGTCGCTGCAGCTCTTCTGCGAGACGCTCAAGTACCGCGGCTTCGTCGAC
ACGAGCATCATCCTCTTCCTGAACAAGGTCGACGTCCTGCAGAAGAAGGTCGCCACGTCG
GACCTGAGCCGCTACTTCCCCGAGTACACGGGGCCGCGCGGGGACCACCGCAGCGCCATC
GACTTCATCCGCAACAAGTTCACGGGCCACGCGAAGGACCGCAAGGACTTCTTCACCCAC
GAGACGTGCGCCACGGACACCAAGACGACCAAGTTCGTCTTCGCCGCCGTCAGGGAGAGC
ATCCTGTGGGACAACATCCGCAAGTTCATGGACCCTTTCCACCTGACGTGA
>c93904_g1;orf1 len=321  frame:-1  start:323  end:3  glyceraldehyde-3-phosphate dehydrogenase [Achlya bisexualis]
TCCGGGAGCCGCAACCCAGCGGAAATCCCGTGGGGTAAGGCTGGTGCGCACTATGTGTGC
GAATCGACAGGCGTGTTTACGACGACGGAGAAGGCGGCAGAGCACTTGCAAGGTGGCGCG
AAGAAAGTGGTGATTTCCGCTCCTCCAAAGGATGCGACGCCCATGTATGTGATGGGTGTG
AATCATGAGAAGTATGACGGCTCTGCACACGTGGTGTCGAATGCTTCTTGCACGACGAAC
TGTTTGGCACCTTTGGCAAAGGTGGTGCACGAGAACTTTGGTATTGTGGAAGGCTTGATG
ACGACTGTGCATGCATTCACG
>c81911_g1;orf1 len=1584  frame:-2  start:1830  end:247  adenylate cyclase [Danaus plexippus]
GTGAGTCGCCTCGGCACTTCCTCCGCGGCGCTCGCACCTCCACCGCCTCCACCTCCTCTC
CACCCCCGCCAGTACGTCTCCCCCTCCCACCTCCGCTCGGAAAAAATGGACACTTCTCCG
GAGACTAAGATCGACCCTGCACTTAGGGAAGAGAAGGAAATGGGTGAAGGCGGTGTGCAC
GGGGAGGCCAAGGGCGACGGAGGCACGGCCATCTCGACGCTGAAGAAGCTTTGGGCTGCC
ACCACCTACGAGCCGCTGTTGCTGCTGCATTCCATTGTCCACTTCGGCACTGTTACACTG
ACGGAGTCCCTGATAGCAGAAAAGAGCTGCCTGGTGACCCTCGGCAAACCGGAAGAAATC
TGCAAAGAACTTTATGATCATCCAAATGATGAAATTGAAGTACAGCAAGTTGCATCCAAG
TATCAAGGTTCTGCTACGCTGGCTGAGAACATGGTCGCAATGTTTCTGCTGCTTTACATT
GGCCCCTTCTCTGACAGGTACGGTCGGAAGCCCTTCCTTTACCTGAGTCTGGTGATGAAA
ACATTGAATATTTTTATCCTTTTTCTGGCCTCCGTGTTCATTTACTCTCCTACCGAGCTC
ACCGTAGTGGCCCCGTTCCTCTACTCTCTCGGGGGAGCGATGGGCTCCTTCCAGATGCTC
GTCTTCGCCTGCATCTCCGACGTCACCACGGACGCCAACCGCACCTACAGGCTGGGAATC
CTGAAGATCTTCATGGCCTTCGGGTCGCCCACTGGCAGGGTGGTGGGCGGGCAGATGTAT
GCGTTAGGTGGGTACGTAGCAGTGTACGGGCTGGCGCTGGGAATTCTGGGTATCTGCCTG
CTCCTGCTCGTCTTCACTGCGGAGTCTGTGAAATTCGGTGATAATGAGCACAGACCCAAG
TTCAGGGTTTCGTGGCTGATCAAAGTCCCGGCGGAGCTCCTCGCAGCCGTCCACCGCAAC
GAAGGACCTCGGAGGGGCATCGTCTACTCGATCCTCTTCTCTCACATATGCATCTTCTTC
GCCATGAATCCTCTGTACTTCCTATTCTTCAAGTTAATGTTCGACTGGGATGCAACAGAC
TATTCTAACTGGTTCTTCTACAGGGACATGACCAAAGCCATAGCGCTCGTGTTGCTGATG
CCCGTCTTCGTGGGCCGCCTGAGGCTCCCCGACAGCGCCCTCGGGCTGCTCGGCTGCAGC
TCCGTCGCCTTCATGCAGATCGCCCTCGGACAGATCGTCAGCCCCTCCATGGCGTGGGTC
GCGCTGCTCGGGCCTTTGCTCGGGATGCTGGAGCTGTTCGCGCACCTGGCCTCGCGCTCC
ATCATGTCCAAGTGTTCCGATGGAAGCAGAGAACTTGGAAAGCTCTTCGCGGCGCAGGCA
GTCCTGGACTCCATCGCCACCGGGCTGGCAGGCCCTCTGTACGCAGCGGTGTACAGCTCT
TCGGTGGACAGCCTCCCCATGGCGCAGTTCCTCCTGGCGGCCCTGTTCATGTTCCTGGCC
GTCTTAGGAATCGGGGTGTGCGATATCTTCCTCCAGAAGAAAGAGGCTGAACCCAAACAT
GAAGATCTTCAAGAAAAAGCCTGA
>c76215_g1;orf1 len=1032  frame:2  start:116  end:1147  PREDICTED: OTU domain-containing protein 6B [Otolemur garnettii]
GCATGTTCGAATGTGCACACTCAGCTGTCCCTGCCTATAAGAAACACGTCTTCTGAGGAA
CACTATTTGAGAGGGCCAATCCACGTGCGTAAGTCTTCAAACATGGATGATGACAGCGGA
ACAGAGGAATTGACTGCGGAGGAAGTTTTATTGGCACAGCATCGTAAAGAAAAAAAGGAA
TTACGAGCTAAGATCCAGCAGATAAAAAAGAATAATAAAGATAAGAAAAATAAGAAAGAA
GGAGCTGAACAAATAGCGAGATTAGAAGAAGAATTGACACAGCGACATGAAAAAGAACTT
GAGGAACTGAAAAACTCTACAGAACAGGAAGAAGCTGTAACAAATGGTGTAGCTGAATTA
AATGTGGAGGAGAATTGCAGTGAACAGCCTGATGGTGCAGAAGAAAATGAAGATGATCTT
GAGGATCCTAACCAAGGAAGAAGAATAACCAAGGCAGAGAAGCGACGTCAGAAGAAGGCC
AAAGCAAATCGTGAACGAGAAGCCAGAATAAAGGAAGAGAGATCTAATCTCAAGTTTAGT
GCGAGGAACATCGAGGCTGAGAAGATGAAGAAAATCCTGCAAGAACGATCATTAAAAATG
CATGAGATCCAGCCTGATGGCAATTGCATGTACGCAGCTATTGCTCATCAAATGGAAAAG
GGTACCACGGTTGAGACACTTAGGTCACAGGCTGGCCAGTTCCTGCGAGTTAATGCAGAA
GAATTTGCACCATTTATTACAGACCCCAAAACGGGTGACATGCTGACTGCAGAGCAATTT
GAAGAATATTGCAATCAGGTTGAAAACTCTCCTGCATGGGGAGGTCAGCCAGAGTTGAGA
GCATTGTCCCAAGCAATGAAGAGAAGAATTGAAGTGTTGCAGGCTGAGGGAGCACCCATT
ATCTTTGGTGAAGAGTGTGATAAGGACAGTTCCATTCTCCTTGCTTACTATCGTCACTAC
TATGGACTAGGAGAGCACTACAATTCCGTTGCAAAGATTGTTCTAGAAAATGAAGATCAA
GAAGAACAATGA
>c76624_g1;orf1 len=375  frame:-2  start:375  end:1  hypothetical protein TcasGA2_TC004567 [Tribolium castaneum]
AGGGCGTCTGGCGGAGAAATGGGAGACCAGAGGCTGAACCGCCGGCCATTCGCCGAAAAG
CAGTGTCCTTCTTGTCCTGTGGTGAGGCCAGTGTTCCTCTGTGGCTCCGACAACAGAACT
TACTCCTCTCTATGCCGCCTGCACTATCACAATTGCATACATGAAGCCAACGTCCATGTT
GCATGCAAAGGATTCTGTCCGTGTAAAGACCCCAACTCCCACTCCGCCAAGAAAGAGAGA
CAGAGAGAGAGACTGGACGCTTATATTAACAAACTCAGAGCCACCAAGGATGAACCAGGC
ACCTCATCTCCTTCTCCAGATTCAACGCAGTCGTCATCCTCGCCATCATCGTCTTCCTCC
TCTTCCTCCTCCTCC
>c69836_g1;orf1 len=1146  frame:-1  start:1995  end:850  Membrane progestin receptor gamma-B [Crassostrea gigas]
TTTAGATTTATTTCGTATTATTCTAATTCAAACACAGCAACCATGGTAATGTTCTCCTGC
CTGAGTTACATGAGCGGCCGCCTCCAGGAGGTGCGCGAAGCTCTGAAGGGGTTGCAAGAT
ATCGCTTGGCCTCGAACCTACAGCGTCCACGAAGTGCCCGAGCCCTTTCGAGAGCCAGGG
ATCATCACAGGATACAGGAGTGACAGCTGCTCTCTCCTCCAAGCCATCGCCTCTGTGTTT
ACACTCAACAACGAAGCGATGAACGTCTGGACCCACTTCGTTCCCGCGCTGTATTTCGCG
TGGCTGACGACGTCCTTCTCAACCTCAATGGATCTCTTCGGCGACCCGTTCTTGCTCCCC
TTCACCTGCTACATGGTCTCGGCGTGCGGGTATATGCTCATCAGTTCCTTTGCTCACACC
TTCTCCTGCGTATCCCTCCTGGCCAGATACGTTTGCTTCTTCTTTGACTACATCGGCATA
TCCATGTACTCATGGGGCGCGGCCTTGCTGTGTTTTAATTACAGCTTTCCTCTCCACCTG
ATGGGAGGTTGGGCGTCCCACATCTTCCTCCCGCTGGCTGCTGTGAACACCGTGGCAGCC
ACATTCTGCTCTTGCCTGTCTCGGTTCTGCGAGGCGAAGGGAATAAGGACGCTCCTACGC
CTCGGGGCCTTCGCGGTGCCCGCCGTGTGGATCGGGCTCATGTTGGTCCAGTGGATCTTC
ACCTGCTTCTTGTACAGCGGAGTCTGCAAAGAGACGACGCTCTCCCTCCATTTCGGCCAC
ATTTTCTTTCTCATCCTGGGAGCCACCTTCTACGGCTCCCATCTCCCTGAATGCATGTCT
CCGGGGAGCTTTGATACTATGGGGCACTCGCACAATCTATTTCACATCTGCGTGGTTATC
TCCACTTACTACGAGATGCTGGCTGGTTTAGAGAACTTGCAGTACCGACGAGACATCCTG
GAAAGCCTTCATTGGTCACCGTCTCCTGCGTGGGTCACTCTCGTCACGCCAGCTCTCGTA
ACCCTCAATGCCGTCACAGTCATGGTCTTCACATACTTTATGCACCGCAAGTTGAACAGC
GCCAGTTATTCCAGTTCCAGAGACAGCGGCGCAAAGATGCTCAACGGTCACGCCAAATGT
GCATGA
>c131541_g1;orf1 len=201  frame:3  start:3  end:203  PREDICTED: similar to structural maintenance of chromosomes smc3 isoform 1 [Tribolium castaneum] &gt;gi|270000783|gb|EEZ97230.1| hypothetical protein TcasGA2_TC011028 [Tribolium castaneum]
AATTTGGAAGTTGCAACGTCGCTTGCAAGGACTACAGAATTGGATTGTGTCACAATAGAC
GGTGACCAGGTATCAAGCAAAGGTTCATTGACTGGGGGATATTTCAACACTAGCCGTTCT
CGATTAGAATTTCAGAAAAACCTTACTCAGACAAAAGCAGCTTTAGCTATTGAAGAAGAA
AAATACGAAGAACTGAAGGAA
>c83752_g1;orf1 len=6621  frame:1  start:7  end:6627  Latrophilin-3 [Camponotus floridanus]
GCGCGCAGGAGGTTGTGGCGCTCTGCTCAAGTTCTGATGAAGTTGGTATTATATTTGCTT
GTGGTCGCTACCTCCATCCGTCTGGGCGGATGTGGAGGAGTAATGGGACTACAAGTCACC
CTCGAGGTCGCTTTTCCACACCAACACCGCTTCCATCTTACCTGGGAGGGTGAACAGAAT
TCTTTGTATAAGGTTTGCGTGGCAGGCTGGTCGCATGACTGTGTGGACGTGCCAGGACCA
GAGTACACGGTGGAGGAGGACCTTCCTTCAGGCAGTGTTTTCACCTTCTTCGTGATGGAC
GCAGCGGAACCTGACGATTTCTCATCATTCGTCAGCGTCTTCTACCCAAAGGACCTGATG
GTGGAAGCACTAGAGCCTGAAACCCTTGAAGTATCTTGGCATCCCGACTCTACCTTGTAC
ATTAAGCAGGTAGGAAACGTCAGCGTGGACAACGTTACGAGTGTGAAAGTGCCCATTGGT
GACGTCATCATCGAACACACTTTGAACTGTGGCGTCACTGACGAGCAGATGCACATTCTT
CCGCTCCTGTTGGATCTGCAGCCAGTTATTACGGGCCTTGATGTGGAGCTTGTTATGAAC
CCTTCTCAGAACGACAACTATTTTCTCGTGAGTTGGCATGATATGGAATTCCCGACCATT
AAGGTTTGCTTATCAGGGCCTTTGCCGCAGTGCTGGTTGGCAAGCGGTGGTAAGTACCAC
CTGGTCGGGTATTTTCCTTCTGGGAGTACCTACACCTTTTACTTTATGCCAACCAGCATC
GAAGACTTCTCCAGCTATGTCACCGTGTACTATCCGTGGCAGTTGGTGGTGCTCCCTCTG
ACGTCCTCAAAACTGTTGGTATCTTGGGATGCAAGCGAAAGTCCGCTTATCAAACAGGTT
TCGGACGTGGATGTGACTGGTGAGACAAGCGTGGAGTTAGACTTCGAAGGCTCTTACGCT
AGAGTCACCATTTTCAATACACTCAGTGGAAATACTACAGACAGCCTATATAGCCCCCTC
CAGCTTTATGTCTTCATTCCCTCACTTGCTGAAGAGCCATACCTCAGCCTGCCCTGGGAA
TGCCCCGATACCCACGCGTGCGAGCCCGACACCCAGTGCGTCCCTGGGACGTTCAGTCTT
CTTCCTGACCTTGATGCAAATGAGGAAGAGTTTCCCTATTCTTGTAGAGATGGTAACCAA
ACTGACATCACTGACGGCCTGACCGCTGCCGAGGGAAAGGTGTTGTCCATCCTTCACGCT
GACATCATTTGGCCGGATCTTCAGACCTCAAGCAATTTTAGCTGTAGGATGAGTTCATCA
CTTTCCTTGTTGAAATACAGCATCGATGGGAAGAAAGCATCCGGGAATCTACAGATGCTA
ACAACATACATGAATCTCTGGTCTGGCTACGATTTCGTGACTGACTGTGTCCCTGACTCA
AGTATTTTGCCTAATATCTTGGCGACATGGCAAGAAGTTGATGTCAACGAATTTTCATGC
GAAACAGGACAACTGATTAACGATACGTGTTATGTTTATATTAATGAGGAGCGAGGTTTC
CATGAGGCCCGGAGAGAGTGTCTGGCCCTTGGTGGAGACTTGGCGTACTTTACACCAGAG
GTTGGTGAGTGGCTCAGCGACGAAGACATAAACGAAGCAATGTGGTGCTTGGGAACTTCG
CTGGAGGCTCGCCCTCTCAAGCCTCTTGCCCCAAAATACATCTTGACGCCGGGTCTCATG
TCAGTTGATGGTGCCAGCCCCTGCTATTCTTTCAGTGCCACCTCCAACAATTCCTGCCTC
TCCAAAATGCCCAGTCTGTGCGCCTTCTCCCCGCAGGCCAATCTGATCCCCGAGACAGGA
ACTCCATCAGAAGCCCCACCGTGCAAGGACCCGAATCCTTGCTTGAACGGAGGAATCTGC
TACACTACTTTTACGGGTTTGGGCCTCGCCTCTTCGGAAAATGCCACAGGACATATGTGC
CACTGCCTCGATGGCTATTATGGCCTCAGCTGTGAATATACAGGGGCCAACGGGGTAGAC
TATCATAAGAGCAATTTGAGTGAATTGGTGGCCCTGGAAGGAAACACACTAAACATAGAA
TACGTCTGGTATGGAGTGCACAGTAATTTCACTCACTGCTACACTCCAGCTGCCCTCACT
CTCTTCCAGCTACGATGCAACAGCAGGAGCAGCTGCAATGTGTCCGAGAGAGACCTGCGC
CTCCGCCTTCCTTCCTTTTGTCCTCGACATCTCCGCCGTCAGCTTTTGGTGCGATGGTCC
AGCATGCGAGTTCCTGGGTGTGCGAAGGGTGTTGATGGTGCAGGTCCTCTTGGGTGTTAT
TCTGTCACAGATCAGGCCCACGATACTGCTCAGGATGCTAAGCTCGAGTGTAACAGTCAA
GGAGGGGATTTAGCAACACACACCGATTTGTCCATCTTTTGCGACTTGACCGAGGATTCC
TCTATCTGGGTCCAGTCAAGTAGTGCATCTGACGAAATCCATGGTTTCTCGTTCATGGCT
GTCGGAGCTACGAAGCAAATCTGTCCTTCATTGCAGCCCAGTATGAGCGACAGTAGGGGC
ATGTGCAATTATCCTCTCACAGACACTTTTAAGATGTCGGCCACTCTTATTCTTGGCCTG
AATAAAACTACGACGGGCGTTGAAGTTTCCTGGGACGAGCAACCAGGAGCAGACACTTAT
ATCCTGTGCGTCATCAACTGCATCAGCCTACCAGGTTCGACAACAGAGTACTTCTGGCAG
ACGGTAGATTCAGGAACCAGACGCACCTTTACGCTAACTCCACTCATCAACGGGGTTTCC
CTGCCAAGATCGAGCGTCTCCATCTATCACCCATGGCAGTTGAGCGTGGTGGCAGGAGAG
GGTGCGTCTGTCGTAGTGTCATGGGAGCCTCTGTACAGTTCCTTCAAGCTTGCGATGGCC
AGTGTCTCCTATTCAGGGGAGGGTTACGCTGTTGTTGAAGGCGTGGAAGAGGACGTCTTC
AACTTGATTTTCGTGAATTCTAAGGACAGCGAGGTTTTGGAGGTGGAGGCTCACATCCTA
CGCCGCGCTGGGACAGTTTCAGTCCACACACGTCCATGGGTGATGGTGGAAGGCTCCGTT
CAGAAGGTTATCGGACTCAACTCCCTCCTGCCTGATATAAATCCCGCCAGGGCTTTTACT
TTTCTCACCACTGTGTTTGAGGACCAAGTCCCTGAGCTGGAAGGGCAGGACCTGGTGAGC
AACTCAAGCCTGGACATCACCTACGCTGACTTCGCGACCTCCGATGACTTCGACGACCCT
GAGTACTGCAGTGTGAGGTCAGCCCGAGCTCTTATCAGATACGCCTGTCAGGGGAAGACG
TCTTGTAGTCTGCCGAAGGACTTGCTAGCTTCTTACACACACCCGCCACCCGCATGGGAG
AACCTTTGCTCCAACACGAACGCATCATACCGCCTTTTCCTCCGAGCGGGAGAAATGTCA
GATGACATCGAATGCCCAGACCTGGAGGACCTGCACGTGAATCGCCACACGGAGGACAGA
ACTTGCTACGGGTTGACAAGGTCGACTCTTGGCTTCCAGGAGGCAAGGGAGGTGTGTCTC
TCGTACGGAGGCGACCTCCTGCACTACCATGACCGCCTCAGAACGTGGTTAGATGGGGCT
TGGAGTGGAGCGTTGGAAGCGGGGGACAAGAAGACCTGGGTGATCGGCTATTCCAGCACA
CCGCGACAGCTGAAGCCCATGATTCCACCGCATCTGCTTCATCCCGCTACCCTAGCCAAT
GGCAGCGTCGAGGTGTGTCAGGAGAGCAACTGCGACCTTCAACATCATTTCGGAATATGT
CAACTGCCACCCTATACGTCGGATATACGTCAGACCAACACCACTTACAACGAACCTTGT
TCTCAAAATATTTGTCAGAACGGAGGCACATGTTTCACCACGCTGTCAGGGGAACAGATG
TGCTCTTGTCTCCCCTCGCTCTACGGTTATTCGTGTGAGAACAAAGGTAATGAGAGCGAG
ACATTTATGAAGATCTCCAGAGTGTATGATCCTGAAGACAGCTACGAACTGACAGCTCCT
GCAGGGAAGCTCATCATCGTGGAGTACGCCATGGTCGGTCGCCCTCTCTCGACTGCTCTC
AGAGGACGTCAGGGGCTGCCTTCTGCGTTCCAGGGCTGCTACTCCGGCCACTCCCACCAC
CTATTCGCACGCAGATGCAACGGCCGCTCCTTTTGCCAGCTGTCTGCCCGGGATCTGCGC
CACGAGCTGGAGACTGCGTGCCCCCCGATGATCACGCCGGTCGTCGAGGTGCGCTGGTCG
TTCGCGGACTCGGTTGAGGTCTGCACCGGCGAGGGCGAATATCTCGACCTCGGAAGCGGG
ATAATCGGCTGCTTCCTTGTCACAACAGGCGAGCACGAGTCCGCCTCTGCAGCTAGGGAG
GAGTGTCTCCAGGGAGGGGGCGACCTTGCTTCTGCCGCAGACATCAAGGAGCTCTGCAAC
ATCGCGAGCGAGATCTCGACCGAGACGACGTTGTGGGTCTCCGCAGACGGCGATTTCTGG
AGTTCGAACCGTTACTCCGCTTCCATCGACGACCCCAGGCTGCTTAATAGCGTCTCCTGC
TCCGCCGAGAACACCGCCGGCGCCGAAGCCCGTGGCCTGTGCGTGTACCCTTCCTACAGA
GGCGAGGCTCAGAAGTACTGCAAGAAGGACGAACCTCGCCCGGACAGGTATCCTGGCTAC
ACCTGGAATGAGACAGAGGCAGGACTCATGGCTACCAACAAGTGCCCGAAAGGCTGGACT
GGCTACGCCTCCAGGTGGTGCAGCAACAACGGCACCTGGGACGATTTCCTCGATCTCAGC
GAGTGCAAGAGCGCAGACCTGGGAGAGTGGGAAGCCCAGACAGAGAACGACAGCATCACC
GCCTCCGAGATCATGAACGGCGTCGCGCAAGACACGGAGGGAATGGACCTCGCCCCGGGG
GACATCCTCGCCCTCGGTCACATCTTTGAGCTCCTCGAGACCAAGCACGAGGGCGATCTG
AATTCGACGGAGGACGCCGCTCTCCTCGCTGAGGAGTACATGGAGGGATCGTCGGCCACG
GGAGACCACATGCTCCGGGACCCCGAATCGTGGAAGGAGCTCGACCAGGGGGTTCGAGGG
GACACGAGTACGAAGCTCCAGGTCGGCATCACCAGCGCCGCCCTTTCCCTCGCCACCCAC
CTCAGCAACTTCACCAAGAGCTATGTTAAAGACAAAATCAACGTGAGGGTCAGCAGCCAC
CCCCCGGAGTTCTACGAGGAGATTTCGGAGCGCTCCTTCAGCTACCCCGACGGCATCACC
AAGATAGAGTTGCCAAAAGGATTTCAGACATCTAGCCATGGGATGGACGGACTTGTGCCA
GTTATTTTCAATGCCTATGGAGATCTTCACTGTACCTCCAACAGCGTACCGTGCAACCAG
AGCTCTTTGAACGCCCAGCGACACCTGCCCGCATTAAGTCAAGTCAACAGTATCGTCATC
GGAGCAACAGTCGGCGCTGGTTCGTCATGGCGAGCAGAGGGAAGTCAAAGAATATCGGTC
ATCCTGCGCCACCAGTACGACGGCGCCGAGTATATCCTGGGATCCTCGCGATGCGTTTGG
TGGGACGAACAGCAGAACGGATGGAATGACACCGGGTGCCAACGGATTACCTCCACGCAC
ACGTACACAGAATGCTCTTGCGATCACCTTACCAATCTCGCGGTCATCATGGATATTAAT
GGAGTCATTCAGAAGGATAGTACCTTATACCTCATATCGCAGTGGATCACCATCGTGGGT
TTCTCCGTGTCCATCCCAAGCCTCCTGCTTAGCGTCCTGTGCCTCCTCTGCTTCCGAAGT
GTCCGCGTCCGAAAGAGTTCAATCATCCACGCCAATCTCTGCTTGAATCTGCTCATAGCG
GAGATAGTCTTGCTAGCCGGTCTGGACGCCACCCACAATGCCGTGGGGTGCGCGGTGGTG
GCAGCGATCCTCCACTACTTCTTCCTTGCCACCTTTACCTGGAGCGCCATCGAGGCCTTC
CACATGTACCTCAACTTCATCAAGGTATTCTCCACGATGGCATCTCCTCTCAAGTACTAC
CTTGGCTTTGGCTACGGCATCCCGACTCTGTTCGTCTCCATAACACTTGGCGTCACGCAG
GGCCGCGGTTACGGGTCTGAGAGAGCATGCTGGCTCGATGGTGCACTGATCTGGGCTTTC
GCTGGACCCCTTGCCTTTGTCGTAACGAGCAACCTGGTGGCCTTCGGGATGATCATGCGC
GTGGTGTGGTGCGACAAGGGCGTGGGCGACCTGCAGCGCCGCCGCTCGCGCCAGCAGCTC
CTCAAAAGGCTCAAAGGATCCGTGTCCCTCTTCCTCCTCCTTGGGGTCACCTGGATCTCG
GGATTCCTCTACTTTGCTGAAGCAACTTCCTTCATGGCTATCGTGTTCACAATCCTCAAC
GCTTTCCAAGGCCTCGGGATCTTCATACTAACCATCATTACCGACAATAAAATCTTGCAG
GAGATTAAGAAGTTGTTCGGCAGGAAGGTGGATGATCCCAAAACGTCTTACACCTCGAGG
ACGACCACAGTTGTAAACTAA
>c75464_g1;orf1 len=1578  frame:3  start:3  end:1580  PREDICTED: signal peptide peptidase-like 2B-like [Metaseiulus occidentalis]
GAGAAAACAAAAACAGTCATGGCAACACGTAAGGGAGTCTCGCTCTCGGTCTTTATATCG
TTTCTGCTGCAATTCGTCCTGCAGGTGTCTGGTGAATTCCCAATATGCGGAGTCCTGAGC
AGTCGGCCAAATGCCTCCACCACATTTACCGAGAAGCACTGCATTGTGTATTTCAATAGC
ATAACAACTTTAGTTGATAGTGAGGAGAGTGCAGTATACTACCCTGTGTCTGATGCGCTG
GAATGGAATGTCTGCAACCAGGATGAGCCTCCTCCATCGTCAATTGAAGATCATTATATA
TTTCTTTCCATGGAGAACAATTGTTCAGCCTTAGACCAGGCCAACAGAGTTCAGGACATG
GGTGGGGCCGGCACCCTTATGGTCATGGAGAAACTGCAGTCACTGGAGATGAAGACAGAA
GGATATAATATCACCTTGGCTTTTGTGGATAACTCAAGCTATGTGAAGATCATGAATTCA
GGTGATGAAGTGACAGTGGGACTCTACCTACCCAAAGATTCTCCCATCCATTTAAGCCTC
ATTGTCATCTGGTTTCTTGCCATGTTCTCAGTTGTTGTTGGGGCCTATTGGTCTGGGACT
GTCCGCCATGAATTGTATAGAGTACAACATGAGCAAGAAGGAGAGCACAGAGATGTTGCC
CGAGAGCCAGTGTTGCCCCACGAAGAAACCTCCATTAATATGACAGTGAGAAGCATCTTG
GGATTTGTAGTCTTGATGTGCATCATGCTGCTATGTCTGTATTTCCTCTATAGTTATCTG
GTGTACATCATTATCGGAATGTTCTGCCTAGCTTCTGCCATTGCTACATATTGCTGTCTT
GATCCATTGGTGTCAAGAATGCCATGTGGCACAACCAGAACTCCATACTTCAACATATAC
ATTGTACGTGGCACACTGATGGTTCGCCAGATCCTGCTTTTGATATTTGCCTTTGGACTG
TCAATCACTTGGGTGGTGCTAAGGAAGGAGCCATGGGCTTGGATCTTGCAGGATATTCTA
GGAATTATGTTCAGCATCAATGTTTTGAAAATGATCCGACTACCAAGCCTTAAGATCTGC
ACTTTCTTATTGTGTGGCCTTGTGATCTATGACATTTTCTTTGTATTCATCACTCCGCTT
CTTACATCGGATGGTAAGAGCATAATGGTTGAGGTGGCCAAGGGAGGTCCCAGCCAGGAG
CAGATGCCAATGGTGCTCAAAGTGCCAAACTTCGACTATGAGCTTTCCAAGATTTGTGAC
CTGCAGGAGAATTACAACCTACTCGGTTTTGGAGACATCCTCATACCAGGGCTCCTTGTG
TCTTTTGTGCACTCTTTCGACCTACAGGCAGGCACACCTTGCCGCCTTTACTTCCTCATC
AATATCATAGGCTACGGCTCGGGCCTGGTGACCACCTTCATCGCCCTGTGGCTCATGAGC
TTCGCCCAGCCCGCCCTGCTCTACCTCGTGCCCTTCACGCTCATCCCCACCTTCGTCACC
GCCGCCGCCAGAGGGGAGTTCATGGCCATGTGGCGGGGCGACTCCGACAAGCAACCCCTT
CTGCGTAAATGTTGCTAG
>c66510_g1;orf1 len=429  frame:1  start:244  end:672  cuticular protein [Artemia franciscana]
TCTGCCATGAAAGTGCTTCTGTTGCTGGCGAGCCTCGCGGCACCGTCCTGTGCTCGCATG
GTGCACTCCCTTCCTGGAGGTTTCGGTTCCCTTGTTTCGCCGTTCGAGTGCCACGAGAGG
ATTTTCGGATATTATGCTGACGTGGAGAATGACTGTCGTGCATACCACGTCTGCCATCCT
CTTTACACGGAAAATGGAGCTTTGCTTGATGTGGCTCACTTCTCCTTTATGTGCGGCATG
AACCTTGTGTTTAGCCAAGACTCGCTCACCTGTTCTCATCGCAACGAAGCCTTCCCCTGT
GACCAGGCGCCTTCCCTCTACGAAGCATCCAATTCAGATTTCGGTGTTACAACAGAGAAG
GGGGGAGAAAGGAGTGCTAGGTATGACGAAGACGAATCGGGAACGGCGTCTGAAGAAAGA
AATTCTTAA
>c74045_g1;orf1 len=2787  frame:2  start:377  end:3163  PREDICTED: similar to Glu-RA [Tribolium castaneum] &gt;gi|270014678|gb|EFA11126.1| hypothetical protein TcasGA2_TC004727 [Tribolium castaneum]
CTGCCAAATCCTGAAGGAACAAGATACCCATGTGTTAACAGTACAAACGCTCTCTTCGCC
GGCCCAGACGAGCGAGGTCTAGCGGAGCCTGAGGCCAGGAAGATGTCTGCCCACAGAAGG
GTGGAGGCGACAGTTCTGGCTTGGGCTTGGATATCCTGGATGGCCTCCATCGCGCTCTTC
ATGGGTCAGATCAGGTCGGAGGTCGCGGCCACCGGGGTGCAGCTGGACGGCGACCTCATC
CTGGGAGGCTTGTTCCCCGTGCACGAGAAGGGGGACAAGACGCCGTGCTCGTCCGCCGTG
TACGACCGCGGGCTGCAGCGCCTGGAGGCCATGCTGTACGCGGTCGACCTGATCAACAAG
GACCCCGTCCTCCTGCCCAACATCACGCTGGGCGTCCACATCCTCGACACCTGCTCTAGG
GACACCTACGCCCTCAACCAGTCGCTGGAATTCATCCGCGTGTCGCTGGACGCGCTGGAC
ACCTCCGGGCTCGAGTGCTCGGACGGGAAGGAGCCGCGGGTCAAGTACCGAGCCAAGCCC
GTGCGCGGCGTCGTCGGCGGCTCCTACTCGTCCGTGAGCCTCCAGGTGGCCAACCTGTTC
CGCCTGTTCCACATCCCGCAGGTGAGCCCCGCCTCCACCGCCCGGGCGCTCTCCGACAAG
GACCGCTACGAGTTCTTCGCGCGCACGGTCCCGCCGGACACCTTCCAGGCCATGGCCATG
ATGGACGTGATGCAGCTCTTCAACTGGTCCTACATCTCCACCATCTACTCCGAGGGCTCC
TACGGCGAGTTCGGCATCGAGGTCATCCACAACCTGGCCGGCGCGAGGAACATCTGCATC
GCCGTCTCCGAGAAGATCCCGCACAACGCCGACCACCGCCTCTACGAGGACATCGTGATG
AGCCTCCTGAAGAAGCCCACGGCGAGGGCGGTGGTCCTCTTCACGCGCGCCGAGGATGCA
AGAGGAGTCCTGGCAGCCGCCCACCGCCTGAACCTGACGTCCCACTTCCACTGGATCGCG
TCGGACGGCTGGGGGAAGCAGAGTCACCTGGTGGAGGGGCTGCAGGACGTGGCTGAGGGC
GCCATCACCGTCGAACTCACGAGCCAGCCGGTGAGAGGCTTCGACGAGTACATGGCCTCC
CTGACACCGACCAACAACATAAGGAATCCCTGGTTTAAGGAATATTGGGAGACGTTCTTC
GGCTGTAAACTAGGTCCTCCTGGCAGTGACCTGAGTTGCCCTCGTAATCGAAGAATAACG
AAAGAAGCTGGGTATCAACAGGACCCTAAGGTCCAGTTCGTGATGGACGCCGTCTACGCC
TTCGCCTACGCCCTCTCGGACCTCCAGCGCAGCTCGTGCCCGGCGGAGAACCACGTCTGC
GATGCCATGAACAGCTACGACGGCGGCGCCTTCTACAGGGAGTACCTCCTCAACGTCTCC
TTCAAAGGTGTGGTGGGGTCACAGGTCAAGTTCGACGAGCGTGGAGATGGTCCCGCCCGT
TACACCATCTACAATTTTCGAAAGATTCCCGGGACGACCAGCTATAACTACAGCGTGGTC
GGGACGTGGTACAGGGAACTGAACCTGAACCTGAGTGAGGTCTCGTGGTCTGGCAACACT
TACACCATTCCGACGTCCGTGTGTTCGCATCCTTGCCAAGTCGGCGAGATTAAGATTATG
CAACAGGGCGACACGTGCTGCTGGATCTGCACGCCGTGCAAGGACTGGGAGATGATGGTG
GGCGAGTTCACGTGCAAGGACTGCGGGCCGGGGCGCTGGCCGTACGAGGACAAGATGGGC
TGCTACGACCTGCCCCACAAGTACATGGCCTGGACGTCCATCTTCGCCCTCGTCCCCGTC
GCCATCTCCTGCCTGGGCATCCTGCTCACACTCACCGTCATCCTCATCTTCTGCCGCCAC
GACGACACGCCCATCGTGAAGGCGTCCGGGAGGGAGCTCTCCTACATGCTCCTCTGCGGG
ATCCTCATCTGCTACCTCAACACCTTCCTGCTGCTCGCCATGCCCGGGATGGTCGTGTGC
GCCCTCCAGAGGTTCGGCGTCGGCTTCGGCTTCTCGATGATCTACGGGGCGCTCCTCACC
AAGACCAACAGGATCTCCAGGATATTCGACTCCGCGTCCAGGTCAGCGCGCCGACCCGGG
TTCATCAGCCCCAAGAGCCAGGTCATCATCACGTGCTCTCTTGTGTCCGTCCAGGTGGTG
GCAACGGTGGTGTGGCTGATCATCGAACCCCCAGGAGCCAGGTTCGACTACCCAACCCGC
GACCAAGTGATTCTCAAGTGTAGGATCAAGGACTCTTCGTTCCTGCTGTCCCTCGTCTAC
AACATGTTCCTCATCACCACCTGCACCGTCTACGCCGTCAAGACACGCAAGATCCCCGAG
AACTTCAACGAAAGCAAGTTTATAGGTTTCACGATGTACACCACCTGCATCATCTGGCTG
GCCTTCGTTCCCATCTACTTCGGGACGGGGAACTCCTTCGAGGTCCAGATAACGACGCTA
TGCATAGCAATATCCTTATCAGCCTCGGTGGCGCTGGTATGCCTCTACTCGCCCAAGATC
TACATCATAGTCTTCCATCCCGACAAGAACGTGCGAAAACTCACTATGAACAGCGCCACC
TACAAGAAGGGACCCACTGCCTCGAGCGCCGTCTCCGTCAACCACGGGTCGGAGGGGGTG
AAGCTGCACACGGTGCCGGCGACGCCCTCGCGCACGGCCACGGAGGGAGGCAGCCAGGGG
GCGACGGAGAACGAGGCTCTGCTCTGA
>c59693_g2;orf1 len=1383  frame:3  start:147  end:1529  PREDICTED: dipeptidase 1-like [Nasonia vitripennis]
TTGCGGTGCAACGAACACTTTCCTGCGAATGTGACACGAAAAAAGTATATGAATTTCAAA
TGGACCGTGGTCGCCACTGAACCAGCAACGTGTAAGGCAATATCGGCAGTGATGATCACG
TCGGGCGCAGCGGCAGTGACTGTAGTGGCACTGGCACTGTTGGCGATCCAGGAGAGCAGT
GCCACGCCGCTTCCTGTCCGGGTGTCGGCGAAGGCGAGCTACAAGGAGAGGCTGGCGGCG
GCGCGGGAGCTCCTGCGGGAATCGCCGCTCATTGACGGCCACAACGACATGGCATGGAAC
CTCCGGATGTTCCTGCACAACAAACTCCACTCCTTCAACCTCTCAGCCGACCTCGCGCAG
GAGAAACCGTGGATGAAGTCTTCCTTCTCGCACACGGACCTGCCTCGTCTGCGCAGGGGC
CACGTCGCAGCGCAGTTCTGGTCCGTGTACGTGCCGTGCGAGTCGCAGTACCTGAACACC
GTGCAGCTTCTCATGGAACAGATCGACGTCATCAAGCGAATGATCGCCGCCAGCCCCGAG
GAGACGACGCTGGTCACGTCCCCAGCAGGCATCGAGGCTGAATTTCACAACGGGCGTGTG
GCGAGTCTCATGGGCGTGGAAGGAGGCCACAGTTTAGCGAGCAGCATGGGCGTCATGAGG
GCTCTGTACGACCTAGGCGTGCGATACATCACCCTCACACACAAGTGCCACACACCTTGG
GCGGAGTGTTCAGAGACCGAGGGAAATGCGCCCAACGCCCGCGGTCTCACGCCCTATGGA
AAGGAGATGATCCGGGAGATGAACCGCGTCGGGATGATGATCGACGTCTCCCACGCGTCA
ACCCGGACGGTCAACGACGTCCTGAGGACCTCGCGGTCGCCGGTCATCTTCTCCCATTCG
GCGGCGAGACACATCTGCGACCTGGAGAGAAATGTCCCCGATGACGTCCTGAGGTCTTTG
GCTATCAACGGCGGCATCCTGATGGTCAGTTTCTTCAACGGGTTCCTTACATGCAACGAC
ACGGCCACTCTGCAAGACGTAGTGGCCCACATCAATTACGTAAGATCGGTCGCGGGCGTC
GACCACGTGGGGCTAGGCGCTGGTTACGACGGCATCAACAGGACTCCCAAGGGCTTAGAG
GACGTCTCGAAGTACCCGGAATTATTCGCCGAGCTCCTCCGCGATCCCACCTGGAGCATC
CTGGACCTGAAGAAGCTGGCGGGGCTGAACATGCTTCGGGTCTTCAGGACGGTGGAGGAA
GTGAGCGAGGACATGGCGGACGAAATACCATCAGAGGAAATCATACCCATTCACGACATC
GACACCCAGTGGCCCTGCAGGTACAAGTTCGCCAACGTCGACCTGGAGCGATCGAGGAGG
TAA
>c74510_g1;orf1 len=318  frame:3  start:1515  end:1832  ciliary dynein heavy chain, putative [Pediculus humanus corporis] &gt;gi|212511129|gb|EEB14162.1| ciliary dynein heavy chain, putative [Pediculus humanus corporis]
GGATTACAAAACCACCCCTCTTGCCTCTTTCAGGTGAAGCAGACCCTGGACGAGATCCTG
GAGAAGCTGCCCGAGGAGTTCAACATGTCCGACATCACGGGCAAGGTGGAGGAGCGGACG
CCCTACGTCGTGGTCGCCTTCCAGGAGTGCGAGCGGATGAACCTCCTCATCCGCATCATC
CGGATGTCTCTCAAGGAGCTCGACTTGGGCTTCAAGGTAAGAGGGAGTCTCTGTTTTTTT
TCATTATTAAACTACTATGTTTTAATGTCTACATCCTTATTTATATGTTCGTTCCTATAT
ACTAAAGTATGCCGGTAA
>c74510_g1;orf2 len=315  frame:2  start:293  end:607  ciliary dynein heavy chain, putative [Pediculus humanus corporis] &gt;gi|212511129|gb|EEB14162.1| ciliary dynein heavy chain, putative [Pediculus humanus corporis]
CTTTTTCGTCACCTGCCACAGGGTATCCTGGAGTCCGCCATCAAGATCACCAACGAGCCG
CCTCGGGGCATGCAAGCCAACCTCCACAAGGCGCTCAACAACTTCACGCAGGAGACGCTC
GAGATGTGCTCCAAAGAGGCCGAATTCAAGTCCCTCTTGTTCTCTCTGTGTTACTTCCAC
GCATGCGTCGCGGAGAGGAGAAAGTTCGGGTCGCAGGGATGGAACAGACCCTACCCCTTC
AACACCGGTACATTCGGGGACCAAAGTGGCTATCCTGATATTAGAGAACATAAAAAATTA
AACTCGTGTCTCTAA
>c74510_g1;orf3 len=225  frame:1  start:655  end:879  ciliary dynein heavy chain, putative [Pediculus humanus corporis] &gt;gi|212511129|gb|EEB14162.1| ciliary dynein heavy chain, putative [Pediculus humanus corporis]
CGATATATATATACATATAGTCTGTTTCTTTCAGGCGACTTGACCATCAGCGTGAACGTC
CTATTCAACTACCTGGAGGCGAACAGCAAGGTTCCCTGGGAGGACCTCCGCTACCTCTTC
GGGGAGATCATGTACGGGGGCCACATTACGGACGACTGGGACCGCAGGCTGTGTCGCACG
TACCTCGAGGAGTTCCTGCACCCAGACCAGGTAGCTGCGAGATAG
>c97708_g1;orf1 len=210  frame:2  start:2  end:211  unknown [Dendroctonus ponderosae]
TATATTTCAAGCAGATGGGAGAAGTCAAAATCGGAAATGCCTGTTGCGACTTTAAAGATT
GCTAAAACTTCTGGTCAGAAACCATCGGTTTCTCTATCTCTCACAGAAGAAGCAATGAGA
CTAGAAAGTGATTTGATACCAAAAGACTATAAGATGCTTATTACTCCTATTCAAAATCAG
TCACTTGGTGATTTTTATGAATATCGGCGG
>c124940_g1;orf1 len=270  frame:-1  start:271  end:2  dnak protein BiP [Tetrahymena thermophila] &gt;gi|89290510|gb|EAR88498.1| dnak protein BiP [Tetrahymena thermophila SB210]
CCGGTAGTTGGTATTGATTTAGGAACAACATACTCTGTTGTTGGTATCTATCAGAATGAT
AAGGTTGAGATTATTCCCAATGAGCTCGGACATCGTATTACACCATCAGTTGTATCGTTC
ACAAGTGAAGGACGTGAAACTGGAGACTCGGCGAAGAATCAAATGGATAAAAACCCAGCG
AACACCATTTATGCAGTAAAGCGTTTAATCGGACGTGACTTCACTGATAAAACTGTTCAG
GAGGACAAGAAGATTCTGTCTTATAAGATT
>c71962_g1;orf1 len=2151  frame:3  start:24  end:2174  PREDICTED: synaptic vesicular amine transporter-like [Oryzias latipes]
ATGAACACAATGGAGAAAGCAAGAATTGGCAAAGATTACGATGACGGGGAACAGGTGGAC
GAAGACGAAGGAGGGAGACAGACGAAATATGAGAAAAATTCTCTTATTCTTGTTACTCTC
GAACATTCGACGCTCGTGAAAAGGATGCTGAAGCGGAAGGTGGACATGAAGGGCTTCAGG
GAGGAGGTGGAGAGGCTCAGACGAAGCAGATTAATCGTGATCTTGATCGTCTACTTCGCT
CTCGTCTTGGACAACATGCTGCTGACGGTGGTGGTGCCCATCATCCCCGACTACCTGTAC
CGCCAGGAGACGCAGACGCAGTCCCTCCTCGCAGCAGAAGGCCCCGCCACGCCCATCCCT
CCCCCGCCCGCCCCTCCGCTCCCCACGCCCACGACGAGGAGCGAGGGGCGGCTCTATCCA
GGGGCGCGAGAGACCCCTCCGAACCCAGCTCCTGAAGGGGGGAGAGCGAGAGAGGATCCC
GAGGGACCTCCCGTGCCTGCTTCCGTCGCCGAGGTCGCAGGGGACGGGTCCGAGGCGCTG
CCCTTCGCCCTCCTGCAGGAGAGAGGAGCCGAGGGCGAGGTCGGGAGAAGAGGGTTCCAT
CGGGTCAAGAGAGGTCATGCTCCGCCATCGAGGGGAGGGTTCTCGGCCACCCAGAGACGC
GTCGCATTCCTCCAAAAGGAATCGAGAGACAGGTCCATGCCAGCCGCCAGCCACAGCCGT
CGCGGAATGGCCACCAGACCTCCCAGCCACGATCCCGGTGTCCACAACCACACCCTCCCC
CCTCCCCCGACGCCCCCCGGAGGCCGAGAACCACCCCGGGAAGTCCTACTCGACGATTCC
CCCGAGGAAAGTCCTTCAAGAACCTCGGAGACGCCACAAGAGGACCCCGACCCAGAACCG
AAGACCCAGAGCAACGCCACCCAGACCGCAGCCGAAGCCGTAGCCACGCCGCACGACATC
ATCAACGAGAACGAACGCGTGGGCCTCCTGTTCTCGTCCAAGGCCTTCGTGCAGCTGCTG
GTGAACCCGCTGGTGGGGCCTCTGACCGCCCGCGTCGGGTACTCGGTGCCGCTGGTCGCC
GGGACGCACGTGCTCGTCCTCTCGGCGCTGATGTTCGCCTACGCAGAGAGTTTCTCCATC
ATGTTCCTGGCAAGGAGTCTGCAGGGTATTGCGTCATCGTGCATTGCTATTGCAGGCCTG
GGCATCGTGGCCGAGTGCTACCCCGACGACGGCGAGCGTGGGCGTGTGCAGGGCCTGGTG
ATGGGCGGCATCGCGTTGGGCGTCCTGGCTGGCTATCCCGCGGGCGGCCTGCTCTACGAC
TTCACCAATTCGAAGACGCCGCCTTTTCTTCTGGTCGGGGGGCTCGCCGTGGTGCTGGCA
GTTGTCCAGTTGGCGGTTCTCAACCCTAGGCCTGTGCCGGAGCGACTCGTGGCAGCGACG
CCCATGAAACAACTTCTTCGCGACCCGTATATACTGGTGACAGCGGGTGCCATCATGGTC
GCCACTTCCGCCATGGCTGTGCTGGAGCCGTGTCTGCCCATTTGGCTGACGGACACGCTC
CATCCAGAGACATGGCAGCTGGGCACGGCCTTCATCCCCGACAGCGTGGGTTACCTGCTG
GGCACGAGCTGCACGGCGGGACCAGCTTTCCGTGCCGGCAGGTGGAGGGTGGCCATGTGC
GCCCTCGCCCTCGTCGCCCTCGCCGCCGCCACGGTACCCGAGGCTCGCTCCATGCTGGCA
CTCTCCGGCCCCCACCTGTTCCTGGGCCTCGGGGTGGGCACCGTCGATGCCACGCTGATG
CCCCTCCTGGCATCCCTGGTCGACAGCAGGCACGCGGCGGACTATGGGGCCGTGTATGCC
ATTGCGGAGGCGGCGGTGGCACTGGCCTATGGCTTGGGTCCCCTGGTGGGCGGAGCCATC
GTCAAGCGCATCGGCTTCCCTTGGCTCATGCGCTCAGTCGCCATCGTGAACCTGTGTTAC
TGCCCGCTGCTGCTCCTCCTCGCCTCCTTCGAGCACGACCCGGGCGAGGCGCAGGCGATC
CTCATGGCCGCCCCCGACCCGGCTGACTACCGGGGCCACGCCACCTGCCCCGTCCAGCCC
CACGAGTCCTCCCTCAGGTACCAGAAGCTCTTCGACGAGGAGGAGGACTAG
>c80709_g1;orf1 len=1644  frame:-2  start:2267  end:624  PREDICTED: hypothetical protein LOC100487810 [Xenopus (Silurana) tropicalis]
TTTCCTGAAGGAAGGAATCGCAGCCGGAAGTCACAAAGGCAGAAATCTATTCGGGTGGCG
TGGGGAGAGCAAGCGGGAGTCCCCAGTGCCACTCCCTCCGAGAGGACGGATCCTGACGGC
GCTCCGCAGGCAGGCGCTCGCTCGCATCCCCGGCCTGAGGCGTCGCAGCGAAGGCCAGTT
GCTGGAGCCATGGAGGGCGGCCTGCGAGGCTGGGTCGAGAGGAACAGCGTCCCCGTGAGG
AGAGAGAGCGGGTTCACGGTCCGCGAGCTGAGGACGAGGACCGTGCTGGACGACCCGACG
AACAAGGTGCGGGTCCTGGGCGTGGGCCCCGAGAACGGCGGCGAGGTGAAGAAGGTGCTC
CTGCTGGGAGAGACCGGCAACGGCAAGAGCCACCTGTGCAACGCCCTGGTCAACAGGGTG
TTCGGCGTCGGGCTGCGCGACGACGTGCGCCTTCAGCTGCGCGACCAGATGGACGAGGCC
GGCAAGAGCTCGACGCAGAGCCAGACGGAGTACACGACGGCGTACGTGATCTACCGGCAG
GAGGGCATGCCGCGCGGCCACAACTTGATGGTGATCGACACGGCGGGCGTGGGCGACACG
GGCGGGCGCCTGCGGGAGGAGAGCAACGAGCGGCAGTTCCGGCGGTGCTTGGCCGAGCAC
GCCTGGGTCCGGGAGCTGAGCAGCGTCGGGCTGGTGTGGAAGGCCAGCGACCACAGGTAC
GACCAGAGGAAGAGGGACGTCCTGGGCAGGCTGAAGGGCCTCTTGGGCTACGACGCGAAG
CCAATAACGGACATTCTGGTGACGTTCTCCACCAACGGGTCTCGAGACGCCTTCGACATC
ATGAGAGAAGCAGGCGTTGGCTTCCACGGGGAGTTCCTCTTCGACAACGGACCTCTGTAC
AAGGGTTGGCCCCAGGATGCGATGCGGAGGAGGAAGCTGGAGATGGAGTGGGAGATGATG
GAGGAGAGCCTGGATGGGTTCCTGGAGGCTGTGAGTGAGAGGAGGGCTGTTGAGCTGACG
GCAACAGTGGGGCTGATTCGGTCGCAGTTCGAACTGGAGGACACCAACGCGGAGCTGCAG
GCCCTGTGGGAGCAGGAGGACGAGCTGCGGCAGACCATTCGAGAGCACGAAAGGAAGCTG
TGCAGACTCGACGGCAAAGAGAACGAGGTGGACTGGGACGAAGTGCGGGCGCTGGACAGC
AGCAGGGAAGAGCTCGTGTTGGAGAACGGACAGCACTGCCACTACTGCCCCGAGTGCGAC
AAGGTGTGTGTCCCTTCGTGCTCGAAGGACCCTGACGGAGAACGGATCACTGAGGTTGTT
ACAGGTGTGATATCAATTGGGATATTTGGTATTACGCGTGCATTGGGTTTGCCCCAACCC
CTCTCTTGCTCAGAATGTGACCATCTTCCCGTTATCCACCACTTCAATCGCACAATCCTA
GTCAAACACGCCACCCGGAGCCAGAAGGTAGAGTTGGCCAAGAAATCTCAGTACAAAAGA
GTAATGCAACAGAAAGCTGACATTCGAGCCGATATTGGGGCCTACAACGCGCAATTAAAA
GAGGTCGAGAAACAACACGCGAGAACTACGACGAAGTTCAAAGAGCTTGAACACCGAATC
AGTCATTTGAAATCTGGAAACTGA
>c93316_g1;orf1 len=396  frame:1  start:1  end:396  hypothetical protein [Amblyomma maculatum]
GGAAGTCTTTATAGGATATTTATCAACCTGAATGAATACATTCCAATCAGATATGGGGTC
AAGTACGGGCTGACCTTCGCTCTGCCTGTCCACGTTGGACCGACACCTATATCTCCAAAG
ATTTTAGCGCCAGAGTACCATGGATCCCCTGACGGTCGCTACAACATGGTAGTGTCCCAC
ATTCAGTTCAGTAAGGCAGGAGCAAAGCAGGTGATGAAAAAATCAGCCAAATATGTCGCA
ATAGTACGGGAACCAGCTGCTCGCTTTGAGTCCATGTGGTATTTCGCACAATATGAAAAG
AAACTTGGCATCAACCTTACGACTTTCATCAACGCATCGCATCGTACATATAAGCAAAAT
GGTAGACTCAATATAATTGCGAATTATTTTGGAGTC
>c73685_g1;orf1 len=1371  frame:-3  start:2317  end:947  PREDICTED: open rectifier potassium channel protein 1-like [Metaseiulus occidentalis]
ACAGAACCGTACAAACGTTCGCTGTCCATTGAGGCGAGAAGAGAGGAAAGAACACACCTG
GAAAAAAGGAGAAACTCACACGCGCGAGAACCGAGTACTCTTCTCCAACTTCTTTGCAAT
TCGTCTTTTTTTATCCCTAAGATGGAACTCCGCCAGTCTCTCCTCTTGTGCCTCGTTTAC
GCTCTCTTCCTCGTGTTCGGCGGCGTCGTGTTCATGTACCTCGAATACGAAGTAAACGTT
ACGGAGCCTTATGAATGGACAAAACTAAAAGCGTTCGCGTTGAGTGAGGAGGCGCCGAAG
GACGAGGACGAGCTCATAGCGCTGGCGACGTGGCTCCCGAGGAAATGCGCCGAGGTCACC
AATGCGACGATTCAGAGCCTGATTGCGAAAGGATCCCAACCAGATGCGGTGGAAGAGGCG
GAACACCTGTGTCCACACCTGCACCAGGTGGACGTGAAATACATGATGTCCTTTATTGAA
TCTCTCTACTTTTCCATGACCGTCATTACTACGATCGGTTACGGTTATCACTCCCCAGTA
ACAACATCAGGGCGAGTCGTGTGTATGATATATGCTGTTATAGGCATTCCCCTCACTGGT
ATTCTGCTGGCGTGGACGTCCGACTTCTTCGGTGAACAGCTCTTCAAACTGTTCAAGGCA
AAGCTGGACGCGAAGAAGCAGCAATCCAAGATGATCATCGCTCTCTTCACCTTCATCTAC
ATCGCCATCGGCTTCGTGGTGTTCATCTTCATTCCGGCTGTGATTTTCATGGTCATCGAA
GACTGGTCGTACCTGACTGGAATCTATTACGCCTTCATCACTCTCACAACTATCGGCTTC
GGAGACTTGACAACAGGGACGCAGGTCGAGGGCTGGCCCCTGTACGCGTATCACATCTGC
GTGATCCTGTGGATCGTGATCGGGCTGGGCTACTGGGTCATGGTGGCCAACTTCATCACG
AAGGCGCTCAAGTCCAAGCGCCTCCAGAGCTCCGTTCTTCGGAGCGCCGAGGAAATGAAG
AAGCTGATGCAGCAGATGGGGATCAAGAACCACGACCCCAGGTTCCTTCGCCAGCATTCC
AAAGCCACCCTCAACTTCATGCTGCAGCTGAGCAACATCATCGCGGTGCAGGGCGGCGTG
GAGAACGGCAGCCTTGGCGACGACGCGACCGACTCCCCGAGCACCTCCTCGCCGCCCACG
AGTCCCACTTCGCCCTTGGGGATTCCGGGCATCTCGGCGCTGTTCGGGCCGGGGATGAAC
CGCGCCGCCCCCTTCTCGCAGCTCATCGGGCCCCTCAGCCGGAGAGTGGAAATCTCCGAC
AGTAAATATTCTGAAGAAATGACAGCCCTTACTGTCCCATGCAAATCCTAG
>c41128_g1;orf1 len=519  frame:2  start:2  end:520  14-3-3 zeta [Artemia franciscana]
TTGTCAGTTGCCTACAAAAACGTTGTTGGAGCCAGACGAAGCTCATGGCGAGTCATTTCA
TCTATAGAACAGAAAACTGAAGGCTCAGAAAGAAAGCAACAGATGGCTAAAGAGTACCGA
GAAAAAGTAGAAAAAGAGCTTAGAGAAATTTGCTACGATGTATTGGGTCTGTTGGATAAA
TTCCTTATTCCAAAAGCCAGCAACCCCGAGTCAAAAGTGTTTTATTTGAAAATGAAGGGT
GATTATTATAGATACCTCGCCGAAGTTGCCACCGGCGATACAAGAAACACTGTTGTGGAC
GACTCACAGAAGGCTTACCAAGACGCATTTGAGATTAGTAAAGCCAAAATGCAGCCGACA
CATCCCATTCGGCTTGGCCTGGCCCTCAACTTTTCAGTATTTTACTACGAAATTCTCAAC
TCCCCTGAAAAGGCCTGTCAATTGGCTAAACAGGCCTTTGACGATGCCATCGCCGAGCTC
GACACATTAAATGAAGACAGCTACAAAGACTCCACCTTG
>c81020_g2;orf1 len=477  frame:1  start:52  end:528  troponin C1 [Litopenaeus vannamei]
TTCTCGCCGCCTCACCCAGACACAATGGACTCCCTTGACGAAGAGCAGATTGACACCCTC
CGCAAGGCCTTCAACTCCTTCGACACCGAGGGCGCTGGCTCCATCAACGCCGAGACTGTC
GGTGTCATCTTGAGGATGATGGGCGTCAAGATCTCCGAGAAGAACCTTCAGGAGGTCATC
GCCGAGACTGACGAGGACGGCTCCGGTATGCTGGAGTTCGAGGAGTTCGCTGAGCTCGCC
GCCAAGTTCCTGATTGAGGAGGACGAGGAAGCCCTCAAGGCCGAGCTGAGGGAAGCCTTC
CGTATCTACGACAAGGATTGTCAGGGTTACATCACCACCGACGTCCTGAAGGAGATCCTG
GTCGAGCTTGACCCCAAGTTGACCCCGACTGACCTCGACGGCATCATTGAGGAGGTCGAC
GAGGACGGCTCCGGCACTCTCGACTTCGATGAATTCATGGAGATGATGAGCGGTTAA
>c30288_g1;orf1 len=393  frame:1  start:1  end:393  hypothetical protein PHYSODRAFT_246627 [Phytophthora sojae]
GATTTCCGCTCGTTGCGCTACCCAGGTATCATTTCCTCGGAGGCCTGGCCAGGCGGTGGC
ACCACTGACTATGCAGTGGAGATTTTTTATGATGCGCTCAATCACGGCAAGTACAAGTGC
[truncated: 26,993,959 more chars]
