# Supplementary material for: Transcriptome analysis on the exoskeleton formation in early developmetal stages and reconstruction scenario in growth-moulting in Litopenaeus vannamei
Source: Sci Rep. 2017 Apr 24;7:1098. doi: 10.1038/s41598-017-01220-6 (PMC5430884; doi:10.1038/s41598-017-01220-6)
Supplement: Supplementary file 5 — Table S3_ESTScan [file 41598_2017_1220_MOESM5_ESM.txt]

Table S3 Full-length coding sequence (CDS) prediction result (the ESTScan part). It includes the gene ID, start and end of CDS sequencing; the descriptions are shown. The results are stored in fastq format.

>c135796_g1; len=210  start:1  end:211
CAGAAAGGAGAAAAAGAGGGAAGGGAGATGAGAAGAGAGGAGAAAGATGATGCTGAAGGG
GAAGAGAACAGAGGAGAAAGGAAAGCGGAAAGAGGAAGCAAGGAGAGCAACGAGGCCACG
GACGGAGGGAACAAGAGAGCAAAGGCGAAGAGAGGAAGCAAGGAGGGCAACGAGGAGAGC
AAGAGAGCAAAGGAAATGGGAAAGGCTCGG
>c74600_g1; len=549  start:976  end:430; minus strand
XXCGCAACTCTGAAGATGAACGGTCGTCTCCTCATCGCCCTGGCCCTCGGCGCCGCCCTC
GTCAACATCGCCCACAGCATCATCCTTGTGGGCACTGGCACTGCGGCTGCTGCCACTACT
GTCACTGTCAGCGCCGCAGGTCTGGCCGCAGGCGCCGCTGCCGTGGGTGCTCTGGCCGTG
GGCGCAGCGGCAGCCGTGGCTCTGGCTAGGCGCGGAAAGCGCGAAGTTTCGTCCTGCCTT
CCCTTCTCCAGCCCCGAGATCTACTTCAGCATGGCCGCCAACTCCGACTTCCTCGACTGC
GGTCGCCGCTACGTCTGCGAGCTCGAAGCCACCGCCGACCAAAAGCTCGCCCACGAGGAG
CTCCTCATCCGCAACCTCTTCGGACGCAGCTCAAGCGCCATCAGCGGAGTCGCCGGAGGT
TTCTTCGCTGACGCAGGCAAGGTCGGTGCCGTCAATGGCACTGCCGCCTGCGCTCAGACC
TTCAGCAGCTGTCCCTTCGACAGGAAGGACATCTATCAGGCATTCAGGGAAATCCAGAAC
GCTGCCTGA
>c40382_g1; len=228  start:1  end:227
GAAGACGGCGCCAAAGCCCCCTCCATTTCCAAGGCCAAGAGGCAGTCCCCTAAACGCACC
CCGGAGGAGCCCCCGCCCGCGACGCCCACCCCCAGTATCCAAATCAAGATCTCGAGCGCG
GAGGAGACGCAGGCGGCCXCTCCCGCCTCCTTCGGTCCCGGACCATCCCTCGGCGCCTCC
TGCGAGCGACAAAGTCCCCAAAGTCCCCCAGCAGACGCGGAAAACCAG
>c64412_g1; len=120  start:114  end:234
ATGAACCAGTTTTGTGGACAAGCTTCGTCTCTTGCTATGCTGTGCTATGTGGCATTTCCC
TCTCCAGTGGGTTATGCCTGGGTAGTGTTGGATGGCATTCAGGGCATTGGGGTGAAATAG
>c80831_g1; len=1851  start:317  end:2166
ATGGCCGAGCGCGATGGCCCACGACCTCCCCCGCCAGACCCACAGGCCCTCCCAGGCGAC
CGCCCCAAGGGTCTCCTCAGCCTCCTCGACGCCCTXCAGGGACCTCCGCAACGACCCACT
GAGCCTGTAGGACCCCCAAGGCGTCCCCTCGGGCCGCTGCAGCGACCCCAGCAACCCCGA
GAGCCCGAGGTCATCACCGCCCCGTCTCTCCCTCGCCTTCCCGGCCAGATTCCCTCGGAG
GTTCGGCTTCCGCTTCCCAAGAGACCCTTGCGAATCGTCACCACCGGGGCCCCGCCTCAG
GAGACCAGCCTCGGGGACTCCTTCGCCCAGAACTTCGGCTTCGATCCTTCGTCGATCGTG
TACGAGAACGACTTCCGCCCCGTCAGGCAACAGGGCGCCTCCCCCGTCCTGGCCTTTGAG
GTGTCCTCTTCTGACATCCAGCCAGTGAGGGTGAACCCAAGGCCGCCCGTGCCGCACTTC
GACGACGCCCTGCGGGTCCGCGGACCTCTGGCCACGTTAGGTTTGCTCACAGACAXCATT
GAGGTCGACGACAACGACGACAACAATGACAATGACTATTCAATCAGCCTTAACAAGGGG
AAGCTTCCTAACGATGTTTTAGAGCCCGTTTTTCACCCCTCAGTGCCCTTTAGCGAGAGC
CTTGAACCACCTCCGATGCCTCTGCCAGTGCCAATGGTGCCTGTTGTCCCCCTGCTCGGG
GGTGCCGCCTCTAACAGCCCTCTAAAACCCCGTAATCCGCCCCAAAAGCAGCATTTGCCA
GGCGCCCTAACAACCCTCAACAGCAACTGCCAGGGCGCCCTXAACAGACCCCCGCAGCCC
GTGGGTGTTAACCGCCTTGGGAGACCACAGAACATGCCACAAGGAAGACCACAGAACATG
CTACAGAGGAGGCCGCAGGGCCGGCCACAGGCCACGCCGAGGCCGAGCATACGACGCATA
ATTTCCCACGTTAGCCTCCCCGACAACCACCCCATCCCCGTCCCGCAGTTCGTGGGCCCG
CAGGCCCTCAGCCCCATCATCATCAGCCTCCCTGTATCCAAAGATGGCGAGGACATGGTC
GTGGCGGAGTCGGCTCAGGTGTTCACGTCCGACGGCACCCGACTGGCGCCCGAGTCCCTG
CCGACGCCGCCCGAGCTCACCACCAGACGCCGCGTCACGGGGGCCTCCATCACCAACCGC
CCGCAGGTGGTGCCCTTCCGAGGCGAGCTTCCGCCCCCCATCCCGGACAGAGTGCCGCAC
TTGCCGCAGTTCTCGCCGCAGACGCGACCGCAGAGCCGGAAGACCACGGTGCCGCCGCCG
CCGCTGCCGGCCGACCTCTCGCCCGAGATGATCCTCCCGCAGCAGCAGGACGACCCGAGA
AGGAGAGTCGCCCCCGGCCTGCTCCGCCACCAGGGGCTGTCGGCTGACATCGGCCAGAAC
CGAATCCTGGCTGTGTCCGACTTCCCGACGACTGCCGCGGCCTACGCCCCGACGCGCCCG
CCCACGACGCCCCGCACGGCCGCCTCCGCGTCAGAAGCCAGTAACAGGACGAAGCTTACA
ATCCTGAAGGATGTCTGGGCCATCCTCACGCGCGACAACCCGAGCCTCCGACCGGAGCAC
CCGAGGGACGACGCCCACCCCGACCACGCCCACGACCACCTCGACCGACAGGAGCGGCGG
CGGAGGGACGCGACGGAACCCTTGAGCGCCGCCGACCCTCCGGCCGAAGCCTCGGTCGGC
GCCGCCACGCGCGCCTTGTCGATTCCCATCTGCTCCGTCTTAATCGCCTTGCTCGCTCTG
GXCAAGGTAGAGCCGCAAGATCTGTCGCCGCTGTATTCCCTGGCCCGGTAA
>c8435_g1; len=300  start:316  end:18; minus strand
ATGAACAGTGAACCCTCATTCTTTGTGTCCATAGCCTTTAGGGAATATACTCAAGAXGAG
CCAATATTGCCAGATGAATTTCCAAGTTCTGTGAAGCTGGCCTCATCCTTACAAAATAAG
AAGTCCATTTATTCTCTTACGGAAACCTGGATAAAGCAGTTTGTAATATGGGCTTGCCAT
GCCAGATTTTCATCAGATTTGACCAAGGTCAGGTTCTCCATGTTGAAGGGGAATGAGGGT
TACTGTGTGGCCTTTCTGTACTTCCAAGACTTTCCAGATGTTTTTGCTTTACTCTTGTAA
>c126512_g1; len=75  start:1  end:75
GAAGAAGAAGGAGAAGATGAAGAAAAGGATGGAAAAAAGAAGAAGGAGAAGGAAAAGAAA
AAGGCCGTTGTGTAA
>c126478_g1; len=144  start:109  end:248
ATGGTTGACATCATXATCACATCATGGTTAGAGCATAATGATTTCTCATCACTTCATGTG
TGGTTGAGCCTGCTCTTGTTGGGCAXTGCCGAACAGTTTTCTTGCTTGGCCCTGGCGGTG
GTCATTGAGGAGAAACCGCCCGXX
>c3227_g1; len=51  start:97  end:147
ATGACTTGCCACAAGGGCACAAAGCTGTTTAAGGGTGATAAGACTCAATGA
>c132038_g1; len=222  start:1  end:223
XTGGAGATGGTGGTGGTGGAGGAGGTGGAAAAGGAGAAGGAGGAGGAGGAAACGAGGAGA
AGGCAAGGAGTAGGAGGAAAGAGAAGAGGCGAGGAGGAGGAAAAGGCCAAGACAGGGGAG
GGAGAGCAGAGGACTAGGCGGAAGGGAGAGAACGAGGAAAAGGGGAAGTTTAAAAATGAT
GAAGAGGAGCTGGTGGTGTCAGTGGGAGAGGATGATAAATAG
>c54803_g1; len=126  start:125  end:1; minus strand
ATGTCAAATAACGAAAAAGGAGACGAAATGAAGGCAAGTGCGGGAGAGGACTCGTCCCTC
CCCGCGCCCTCCCATCTGCCTCGCCCTCAGCCCCGCCTCACCGTCGCTGATCCCCGTCAC
GTGCGX
>c85226_g1; len=102  start:101  end:1; minus strand
ATGTATAACTACCGAAGGTGTCCAGATGCCCTACTGCTTAGCAAGACGCTACAGCTTTTC
TXCTCTCCGCTGCGCCGCCGGGATGAGGTCAAGAAGGCTGCC
>c133444_g1; len=132  start:1  end:129
XGCGGTGTTCACGTGGCCCCCTATGCGCGCCCGCCAGCCTCGCCCGCCGCCGXCGCCTGC
TTCCGTAACTTTCTACTGCTTTTGTGCCCCTTTATCGCCCTTATXAAGCCCACGATAAAG
GGAATTAATTAA
>c129027_g1; len=150  start:1  end:151
ACTGCTCAAGCCGACGCAAAGGCTCGTAAAAGTAAAAACTTCCGGGAAGGCTACGAGGAG
AGCCCCGAGGAAGCTAGACCCGCTTCGACCCATGGAACTCAACAGCAGGACATTCACGGG
TCTCTCGTTTTCTGCTTCTTTATGACTTGA
>c69176_g2; len=261  start:1  end:259
XXCATCAAGGAGACCACGGTGXTCGTGCAAGTGGTTCTGCACGTGGAGGGCCCACTGCAA
GACCCAGATCTGCTGCGCCTGATCAGGCTGCTGCGTGCCCTGCTCCCTCTGGATCTAGTC
CCCGAGTCTGCTGGTCGTGACCTGCTTCTTGGGGCTGAACTGACCTCTCGCTTTGCGCCC
TCGATCCTGTCCACGGTAGTCAAGCAAGCTGTTCTTTCAGCTTGGAAAAGACAATCCAAG
TTTCACTTTCACAGCATCTGG
>c84997_g1; len=114  start:231  end:118; minus strand
XCTCGCGGCCCCGCCCGTCGTCCGTCGCAGGTCAAGGAGAAGGGCAAGGAAGGTCAAGGC
AGGCCGTTCACCCCACCCACGCCCGATCTCAACGGCCGTGGCTTCAACGTGTGA
>c33349_g1; len=177  start:59  end:236
ATGACGACGACGGCGACTTCACCGCCACCTGAGCAGGCGGCTTCAGGAGGAACTGTCGCA
GCCGTAGTCATTGTCCTGCTTCTCGTTATGGTGGCAGCGGTGGTATCCTACAAGAAGGGT
ATGTCGCTGAAGCCTTCAGATTTTGCTGTGAGACGGTTTTCCGAAGACGCGAAGTGA
>c97234_g1; len=84  start:400  end:319; minus strand
XXCTTCGGCGTTCAGCGGATCCCCCTTCGCGAGGGCAGTTTCCCAAAGGCAAGCGCCTCG
GGACTGGCCTTCATCGAGGTGTAG
>c98132_g1; len=108  start:254  end:149; minus strand
XXCATTAAGGGAGGGGAGGAGGCGCTTCGGCAGGAGCTTAGCTTGGTAACAGGAACATCT
GGAGTTCTTCCACTGCTGGCCGCCAGATGTAATAAAGTTAGGGGGTAG
>c86868_g1; len=90  start:1  end:88
XXGGCAGGGGTCCTTCGTCAGGGCCTTTTCACTGGATTCCCAGACTTTCGGCTCAAGGTT
GGGCACGGCTGGGCCTGTGATCCCTCGTAG
>c79578_g2; len=600  start:2056  end:1460; minus strand
GGTCACAATCCAGCCATCACTCAGAAGACCGAAGCCAGAAACTCACCCTCATTTACTCAC
GACGTCGAGGTGACTCACACCCCAGCGCTCGTCCACTGCTCCCCGCGCCCTCGCACGCCC
TCGCACGCCACGCAGGGCTCCCCCGTGGXGGCCTCCCCCGGCGTCGAGGCCCAGGGACAC
GGAGAGGGACCCGGCGCTCGCTCCXCGACGCCCTCGCCGGCGGGGGCGGGAGCAGAGCGG
CTTCGGGGATCTCAACAGCTGATCACAGACTCCXCTTTGTTCAACAGCGCCGGCGATATC
TCCTCTGTTCAAAATTCCCTCGACGTGAAGCCTGTTCAAACACCTCCTTGTAAAGCAGCC
CTGGAGCGGGAGGCCAGGCAGGAGGCGGCGCAGGCCGAGTCCCGCCGCGCGGAGGATCCC
CAGCTGGCGACGGCGTCCCCGCAGCCCCAGCGCGCGCCCCTGACTGTCGATTCAGCCGTT
GTTCCTCCGTTGACCAGTGACGTCATCCAGGACCTGCGCAACGGATCAGCTGTGACTCTG
CATTACCAGCCCGCGCCGATCGCGCCCAACAAACAGGGCTCGAGGAAGAATTTCGTCTGA
>c83655_g3; len=129  start:173  end:45; minus strand
ATGCTAGAAATATGCTTCCGCCACGGCCTCCTCCGTCGGGAGAAAGCTGTATCCTCCGGC
CTAGGACCTCCTGCCGGACGCACCCTGCCTCCTTCACCTTCTGCGGCAAAGGAGCACCCT
CCTTACTAA
>c72171_g3; len=54  start:258  end:311
ATGGAGAATAATGATCATAAGATGATATTCCTGATGACAATTGTGATAGTATAA
>c106511_g1; len=441  start:439  end:1; minus strand
GCGCGCCGGCTGGTCCAGGTCCCTCAGAGTCTCAACCTGGCCAGCAACGGCGCCCTGGAG
GCCGAGTTCCTCCGCTTCTCGTCGGGCGCCAGCACCAGCAAGTGCGGAGACCCCCGCGGG
TGCCAGGCGTCCCTGGGGGGCTCCATGACGGAGGACACGGAGCTCTCGTGCGGGTCGACG
CGGTCCCTGGGCGACGAGGAGAGGAAGCCGCCGAAGCCGCCGAAGGACGACCGCGTGCGG
CCCGTCCTCACCGCCACGTCCCTGGCCATCTACACCAACATCGAGCAGAACGGCTCGCGC
TCCGGCACGTGCCTCCTGTGCACCACCGCCGTCTGCACCTTCATCGTGACCATGGTCCTC
GCCGTCGGCATCCTGATCGCGCCCAAGACGCTGGCGGTGAAGGAXGCCGCCGAGGCGGCC
GCTCCCGGACCCCCCGCCGCX
>c45830_g1; len=87  start:450  end:365; minus strand
XACTATTACTACTACTGCTGCTGCTTCAACTTCTACAATTGCTACTACTATTATAATTAC
TGTCATTACTACAACTGCTACTACTAA
>c135484_g1; len=168  start:1  end:169
GAACCCTTGCAGCTAGATGTCAAGATCCATGTCAAGGAAAAGTCTAGAGTTGAGAATCCA
ACACGCCTCTTTGACCCAAATATCCTGCTGGTGGAGGTCAACGCCCTCTTTTTCCGAGCG
GCGCCGGAGGTCATCAGCCGAGGACCATGTGCTAGAAAACCGGTATAA
>c83079_g1; len=246  start:243  end:1; minus strand
ATGTTTTCCGCCGATTGCGAGCCCCACGAXACCTCCTCCTGCCTCGGTCGCCGCGTCGCT
GCCTCACTCACGCATCCCTCCGAGCXGCCGGGAGCCTTGGCCGAGGGCGGAAAGGAGTCA
AAAAAGGGAAAAATCGTCACTGAAGAGAGGGAGACGATCTGCGTCTCGAGCGGCGTCAAG
GCCATCGATCCACAGXTGTTGCCAGACACACGTGGCGGCCGACCCTCGCCGCCGGGGGGC
GCACCG
>c11580_g1; len=219  start:282  end:61; minus strand
TGGCTGCAGTCTTCAAGGGAGAAGCTGAAGGTGAACACCAAAATATTGGAAATAATGGTA
TACAGCAAAGTAAGAGTGGATGTGCAAGTTATGTATGTTCAAGAGGACATAAAGGAAGTA
GTGAAATTGAAGTATCTGGGGGAAGTGAAGTGGCAGCTGGGAAAGAACAAAAAGCAGCTG
GAGGAAGTGGAAAGCAGTTGTTGGGGTGATCTGGGATAA
>c69300_g1; len=189  start:727  end:540; minus strand
ATGTCAGCAGACAATGAGGAAACCTCACAGTATCAGXTGGCCAGAGCCATGGTCAAAGGA
GAGGTGGGGGTCAAGAAAACCATTGAAATAAAAGTTAATAGGGTAGTTGATACAGGGGTA
AGGGGCAAGGCTCAATACCCCATXATTAGGGTAAATATCTTCATTGTGGCCATGGTGGGC
CTGATATAA
>c88370_g1; len=252  start:251  end:1; minus strand
XATCTGCTTGAGTCCCAAAATGACATCGAGACCTCTCACACACCTTCAAATTCCAATTCT
CCCGCTACCTCCACACTCAAAGTGATTGCCGATTCCATCTTCCTCCTACTCATATTCACA
CTACATCCCTTCCTTCTACTCCTTCCCAACACAACCTATCCCCCTCAACTCCGTCTACTT
CTGATATCCATCCTCCTCCTGCTCATATTCCCCCTACAGCCCTTTCTCCTCCCTCTCAAC
ACGGCCAACCXX
>c73804_g1; len=222  start:574  end:354; minus strand
ATGGGTCGTAGCATCTTCTGCACTTTCAAGAACGAGAATTTACGTAACGAGGAGGATGCC
GTXAATGATACGGGCATGATTTTGGCATGAATTGAGGCAACGGGATGCGCTGGAGAGGAC
GTCGTAATGATAAAGGCGATTTTGGCATGCTTGATCCATCTAAAAGCGCTCTTTGATGCC
TGTGGTTATTTGAAAGATGGGTTTAGTACCGTCGACGTCTGA
>c49479_g1; len=360  start:357  end:1; minus strand
XXAGCACAGGAAAGTGCAGAAGACCTGCTACAACTGAATGTGTTTTACCTCACAATGAAT
GTGGATGATGTAATACAGATCCCCAAGTATGATGATGCCTGGGCCCTCATGAGCAGTTTG
GGCGGCGCTCTATCCCTCTACATGGGGATCTCGATTTTCCTCCTGCTGGAAGTCGTGGAG
TTCCTGATCCACCTCATAGTCAACACCTACCTCTACGCCAGGGGAAGGTACCGTGCCCCA
AAACGGGACATTCCCCAGACCCCTTCGTCACCCTCTTCGTCAGATATCGTGTTCGTCCAG
CGGCTCTACAGTGCGATGGGCGTGAAGGAATCAAAGAAACAGCAGAATGAACAGCATCXX
>c70135_g1; len=477  start:123  end:597
ATGACTGACTTCTGTGGACAATTACAAGGAATTCAAATGCATTCCTGCATCCCAGCAATC
TTCATTGTTGCTTCTTGGTATCTGGAAAATGATGCTCCTTCCTCTCCAAAAAACAAGAAG
ATTCATTGTATAGGACTGCCAGCAAGTAACGACAGTAGTCGCTGGGTGATTCTGGTCCCC
TACCAGTTGCAGCTGGGCGAGATTTTTGGTGGTGGAXCCTTCAATAATCTGCTCGCCTTC
AGGGTCATGATTCAGGACTTCAGATCCTATGCTGATATXGAGTGCTTGGCCATCATTACA
GGGAATTTCTTCTCTTGCTTCTACGTGTTTTCTGAGGCCTGCGGCCAGGGAGCCCAGAAA
TTCTTGAAAACTTTGCACTGCCTGTTGATGACTAAGGTCAXCAAAGAGGAGGAGCTAGGC
CACAGTGTCAAGGAGGCAAGATGGAAGAAGTGGGATGCCGGCCACACATCTCACTAG
>c68481_g3; len=66  start:169  end:104; minus strand
ATGCAAGTTGACGACATTCACAGTGATATTGCTTTTGAGAGTATAACACTTCTGCTCATG
ATCTAA
>c122005_g1; len=255  start:1  end:256
XCTCTGCACAGCGGCGGCGGCACACCACATCACCAGCCAGCCGCACCCACGCACGTGCGG
CGCGACCAGGGGCGGCTGCACCTCACATACCACGCCGGGAGGGCCGAGGGCTGCGAGCCG
GCTCTAAATGGGTCCGTTTGGCTCCTTGGTCTCGCTTTACACTTTATCGCTTCATCGCAC
TTCTCGAACAGGCACCATCGCCAGAAGTGCTTCAGCATACGCAAGTCGGCGGCCCTTCTC
CTCACACCAGTGTAA
>c121267_g1; len=129  start:170  end:297
ATGGTCATTTGCCATGTTAXGGAAGAAGCCAAGGTTTTCTCCAAGCTTGACCTCCTGAAG
GTCTACTTTCAAGTACCAGTCTACCCAGAAGATATACCCAAGACGGCATTTCACCCTTCA
GGACTTACA
>c134912_g1; len=96  start:95  end:1; minus strand
ATGGGTGAAAGGGACGAGGXGGACGTGAGAGCAAAGGGACAGAGGAAGACAGAAGACGAA
AAGGGACGCAGCGAACGGCGAGTAAAGGAGGCGCGX
>c67260_g1; len=975  start:54  end:1028
GCGCCGTGCCTCCGCCTGACGCAGTTCCCCAGCTCGCCGCCCTCGCCCGCGGAGGACACG
GGCGGCCTGGTGACGCTGCACTCGCTGGGGTCGTGGCGCGACTCGGGCTACGTGCCCTCG
CCCTCGTCCGCCCACTCGTTCACCTTCTCCAGCGACGAGGACGAGCCCAAGTGGAGCCAG
CAGGCGGGGCAGGCCGGCGTGGGCGTGACGCCGCCCATCGCCATCCCGCACTCCCGCCGC
CGCCCCGCCCACCACCAGGCCATCCGGGAGGAGGCCACTGAGGGCGAGAAGGAGGAGAAG
CAGGAGGCGCCCGAGGACTGGACGCCCGTGCTGCGGGGAAGGACGCGCTCCTGCCCGGAC
ACCATGCGCCCCCCCGGCCCCCTGCGCGCGCCCGTGCCCCGCTTCCCGCCCACGCTCACG
CCCAAGCCCTCCCACGGCCGGAACTGGTCCACGCCCGCCACCACGCCCGACGGCCAGCCC
ATTCTCATGCCCACGCCCGCCTTCACGCCCACGCCCCTGGAAGCGCGGGCGGCGTCCTCG
AGATCCTCACGGGACGCGCTCATCGACCTGACGGAGGAAGACGGAGGAGGCGTAGGACAC
CGGCGACGCGTGCTGGTGCTGGCCCTCCCAGACCTGGTGGCCGACACTGAGGGCAGAGCC
AGCGGGTCGTGCACGCCCCCGTCCTCCGCCCACTCCCCCACGGAGGCCAAGGGCTXCACG
GGTGTCGTTCAGCCACGCCGTCAGCAACGCGACCGGCGGCGCTACCAGAATCCACTCCCG
GCCAGCTTGGAGCCGCCCTCGGGCTCTGTCTTTGACGTCACGCTGGAGGTCGAGTTGGGG
CAAGAGCTCAGGAGGATCGGCGACACCTTCCACCGAGCTCATGCTATGGCCATGAATGAG
GAAGCAAGTGTCTGGAGTCGACTGCGCAGGAGTTTTCGCTCCTCAGGCTCCCGCTCCACC
CTCACTACATCGTAA
>c12715_g1; len=456  start:454  end:1; minus strand
ATGCTGATCGGTTTCGCTGTGGTTGTGATGTTTTTGAGTGTTGTGGCGGAGGCTGGGCGG
AGTGGTCCTTCTATCCTGGAGTTACAACTTGAGGCGTCGAAGGACCAGCTCTTGCCGAGA
TTCGCGGAATTCCTCCGTGATGACTTGCCCTCGGAGGATGACGAGAGCGTCCGGGAGAGA
ATCCTGGAAGTCCTCTCGGAGCGCGACTTCGGGAAGCGCAGCGGGAGAGGAGAGGCCTGG
GTGGAAGAGACGAGCCAGACGTCGGAAGAGGCGGCGCCGAAGTCTCCTCCGACGTCGAGC
TCGAAGACGTCGAAAGGTCGCGGTTTCGACGCTCGTGTCCCGGAGGCAACGGXGGCCTAC
GGCTTCAACACCTTCAACTTCCTCACCTTCTCCCTCCAAGTCTTCAACGGGGTGATCAAC
GCCATCAACCGAATCAACAACAACAACAACAACAXX
>c43059_g1; len=240  start:232  end:472
ATGTTGGATGTGGCACTGCTTGAACATGAGCGTGCGGCTCTGGTGGACTGGGCGGCACTG
CACTCGCACACTGCCAGGTACTATCACAACAACACTGAGGACAGCGGGAGGGAGTGGCGG
GAGGGTGGCGAGGTAGCGGGGGCGGGTCATCCACTGCCGCCTTTGTATGGCGGTGTTGGC
ACTAGCCXGTGCGGCGGCGGTGGCAGGAGCGCTGCTGTTGCTGTAGCGGCGCGCAGGGAC
>c20900_g1; len=201  start:516  end:317; minus strand
XTGACCGAGGCGGCCGGGAGCATTGTATCCTTCCTCGTCCTGGCGGCCGACGACGCGCCT
CTTCCTTCGCTGGCGCTGGGGATCGGGTCCGACTCTAGTGGTGCTGGCGACGTTGGCGAA
GTCGTCGCGGCTTTGTCTCCCAGCTGCGATCTTGAGGAATTCGGATCTGGTTTCGAAGAC
GACGACACTTCGCTTATCTGA
>c18629_g1; len=168  start:165  end:332
ATGGGGCTTTTGGCCACGGCGGAGACACAGCAACAGCGGGACACAGTGCACGCAGACGCT
AAGGTCAACGACGACACCGGCCTCTGCACGGCATTAAGCTGCATTCCCACGTGCATTAAC
AAGAACAGCGATGATCAGCTGTATGAXACGGGAATGAAGCTCTGCGGX
>c51069_g2; len=159  start:159  end:1; minus strand
ATGACTAAGAGTTCAATCCAGGCTATGAAAGAAACGAGCATCTGGAACCAAACTAGCATG
GCCTACATCXTCAACACGGACAAAATGTTAAACAGCACAGCTTATGTTTTCACACGCATC
TGCCTGCTGGCCTCCTCCATGGATGAGCTTGTGGACGAX
>c84149_g1; len=138  start:1  end:138
GGGGAAGAAAGGGAGAAGTGGATGAAGGAAGGAAGTGGGGTGGAAGAAAGGGAGGAGGAA
GAGGGGGATAAAGATAATAATAATGATAACGTCGGTAGACATCACTGGACCAGATTTTCC
GATGTGGTGCTTGACTAG
>c3612_g1; len=525  start:271  end:795
ATGGGTAAAATGCATTCTTCATATTGTGTATATGCTGTGATCGCACTTCCAATTTTGGTC
GCTGTTGTACTGCTGTTTCTAAAGATAAGAAAGCATTGCTGTCCAAGCAACAAGCAGTTG
TTGCGTATTAACATCACGAACGCATCTAATCCCATCGCCTCGAACACGGTGCTATACAGG
CCGGGGCAGCCCATGCAACTCCAGATCACCAACCCGCCCAGCACAGCAATAGCTGTGCCC
GAGCCACAATACATGACTCAGCCCTGCGGGTCCAGCTGTAACAGCCTGTACGGCCGTGTC
CCCGAGGAXGAGGAGGCACAGCGGGTGTGCTCCCGCAGAACCATGCCCTTCCTGGAGTGC
CTCGGCCGCGCCCATCAACATCCCCTTTTCTACCAGCCTCAACGCCGCGCCGATTTCATG
ACGACGAGTGGCACAGAGGGCAACTCGTGGAAATCTTCGGGACAAAGGAGCCTAGACGAC
CATGTGTATGAAGAGATAGAATTCAAGACAAACATCAGGCAATAA
>c45794_g1; len=114  start:189  end:301
ATGTGAGGGTCCCTCATXAGCAAGCCACCAGGCTGGGACTTGGCCCTTTTCAAGCTCTTC
ACAACTGGTTTGATCGATCTGCCCGAGCAGGACTTCCTCGGTCGTCCCACAGGX
>c57045_g1; len=342  start:341  end:1; minus strand
ATGTTGTCACTTGTGGTGGCAGTGGTGATGTTGGCAGGACAGGCGCAAGCAGAAGAGCGG
ATTTCCAGACAAGCGGTGACATGCAGAGCTGGAACGACCTGCATTCAGCTGACCAATTGC
CCTCGGCTCCTCTCCTTCCTCAACTTCCCGACGCCGCAGAACATCCAGATCCTGAGAAAT
AACTTCTGCGGCTTCCTGGGAGGATTCCGTTGGTTTGCTGTAGAGGCTCAGGCCAGACGA
GCCCCACCXCCCACTCCTCCCACCATCGTCACGCAGCCAACCCCCACAGCCCCCACTCAG
CCCACTCAGCCCACTCAGCCCACTCAGCCCACTCAGCCCACX
>c71225_g3; len=303  start:395  end:94; minus strand
XXAATAATTGTGGCACCAGCTTTGTTCCTCACTCATTCGACCAGACGCATCATGTCCCGT
CAGCTGATCACCAAACGTTCTCGAACCTTCAAGTATTCTCCCGCCCTGCGTTCCTTCTGC
TGCGAGGGAGGAAGGAGGAGAGACGCCCCGCTGCCCTTCTTTTACCTCTTCGAGACCACA
CCGTGTCCGAGGAAGGAGGTCGAGGCCCGTGGTCTCTCAGCCGCCGAGTCTCAGGCTTCC
AAGTCGACGACGACGATGACTCCCTCGTCCTTCTGCTTCCTGACACAGCCAATGGACGTG
TAG
>c70265_g1; len=519  start:516  end:1; minus strand
ATGGATGATGGTGGCAGGGAXCGCTCGCCACGGCCCTCGCCCTCCCTCGTCCCTCGAGAC
CACCGCGAGGACTTCTGGCTGTGGCAGGAGTGTCCAAGACCAGCCCTGCCTGTGATGTGT
GCGGACAAGGCTCTGGCCACTTCCCGGGAGACGGCCACAACCATGGACACTTTCCAGGGG
ATGGACACAACCACGGACACTTCCCTGGCGATGGACACAACCACGGAGCATCAGGGTCCT
TTTCAGGATCCGCGAGTGGCTCCTTCAGTGGTTCGGGATCGGATAGTGGTTCAGCGAGCG
GATCTTGGAGCGGTTCTGCAAGTGGATCAGGATCTGGCTCTGGTTCGGGGTCCTTCAGTA
GTTCTTGGAGTGGCTCTGCATCTGGATTATCTCGCCACAGAAGATCAGGTGGTTTGGATC
CTGGAXCTGGAGGCTCGACGTCGAATAAGCCTGGATCTGGCAACAGTGGAGGTTCTTGGA
ACAACGGTGGTTCCACTTCTAACAAACCAGGATCTGGXX
>c13190_g1; len=270  start:1  end:269
XXGAAGAAGAAGAAGAAGAAAAAAAAGAAGAAGAGGAAGGAGGAGGAGCGAGAXGAGGGC
GACTGGCGAATCGCAGAGCCACCGAGCCAGCCCACTCGCCTCTCCTCGGCGTGTGTGCTC
TCCGATGACTATGGCTCCGTCTACCTGGCTCTGTATTTGGTCCGGTTAAACTCGCTGCGA
CTTAATGATGACTATCTCATTCTTAATGACGGGGGTGAAGGGGTGAGGAGGGGTGTGATT
AAGGGTGTTTGTCGTGTGGGTGTTTGGTAA
>c74904_g1; len=651  start:1  end:653
XACAACAACAATAATAACAACAATGTCAACGGAAGGACCATTCGAGAGCTAAGTGAACCG
CAGGAAGAACTTACCGCATTTCAGACGCTGGCGAAAGCCGTCCGGAAATACGACCGAGCG
CCCCCTGCCGACGAAGCGACAGATAGCGCAGTTGGAGGCGAGGACTCGGACGCCAATCAC
GCGGCGAGGGGCGAGGGAGGCGATCCCGTAGGCAGCGAGGAGTCCAAGGGCAGTCGTCAC
CCGGATGAGGTCAGCGCCACACAACGGGTGTCTGTGCTCACCCATGACGAGGAGAACGAC
CCATACAGCGAGGACCTTCTTCTGGAGGAGCACGACCCTTGGAGCCTCCTGTCGACCAAG
ACGGAGGGCGGAAAGGAGCGGAGGGGCGCCGTGGTGTTGGCGCXGTCGGTAAAGGCTATG
GCCGGATGGATAGGCTGGTTGATGACGTCACAGCACTGCCTCGCTTGGCTCCAGTGCGAA
ATTCGCGGCCTCCTTGTGGGGTACCTCGGCCAAAATGGCGATGAAGATGGTGATATCGAC
GAAAGGGTCCTCAAAACATGCATGCACAAGCACACTAAATGTCCCTTGCTCATGCTTTCG
CACAACAATGGATCCCGGAGTGTCTTGAAAATAAAAAAGGATGGTGTATAA
>c8388_g1; len=78  start:76  end:1; minus strand
ATGGCAGCCGTCAAGTTGTATCTTGAGGACTACAAGGCATTGGTGGGCGGGTTGGAGACT
ACAGCAGCCCCCACCTXX
>c70426_g1; len=210  start:408  end:199; minus strand
ATTACCATTTGCACCATTTCCATTTCCATTGACACCATTGCCATTTCCATTTCCATTCAC
ACCATAACCATTGGTATATCCGCCATTGCCGTTTCCATTTCCGAATGCTCCATTGCCATT
GCCGCCATTACCATTTCCATTACCATTCCTGTATACGCCATTTCCATTACCGTTGAGTGT
ATTCCCGTTACCGTTTCCATTTCCATTTAA
>c43814_g1; len=60  start:59  end:1; minus strand
ATGATAGTGGTGGTGGTGGTGATGACGATGATGTTTATGATGATGATGATGGTGATGATX
>c60139_g1; len=366  start:364  end:1; minus strand
XXCTGGCTGGACTTCCAAATGAGACAGAGGAATGGGGCTATGGTATGTAGAGCCTATGAT
TACCTGTGCCAGTCGATCAAGATACCCTCAGCTTTTTTCACGCACATCACATGTTCTGTA
ATAAAGTTCTTCATTGAGATGGGTGACAGAGGAAAAAGTTTTTATGTCCTGAAAGAAGTT
CGGAGACTGAATGCCAAGGATCCCAATATTTTTACCCTTCTTGTTCCACCAGATCAGGAA
ACTACAAAACGTCACACCGCGGAGGTCCTTGAATTAGTGCAGTTTGTCTGTGAGGGGAAG
GTACAGCTGTCGGCACCAACTTTCACACTTCTCATTAATGCCATTAGGGCTGTTGATCAA
CTGGTG
>c127397_g1; len=222  start:1  end:220
GGCTTGCCTCGCCAGCTGGCACTCCAGAACACAGCCCTGACCATCATCAGCGTCCAGXTG
ATGCTGGACGATCACTGCGGCAGCGGCGXCGGCGCCTCCGTTGCCTTTTCCTGTCAGCTG
ACTACCAGCTACTACCAGCAAAACCGCGACTTCCAGGTGTCAGGAAAGCTGACCCTATCA
AAGGCCCGACGGGTCTTGGGGAACAATAACTTTGAGGCAACX
>c49439_g1; len=84  start:173  end:254
ATGCATTCATCTACAGGAAAAGCACCATTCTTCGCCAAGGCACGCAGCGCCCATCACCCA
CCGTCGGCGAGGCGGGCCATGAXX
>c101841_g1; len=183  start:1  end:183
XCGAGTGTTGCTGAGGTCGATTGGGTGACGCCGGTGTTTGTGTTGGTGGGCGTCGCTACG
CTGTTTGGTCTCACCGCCGTCGAAATATTTTTGTTGCCTCGCGCTCAAACGGCCAACTGT
TTGTCCGGGAACGGAGCTTCTGGGGGGTTTGTGCCGGGCGCGGGATGTCAGGGTTTGCTA
TAG
>c89332_g1; len=108  start:135  end:243
ATGAGAGACGAGGGAGAGAGTGAAACCGTGGGCAGCGTTGCGTGGGGCTCCGGAATTCTC
AAGCCAGAGGGCCTGCTGGGGGAATCAGGCAAAAAGCCCAAGGTCTAA
>c31619_g1; len=129  start:203  end:75; minus strand
XXCTGCTATCTAATATGGTTTATGCTGAGGTTCGTGTATGGCTTCGATCATCTGGCTGCC
ATGGGCGAGGAGAGGCAGGCAGCTGCATACGAGCACCTTCTGGGATGCAATGCGGCGATG
GCGAGGTGA
>c83415_g1; len=99  start:2039  end:2137
ATGTGGGTCCAAGTTCCACCGTATGATCCTCCTTGTGAAGATGGCCATGTGGACAATGGC
AAGATACAGGCTGTTGGCTATTTTATCCACTCCTCGTGA
>c104216_g1; len=258  start:530  end:273; minus strand
XCTCTACCAATCACAGATATACTGAAGACTGTTGAACTACCAGAAACTAGAGACTCACTG
GAAACTGTTCAACCAGAAACCACTCAAATATTTGACAGTAATCCATTAGAGACCACATGT
GTTTTAGATACAGTTCCACCAAAAATCAGTGATACATTGAACATGGAAGAGTCGGACACC
ACAACCATATTGAAGAATGTTCAACAGAAAAATGCAAACTTGCTTGACACTTTGCGTCAG
AAATCACCGAGTTACTAG
>c88316_g1; len=252  start:304  end:52; minus strand
XXCGAAATCAAAGGCGACGTGGAGCAGGAGGCAGATGCTAATCCGAGCGAGAGGGTTTTC
TTCACGCTGTGGAGGACGAGCACCTCCACGGCCACTGTCACCACCACCTCCACCAACTCT
TCCATCACCATTTCGGCCTCCGCCTACTGCACCTTTTCCGGGTTCCTGGGCCGCTCTGCT
AACGCCTCGCGCGACCTGGAGGACAACCTGACCTGCCTGGACAGCCTTTTTGGCGATAAA
GCTGATGGATAA
>c13223_g1; len=96  start:94  end:1; minus strand
ATGAATATTCAGGAGGCTAATAAAAGCATCAAGCACTCGGAGGCACAGGXGGTGCCACTG
AGGGTTTCCCTACACAAGCCTCCGCAGGGACCCATX
>c115931_g1; len=189  start:1  end:187
XXGGAGTATGTTGACTTGGACGTCCTGAGGACCCAGCTGGCCAGGGGGGAGGAGGACGCC
CACGAGCCAGACACCGAACCTAAACCAGCCTGCTTGACCAGCCATGACTCCGAGATTCTC
TCTATGGTCTTTTTTGACTACTXCAAGTGGCAGGATGAAGATGGGAATGGAGATGAAAAG
AGCGAGTAG
>c67174_g1; len=279  start:1  end:276
XTGCGAGACAAGGATAAGGTGGTTGAGGAGAAGGAAATCGACATTGCTTCTTTGAAGGAC
GCTCTTGCGAAGAAGGAAGATGAAATAAGCGAAGTTAAGACGAGCCTCGAAAAAGCAAGA
AAAGACCTGCAAGAGAAGCTGCGAGAAAAGGATAAGATGGTTGAGGAGATGAAGACTGAA
AATGGTGCTTTGAAGGATGCTGTTGCGAAGAAAGATGATGAATTTAAAAAACTGAAGACG
AGCCTCGAAAACTACCAAAAAGACATGAAGGAGAAGTXX
>c130056_g1; len=87  start:162  end:246
ATGCAGAAGCAGCGCTTGATGGCCGGAGCGGCCGCGGCGGCGGTTGTCCTGGTGGTAGGG
CTGGTGGTCGCCGTAGCCCTGCTGGXX
>c77707_g1; len=999  start:690  end:1691
ATGTGTAAGACAAAGGAAAAGAACGGAGGTGAAAGAAATGCCAGTCAAAGTGCAGCCCTG
GTGGATGGTAGGAAAGGTGGAGAAAAGAATGACCCAGAAGTAACCAAGTCGCAACAGCAG
CATTTTTACATCATGGCTGACTTGGCACCACCTGAGTTCCTTGGAGAAACCAGAGCCCAT
GAAGTGATCCTGTGCACACTGCGGTACAATCCCCATGGCCAGCTGACAGTTTCGCCGGAC
TTCACCAAACTGAATACAAAACCATTTAGATTAGAGAGTTTTGGCTCTGACAATGCTCTT
TATGAATACACTGTTGAAAATGTGTCTCTTCCACAACCTCTGGAGGAGAAACAGAAAGAA
AATGAGCTGCTTCAACAGATATCGCGGCAGCGTATGGAAGAAATGCAGCAAATAGTTGGG
CTAGACTGGAACATGCAACAGTTAGGTGAAGGTGAAATACGATTGGTTGTGACGGGGGAG
ATTTGTCGTGCACAACACTTCACAGATGTTTCGTCTTTGTACCTTCACTATGTCCTGCTC
TTCCTCCAGGATGGAGACACAACTCTGGGACAGAXCTGTGAGGGCTTCACTCCCACGTGT
GTGGTTGGACACCTAGAGGATATTCCAACAGTGCATTATTCCACACCCTTCACTGTAGAT
GTGACACGCACAAAAGGAGGTAAAGGTTGGCCACAGATGTTACTGGCAGTATTTTCAGTT
GACTGGTGGGGCCGGGAGAGGGATGAAGGATATGCATCTTTTGTTCTTCCAACACCTGGC
GATGTCTCATGCAACAATAACAAGAGGGAGGTGGACTTCACCAAGTGGGAACATGGCGGC
CAGCCCAGTCTTCACCCATTGCCACAATGCGAAGATTCTTTCTTGGAGGATGTCAACTCA
TGGCGGATTCTTCATATCTGGCTGTTGATTATTGCTCTGGGAATGGGCGTAAGAGTGGTT
GGGATTCAGGACTGTGACAAGTGGTACAGTGGAGCTTAG
>c18647_g1; len=276  start:245  end:523
GGTGATGAGGTGCGGCCGGAGATAAGCGTCTGGACCCGGAAGGACCGCGATAAGGCCGCC
TTCGGTTTCCCGCGCATGCGCCTTCGTCGGCGGCTGTCGGAGGCCCCGCTCAGCAACTGC
AGCGACGACAAGAGCAGCGAAGGAGTGCGGGGAGATAGCATCAAGGAGGAGCTTGCCAGT
CCGCCGCCACCGCCCGTGTGTCAGGGATGCTCCTGTAGGGCCCTTATCGGCTTCCATCGC
GACAGGGACTCCGTCTTCCTGCCCCTGAAGTCTCCC
>c135548_g1; len=57  start:102  end:46; minus strand
ATGCAGAATCATGCCTTCCACTTCAAGAGCTTTATACCCACTCTATCTCCAATTTAA
>c124366_g1; len=162  start:163  end:1; minus strand
ATGGCCACGCCGTTGCCCATTAAGATGCTATCGGGGAACGGAGCCCATCTGTATGCTGCC
GCCGTCCTCACCCGCCTTGCCGATCCCTGCCCTCGGCCTGCCCTCGGCCTGCCCCCATCC
TGTCTCACCTTGCCCTTGCCCATTCCCCAGCTGGTCCTCGCC
>c87564_g1; len=213  start:227  end:17; minus strand
XXCGATGATGACTATTCTTATCTCAATTGCCTGTCGATGAAACGCCTGAAGCTGAAGCAG
GATATCCAXTTCCTGCGACTCTCTTCCTCCTTCCCGCCACCGGAGGAGTTCACGTATCAC
GGACTCGTAGGACTCCAGCTCTGCAAGCTTCGCCCCCAGGTCTTCCAGCAGTTCCTCGAA
TTCTTCTACGGGGCAAAGTGCCGTAGTGTCTGA
>c122586_g1; len=78  start:263  end:186; minus strand
AAGCCGGATGACCTGCGCTCCTCTCTGTCCGATAATGATCAACAGCATCCCACACCATCG
TTTTGCGCAATTACTTAA
>c61677_g2; len=291  start:290  end:1; minus strand
CGCGCCTCCCCCTGCCCGACGCCACAACTGCAGCTGCTCCACACCACCTCTACCCAGCCC
ACCTCTTCCCACGCCCAACGCATCGAGCCCCAACACGCACACGCCTTCAGGCAGCATCCC
TACTCTTCCCAGGAGCAGCGCCGGACATCGCAGGTGTCGCTGAGCGTGACCTACGGGTCG
CCCACGTCTCAGCCACTGCTTGGGCAGGCGCCACCCTCTCAGACGCACACATTCATTTCG
CAGGCGCAGATAAACAAGATGTTCACCTCGCACAGCTGCGACTCCCAGACX
>c75480_g1; len=1701  start:1700  end:1; minus strand
ATGGCAGAACTAAACAGGACTAAGGATGCAGTGATAAATAGTCCGTCTTATCCCGAGGGT
GAATTAGTGTGCCCGAGACCCACGGAGGAAGGGAAAAACCCAGACGTCACAGTACTTCCG
ACTCCAGAACCTTTACAAATTAAAGTGAATTCCGAGCACCATGTGTATCTAATAGTAAAC
GAGAAGGAAATTCACGGGACGGAGAAGGCGTTAGCGATTGACTCTGAGAGTGTCAGTGAT
GAAGAAGGGGAAAAAGAAAATGAGAATGGAGACAATCCAGCCAGTTCTGAAAAAGCTTAC
TCCACAAAGACTTTCGATGATGATCTTACTAATAAAGTTAAGCTTATCATTAACATAGAG
GGATTTAAAGAAGCGGGAGGCCTTTTGTATATTGGGTGCAAGAATGAAGTTGAAAAGACT
AATCCATCAAAAATATCAGAATGGTTTACAGCTGATTTCCTGAACCATCATAGAATATAT
GCCATTAAAGAAGAGGAGCCATTTTTATTAAGGGTTTTTACTAGAAATCATGAATCTACT
AATCGTGGTATCAGGAAAAAAGGAGGACGTAAGGTTATGCTAATGGGGAAGGAGGTTTTT
GGAGATGTGTTATTTGCCTGTGGCCACTGTGGCTACAGGTCTCATGAAGGGAGTAATGTC
AGAAGGCATTTAAAGAAGTCAGTATGTCTCAAGGAAAAAGGATACTCAGAGGAAGATTTG
GTTGGGTTAGATAGAACAGAGCGGAGAAAATTCCTAAGACGAGTGGCAGCTGCTAAGTTT
AGAGCGAAGAAAAGAGCAAAAGCGAGCAAAGAGGATGCTACTCCAGCAGTCAATGGAACA
GAAGTAACCGAACAACAGAAAACTATGCCTAGCAATTTTGGATCATATTCACTGCCAATG
GGTATGAGCAATAACTCCTATGTTGAGAACCTGTTGAAATTCAAGAAAGATGTGGATCTG
ACGGAACAAACAGAAGTGGCACAGGAXCTGACTCCACAAGTGCCTAACACAATTGTAGTA
AATAGTTTGCCACCACCAAAAGTGAAGAGAAAAGCACCCAAGTATAAAGCCCTTACCCTT
GGTCCAGCTGTAGAACGTGAAGTAGTCCGGCGTGTGTCCTATGACATTTTCACAGTGAAT
GAAAACAATGAXGAGAATAGCATGGAAACCTCCAATGTGXCCATAAGGCATCACCTGGTG
AAGGACCTGCCAAATTGTATTCAAAGGAGCAAGAATGAAGAGAAGATGCATGGACTTGCC
TGTGCCAATGGTGTTGATATACCGAAGCTAGACTGCAAGACACATCACTGCTGCTTCACT
CTGTTTCATCCGAGTGCCCGTATTGCCTTTAAAAATGATTCTGCATCGAAGGCTTCTGTT
AATATCAAGATGTATGGAGACATCGTAATGACTCAGGAGTTCTACCACTATTTCGTCTCC
CTACTGTCGATAATGAAGATGAAGTCGTCCCAGACAGCGAGGCACCTGACGAGCGTCTGG
GAAACCATCATTGCCGACCGCCTGGGATCGCCCGCCATACCCGAGGAACACCGCAAGATT
ATCACGCTTTCCAAACAGACGGTGAAGTCGATCTGGGCGAGCATCGAGGAGGAGGCGGGC
AGCCGCGGCGGCCTCAAGCTGCTGAAGGGGCCGCGTCGGAAGAAGAAGCCCCCGGCTCCT
GCTGCCCCCCCTGCCCCCCCX
>c24497_g1; len=348  start:27  end:376
ATGCTTGGCGAXATCAGTTTGCTGCTGCTTCTGCCGATCTGTTTCCTGTCGGTCCTGCGC
AACATTTGGACCTCCGTGAGGCGCGGCAGGCGGAGCGCAGGAGAGACAGCCCGACGCCAG
GAGGACGACCTGCCCTTGGTCTCTCTCGGGGCCCAGGACCTGCCCCCACCCGTGCCGCCC
GCCCTCTCGAATTCCCTGAAGAAGCCGGAGGAGGGAGCGGGCATGAGGGGGCACCGCCAT
GCCCCTCAGTCGACAGAGGGTGAACATGTGTATGAGGAAGTTCCGGTGGGCGCGGCAGAG
GCGGCCACTTCGTACGAGAGCGTGAACAGCATTTACGACGCCCTTCCG
>c56587_g1; len=54  start:397  end:450
ATGTGCCTCTGGTACAATCTGCATGAGTCTGAAGGTGATGATGACACTTTGTGA
>c64893_g1; len=240  start:99  end:337
ATGGTCTTCCCACTGAACCAGTGTGAATCCTCCTACAGCACCGTTAACTCCCAGACCAAC
ACCGGCTCCATTGACAAAACCATTTGCACCATTAGCTGTACCTGCATCAAATCCATTTAC
AAGAAGACCATTAACTCCCCGTCCACCGGAAACTCCAACAGCACCATTAAATCCAGCTTC
TGCACCAGCCCCATTGATGCCTCCCAAAAGATGACCACCGXGCTGCTGCAGCCGAACTAX
>c77792_g1; len=51  start:1706  end:1756
ATGCAAGCAACTAAGACCTACAAGAAGCAGAAGGAAGTGCCTGCTTGGTAA
>c23801_g1; len=231  start:231  end:1; minus strand
ATGCGCCGCGGACTGTGGACAGCGCTGGCCATTCTCACCCTTACGTCCGCGGGCGCTAAG
GGCGACGACCAGGACGACGGGCCGACCCTCTTCGACGTCACCGGGGTCGACTACGAGAAG
ATCCTCTCCAACAGCACCGAAGGAGAAACCAAGGTCATTTCCACCTCCGGCACAATCGTG
ATGGGAGCCAACAAGACCATCATCTCCACCAGCATCGCCAGCAACGAAGGC
>c97592_g1; len=63  start:263  end:325
ATGGCCTCTGACCTGGAGAAGTTTGTGGCCAGTGGCGAGTTTGCGGTCATTAGCGGTGAC
TCX
>c27620_g1; len=102  start:271  end:170; minus strand
AAAAAGAAGGCAATTAATTCATCAAACCTGATCACACTGCTCTTACTATCCGCCAACCAA
AGTCAGATTGTGCCATTAGCACTCTCCCAGCCGTTGATATAA
>c107550_g1; len=207  start:236  end:444
GCCCTGGTGTACTTCCAGTGTCCCTCGGAGGAGGAGATAGTTGAGCGGGTGGGCTTGACG
GAGGCTTTTTGTCCGTCTTACGAGCTGGATGGAGAGACATCCGCCGTCTGCCCCCACTTG
AGTGTTTTTGACAGCTCTCTGCACATCGGTGGCTTTCCTGGAGCAGCXGTGGACGATGAA
GGTGCCAATGTTGTGGTGCAGAGGTAG
>c124291_g1; len=186  start:351  end:166; minus strand
AAAAAAAATGGTGGCGGXGGTCGCTCCACCTGTGGCGAGAACCGTCGACTTTCCCAAGGC
ACAGAAACCTATCGCAGCCTCTCCTTCGGGTCCTATTTGAAGCTTTTGATGGGACTCGGT
GTCTGGAAGCCTCTAATAAGGGCCCTGCTAGAGCCTTTGGTTAGGGCTCTGTCTGGAAAC
CTCTAG
>c124503_g1; len=72  start:215  end:146; minus strand
XXCCGACTCGCCGTGCATGTGTGCCTGAGGGCGGAGATGTCCCATGCAATAAGTGGTCTT
TATAGCTGGTAA
>c19533_g1; len=132  start:1  end:131
XXGGGGGAGGGTAGTAGTAGCCGCAGGTTTGGGTGTTTGGTGTGGATGTATATGGAGGAG
ACTCTGACTGTGGTATTTTACAATATGGAAGAGGTAGATGTCGAGGGAGGACCGTTTTTG
TGGGGTACGTAG
>c85448_g1; len=291  start:1  end:288
XGGATAGTGAGAGTGGTGGATGAGGGAGGAGGAGGATGGTTGGATAATGAGATCAAGGGA
CATGTCATCATTATAAGACTGGATGATAAGATXAAGATGATAATTTCGGATAAAAAGAAG
GATGATGGTAATAAGATTGATAATGAAGATGATGAGGATGAGATATCAGATXTGGATGAT
AATTACATTGTTTGTCCTTATTACGATCATCGTAATAAGGACAACTCGAAGATGGAAAGG
GAGAAAGTGGAAGAGGAGAAGGCGAATAAAGACATGAAAAAGAGGAAAAXX
>c78563_g2; len=210  start:354  end:740
ATGGCGGACTGCCCTCCCCCTTACACCAAGCTGATTGACGAGACCTCCGAAGAAGACATG
TCGACCACCCCCGAAAAAAGTGACGGAGTGGGCCAGGCAGCGCCCCCGCCTTACCCCCCC
ATGGACTACGGCTTGAACCCCGCGGGCCTTCAGCACAACCCCCATGTCCCTCAGCCGGCC
TACTCACCCATGATGATGGCTCCTCCTCCTCCAGCGGCTCCTCAGCAGACGGTGGTGATG
GTGGGCTCGAACGCTCTCCCGCCCGGCGTCTGCACCGTCTGCAGGGTTGGCAAGATCAAA
GACACCGCCTXCGTGCTGCACTTGGCTCTGGTGCTGCTTACTGCTTCCGTTTGGACTGAT
CCCCGGCATCATCGCCTTCTGCTGCTGCXX
>c78563_g2;a len=210  start:740  end:533; minus strand
XXGCAGCAGCAGAAGGCGATGATGCCGGGGATCAGTCCAAACGGAAGCAGTAAGCAGCAC
CAGAGCCAAGTGCAGCACGAGGCGGTGTCTTTGATCTTGCCAACCCTGCAGACGGTGCAG
ACGCCGGGCGGGAGAGCGTTCGAGCCCACCATCACCACCGTCTGCGAGGAGCCGCTGGAG
GAGGAGGAGCXCATCATCATGGGTGAGTAG
>c74283_g2; len=537  start:1658  end:1124; minus strand
ATGACCTCGTTTCGCTATCAGGAGCTGCCAGAAAGGTCCATTGGCGGAGGTCGACTCGAG
GTCATCGAAGATGTGTGGGAAGGTCCAGCGCGCGGAGGTGTCCTCGGAGACGAGAGGGCC
TTCTGGAGGCGTTGCGAGGACCGTGCTGGTCTCTCGCAAXTGGCCTTGCAACCCGACGGC
GTCGAGGAGCCCACGCAAGCGGCTGAGGAAGCTCTGACGTCCAGGCCCAAGAAACTGAGG
TTACTGAAGGAACGCAAGCAACCAGCCTTGTCTGGATCCCCCGAGGAAGTXAAGCAGACC
ATGTTCAGATATCAGGAAATCGATTGTTTTGACTGGATGCAACTGGAACGTTGGAACTGG
AACCCAAAAGACTTCGGGGAXGAGAAGCAGCTATCGATCGATCGACCGGTCGAGAGATCA
GACGTCGAAGACGAGCXGGACCAGCTGTACTCAGTGAGTGGAACCCGGTCCAGGTCTTTG
GGCAAGCTGGAGTCGCGATTCCTGCTCTCCCTXTGCAAGAATCGCGACATTTCTTGA
>c65659_g1; len=741  start:1607  end:867; minus strand
ATGACTGTGGTTGGTCAGACACAGAGTAGTCAAGACAGTGCCGAAGATGGTTCTGGAGGA
GGTTCTGAACCCCCCGAACAGACACAACAAAGAATAACCACCTTGAATAACAACAATAAC
TACAGAAGTAACACACTGCCCCCAGAGTACCCGTGCAGTGACGTGTGTGTCCGGTGTGGC
AAAAAGGTAACGGATCTAGTTGTCAGTAATGTGGAAAACCAGTCCACAGACACTGTAAAC
GAGTGTCCCTGTGAATGCCATAAGCAACTTTACCACCCACTCGCAGAGCCCCTCATAACC
ACACAAGACTCTCAGCAAAATCCTCCCATCCAGTCCAATGTTGAAGGTGGGGCCTACAAC
CCAGTGTGCAAGGACTCCCTCCACATGTCCCGCCAGGAGGCCCAGACTGTCTTCCTGGAT
GTGGTTATTCAGGCTTGCCATGCTACAACTGTAGTTTGCTGCCTGTACCCCXCCCAGAGG
CTGAATAATGGCCCACTGACAAATGTGATGCCAGCTGTCCCACAGAATGCGATACCTTCA
ACTTTTATACCTCATGTTTTTACCGTGGAACTACAGGATGACATGATTGGGAGCAATCTG
CAAGGTAATGCACAGCAAGAACATGTCATGTTGCAAAATGAAGAGGATCCTCGAGCTAAG
AAAAGGCGCAGAACATGCTTGTCTATACTAATTGCTGTTATAGCTGTAAATGTGGCCTTC
CAGATGTTTAAGTTGCTTTAA
>c105029_g1; len=99  start:1  end:99
GTGGGTCACTCGAGCAGGAACTGTCAGGAAATCGAGACTTTCCAGGTTGCAAGCCTGGAA
AGTATGGTTAGCCCTCTCTTCCTGGGACTGACTGAATGA
>c76194_g1; len=1446  start:1662  end:216; minus strand
XTACGCTCCTTCTGCAGTTCCGAGGATTTAGGAGTTGACCGGGACTCTCTGGAGGACTTC
TTCAAGGACTTCTTCTXCGTGGGACTCTATTCTTCGGAGGTGTTTTGTGAGGAGAGACGC
GTGGAGATTGACTCGGAGGATAAACTCAGAAGACCCACGCCCATGAAGACGCGGGTCCCC
TCCACGCTGCCCTCCCTCGCCCTCCTCCTCCTCCTCCACGCCTCCTGCGCCTCCGCCCTG
GCCCTCCCGACCGCCGATCTCGAAACGGCTTCGAGCGAGGTGCGGGCCAAGCGCTACTTC
GGCCGGCCGGACGGAATCAATGACTACTTCGAATTCGGAGGAGTTTTCGACACCAATAGC
AACAGTTTCGGCAACAGGGATGGCTATGTGGGGAAGCCGGAGAGGAATGTTCTGACGGTG
TATGAGACGCTCACCGTCACCCACACCGATTACCAGCAGCTGGAATTGACGAAGACGTTG
ACCGAAACGAGCATAAGTTACGTCACACATCAAAACACCGAATACATCACGCAGACCGAG
CCACTGCCGATCTACAATACGGAATACGAGACCGAATTCAGGACCGAATACGTGACCGAG
ACCGACTATCAGGAGGTACCCGTGTTCACTACGGTATTCCAGACTCAGTATCAGACCGAA
TTCCAGATTGAGACCGAGTACCAAGAAGTACCCGTGTACAGTACGCTCGTGACTACCGTG
TACCACACCAAGTACCGGACAGAACATACCACTACGACAGAGACGGAGAACTACCCTATT
TATACGACCTACTACACGACTTTCACCGAGACCGAATACTTACCTACTTACCTGACCGAG
ACGCACTTCGATACCCAGCACGTGACGCGAACGGCCACCGTCACCACCACAGCTCTTGAC
TACATCACCACAACTGCCTACGTCACCACCACGACTTTCCAGGACGTGTACGTCACCCAG
ACCCACGAGGTGCCTTCCTACTTCACCGAAACGACGGTCAAACAGCTGGTCATCACACAG
ACAGAGAGCATTCCACACTACATCACCACGACGGAGGTACGCGAGGTGATGGTGACGCAG
ACGACCACCATCCCCCTCTACCTCACCACCACCGCCATCTCCGAGGTGCGACTCATCACC
ACCAAGCCCATCAACAACTACCTCACCACCACCGAGCCCCTGTTCATGGTCAGCACCGTC
GACAGGTTCATCACCACCACCATACCTGTCTACGTCACCCGAACGTCGACGGTGCAAGTG
CAGAAAAGTCCTCAAAGTTACAACACCAAGACGGGCGGCGATGGATGTGGTCGGCGAGTG
GGTGATGTGGCAACACTGCACATCGTTGCCAGGTTGAAGAGTGCGAGAAAAGCGGCTCTC
CGTGGCAGCTGTCTGTGTAATGTTGTGGCGATGTCTCAGCTGTTGAGTTATGTCATGTTT
AATTAA
>c79378_g2; len=99  start:537  end:635
ATGAAACACCACCTGAACGAAGTCTCAACGTCAACAACTGTCAAACTCTTCGCCTTCGCT
ACGTTCACGCACAAGGCCACCCACTCCGTCCGATTCCTT
>c73549_g1; len=1656  start:1  end:1654
GGCTCCGTGGACGACCTCGCCGCCGCCTTCAACCGGTTCCTGCTGGAGCGCGAGGTGCCC
TTCCTCCCCGGCGAAGGAGGGAGCATCCTGCAGATCCTGCGGAAGCTGCAGGAGGTGGCC
GAGAAGAAGGAGGAGGGCGAGGAGGAAGGGGGAGAGGAGAAGGAGGAGGGATGTCATCTG
GGCXTCTTCTTCAGTATCGTCCAGGAGCTCGTGAGGGAGAAGGAGGCCCTCCACGCCCCG
GACGCGTGGCGCCTCCTCAGACTCGTCATGAGGTTCACCAAATCCAGCCTCTCGTCGCTG
AAGTTCGGGTCAAGAGAGAGCCAAGCGACGCACCTGACCTACGTGGCGGCCAAGATGGGG
TCCCTGGCGGCCGGGGGGACCTTCTCCGTGGACAGCGGGCCCTTCGCGGGGGGCGGGGGG
GCCAGCAACTCGACGGGTGAGGTGCGGGTGGAAGTCCGCCTCGACGACCAXCTCTTCGCG
GACGTGGTGGGCGGCCCGGGAGAGAGCGGCGAGGGCGTCCGCTTCGGGGGGAAGGAGGAG
ACCGACCACGCCCACGCCCGTACCGTCAAGCTGGGCGTCGTCGCGTTCCTGAGCCCGAGG
ACGATCATCGACCGCCTCCTCATCGGCAAGGACCACAAGACCGAAGTCCCAGTCATGGTT
GAGGCGCCGTTGGTGGAGATCGTGGGCGTGAGCGAGTCCTCCACGCCCACGTCAGGAGGA
GGAGGCACTAGGACGCCCACAGACGCCCCGGGTGCCACCACGAACGCCCCGGCGCCACGG
ATTCTGTCTCGGCTCGTCTATCCTTCTTGTCCTCAGACTCCTTCGGATCAGGACAATGTA
ACACAGGAGGACCCCCGCTGGGCGCCAGGCTGTGGCCGAGCGGACCCCGTCGGCGCCTCC
GTCGTGTGGGACCTGAACGCCTGCGAGCTGAGGACGGTCGGCGCCGGAGAGGACCTCTGG
GATGAAGGGCACGACGAGGCGGAATTCCCGGTGAAGGAGGATGCGCGTGTCATTGCCAAG
GGCAGGGXGATCTTCGCCCTCCTGCTGGTGCGGAAGCCAAGAAAGGAACCCTCGCCCGCC
TGGGACGCGAACCTCATGACGGGCATCAGCTGCGTGGTGGCGCTGGTGGTGCTTGCCCTG
TGCTTGGCCCTGCTGCTGCCCCGCGCCGCGCTCTCGTCCGCGCAGCTGCAGCTCCTCAAG
TGCCTGTCCCTGGCGGCCGTCAACGCCATCTTCGCCGCCTACGCACTCGTCCCTGTGGCC
AAGACAGATTACGCCTGGATAATGGCTGCCTTGGCGTCGTCCCTGGTTCTGTGTCTGGGC
GTGGGCGTGTGTCAGCAGATGGCGCTGCACCAACACCTGGCCATCGCGCCCATGCACCAC
GCGCCCGTCTCCCCTACGCGGATCTGCATCTTCATTGTGTTTTTGATCTCCGCCATGTCC
GGCACAATTGTCTGGACGATCCACCACATCAAGCAGTACCCGCTGTCCACCCCCTGGCTC
CCCCTGGGCACCGCCTGGGGCATGACAGCGGTGGTGGCAGGCTTCCTCATTGCCGTGACG
TTGCTGTGGGTCGTGCTGGTGCTGCACAACATGATGCAGCTGGCCACGCTCAGAGCCAAC
ACCCCGCAGCATAAGGGAGCTGTGCTTATACGAGXX
>c85310_g1; len=108  start:256  end:149; minus strand
XGGGACGAGAAAGTAGAGGTTCTGAACGGTAAAAGCCTCTCGTCTAACTTTCTGGATGAG
CAGGACGAGCAATTCCGAATGCAGCATAAGACGGGGCAAATCCAATAG
>c41492_g2; len=225  start:1  end:222
XXGCGGGCCCCCATCGATCTGTTGCCAGATGGTGCCACCAGAGAGCAGCTTCTTAAGGCT
TCATTGACAAGAGAGTGTCGGCGTTTGGCTGATGAATCGGAGAAGGCTCGAGAACCAATA
AAGAAAGAGGAAGCAAAGAAGTTTGTGCTCTTCTCCTTTCACTGTATTGCGCTTATGATT
CAGAAAGAGACGCAGATACTGACCATGATCTGCGTTGCTGGAAXX
>c43083_g1; len=576  start:245  end:823
ATGTCAAATATGTCGTCTTGTGACTGGGAGTTTGCCACTCCCCGCCTCTGTTCCATCTCT
GTCCTCACTGCGGGCCTCCCCCTGAACCGCGCCCCCACCAACCACACCCGCATACGCCCG
GCGCCCAACAGTCTCGACCAGAGAGTCCGTGTGTGCTATACACCCGTCCCCGGAGTCCGG
TTATCCGAGATCGCTCTCGACCGCACCCGTCCTCCCCGCGCCCACGGAGTGCCAGCCCTT
GCAGTGGCCGCCCGCGGAGCCTGGACTCGAGGTTGTGCCACGAGTGTGCTTGTGACTACG
AAGCCGGGCGCGAGAGTGGAGGTGGGACCGCAGCTTAACATGAACCATGAAGAAXTAAAG
GGTTTTCTGCTCAGCAAATATTCACGTTGGATAAAGGAGCAACAGGAAACAGGTGATTCG
GCCGCTCCTTATGATTGTCCTCCGCTCGCCATGCGGGAAATGGGCGAGAAAACGGGCGGA
AACGGGCAATCTGCAACGCGAGTGACGGCGTTTTTCCTTTTCTTCCTGTCCCGTTGCCGT
AGAAAAGTAAAAGAAGAGGAGGAGGAGGGGGAAGAG
>c14448_g1; len=219  start:1  end:218
XGCAAATCTTCGTGCCACAACCATCAAACGCCTGTAGTCATGCCGCGCATTATAACCCGG
CAGCTCGACATATTTGCTAATGCTCGTGGCTTACAGACTATCGGGGAATTAATACACAGC
TATGTTATCCCAAATGACATCAATGTTATAGCTACTGTGGATACGTTCCTGAACGACAGT
GTTCGTCGAACTTCGGGCATATCAGCGGCTATACTCCAG
>c73949_g1; len=468  start:520  end:55; minus strand
XXCATCCTCCTTGTCTGCGGGGTCAGCACACTTCTCTGCCTTGTGTTCTTCGGCTCCATT
AGCTTCGCCCTTTTCAACATCACACTTCTCTTCACTGTCTTTCCGTACATCTTCAACAAC
ACCTTTCACATCAGCAACTTCACTTTTCTCAGCCTCCTTTTCACCTTCCTCAGGGACACT
TTCACTCTTCGCAGCATCTACACCGGGATCTTCAACAGCAGCTTCACTCTTCCCAACAGC
TTCCTTCGCAGCAGCATCACCTTTCTCAGCAACACTCTCACCCTTTTCAGCAGCTCCTCG
CCAGCTAAXCCCAGCTTTCTCAGCAGCAACATCTCCATTCTCAACAGCTTCGACCTTAAC
CTCTTTCACAACTTCTGCATCGGCGTGGAGGAGGAGGTTAAGGAGGAAATAGTATTGCCC
ATCATXGATTTGAAGCTGTTGACCTCACTGTGGAAGCTCGGCGAATGA
>c81034_g4; len=525  start:1  end:524
TACGAGGATAGACCGTCGGCCAATTCGGCGGCGAGAGGTCGTCCTTCTTCCCCGTCGTCC
TCGTCGTCCTCGCACCTCACGAGGGCCGAGAAGATCGCCCGCATCAAAGCGCTTCAGAGG
CTGTACAACCTTCGCTCGTCCGACCGGAAGGCCTCTCCGTCGGCCGGGTACCAGCCTGCC
TCGCAAAGGAGACGTCAGTATTACAGCTACCAACAGAATACCAACAGCAGGCGTTTCTAC
AGGCACTCTAACGGCACTGGGGACGGCGGCGCGTACGACCCCACGAACGACACCATAGTC
ATCGACGGCGACGACTTTGTGTACGACGCGGACAGCCATGCCTTCGGGGCGATCACTGGG
ACCTCTGCAGAAGCGCCGTCGGTCCGGCTCTTCAGCGTGGGGGAACCGACGTGGATCAGC
AGCGACTTCATCCTGCACGACGGGATGAATGCGACCGAGGCGGAGGTGGACGAGGAGGCC
GGGATGGTGGCTAGCXCCGAGGAAGGCCAACAAACGGAAGAATAA
>c133667_g1; len=207  start:206  end:1; minus strand
ATGGGCGTGAACCGCATAGTGCAACGCACACGCGATCACCAGAAGCGCTCATCCCGTGCA
ATTCCGGAAGGCGCGGAGCAACACCGTCGCTACGTCCCGGCCGCCCCGCCCTTAAAGCGA
GATCGGATAATAGCGGCTCTGCGCGAGGCGTTCGCACTAACGGGGTCGCCGCGTGTCTCG
AGTCCCCGCGAGATCAACAACTTCCXX
>c50880_g1; len=60  start:196  end:253
ATGATTGTGATTTGTGATGGCGGTGATGATGATGATAATGGTGATATGATGATGATGAXX
>c54700_g3; len=219  start:1  end:216
XAGAAGGTGGATGGCCCGTCAGCGCCCTCTACCCGCGTGTGGCTGACGTCTCCCGGGGTC
AGCAATTTGGATCATGTTCTGCTGCATCGGAAAGACGAGCTGGAACACACCATAGGCGTC
AGCATCACCGACGTGGGCGTGGGGACCTGCGAGGAGGCCGCCCAAGAGGACCTGGGCTGC
TCGGAGGGCTGCGCCGCCCAGGCCTCCGTTACCAGCGXX
>c82351_g2; len=3636  start:9765  end:6133; minus strand
XGGACCCTGGGCGTCCGCTGGGGCAACGTTCTCTCCGACAAGGAGGAGCTGATGGACACG
CTGGACGACGAGAAGGACGACGGGGCGGGAGGCCGCATGTCGGCGGCGGGCCTGGGCCGC
ATGCAGAGCCGCTCCATGACCTCGCTGCCGCCGGAGCCCTTCATGATCATGCGGTCGAAG
GCGCTCAACCGCCGCGTGCAGCTCAACGTGGGCGGCGTGCGGCACGAGGTGCTGTGGAGG
ACGCTGGAGCGGCTGCCGCACACCCGCCTGGGCCGCCTGCGGGAGTGCAACACGCACGAG
GCCATCATGGAGCTGTGCGACGACTACTCGCTCATCGACAACGAATACTTCTTCGACCGG
CACCCGCGCTCCTTCTCCTCCATCCTCAACTTCTACCGCACCGGCAAGCTCCACCTGGTG
GAGGAGATGTGCGTGCTCGCCTTCTCCGACGACCTCGAGTACTGGGGCATCGACGAGCTC
TACCTGGAGTCCTGCTGCCAGCACAAGTACCACCAGCGCAAGGAGCACGTCCACGAGGAG
ATGCGCAAGGAGGCCGAGTCGCTAAGGCAGCGCGAGGAGGAGGACTTCGGCGACGGATGG
TGCGCGCCCTACCAGAAGTTCCTGTGGGACCTCCTGGAGAAGCCACAGACGTCCCTCGCG
GCCCGGGTGCTGGCTGTGATCTCCGTGATCTTCATCGTCATGTCCACGCTCGCTCTCGTG
CTCAACACTGTGCCGAGCTTTCAGGGTCCGGAGCAAGGAGACAATGAGAAACTGGCCATG
GTGGAGGCCGTTTGTATCACATGGTTCACACTCGAGTATCTTCTGCGGTTCTCCGCAAGC
CCCAACAAGTGGAAATTCTTTAAAGGGGCAATGAACGTTATAGACTTACTCGCCATCCTC
CCCTACTTTGTTTCCTTGTTCCTTATAGAATCCAACAAACACACAGACCAGTTCCAGGAT
GTGAGAAGAATTGTTCAAATCTTCAGAATCATGAGAATTCTCAGAATCCTTAAGCTAGCC
CGACATTCGACGGGTCTTCAAAGTTTGGGTTTCACACTGAAAAATTCATATAAGGAATTA
GGTTTGTTGATGTTGTTTTTAGCTATGGGCGTGTTAATCTTTTCGAGTCTCTGCTACTTT
GCGGAAAAAGACGAAAATCCTGTGTACAAXAAGTATCCCAGAGACTTTCTGGTGGGCGGG
TATTACCATGACGACGGTGGGTACGGAGACATGTATCCTATCACACCCCTGGGCAAGGTC
ATTGGGTCCGTGTGTTGTATCTGTGGTGTGCTGGTCGTTGCGCTGCCTATTCCCATCATC
GTCAACAACTTCGCCGAGTTCTACAAGAATCAGATGCGACGCGAGAAGGCCCTCAAGCGG
CGCGAGGCCCTCGAGAGAGCCAAGCGGGAAGGATCTATCGTCTCCTTCCACCACGTGAAC
CTCCGCGACGCCATCGCCAAGTCCATGGACCTCGTGGACGTCATCGTGGACACAGGTCAC
AACATGTCCCAGGCAGATGCCAATTCGGTGGCAGGGGAATCCATGCGTGCTGGCCAGACC
GGCACGGGATGTTACAAAAACCACGAACACCACATGGGTCGCCTGCAGAAGGAGGCTCGG
CAGGGGGCGGGCGTGAACGCCGCCGCCCCCGCGTCGAACATTCTCGATATCCCGGCCACC
GAAGAGACGAGGCCGCCGGGCTCCCCCGATTACCAGACGCCGGACGCTGCGGCAACTACG
GCCTCCAGGCACGTCAGCAACAGCAAGGAGGCTGAAGGACCCAGTAGCCGCTACTTAGCG
TCTGAATCCCCACCCAGTATATTCAACAAGGAAGAAGGTGTAGAGGAAACCAGTGGAGAG
GATATACCGCCCGAACCAAACCTACATCGTAACCAATTATTTTTGCTAAGTGACTTTAAT
CTGCTCCATTATTTTGXCACGCAGGACTACAAGGAGTTCATAGATGCGGAATGCCTGGTG
CCGGCGCCCGTGACCGAGGCCCCGCACCACATAGAGCTCCGGCCTCTCAAGACGGAGGAC
GGAGGAGGAGCGTCGGGGGGCTGCACCGTCGACCTCGCTTCCATGGACTCCACCGACACC
TTCGCCTCGTGTCCCACCCACCCCTTCAACTCTCAGGCGGACCTCACCGACGACCCGCCC
AATAACAAAGATTCGAACCTGTATGTCAACCCTCTGGACGCCGACGGCTACCAGTCTCCC
TCTTCCACGACCGCTGCTGCTGCGCCTTCCACCGCCACCGCGGCCGTGGXGGCCTCGCAC
GCCCACGCCCAGATCGTCGCCTCGCCACCGCGTGATCCACCGCCGCAGGCCTACACCACC
GACTCCTTCGACGACACCCGCAGCACCGACAACCTCCTCGGAAGCAGCCGGTCCTCGCTG
CAGGACTCGCCGCTGCCCAAACACCGCCGCGCGCGCTTCCAGGAGGAGAAGCCGCGTCCG
TTCAGCCGTCTGCTGGAGTCTGTGGAGCGGGCCAGGGCTGCGAGGGAAGGTTCATCTGCC
GACAAGGCCAACAAGATCACCAACAGAGGTCGTAGCGGTAGCAAATCATCGCTAGGCGGC
GACTCGCTGGACTCGCGGCGCTCCCACGGCTCGCCCGAGCGGCGGAAGTCCATCCTCAAG
CACCGGGACCCGGAGACCGAGCAGCTGCTGCCTGACCTCACCTTCGAGCCTCCTCCGCCG
CCGGCAGGGGACCACGACAAACTGGGGCGCCCCTCCCTCAAGGGCATCGGGCCCAGGGCG
GGCGGAAAGCCTCACGCCCTCCCCGTCAAGTTCGTGGGCGTGGACGAGGAGGAGGACAGC
AACCGCCCGCGCCGCACCCTGCCCCGCTCGCCCATGCCACGGAGACACCCGCAGCGAGCG
CCTCTGGCGGACTTGCTGGCGGACTTCGCGGGGCAGGAGAAGGCGGCGCGGGACGAGGCT
ACGCCCGAGAACATTCTCAAGGACTCGCTTGAGCCCAAACTGGCGGCGACTCTCGACCAG
CGCAACGCCAACCTGGTGCTACGCTGCTCCAAGGCGCCCTGCCTGTACAACCAACCTGCC
TCCACCTCGCCCATGGCCACGTCTCCTGACGAGGTTGGCGAGCCGCGACTCTGCCTGTGC
GGGGCGCCCATGACGCGCGTGGCGGCGCCCGCGCACGCCACCTCCGCGCCCTCCAATGCC
CTCCCGAACGCCCGCCCAGTCACCGAGAACTGCCTCATGATGGACGACCTCAACAACGGC
CCGGCCACGCTGCGCGACATCGACGACCTGTTGTTCGCGGACCACACGCCCACCGAGGAG
ACGCACCTCCTGGACCGCTCGCTCTCCATCCCTCACAACGCCTCCGCCCTCAACACCTGC
TGTTGCTTCGCCTTCGTGGAAGGACGCCCCGGCCTXTCCAACGAGAGGGCTGGAAAGAGA
CGCGAGACGAAGTGGAGGATTGATTTCGGTCATCCATCCACTCACCCCGCGATGCTGCAG
ACAATTCACGAGGXGGGAATCACCATCAAGCACCTGAACGCGAGCGAAGACAAGGCCTCT
GATCCGCCAAACGCCAAAGGTTCGCCAAACAGGAACGCGTTTTCGCGCGAGGAACCCGCC
ACACGAGGCGTCGTCGCCGGXGGCAAGTTTCCCTAA
>c63305_g1; len=102  start:100  end:1; minus strand
ATGGCGCXGGAGTGGACCTCGCAGAAGGCTGTTTACGACTTGCTXTACCTGAAGCCGCAG
CTCTGCTTCAGAACTTACGAAATCTACTGCGGTAGGGAAGCC
>c88791_g1; len=180  start:1  end:180
CCGGGCGTCGGTCGCCAAGCTCTGTGCGGGAGAGAGAGAGGGAATGACAGCAAGGGTAAT
GATGATAGGGATAATGGTAATAACGGGGATGATTGTGATGGTATGAGGAAGAAGCAGAAG
GAGGAGGAGGGGGAGGAAGATGAAGATGGAGAAGAGGGCAGGGTGTTATGTCGATGATAA
>c97604_g1; len=183  start:34  end:217
ATGTCTGGAGTGACAAGCTTATATAGTACTCTTCTTGGGAACTTTGTGAAGGTTCCCCGA
GTGCTTTTTCTTAACATGTTGGTCGAGAATGAAGGTAGAAAAGAGGTTGCTAGGGAACTG
GGATTTCACAAAGACTTGACCTTCTTCAATGACCTTATTCCTTACTGCATCGATACCATT
TAG
>c11603_g1; len=183  start:187  end:1; minus strand
ATGACCATTGTTCCGGCCCAACCAGTAAAGGTGTACCCAACCATACTGACTGTGCCACTG
CTGGTCTTCTCACTTCTGAGAGAGCAGCCACCCCAGTTCCCTCAACAGCAGAGGCACCTG
ATCATCCTGCGCAAAGAATGGATGTTCCATGGCGCCACATCTAACTTCTGGTATGAGTTT
AGC
>c104427_g1; len=186  start:182  end:1; minus strand
ATGTATACGATAACGGTGGCACGAGAAGAGATCGATGAXCTGATTGCGGTGAAGACCAAA
GCACATGATCGCCTCTTTGCAGGAGAGAAGGAGGAAAAAGCTCAGTXCATTATTGTTAAA
AGCCTTATTCGTACGTTAATGGTGGAAGATGATGGTGTTTTGCTGGTAAAGTGGTCTCTC
AACCXX
>c9212_g1; len=528  start:766  end:239; minus strand
XCGACCGACGGAGCAAAGGAAGTTGCAAAAATCTTCAGCAGGAATAATCTTCTAAACTTG
AATCCAGTTTCCTTCATCAGCGGAGGCGACTGTCATCTGAAAGTCGACAGAGTGTTCATC
GACATACAAATATATTCAGTCGAGTCCGGAGAGCGAAAAGCTATAGACTACAGAGACATA
TTGGTGTACAGTCATGAAACAAATAATTACCCAGATGACCATAGCATTAATTCTAGTCAA
CAGAGCATACAGGCAAAACGTGTAATACACCTTGTGGAAGGTGATCCAGGCTCCGGAAAG
ACTACTCTGTTGAAGTTCATAATGTCAGACTGGAAGAAACAGACAAATATAATTAAGGAA
TTGTCAGATTATCATCTCGTGTTATACTTCGAGTGCCTCAATCCTTACAAAGACTCTCTG
GCCGATTTCCTGGTTTCTCAGATGCCCTTAACCTCGACTCGATTTCACAAGTCAGACCTG
GTTCGGTGTTTGCTGGGCCTCAAAGTCCTCCTGCTGATCGAGGTTTAG
>c106278_g1; len=432  start:1  end:428
XGCAGCTTTCTGCTAAAAGGATACCATGTCCAGCAATGCAGGTTGGAGCACTGGTATCAG
GAGCTAGAAATACTCAGTAAXGTGGAACCTTGCAAAGTCCTAAAGAAAATGCCTATGCTA
TTAACCATTTTCCTAGCTGTAACAATACCAAGTATTCTCACCTATAAAAAGACAGCCACC
XTAACCTTCAGTTTCTTCAGTTCCAACCATAGTAGTGGCAAXCAGATCAACCTCAACCTA
CAGCAAAGAGCAGATGTTCAATGCTTCCTCTCAGACAACCTGACCTGTCTGAGGTTCATT
CTTAGGCAGTXCACTCAGGATGGACACTCCATCACAACAATGCTCCAAATAAGGGAGGGC
AGCAAGCTAAGGGCCTGGTATACACCTATGGAATTGCCTAGGGCTTTGGCCCACCTGCCT
CACACTGGGTAG
>c57160_g1; len=93  start:626  end:718
ATGGCCTTTACTACGAATGGAATAAGGGAGATAGTTTGCTCCTGGGCAGCCGATCACCAC
TTTCGTAAGCAGTATGGCGAGCTGTTCTCTTGA
>c83021_g1; len=2037  start:894  end:2929
ATGTGTTTCACCGAXTTCTCCAAGGAGCCGGACCAACGCCAGGGAACCACGGAGGAGGGC
GAAGTGAGCGCCGCCGGXGGCCTGGATCATGTCCTAGGAGGAGCGGCTTCCGGTGCCACG
ATGCCTGAGAGTTCGAGCAGCTGCCACCTGTGCCACATCCACGACCACGCGCCGGGGTCC
ACGCTGCTGCGCACCCACCCGCTGCGCGCCTCGCAGTCGCGCTCGCGCAACCCCAGCACC
TCCACCACCACCCTCGGCCGCAGCAACGGCCACCACTCGCGCGACCATGTGCACGCCCAC
CACTCGCGCGACCACGCCCACGTCCACCACTCGCGCGAGCACAGCCGGGAGGTGGACGCC
AAGCACGCCAAGGTGGCGAGCGCCCTGGCGAGGCTGAGCGAGCGCTCGCACTCGCTGCCC
GGCAGCCGCAACAGCACCCTCTCGCGCGAGCCCGAGGTCTCCATCCTGCCCGACGGCAAC
GCCCACGCCCTCGCGCACCACCGCAGCCACAGCGGCAGCGACGGCCACAACTCCACCAGA
TCGCGGGCGGAGTACAACAACGGCGTGTTGGCGGCGCTGCTGGACACGCGGGGCTCCGGC
AGCCTCCCCCTCCACCACCCCCACCGGGAGCCTGACCTCCTGACCGCCCTCCCCCGCACA
CATAATGGCAGCAGGACGAGTACCTTGTCCCGCCACGACCTGCATCCCCACGGAAGTAAC
CTCACGCTGGCGCAGGACACCGAGCAGGACTACTACATGCACATACACCGAGCCAGGTAC
AAGGACGAGGCGAGGAAGCAGAGGTTCAACCTACAGACCTTCATGCTCATCGGCTGCTAC
ACCATGCTGTTCGTAGTGGCTATCATCGTCGGCGTAGTGTTGTGCCAGCAGAACGGATGG
CTCGGCTTCGGGCGCGGCGATGACGACCAGGCTTCCAGCGACGCAACGACCAACCAGAAG
GACTCCAGCACATCCTCCATGGAGACCTCGACAGCCCCACCCGAGGAGGAGGCGGACACC
GAAGGAATCGCCCAGGACCTXACCATAGACTACGATTATCCTCTAGACCAACCACCCCGG
ATAAACTCAGCTGGGTTCTTCCCGGGATTCGAGGACCCGTCTGGCACAGTGCCGGACGGG
CCCAAGAGCGGCATTGACCCCCTCCGTACAGTCAACTTCAGGGTTCCCGGAGAGCAGGGC
AATGCAGGCAACGGGCAGCGGGTGCCAGGTGGAGGCAACCTTCGAAATCGGGCTGGGACT
GGTGGAAATGGCGGAGGACAGGGTGCAGGTGCCAATGGGAACAGGCCACGGGGAGTGAAT
GGCAATTTCCCTGGAGGAGGCGATGGTACTCTAGGGAGTAATGGTAACTTGGGAGGCAAT
GGCAACCTGGGAAGCAATGGCAATTCTCCAGCTGGTGGGAATGGTAATTTACCAGGTGGA
GTCAATGGCAATGGTAGGAGAATACCCAATGGTAATAGAGGCAGAGGTGCCAATGGAAAC
CAGCGGCAGACGGTGGAGCAAATCCTTCAGCCGGCAGTGGGCCAGGGGCGAACAATGCCG
GCAGCGGGAAAAGCATCGATTCCAGAGGCCGAAATCCAAACTCAGGTACTTTCGGAGGAC
AAXGATGGCAATGGAGGTCAATCATCCAACAGGAATCCCTTCAGTACTTTTGGCACGAAC
AGGAACGGCGAATTCGGCAATGGCGGAGGTGCTTCTTCGGATGTCAGTGGTGGTAATGCT
TTTCCAAATCTGCCGCAAAGTGGCCGTGGAAACTTCCAAAACCAACCAAATGCTGCTGGT
GGCAGTGGTAATAACCAAAGAAATCTGGGCACAGGAGCTGGTCTCTTGAATGATCCCAGT
GTCAATCCCACAGGAGGCCAGAACACAGGACTGGGTAATGTTAATGGTCCAGGAAGCAAT
TTTGGTTCCATCCCTGGCATCGGAAGTAATGGCAACACTCCAAATAGTGGCTTTAATTCA
GGAGGTGGATTTGGCAACCATCCTGGAAGTGGTATTGGCAACCAGCAAGGAGGTGGA
>c68867_g1; len=105  start:105  end:1; minus strand
ATGACCGGCACCTCCTGCAAACCTTTCTCTCTCTCTTCCTTCCATCCACTAAAAGATCTC
ACAAAGAGGGTTTTGCAACTTACGCTGGATCCCTTCATCATGGCC
>c65805_g1; len=249  start:1  end:247
XXAGGACCCGACGAGTTCGCTCGCATTTTCAAGCAGACCAACAAAGTAAGGGCGAGACAG
ATCGACGAGTACTGTCGCGGCATCTTCCCTCTGCTCTTCAGCTTCTTCAATATCTTCTAC
TGGTGCTACTACTTXGCTCTAGAACTGCTGTCCXCCTGCTGCAGCCTGTTGTCGCCTCTG
CTGGTTGCCTACTCTTCGTCCCCGCAGTGCGCCAAGGACACATGCACTCTGATCAAGGAC
ACCAGTTAA
>c17260_g1; len=243  start:39  end:280
ATGAAAGGAAGACCTGGAGTCGCTGAGGGCGGGGTACAAAGGGCCAGAGAGCTGCTGGAG
CCTGGTTTTGGTCCCCAGGCCTTGCTCAAGTTCAAGAACGGTTCCATCTCTCGGGACTTG
GACGTGGTGGAAGTCCCACAAGCCCAGGAGGACGTCAGGAGAACCCCGCAGAGTATTCTC
CTGGCGTGCTGGACGTCCATGACTAGCGTGGCTATTAGAACAACATCCTATTGGACTCAG
CXX
>c69206_g2; len=120  start:412  end:294; minus strand
ATGGGTCCCTTAAAGTTATTCAAGATCCTGTTCGTCCTGGCGATGCTGGAGGTGTGTCGG
GTTGCCCACTACCACATCAGCCACTCTATACTCACCCAGCXCTATAAGCGCCAGGCCTAG
>c98696_g1; len=231  start:230  end:1; minus strand
TCGGCAGAAGGGCTGCAGGAAACCAGTGAAGGAACTCACCAGCGCAACGAGGAAGAGGGC
GCTCCTACAGACACCCCAGATGACGCCGACGACACTGGCATTTCTGAAGAGTATCCTGTG
ACATTGTCAAAGAATGATACCGCCGTGACTACTGACGTCGATGGTACTATTATGCCCTTC
TTTGGGACCACCATTCCCTCTGGCAGGCTCAGCACCGAAAGCATTCCGACX
>c126279_g1; len=105  start:232  end:128; minus strand
ATGATGAAGAAGATAAACCAGCTGGAGGTGTTCAAGCAATCTACATTCGCGCTCCTTGTC
GTTCTGATTGCAGTTTTTGGTTACGGAATGCTCTACGTAAATTAG
>c110354_g1; len=78  start:1  end:77
GGAAGGAGGGAGGAGGAGGAGGAAAAGGAAGAGCAAAAGGAGGAAGTGGGXAAAAAAGTG
GAGGACGTGGAAAAGTGG
>c84775_g1; len=360  start:445  end:88; minus strand
XGCCTGCGCTCTCCCGAAGCCCAGGTCATCCCGGAGACCGAGGAACAGAGCTXCGTGGGT
GAGCTCGTGGCGAGGACGGTGAATGATTACCTTTCGTCCTGCCACCTCGTGCTTGTGACT
TCGAGACGTTCGGATCTTCTCGAGTCTTTGCTGAGGAAGGCAGAAAGCATCGTCGAGAAT
CCCCATCCCAGGCGGGGTCTACGGATGGGCACGGTGGCGGTGCAGGTCGAGAGTGCTATG
GCCGCGGCGCCCTCCTCGCGAGCCGCCCTTCTGCAGGGACTCTGGGGCGCGGCCGATGTC
TCCTGCAGAGCGATTGTGGTTGACCTGATGGATGGAAATGATCGTTCTGTGTTCAGGTGA
>c17292_g1; len=195  start:148  end:341
ATGACATTCATTGXCAGTAATGATATAGATGACACTGACAGTGCCAAGGGCAATAAAGGA
ACAATAAAATATCATAACAGTGATAATGGCAATGATAATAACGGTTACAATACGAAAGAT
GATATTGATAATAGTCATGATAATGATAATGCTGATGGTAATAATAATGGTGATAATAAC
TATAACAATGATACT
>c86080_g1; len=102  start:99  end:200
ATGACGTCAGCTGTACCTCAGCAACAGCCCTCGGACACCACTTTAACGGGCAAAATGGTA
AACTATAGCACATATCCACGGATGTTGTGTCGAGGCTTTTAA
>c54622_g1; len=120  start:143  end:262
ATGTTATTCAGTCATGTTGCTTTCAGCAATCATCACCTTCAAAAGTCCATCTTCACTTCT
ACAATAAGTATAGAGATATTGCTATATCAAATTGTGGTGATGAATGAGGTACTGGTATAG
>c119388_g1; len=189  start:212  end:25; minus strand
XATCCGCTCGAGTGGGATCTGAACGACAACTCGCCTAGCCTTGATGTAGATCTCGACCTC
GAGGTGCAGGACGAAGAAGAAGAGGCGACGTCGTCCTCATCCTCGTCGTCAGACTCCGGC
GCCGGAGGCAGCCCGGACCTTCTCTCGCAGGACTCGGCCGTCAAGGCGGTCACGCAGTGC
TTCTCGTGG
>c57867_g1; len=108  start:204  end:97; minus strand
ATGTGTTATGGGCAAATCGTGAAGCATTTTCAGACTTCTATTCATGTGAGCACCTCTCTG
TCCTGGTACATGTGCGTTCTCGTTTTCTACATGGAAGCTATGGCCTAA
>c62946_g1; len=60  start:1  end:60
XGTCGTGAGGGCGGTGAAAGGGAGCTCTTTCCGGGCAGCTCCAAGAAGAAGAGGGACTGA
>c115105_g1; len=210  start:1  end:208
ATCAAGGACCAGCAGGCGGGCTTCGAGGCGCTGGGCGGCCGCTGCGAGTCATGCGGGACG
TGCGACGAGAGCTGCCTCAAGAAGCTCGGCCTGGAGCACGAGGACGGCTCGCGCTCGCCC
TCCAGCATCTCCCCGAAGGCCGAGAAGATGTACACCTTCTTCGAGAAGAGCCTGTCACTG
GTGAGCCCCTCGCACTCGCGCCTGGGCGXX
>c87326_g1; len=90  start:247  end:158; minus strand
ACCGTCTTCCTCTTCCCCATTTTCGTCATCTGCTTCTCCTCCTCTCACCTGCTTCTTGGC
GAAACTGGAGAATCAACAGTTAACAGTTAA
>c73416_g1; len=72  start:262  end:333
ATGCACAGTGCTAGGACGTACTGTGATACGGATAGTTCATACTTACAGCAACTCTTCAAG
ATGGACGACTAA
>c104181_g1; len=183  start:239  end:57; minus strand
XCGGCGCTAAGTGGAGTTATGGGAGCGCTGCAGGAGTTTGAATTCCTTGTGCAGACGAAT
GGTGAAGCGAGACAGACGGGGATTGAAAGAATGGAAGGGACGGATCGGAATGGAAGGCGC
CTAAGGGAGCGAAAAGAGTGGCGCAGAATGATGGAGGAATCGGGAGTGACAACTCTGGGT
TGA
>c41973_g1; len=93  start:1  end:91
XGTTGTGGCGGCGGTAGCGGCGGCAACGTCCGGGGATATCTGGGCTACAXGGATCACATG
CCGCAGCCGCTTCAGGATTTCGGTCTCGTCTAA
>c112348_g1; len=198  start:18  end:216
ATGGTAAAAGGTTCTGTTCAACAGGATGAACTGGAGGCTTTTTGGGGCTTTGGTCATTCT
TCTTCGGCTGATGATTTACCTGTCTTCACCTGGAATGGACTGGTCACTCTTTTGGCTATT
TTGCACTTTAAGGTTGGCAGCTTGGTTGGCTGGAGAGACTGTGTCATGGCACAGTTTGTG
ATGGTTGCCAGGGACTGA
>c75949_g1; len=813  start:366  end:1179
ATGATGTTTACTATGAAGGTCGTGGCGGTGGCCTTGGTGTGCTTGCTGGGCGTGGCGACG
GTCAGGTGCACGACGTCGGAGGAGGACGTCGAGGCGGCTCCCGGGAACGACCTGTCGCCC
TCGGAGGAGCACGAGGCCCTCGACGGTGGCGACAGCGGCCGAGGCGAGAGGGTTTTCGCC
TATTATGCCTCGACGACCACGACCCGGCTCATGACCTCGACCCTGACGGCGCTCTCCACC
TGCCTCTCCACCAACGGCGGCGCCAXCAGCCTGCAGGAGGAGGAAGAAGAGGCGGGCACC
CTGGAGGCCATCGACGACGAGGACATCGCGTCCCTGGACCTCGAGGGGAGCGTGCGGTCG
GCGGAGAGCCTGGAGAAGCTGTCGCAGCAGCAGCGGGACTTCCTCCGGAGGGACGACCGC
AAGTTCACCATCTGGACGACCGGCTTCACGACCCTCACTCTCACGACGACCTCCTACATC
GCCGGGACGACCGTCACCGCCACGGCCTACTGCATCACTCCAGGGCTGACGGAXGAGTTG
CTTCGGGAAGTGGGAGGAAGGGACGACCCGGGACGACCTAGTGGCAGGAACGACTCTTGT
TTCGAAAGTCCAGCTTTCCTGCCGGTTCACAAGGTCAGATTCGATACACTGACAGGCCGT
CTTAGTCTGACCCTAAACAACGAATACGACCTCTTCCTCACTTTTCTTTTCGTATCAGAC
TTCCCGGACGACCAXTATGACTTGTCGTTTCCGCCGGTCACGGTGACGGCTGAAGACGAC
CTCCTGGCACGACCCTGTCTTGAGGAGTCGTAG
>c111194_g1; len=123  start:123  end:1; minus strand
ATGAAGTTAGGAATTGAGAACTTGAAGAAGGGAAAGGAAGTTCTGATGAAGATCCACTTT
GTCGTGATGGCGAGAGCGGAAGTTGTAGTTACGGTGGTCGACGGAGCTGTGGTGGTGACG
GTG
>c132744_g1; len=78  start:412  end:336; minus strand
CTTGCCATCTGCCGTCCGGACCTGGAGTTCATAAGGTTCGAGTTGCAXTTGAAGGTGCTG
AAGCTGATGCAATGGTAA
>c124094_g1; len=99  start:246  end:149; minus strand
XXCCCACTTGTCCTGCTGGTCCTGGAGAAGATCCTGGACAAGCAAGACGCGCAGTTCCGA
ATGCAGCATTACAATCATTTGACAATGTGCAACAAGTGA
>c104636_g1; len=228  start:1  end:229
XTGACGCACCAACGCACGCTCCAACGCACGCGCCAACCGATGCCCCCACTGATGCGCCAA
CTGGAAAGCCTGGTAAGCCAGACCAGCACACCGCGCTCCCGTGACCCCTGCGCCAACAAC
TCCACACGTCGTGACGCCAGCGCCAACCGTGCCTCCGGTGGCAAGGGCTACAATGACACC
AAGCAAATCGATATGGGCAAGGAGCACGATCATGACCTTTGCAAGTAA
>c76777_g3; len=327  start:329  end:1; minus strand
ATGGCTGTCCTCAATCGCTCGACGTCGCTGCTGAATATGGGAGTGAATCCGGTGCTCGTC
CAGCTGGGCGAGGAAAGCCCCTGCGTCGTCATCTTGGGTGTCGTCTTCAAGGGAGAGGTC
CAAGGGCGGGCGCTGTTTCGTCCTGAAGGATTCTCTGTAGTAGTCCGCTGGGTAGGATGG
GTCTTGGAGGATCTCCTTGATGTCCTGAATGTTGTGGGGAAGGTCGTCGAGGCTGGAGTC
GTGGGGGTTCGACGTGGGGATGGAGGACGACCCCTCGCGCTGGTGGTGGTGGTGGAGGGC
TGGGCGCGACGGAGGGCAGTCGGGGTT
>c86655_g1; len=252  start:295  end:45; minus strand
ATGCAGAGCTACCTGGTCGTGGAGTACTCAGTTCACTGCGGACCTGCGGTGTTGAACGAT
AGAGAGGATGAGAAGGAATACTCCTGTTGGACTGACTACXTGTACTCCTCAATGACCACA
GAACTTGACGAGGATGGAGATGATAGCAACAAACTGGAATCTGCAGGTTTTCTCCTCCTC
AATCTCAATGAACTTCGTTTCACCTCCTCTGTTTGGATTTCAAGGCATGGCTTCTTTCTA
GTTTTCCTCTGA
>c10913_g1; len=69  start:263  end:333
ATGAAGGGTTATGGCACCACCTTCTACAGTGTGAAGCCGCACTTCGAGGTCGACTTCGAT
CTTCCCTAA
>c45546_g1; len=141  start:1  end:139
XXGTTCGTCCTCGACCAAATCGCCTTTGCCGAAGAGCAGCTTCGCCTTGAGGCTCTCAAT
ACGCAGCAACAACAGCAACAAGATCAACAGCTGCAACAACAGCAACAAGATCAACAGCTG
CAACAACAAGAACAGCAATAA
>c75497_g1; len=624  start:8  end:633
ATGGAGAAGGAGAACGGGGATCTGAAGGAATTCATCAGATCGCTACAGGAACTACAAGCC
AAGAAGACAGCCGAGGCTGAGAGGATGAATGATTATATAAACAATTTGAAGATCTACTAC
GAAACGTATTCACAGAATATGAAGATTGATCTTGATCAGATGGCGAAAGAAAAACAAGAA
GCTGTTATGAAGATGGAAACATTGCAGGATTCATACAGGGAGATGCAGAAGACTTATAGC
GATAGTAAAAGGGAGATACATAGACTGCAGAGAGAAAATAGCCAATTGAAACAACAGGCA
GCTTTCCCGGGCATCCCTCCGCAAGCAGCAGGTGGCACGGCAACTCCAGGCTTTCCGCTT
GCAGCAGGACAGGACATCCGAGGTCAGCAGACAGCGACGAATCCCCAAAGCAAGCAGCAG
CAGGAGGAGCAGGCCAAAGCAGCGGCAGACAACGATAGGGCCCAGAGGGATTTACCCAAG
TACGAAAATCTGAAAGCAACGGACAGAAATGACTCTTCACAAGCAGGAAGCAGGGAAGAG
TTTCCAGAGAAAGCGGTCAGGAGGGACAAGCTAAGCAAGCAGCAGACGGGAAGGCATCTT
TGCAAGCACATGGCAGCAGCGGAT
>c60938_g1; len=1098  start:1100  end:1; minus strand
CCCAAGGAGGCTCCGGCCCGGCGTGTGAAGGAGGAGGAGGACTTGAAGAGCATTCTGAAG
AGCCAAACCTCTCAAGACTTGTTTGAATCGGCCAGCCTGCAGCGCGTGTCCCCGGACTTC
GACGCGAAGGGCTGGGAGCAAACGCGGCTGATACAAGACTTCGXCTACTTGGTGAAGAGT
CACTTGGTTCCCTCTTCGTACTCACTTGAGGCGCTGGAGGGCAGGATAATACTCAAGGGT
GACCTGCGCCTGCCTCCTCCACCCCCTCCCCTCCTGCCTCCTGCACTGCAGTGTGACCAG
GAGAGTGAGTGCGGTGTTAACACGXCGCCCTTTCGCTGTGCTCTCGGTGAGGACTTAGTG
GTACTTGACACTTTGGGTGACGGACCTTCATTCACGAAAGGATTCCTTCGTTTTTTTGTG
TGGATGCGGGGAGGATTGAGCCACTGCGCCCGTTCATCCTACAGGAAAAGAAGCTTTCTT
GTGGAGACACTGTCAGTGCCCGAAGAGGAAGGCTTCTGCGTCAGCCCGGGCACCGCCGAA
GTCGGAAGAATTTTTTCCCGTCAGGACTTCGCCCGCACAACACCCACCATGATGATGTCC
GGCAGCATGCCACCCACGGCGGGGGGAATGGGGGTGATGGGCGTGATGGGCGGCTACCTC
GGAGGTGTGGGCGTTGGAAGAGAGTATTTGGAGGGAGGTTCGGTGGGCGTTGAXCCCTTC
CGTGTGGGTTCCGCCCTTCTGGGAAGACCCACACCTCTCAACGGACACCTGCACGACCCA
AACATCCCCGAAGCCGCCCACATGGGTGAGCCGCCCACCATGGGTGAGGTGGGACCCACA
GACCTCATGGATGCGTTCCCTCCACAATCACAACATGACTACATCATGGGAGACTCTGTT
ATCGTGAAGGAGGAGGACGGCCTCAAGGACGACTACGCCAAGTACAAGGAGGACTATTTC
AAGTACAAGGAGAATTATGCCAAGTACGCGAAGGAGGAAGACTACCTGAAGGACGAGTCT
CCGTATATCAAGGAGGGGGTGGAGGCGGAGGAGGAGGCGACGGCGGAGGTGGAGGAGAAG
GAGGAGGTGGAGGAGAAA
>c85074_g1; len=84  start:444  end:363; minus strand
XCCTTCCTCAGTCAACCCAATGAGGTAAGGTTCCGGCGGAAGGAGGGCTCAGAGGCCGXG
GTGGAGATTTCGGAGAGTCGCTAG
>c69212_g1; len=282  start:1  end:280
XXCCCGACGCTGGTTCCTGTCCGCTTGGCCATCGCGGCCGGCCAGGGGGTCATCTTCACG
GCTTGCAGACTCGAATCCGCCGTCGTGGTCCGATGCTACACAACAGACACTCCCAAACTG
ACGTTCTTTTCGGATTCGCTGATTGAGGCTCCGTCCGAGGACTGGATTCCTACTTCGGCT
CGCCTCGGGGCAGAAATCCTGATCCTCGGCGCACGAATGAAGCAACCTTTTATTGTCCTC
GACCTCAAATCGGGAAAGTTCACCACGATCGAGTACGGTTAA
>c79887_g3; len=138  start:577  end:439; minus strand
GAGGTGGAGGCCGAGGTGGAGGTGGCGGCCCACGAGAATCAGGACGAAGGCGAGGCGGAG
AGGGACTCGCAGGAGCAGGAAGGGAAAGCGAAGGAGGAGGAGGAGGAGGAGGCGCCCTTC
GAGGCCGAGGTGACGTAG
>c71489_g1; len=438  start:807  end:370; minus strand
ATGTATAGACTGCTGTGTCCCGCCCTGGCCGCCCTGTGCACGCTGGCGCTGGCGTCGCCC
ACCGTCGCGCCCGCGGAGCAGCCGCTGGCCGCCCCCGCCACCAACGACAACGCGACGCGC
GTGGCCATGTACTGGCGCCACATGATCGGCCGGCACCCGCAGGCGGCGGCGCAGGCGTCC
ATGTACTGGAGGATGATGTCCGTCGAGGACCCCGAAGGAGCCGCCGAGGCCGCCATGGAG
GCCCGCAAGTCCACGGCGACCGACCCCGAGGGCATGGCACAGGCTGCCTTCTACTACCAG
GGCATGGCGGCCCGCACGGGCGCCTTCGCTCGCCTCGCCGACGAGTACTGGCGCAAGATG
GCCGCGCACGACCCCGAGGTCACCGCCAGGTCGGTCATGTACTGGCGGATGGACCCCGCG
ACCGCCATGTACTGGTAG
>c43641_g1; len=225  start:415  end:193; minus strand
XXTCACTCCACTCACGCACACACGACCGTCCTGTCGCTTCGCCCGCAGGACGCGGCTGCC
GACACCTXCTCGCCCGCCGTCCTCACCGCTCACTCCGCCGTGGGCTGGCTTGGGTCCCAG
CGTCACAAGAGTACAAAGTTTCTXAACCTAAAGCTGCACAAGGCTGTTCTTAAGATCGCC
GAGATGCGACCGAATCTGAAGGGTTGGGATGTCTCGTTCCGGTGA
>c44104_g1; len=222  start:219  end:1; minus strand
ATGATACAAAAACAGGXGTATCTGGCGGTGCTGAGGGTGACCTCCGGCCTGGCCCAGGAG
AGGCAGAAGCCGGGAGGAACGGTCAACTCTGTTCAGGAACGACCGGXGCTGGTCAAGGGC
CGGCTCGTCGAGGTGTGGGGATTGAGAAATGAGATCGXGGTCAAGGATAAGGATAAGTTC
GATATGCXGAAGCTGACCCTCGCCCGGGCTATGGGGGAGCCX
>c62465_g1; len=282  start:281  end:1; minus strand
ATGGTACCGGACGTGGTGGAXGATGAGTACCATGCTCCCTGGCTGCGTGATGXGGAGCAA
CAGGGTCTTCTGTCTGGACGCAGGAATTGGGTTGCGAATCCTGTCTGCGAGAAGCACGAG
GACGAAAAACGTTTCGTCGGAATCCGAGTGCACTTCTGGCAGTTCACTTCCAGCTTCACC
GACGCCACTGTTCATGTXAACAAGGTTTGGGCTGAACTGACTTCCGGACTGACGCCATGG
AACATCGCCATGCGGGCACTGACTCCACCGTGGCAGGTGTTX
>c57903_g1; len=636  start:635  end:1; minus strand
ATCATCCAGCAGAAGAGCTCGTCCTTCAACCTCGAGAAGAGCTCGCCCTTTAACCTGACC
TCGACCGCCATGCCCAAGAGGGACGAGTTCGGCCGCCTCCCGCTCCCCGACGAGTCCAAG
GTGCCCTTCCAGAGGGTCCTCTCGCGGGTGTCCTATAGAAGCCACAACAACTCGACGCGC
ACCTCGCCCGACCGCCAGCACCGCTACCGCAGCAGCCACCGTGAGTCCCGCAGCCAGTCG
TTCAACTACAACGACCTCAAGGACGGCGACGACGAGGCCAACGGCAATGGCTACTACTAC
GACATGACCATGACGCAGGCGACGGAGGCAACCGCCGACGTCGCAGCCGGCGAGGGGGTC
GAGAXCGGCGACATCGCCAAGGGCGTGGGTCGCCTCAGTCTCGAGAAGAACCGGAGTCGC
AGCCTGACAGAGGACGACCCCAGGACCAAGATGCCCTTCATCCCCTTCCAGAGGGTCCAG
AACATCCGCAAGAAGACCGTCATCCCCGTCAGCAACAGCAACGACTTCCGGGTGGAGCCG
TACAGGAGTCCCGACCGCAGGAGGCGCTTCACCCACCGCGACTGGCTGATGAACCAACCC
AACAACCGCTTCGCCACGGAGTACAAGAGCCGCTXX
>c42855_g1; len=93  start:56  end:148
ATGACAGATTCGGCTGAAGGACAGGGTGTAAGGAATGXACTCACCATAATTGACAAAGAT
CTTGGAGGAGGATTTGACTCGGTGGACATGTAG
>c64747_g1; len=318  start:1709  end:1392; minus strand
XCAAAAGTCCCTCCTCAGCTTTGCATGAAGAACAGTAATTACTCAGTTAAAACATCATCT
TCCAATACTTTCTTCTTCAAATCAGCCATGCAGGAAAGACAGCCAGAACACAAGAGTCCT
ATGGAGCCAGGTAAAGAGAATGAACTGGAGGTCATTGCCTTGGATTCTCCCAAAATAAAG
AATCATCTGTCTCCCAAAAGGAGTTTTGGCTCCCTAGAACCAACCACATCACAAAGTAGA
GCTACCACCAGCATAAATTCGATGGAGATCTTCACAGCCAAGAATACTGTGCAAAAAGTA
AGAGCCTTCCAGGATTAA
>c78550_g4; len=405  start:404  end:1; minus strand
XTGGGAGAGGAGGACGTATCCGACGAGGAGGTAGAGTCCTCGGGCGTCGGAGCGACGACC
GAGGACCCGCCCGTTATCGAGTCGACCGTGGGCGAATCGCCGCCCAGGATCGACGTCGAC
GACGATGAGTCGGGCGTGGAGGAACCGCCGCCCAGAATCGACGACGAATCGGGCGTGGAG
GAACCGCCGCCTAGGATGGACGGCGCCTCGGAATCGACGGGCACGACGGACGGGGTGCCC
AGGATGGGGTCGATCTCGGAGGGGTCGGGCGGGGTCTCGGAGGGGTCGCCCGAAATGGAG
ATGTCTGGACTCCCCAGCTCGTCGTCGCCCAGCAAGATACTCGCCGGCACCGGGTTTATG
GACGACGATCCCGACCCTGACGATGAAGACGACGACGACGACGAC
>c21612_g1; len=879  start:1185  end:308; minus strand
XTGGACGAAATATCAGTAAAATTAGAAGTAGATGGAGTATCACTAACAGTAGAAGTGGAC
GAAATATCAGTAAAATTAGAAGTAGATGGAGTATCACTAACAGTAGAAGCAGATGAAGTG
TTAGTAACAGTAGTAGACAAAATGTCAGTAACAGTAGATGAAGCATCAGTAATAGTAGAG
GAAGTGTCAGTAACCGTAGAGGTAGATGACGTGTTAGTAACAGTGGAAGGTGAAGTGTCA
GTGACAGTAGTTGTCGAAGTGTATTTAATAGTAGTAGTTGAAGTATCACTAACAGTAGAA
GTAGATGAAGTATTAGTAACATTAGAAGTAGAAAGAATGTCAGCAACAGTAGTAGATGAA
GCATCAGGAATAGTAGATGAAGTGTTCGTAACAGTAGAAGTAGACGAAGTTTCAGTAGAA
GTAGACGAAATGTCAGCAAAAGGAGAAACTGGTGAAGTGTCAGTAACAGGAGAAGTAGGT
GAAGTAACAGTAGGAGTAGATGAAGTGTCAGCAACAGTAAAAGATGTGTCAGTAACGTTA
GTAGATGAAGGGTCAGTAGCGGTAGAAGTAGATGAAGTAAAATTAGAGGAAATATCAGTA
ACAGGAGTAGATGGAATGTCAGTAACAGTAGAGACAGATGAAGTTATAAAAGAAGTAGAT
AGAGTAACTGTAGCCGTAGTACTAGTTAATGTGGGAAGAGAAGTAGTTGTAACATTAGAT
ATAGATGTAAAATTCGACGATATATTGGGAGTAGATAAACTAGAAGTCGCACGAGTAGAT
GTGTCGCTGAGTGGACTAGTAGCTGCTACGGACATCGGCGAACCAGTACTAACAATACAG
CTGAAATTCCCCGAAGTTTTAGAGAAATCCGGATTATAG
>c69198_g2; len=810  start:810  end:1; minus strand
CCGCCGTCCGACCAGGGTAAGGTACAGGATCCTTACCTTGTCCCTCAGTCTGGTTCGAGC
TGGTCTTCCGGTAGGGGTCCTGTTAGTCACTCGCCGATCCTGTCGGTTAATCTGGATGAA
AACTATGTAGAGATGAAGTGCACTCCGCATATCAGGGGTGCAGCCAGTGAGTGCGTTGAG
GATGTAAGTGATGTAACGTTTGGGGCACCTCACGAGGTTGAAAATAGAGACGAACAAGGC
GAAATGCATGAGGAGATAGGCCCTGCCCAGCAAGAAATAGAAAGCCCAAATAAATGTGAA
ATATCTAGCGAATCCCCTGAACAACAGAGACACGAATCTGGTTTGTCAAACGACAACACA
TCTCATGAACCCATCATAGGAAGGCAGCAGTCTGACGCGAGTGATGACGTTTGCGCAGCG
AGTACAGAGGATGAAGGTACTGATGGACAGGACACAAGAAGAAAGAAGGCGGCAGATTGC
GACAAGCAGAAGTGTAAGAAGAAGAAAAGAGAAAGAAAGAAGAAATCTAAAGGCATCTCA
GTAAACTCAACGCAGCAATTTGGGCATCGCTGCGAAAATATTATCAACATGTGTGACTTT
ATTATCGAACACAGCCCAAAGAAAGACGCTCTTAGGACGCTTGAAGTTGCCTCGCACATA
ATAAACTATAAATTTGCAGAAGTTTCGGAATCTTCCTATTCCATACCAACAACAGAAACG
AATTCTAACGACGAAAAAACGATTGTGGACGATGACAACGAGATCCTGGAAACGGTTGTA
GATGATAAAGGTAATGTCCTTAGGATGAGC
>c107402_g1; len=231  start:227  end:1; minus strand
XXCTTTTTGGCCCAGCCAAATGGGATTAAXTTCTTTGTGATTTCCCCCAACAGTCCCCAG
CCCXCCTACTCTGAGAATGCCCTTCTCTTTCAACAGGCTCCAAAAAATAAGTCAGTAAAG
TTTCCTTTCGCAGTCACTCCAATTGATCACACCTTGTCACAGTTTCATCTGAGTTCCAAG
CTACCTATCCCGACTGACCTCAGTGGAACACCTACTCCTGCCCAGCATCAC
>c49038_g1; len=78  start:129  end:52; minus strand
ATGTGTATCTTCAGCACGTTATCTCTTCCTTATGGTGATATTGATGATGGTGATGATGTG
ATGAAGGTTGGTGATTAA
>c30118_g2; len=474  start:1  end:471
XGGGCGCAGAAGGAGGCGGGGGAGAAGCGAAAGGCCGCCATGGAGGAGAGGGCGGCGCTG
ATCCAGCAGAAGCTCTCCAAACTCAAGTGGGACTTCAGGAAATTATCTCTTCGAGGAGAC
GACATCGAGGGCGGCAGGCAGCTTTTGGAAGAAGTGCCGCTCCATCCCGCCATCACCACG
TCGCTGCACCAACATACCACCAACAACATGAACAAGGTCGTCGCAGGGAGCAGCAGTGAG
TTGGAACGCCTCGAGGTCCTGCTTGGGAAACTGAGGACCTTGTATTCGTGGAGTCCTTTG
GTGTCCTCGCTCTCCGTCAAGGCGCTTGGTTCGGACGAAACTCTGACAGCGATGGACACG
TCAGAACAAGTCTTCGCTCTTCTGGTCCGTCTGGCGCAGCTGCGTCAGAGCAACACGGTG
GTAGGGGGGGCGGCGCTGGTGGGGGGACCCTCGGAGATGGACACGTCAGAACXX
>c98621_g1; len=243  start:247  end:9; minus strand
XXATACCTGCTGATGAAGGCTCTTGAGTGGCCAGTCGACAAGCTTTGTCGGAGTCGTGGC
GCCATTCAGCACAACAXTGGCGTTAAAATTGAAGACACTTGTGCTGACAAGTACATCAAG
CGAGGTGGGGCTCTGATCGCCAGGGAGTXCATGGGCTTGACTCCGATCTGTGAAAAGGGA
GAGCCCAGGAAGGCGGGAGGGAAGAATGGCCTTTTAGGGGTGCACCGAGTAGATGTTTTG
TAG
>c29539_g1; len=117  start:229  end:345
ATGACGGGATTTCCGGATTTCCAGACAGATTTGTCAGGAATTTCCGGATTTCTAGACAGA
TTTGTCAGGGATTTCGGGATTTCTAGACAGATTCGTCAGGGATTTCCGGATTTCGAT
>c49800_g1; len=591  start:1  end:593
XAGTGCATCGCCAGCGGGGACATCAACCGCCTGCAGGAGGCCGTCCTGGACCTCGCCAAG
ATCATCGAGAACTTCAAGGTGATCATGGGGCCCTTCATGCTGGTGATGGTCCCGCACCAC
ATCATCTCCCTCATCTGCTTCCTCTACTGGACGCTCGTGTCGGTCCTCGACGACAGCGAC
TGGTACTACCCCTTGAGCTTCGGCCTGCTCTCCGCCCAGGCCATCGCGCCCATCTTCTGC
GGCGCCATCTACAGCGAGGACATCCACACGCAGAAGGATTCCCTGGTCGAGCCGCTCATC
ATCCTTAAGAGCTCGATGCCCGATGAAGCCGCCAAACACAAAATGGCAACACTGATCGAC
CACCTGGACCGCCTCGACGCCCAGATCGAAGGTCGAGGTTTCTTCACACTCAACAAAGGC
ATGGCGACCTCGGTGGTGAACACGGTGGTGACTTACCTGGTGGTGTTAATCCAGTTCTAC
GGAGGCGGACGCGAGGACCAGGATAAGCAGGATGGATACCAGGATCTGCAAAAGGATAAG
GAAAATTATCTGGGCGAGGATGTGTACCAGGATAAGCAGGATGGATACTAG
>c12579_g1; len=84  start:1  end:83
XTGCGAATGACGGACTTCCTGATGGAAAGGAAAATAGGAAGGGAAGTAAGAGGAAGCAGG
AAAACAGGAGAGGAAAGGGAGTAA
>c85759_g1; len=210  start:208  end:1; minus strand
AAGCGACTGGTGACCTCCACGAGTACACACGGAAGTTCGTTGGATTTGCCTACCGTGGAA
AAGGTCAAGCGTCAGTGTGCATCCTCTCGCTTCTACGACCCTGAGTGCACAAGCAATGAC
AGAGTATTCAGGGAAATTTACGAAGCTTACGATGGAGACGTATGCGAGGCCAAGGAGGCT
GCATTTCGCCGTTTCGTCATTCGAGAACXX
>c24992_g1; len=90  start:799  end:711; minus strand
XCGCGCGAACAAGTGGCGGTCGGCAAGCGCACGGCTCCCCTCAGCCACCCGGCCCTCACA
CGTCTCTCCCCTCGACCACGCGTGTACTAG
>c50212_g1; len=108  start:233  end:340
ATGAACGGCCTGAAGAAGGGCGATATGGAAGAGATGGACAACXTTGTCCAGGACATTAAA
GTAGAGGTTCTGAACAGTCAAAGTATCATGTCAAACTTGTCCACCTAG
>c8578_g1; len=75  start:116  end:42; minus strand
ATGGCGTCCATTGTTGTTGTGCCACAGCTGGCCGTCGAGGACTCAAGCACGACGAATTTT
TGCCTCACCCTGTAG
>c76147_g3; len=105  start:467  end:362; minus strand
ATGACTTACGTGCAGGGAATCGAACTATCACTGGCTATCATCATTGACCTAGCCTGCGTC
AACCTGGTGTTTTTATCACTAACAGCAAGTTTCCATGAGGCCTAA
>c28481_g1; len=93  start:202  end:111; minus strand
XXCTTCAATTTGCACGAGAGAATTGTGTTCTGCGTCTGCCGCCATGATGATTTGGAGGCA
GGACGCCAGGGTTGTGACACGGCCTGCTCGTAA
>c87774_g1; len=120  start:151  end:266
ATGCCAGTCGGAGGCCCCGAGGTXACCGCTACGTACAAGGAGTTGCTTCACGCGGCTCTG
GACACCAAACTGAATGTTCCGTCGGXGGTTATGATCGTCCGGGAAATGTTCCACGTACXX
>c115595_g1; len=84  start:272  end:355
ATGGGACAGAGTAGAGCCATCAAGACTGAGCAGAGCACAGTAGAACTGGCAGAACAGGCA
GAACTAGCAGAATTGGCAGGGTAG
>c28247_g1; len=123  start:263  end:143; minus strand
XTTGGGGGAGACAATAAACGTATCAAGATCTCCAATTCTGAGATAAATTGCAATTCCCTC
ATXAACGGACCGGTGGCAATTGGCACCTGGTGGTACTTGGACAAGCACACTAATCTGAGA
TGA
>c99079_g1; len=276  start:1  end:273
XXCGCGGAGAGCTCTGATGGCTTCGGCTTTTGTGCATTTACTGTATTCCATGACCATCTT
GATATTATCGGGTGTAAGGCCTTCCTCAGAAAGGTCTTCAGTGGCAACTTCTTCAACTTT
AGCTTCGGTTTTGGCTTCAGTGGCTTCCTAGACCTTGGCTTCTTGGGCAACATCGGGGTT
GATGGGGTTAGTGTATTGATCCATCTCGTTTTGACCGGCTTGGAGACCATCGAGGTTGGG
CTTACCGAAAATGATGTAAGCGCTTTCGTTTCCGGX
>c7923_g1; len=135  start:504  end:371; minus strand
XXGTCAACAACCTCCCTGGTTGACCAGCGATTCCTCAAACTGATCACCAACTTCCGCATC
GAGCGCCTGTCCGATTGCACGCACTCGCTCACTCGTTCGAAAAAGGTCCTCTATGCTATC
CGCAAGGCCTCTTAA
>c134379_g1; len=315  start:12  end:326
ATGAATAGTAACATCATTGACTATGATGATCTTTATCATTTTATTGATATTAACATCAGT
GATGATAATAGTAAAACACCAACCACGCACAACCCAGATTTACTGAAAAGTGACATTTCC
GAAATCAAAATGGATTTCATCTTCGACTTTGAAGAGGAATGGGAXGAGGAAGAAGTGCAG
GAGGGAGAGGAGGAGAAGGAACAGGGAAACGAGGGACAGGCAGGACAGGTCAAGGGTCAG
GCGGCCAATGCCAAGTGTGGCAGGAATAAGGGAGCAAGGCTTGGGGAGCGACAAGCGAGG
CGACTGCCGGAATGA
>c68129_g1; len=639  start:1  end:637
XXCTCGCTGTGGTCGCAGACGGAGGCGGGGGAACTGCAGGCGACGGCGACGGAGGCACAG
GAGGTCACGGCAATGAGGAAATTCACCCGTTCGTGCTTGCTGATGCTTGCGCTCCTAAGT
GTGGCTCTGTTTATGTTTTTCCACCTTCAGCTGACGGAGGCACCATCGCACCTGAGAAAG
ACGCCGCGCCACTCGCCCCAACCCAACCCAGACTCCAAGAACACGACCCAAGGAACGGCA
GATCCTGACGAAGATATCACTCCCGAAGAAAACAGTCGCTCTGCCAAACCCGAAGGAGAC
TCAGCAAGCAGCGTAGACCACGACCCTTATAAGGCGTTGTTCAACAGACGTCTTGAACAC
CTGAAGGAGAAGTGCCAGGCGATGCCCCGCCCTCCGGACACGCCCCAAACACCGTCCTTC
GAGAGGGTTGTTGTGTCAAACGTGTTCAGTGCTTGTGTGCCCAATAAGGTGGGGTCAAGT
TCGTGGAAATTTCTGAAGGAGAACTTTGTCAAGATGAAAACATGGAAACTTCCAGTGAAC
ATCATTGTTGTGAGGAATCCCTTGACCCGTCTTGAGTCTGCATACAGGGACAAATTCCTA
GGCGGTGGAGCGATATCCTCGTACACGGAXGAGCTGGAG
>c114847_g1; len=63  start:1  end:64
GAGGGGGTGATGGAGGCGGAGGTGAAGGTGGAGGATGCGAATGTTGAGGAGAGGCAGGGA
TAA
>c67641_g1; len=300  start:298  end:1; minus strand
ATGAGTTGTGCTCAAGTGATGTACCAGCCGTACGCTCCCAGTCCTTACGTGGTGCAGCCG
GAGACGCCGCAGGCAGCACCTCCGCATGCGTCCGGCCCGTCGTCCACGCCGGTGACGGAG
GCCAGACACGCTGACGGCGTGCTCCACCACCCACAGCCGCCCGCCCCCAGCATCACTCCC
CAGAGTCCGCCCCACGCCCACCATCACCACCACCAGCCGCCGCCACAGCCACAGATACCA
CAGAGCAGCGAGGCGGGGGGTAGCAACACGCAAATACAGCAGCAACAACAACAGCAGCXX
>c114729_g1; len=96  start:1  end:94
XGTCCCTCTCCACCTCATCGCAAGCGTGGCAAGGGAACTCCCGGTTTCCTXTTTCCCGGT
AACCAGGACAACCCCGCTTCACCGCTGCGACTCTAA
>c97652_g1; len=66  start:253  end:190; minus strand
XXCTTTCTCACGTGGATGTTGCGTGGTCTGAGCAGTAACATATACATTGCTATTTCCCTG
CACTAA
>c103171_g1; len=441  start:440  end:1; minus strand
GCCTATGATCATATTGTATCCCCGGCAATGCTCACAGTTGCAACACATGCCACCAGGAAA
AAGACGTGCCAAGAGAAGTGTCACATAGATCAAGAAACAGAGAACGCAACTATATCGTAT
TCGAGGCACATGGAGGTTAACACAAACTACTACACATTTGATATTTTGAGTTTATTGTGC
TCCCTTGGAGGCATTGTCGGCCTCTACCTGGGATACTCAGTCGCAGATGCTGCAGATGTC
TGTAAGCATATGTTATCTAGCAGGTTTGTCCAGGCACTGAAAGGTTGCATTTTCATGTTT
GGTCTGACACTCGGTCTGTGGCAGGCCTACAATTTCCTCTTGCACCACCAGATGACCACC
TCATTCTCAAAGGCTCAGCAGACCACCGATCGCAGCGCCTTTGTTTTGACCGTCTGCCGC
TGGCCACCCTATGACTTCACX
>c87532_g1; len=306  start:305  end:1; minus strand
CCCGAGTTCAAGTGTCCGAAGGCTGTTGTTCGGTTGAGCGACGTCGTGTTTCATGCATTC
GGACGCGTTGTAAACAGCTTTCATGAAGATGTGATCGAGGATGCCGGCTTCTTCATGCGC
CAGATGATGGGATCGACTCTCTCCTTCAGCATCGAGCCCTTCGGGAAAATGAGCCTTAGT
GTCGTCGTTTTCATGAAACTTTCAGACATXGATGTAGTTCTTGCATTTTCCGGTGGTGGA
GAAGGTCTGGTGGAGGATCTGCAGGAGGGCCGAGCGAGGGACGAGGAGGACGTGGCGGCC
CTGGAX
>c107419_g1; len=54  start:301  end:250; minus strand
XXCAAAATACTTCAGATCCGTACGGACTATGCTAAGAGCCAGATCACCAATTAA
>c102971_g1; len=288  start:287  end:1; minus strand
GGTGGCTGTGAGGTAGTGGGTCACAGCGAGGACCAGCACGACCACCAGGAGATGTCGGGG
GTAGGGGGAAGGGGGGCGGAGGCTACTGTCTCCTACACCCGCACCACAATAACAACCAAC
CACTTCTACCACTGCAACGCCATCGATTACCACTCGGCCCTTCAGGCTTCTCCGAAAACC
AAATTTCTAACGGACTTCAGGGCACACGTCGACAATAATACCGTGGCCGACACTGCACAC
CCGCGGTTCGACACCCTGAXCAGCACAACACACACGGGCCTTAGCTCX
>c129075_g1; len=225  start:58  end:281
ATGGGGGAGAAGGAAAAGGGGAAGGAAAGAGAGGAGGAAGAGAAGGGGAACATATGGCCC
GGGGATGGCAGCAACGGCTTTAAGATCCATCAAGATTTCCTGTCTCACACACGCTCCTGT
GGACGGATCATCAATCACTCCCAATCAGCACATCCAATCAGCACTCCCGATCTCAACTCG
TGCGCGGTGAGGTACGGCCTCACGTGCACACGCCCCGACGAGAXX
>c128419_g1; len=273  start:285  end:13; minus strand
ATGTCTGTAGTGGAGGAGAAGGAAGAGGAGATCAACGGTAGAGAXGAGGTAAAGGATGCC
AGTCAAAGCACCAGCGAGGGTGGTTGGGGAGTGGACATAGAAATAGGAAAAAAGGGGAAT
AGAGAAGTGATCATTATAATGAAGGTTGTXCTAGAAGTGACAAAGGGAAGTCTAGGTGAT
GGGAAGGAGATCAAAGAAAAATATCAAAACXATGAAAAGGATTGGGTACGCATTGACATC
GATGAGGAGGAGGTTGATATGGTCAGACATTAA
>c49394_g1; len=225  start:156  end:379
ATGAACAAACCGCGGTGGAATCCCTTCGAGAAATCATTCCACGAAAATCAGTCGGAAAAC
CTTTGGAAAAATGTCTCCGAAGACCTCGAGACAAAGCCTCCAGCGGCCGCCAXCACCAAA
ACACCCAAGTTTAAACCCTCGAAAACCGTATTAAAACCCTCCACAACACCTCCCCGTCCT
CACAACCCCGCCCACGCCCTCAACAACCCGCCCACAACCTCCTTT
>c2186_g1; len=159  start:1  end:159
TTGCAACAATACAAGCTCTTCTTCCTGGAGAGTCCTTCGTTCGCGCCCTTTGAGTTCCAX
CTGAGTCCGTCATTAGCTTTGCTGCTTATCACTCTGGGTATTCTGTCGGTGTGGTTGAGA
AATCCGTCGTGGCTGCGTACCCTGGATTCTGTGGCTTAA
>c110544_g1; len=207  start:206  end:1; minus strand
CTGTCGTGCGTCTACGGCGTGAGTTACTTCCGCTGCGAGAAGCACCAGGCGATGTTCCTG
AAGAAGGTGACGGCGACTCTCTCCTACAACGACGTGCAGGAGGAGAAGTGCCGGAACGTG
AGCCTGAGGGTGTGCTCGGGGGCGGCCGGCGGGCGTGGTGGCACCGTGGCACTCGCGGCA
GCCCTTGGCACTCTGGCTTTCCTCTGX
>c136483_g1; len=57  start:1  end:58
GAGGAGGAGGAGGAGAAAAAGGAGGAAGAGGAGGAAGATAATATTGATAATGATTAG
>c98469_g1; len=84  start:285  end:203; minus strand
XCTCTGAAGACCTCAGTCCCCTTTATTAAATACCTGAACATATATGTCATCAGCTACCGA
CGTGATGCTGTACAGGTTTCCTAA
>c117914_g1; len=51  start:206  end:156; minus strand
TTCCACCTGGTGGTTAGCTGGCTGCATGCGGCAAACTGCGGACAGGCGTAA
>c69321_g2; len=237  start:927  end:1162
ATGGACACCAATCTGATTATCGAXCCCAAAGAGGTCTTGCTGGTGAGTGCCGAACAGTCC
GCCTGCGGTGTGGTGCCCCGCGGACTGCGGCGTGTCCGTGTGGAAGACTGCGGGCGTGCA
ACGGGCGGCTGCGGCCTCAGGGGTGGGCCAGGCTGCGGCGGCAGTGGCGTGAGGTATATG
GGCAAGGCATCTGGTGTGCGCTCCGCCCAGGAGGCGCGACATCTTACTGTCCCCTGA
>c84372_g1; len=255  start:1  end:253
XTCTCAACTCCTCCCAGCGATTCGGCCAAAGTGAAAACCTTCAAGGCTTTCAAAAATTTA
GAAACCTGTTCCTTACCTCCTTTGATCCTGAATGAGATCATCXCCTCCGAATCCTCTCAT
CTGTTTTCTGGCGATTTCGTGCTGAGGGTGGGATTTCAGTCCGGGATAAATTGTGTTTTC
GATGAGTTCATGTTTTTACATGAAGTGAGCAAGATGGTAAGCACTGTGGGTCGACTTGAA
GACTCTGATCGCAAG
>c73444_g3; len=249  start:645  end:395; minus strand
ATGCTAGTGCCTGCCGCCCAGCCGCCGAGGAGGTGCCCCGCCGCCCACACCACCTGCCCG
CCCGCCCGCCCGACCACCTGCAAGCCCCAGCTGCCGAGCCAGCCCGGGGTGGCCCTAGGG
GTGGCCCTAGCGGCGGCCCTCAGGAGCGGCCACAAGGGCGAGCCCGAGGGGGTGCCCCTG
AAGGTGGTGGGAACCCGGGCAGAGGACGCGTGCCAACATATCGCCCGGGAGGGTACTGTA
GTGCGCTAG
>c9941_g1; len=204  start:119  end:322
ATGAGAAAAAAGAAGACTTGGAAGAAGAAGGXGCAGGAGGTGGAGAGGGAAGACGAATGT
GAAGAACAAAAAGAGAAAAAGAAGAACAAGAAGGAAAAACAGTATAAAAAGGAAGAGAAA
GTGGTGATGAAGAAAAAGAAGAAAAAGGGGGGAAATGGAGGAGCAGAAGAGGAAGATGGC
GAAGAGGAAAGAGAAGAAGAATAA
>c66870_g1; len=345  start:757  end:416; minus strand
XCCCATATGCAGGTCACCGGTCAGGCAGGTGAGGACGACGAACCACGGCAGTTCTACAGA
GGCGCCCATTGTGGTCACAAGTTCAAXGATGAGGTTCCAGCTGATAATGATTATGGTAAT
TACTATGATGGTTCATCTCGCTGCGAGCTTCAGCCTTTGGGACCTTTTCTTCAAAAGGCC
GTCGCGGTTCAGGTCGAGAGTATCACGAAACAGGCCTTCGTGGATGCCXGCACCTTGAGA
ACTACGGGTACTGGAATGGCTATGATATTGACGGATATACATCGAGTGGATAAGAACAAG
ATCTTGCAGTTCAGTCATCTGGTTCGTCXTCGCCAGATGGAATAG
>c47097_g1; len=375  start:442  end:67; minus strand
CTGCCCTACGCCACCGCCTGTCATGGCTTCTGCGTCACCGTCTGCCACAGATCCGCCAAC
ATCGCCTTCTGCTCCGCCTCCACTACCGCCAGAGTTGTAGAGATTCACTACACCGCGACA
CAAGCCACTCCCTCCGGAAACAAGCTACGGAAAGTCGCCTTCCCAGCCGCCAGGAGGACA
ATGGTTTGCCAACGCGATCCGGCAGACGACTTACTGCCGCACATTTTCAAAAAACTGAAT
GGCGTTCTGGGTAATATGTTGAACAGCATGCCCTTCGCCACGCAGAGAGAACTGAAGAGA
AGCCTGGAATTAAAACACCTGATTGAAGAGCTTGTAAAAATCAACAAAGAGGAGAGCACC
ACAAACATATTCTAA
>c110502_g1; len=231  start:229  end:1; minus strand
TCCTCCTTCTTCTTCTCCTCCTCGTCTTCCTCTTTCTACTCGTCCTCCTTCTTCTACTCG
TCCTCCTACTCCTCGGCCTTCTTCCTCTTCCTCTTTTTCTTTGAATTCAACAAGTGTCAG
AATCACGTACCCGAAGGCCCAGTCGACAGAGATCTTACCTTCGTGAACAAATATGAACAA
ATATTAGATTTCXCCTTTATCATTCTCTCTACCTCGCCGCAGATAAAACXX
>c3933_g1; len=402  start:1  end:400
TTGGGCAAACACTGGCCTTCATCCACCAGTGTGCATATAATCCTGACCGAAAAACTGATT
CATCATTTGTGGATTCTGAAAATCTTGAGCATAACAGGTCTTGTGCTGAAGTTGAGTGAT
GTAAAGXTGACTGAGTCTGGAAGGGAGGAAAATGAATCCATTGAATATGTCACTGGGGCA
GGGGTGCGAGGTGTCATCATGGGTGAXGAGGAGGAGGCTGTCCTGTCCACTCCACAGTCT
GGAGTGATGGGACGTATCTGGCAAGAAGATATGCTTCTTGGAGACTTAATGCTGGAAAAC
TGGGAGGAATGGGAGCAGCGAGATATACTGATCCTCGCCCTAACCCTGGAGTTTCACTTC
TTAATGGACAACATTCCAAGTGGTGTAAAACATCTGCAAGXX
>c26324_g1; len=144  start:206  end:350
ATGGGGTTGATATGCACAAACAACCACTACACCATTTCCTATTACAAGAGTGGAGTGGTG
ACAGTGGGTGGCCTGGGTGCAGTGCTGAGTTACTATATACAACAGCAAGTTACCCTCTCC
CTGCTTGTGGACACACTTCAGAGX
>c126576_g1; len=222  start:346  end:125; minus strand
XGTCTGTCCGCCGCCCTGCTGCCCAAATTCTCGGGGCGTCCCTGCGCCGCCACTCCCCTT
AGCCAGGXCATAGAGCATCGCTCTCTGTACCCGAGAATTACAACGCCCGTTGTTTATCGC
CAGGGCGGAGATATTATTATCTGGAATCAGGTGGCCTATCTTCTAGCCGCCCGTGGCCAA
AAGGGTCAAACAAAGGAGXACATCAGCGCCCAGGAGGCCTAA
>c25807_g1; len=216  start:706  end:489; minus strand
TTCGGGATCAGCGGCGTGGTCAGAATAAAGAAATATGCGGTGGGTGCTGAAATTCTCCAG
TTGGATATGATTAAAAAGGAATTTATCATCTACCTCAAGAGATTTCTTGTGGATGTCCAX
GCCTTTTTGAACTTCTACTTGTTCTGCAAGAAAAACAAGCACATTGATTCGGACTTCAAG
CACGACCACGAGATTCCTGACTGGAAGTACCGCTAA
>c102809_g1; len=108  start:142  end:247
ATGACCCTGTCCTTTCGCTTTCCCACCAXCATGTGCACCCGCGGAATGGCGACAATTAAG
AATAACCAAAGTAAAAAAATCCCGCAGACGGACATGGGCGACTCGAGX
>c39551_g1; len=177  start:307  end:130; minus strand
ATGGCAGTGGAGCTCACTCGTTCCGCCTCAGTCCCGGCAGCCGCCAACCACTTGGAGGCC
TGTGGGGCAAAGCCTTCGGGAACCCCACAGGTGGACATTGGGCCCCACAGCCTGCTATCC
CCGTCATTTGGGGGCAAGGTCGGCGGAGGTGGCAGGGGTGGCATCCACCTGGAGTGA
>c67433_g1; len=81  start:510  end:430; minus strand
ATGGCTCTCATTGGCTGGAGCGACACGCCCGTTAACCTGATTGGCCCACGCGAAATTCGG
GGGCATATCTTTCAAAGGTAA
>c65459_g1; len=135  start:1  end:133
XXGTCACCTCTTGCTGAGCAGTGCTCTCTTCTGAAGGGACCCACCGTGCCGGAGAACGAT
ACATCAAGGCTTCGCTATTTTGAAGTCTTGATATCAGCACCACCATGGCGTCGAATGTGG
TTCTTTGCCTCGTAG
>c94258_g1; len=66  start:261  end:196; minus strand
ATGAGCAATTTGCAGATTCAAAAGGACCTGCACTTCAGTATGAATGAGTTACTCTTCTTG
AATTAG
>c43362_g2; len=114  start:111  end:1; minus strand
ATGCACAAGCCGGGACTGGTAAAGAACATGAGAGATACAGTTATGATCAXCAACGTTCAC
TATCACTACCCCATXACCAACATCCAGATCGACAATGAGCTGCATCGTCTCCTX
>c42593_g1; len=636  start:161  end:797
ATGTCATGGACTCCCTACTCCGACGTGGCAGAGGCCGGAGTTCGGAGTATCGAGGATGAT
GCCGCTCTCCACGCTGCTGCTGAGGCCGTGCTTGACGTAGCGCTGGTTCCTGCGGACGTC
GCTGAGGCTGTTCCCGGCCTGCAGGTTCTCGGCGTCGACGGCGGGCCTTCGAGCGTCCTC
TGCTGCGGTGGTCTGGAGGCTGCTGCTGCTGCTTCCTGCTGCCATTTCCCGCTGGTGCAC
GCCGTTGCTCTGTCGGTGGCCGCTGAGGAGACTGGTCTGCCTCTGCTGCCCCACTCCGTC
GGACCCATTGCTCCTGTCGGAGGCGTCGAGGGCGGACAGCTGGATGGCGAGTCGACGCTX
TCGGTGTTCGACAGCCGAGTCGAGGTCCTGCCCTCTGCTCCTCCCGCGGGAATCGCCCTG
GCGCCCCTTGGAGCCTCGTCCGCCGTGCCCGAGGTCCTGGCGGCGTGCGCCTTGCCGCCC
TTGGTCGCCGCCTCGCCTCCTTTGGCCGCCTTGGCCGCCGTCTTCTCGCCCGACGTCGTC
CTGCTTCCTTTGGTCCCTCGGAAGGGCCGGCCGCTCGACGCCTTGTTGTTCTCGGCGTCG
CGCGCTGCGGACGACGACGACGATGTCGAGGAGGXX
>c80564_g2; len=1068  start:1  end:1067
GAAGATTCGGACCCTCCTTATAAAGTCTCCAATTCGCTCTGCAATGGCTATCGATCCCTG
AACTGTGGCGTAAATATGGGTXTGGGACTGTTGGGAATGGACAACTCTCCTTTAAATCAG
ATCATAGAAGTTGTCCTTAACCTCAGGCGCACCGAXGAGCAGCGTCGTGCCGAGGCGTTC
CGGAGGGGCGGTCGGCTGGAGGAGGCAGCTGAGTGTCACAGTCGGGCTGCTGAACTACTA
CTAGCAGCGCTGACTCTCACACCAACTCCCCTAGCTAGACAGAGCATCACCCTCCAACAC
AGTTATCACCTCCGGCAGCAGGAACTTCTCAAGTTCCGTAGTAAACAGCTAGAGAAGTAT
GTCAAGGCAATGGAAAATCAGCGCGTGAAGATGGGTACAGCAAGTGGAAGCAGTGGAGGG
GGGGTGGGACCTGGTGGGCGCGAATTAACGCCACCAGGCCCCTACACTGCCAAAAGACCT
CAGGCAATTACGCAGGAAGTTTCCAAATATGCTGAGAAATTTGACTCCCTGTTATCGCTG
TTAATCTTGGAAGACGAAGAGGAACTGGACACAAAGGAAGAGGCAGAAGGTGATAAAAGC
ACTCCCACTGAAGAGGCTGAAACCAAGGCTGGTGCCAAGGAAAACTCAAAAATCTCGGGA
GAATTGGCAGGAAAGGCCAAGATGCCAGCCAACGAAAAGGCAGAGGAAGCAGGCAGCAGC
ATTGGGGAAGTTCAAAGCCAGAAGAAGAAAAAGAACATCTTGGTCATCGTGGAGGAGCTG
CGTACCCTGAGGGATCACCAGGCAGACCTCATCTCACAACTCATGACTGAGTTGTCCCAT
ATGGAGAGGGAAAATTGTCAATTAAAAAGTCAGGTACGTGAGCTTCAGAATAAGTGCGAG
CAATACGAGGGAGAACGGCGGCGCATGCGTGCTCTGGCTGACTCCAGCTGCTCACCTTTT
GTATTTTCTCCACTGAGTGAGATATCCCCAGACCCCCCAAGTGTTGATCTTGCACCCTTA
GAAATGCCTCCCTTGGACTTCATGGAAAATTTTGAAAAAGATTCATAA
>c85991_g1; len=111  start:375  end:265; minus strand
ATGGGACAAAAGTATAAAAACGCGAATGAAATGGTGTTCATAGTGGAAAAAGTGATGTAT
TTAACCGGCGTGGATTACATTTTCGCCAGCAATGAGCACCCAAAGATATAA
>c27321_g1; len=318  start:431  end:114; minus strand
ATGCTTCTCATTAGCATCAACCATCCCCTGTCCAGTGTCTTTGTCACTATCATTAACTAT
CCCCTGTTCAATGTCCTTGTCACTATCATTAACTGTCCCCTGTCCTATGTCCTTGTCACT
ATCGATAACTATCCCCTGTCCAATGTCGTTGTCACTATTGTAGAGTATCTACTGTCCAAC
ATCCTTGTCACTGTTGTCTACCATCCACTGTCCATCAGCACAGGCTACCATCCTTGTTAC
TGTTCTCTGTCCACTGTCCATATCTATATCACCACCACCACACTCATTTTTAAGGAAGTG
TCATATGCCGCGGCCTAG
>c84320_g1; len=60  start:214  end:155; minus strand
ATGGCTGCTCTAGATGAGGGCCTCTATGATCTCCATCATCCTCAGCTGATGCGACGCTGA
>c112273_g1; len=174  start:1  end:173
XCGACGGAGCTCACGTCCACTTGGGTTCTGCACCGCACGCTGGCAGAGGGAACGCATGAC
CCTAGTTCCTGCGCCGCTGAGGAGGATGTCACGGCCGCGGCTAGGGACAGTCATCACTCT
GACATCATTGGCGCTGGCGGCTCTGTGTGCCGGATCTGGGACGCGCAGATATGA
>c72544_g1; len=411  start:1  end:410
GAGGAGGAGGAGGAGAAGGAGGGGACGAAGGCCAAGGAGGCGACGAAGGCCAAGGAGGCG
ACGAAGGCCAAGGAGGXCGACTACCCCCAGTACCCCCAATACGGCGACAACCAGTTCGAC
CAATACGACTTCGACCAGTACGGCGACAACCAGTTCCCGCAGTACGACACCCCGCAATAC
AGCACCAACTTCGCCGTGTTCGATTTGGGGGAGTTCGAAGGACGTCGCACCACCAGCGCC
CTCACTCCCGCCGGCGACAAGAXCCGGAAGCCCGTCTTCAGCCCGGCGTCGACACCGAAG
AAGGCCAGCGGCTTCGGGAAGGAGTTCGCCTTCACCAACACCGAAGGGCACGGGGTCAGC
GGCGCCCATGGGATGGTCACGCTCGGGTCCTTCTTCGGCAGGAAAAAATAG
>c107920_g1; len=63  start:1  end:62
XGTGAGCTGCCAGTCTTTGGGAACGGTCATTCGGAAATCTCTGACTTGCCCAAGAACAGA
TAG
>c67025_g1; len=1569  start:372  end:1948
CAGACCTACCACTACCTTTGCAACAAGCACGAAGATTTCAACGTTGGCGTGTGCCGCTCA
CTATTCACCATTAATGGCGTTCCTACCAAGAACGTTTTCAGCCTTGTTAAAACCAGCGAG
AACGGCGTCCTTGTGAACGAGAGCGGTTTCCATGTGAATCCCGGGACAAAACCCAGGGCT
GCCGTGACCTATGGCGAGGAAGAGATCGCTGCCGCTGCCAGGGAGGTTCGGCAGCTGGTG
CACAAGAGGGAGTCCTCCTCAGGGCCTGACACGGACGACTATGGCGTCCTCGGCGCCCTT
CTGCCCAAACTCGTGTCCTTCGCGCACCCCGAAGGAGAGAAGGAAGCCCCGGCCGGAACG
AAGCAGGCTCAGGCGCGGCCGCACGCCGAGGGAGGAGCAGAATCGACGCCGGTGGAGGCG
GTTGCCCTTCGTGCCGTGCGTCATCGCGCCCTACGACCAGCCGGCCTCTTTCGCCGCCTG
TGTCAGGAGGAGGCTGGAGAGAAGGGCTCCTTCTGGATCTACTTCATGGGGGATTCCAAA
ATTAGATACGTGTTCATGAATTTATTGAAAAGGACTGACGAGATATTTCGCTACAAGATT
GACTGTAAGAACGAAAGCCTGACGTACCCAGAGCTGGAGAGAAGCCTGACCAAGCTGATG
TGGGACAATTCGGAGGTTTCGACGCCGCTGTTTCCGGGCTTTCGCATCACCAACAGTTTC
AGCACGTTCAAGGAAATCATGCCATCCAAGTTCTCGAAGTTGAAGGAGCTGAGCCAACTT
CAGCGCTGGTCTGAAGGCGCCGAGACTCTTCCCGACCTGCTGATCGTAGGCTACACTACC
TGGATGCTGCTGGAGACCCGCCTGTACGACAACGAAACTCGCTCCATACACGATGTGCTG
GCGATGATGCTCGAGATGCACCGCTACGTTGTACCTCGTCTGGAAGAGATTTCGAAGGCC
ACGCGAGTCATCGTGCTCTCCCAGAGCCGCTATCGACCTCACTCCXCCGAACAGGTTCAA
CAGAAGAGCGGCTCTCAGCAACGCGAACCTCGAATGGAGGAGATGACGTTCCTGCACTTC
ATGCGAGCCAATAGAGAGGGCCATGGCTTCGTCCCTCGAGCCGGACAGCAGACAGACTCC
CGGGCCAGCGAGCACGGACCGAATAGTCAGGGATCGTTCGACTGGAATAATGCACAGAAA
GTTTGGCCATTCACGCACAACAAGACCGTGATTTCAGCAACGAACCGCAAGACAAAAGCG
CTGCAAAACTACGAGAACCCCTACCTCGGAATGACCAAGGCGCGACCTACGACTGAAAGA
CCACTCAGTATTGTTCAGGGACCATCTGATCCCGAAACGTCCACGCCGGGGCTGTGGTGG
TGGGACTCGAACCTCCCGATCAACCTGGCGGAGATCGAAGAGTGCAACGAGCTTCACCGT
CGAGGGTTGGCTGACGACGAGGCCTACACAGGTCCTCCTCTTGACTGCAGCGACGATCAG
CACGCCGGACCGGGCACGAATTATGATCTCGTTAGCATGTTACTTAACCAGCATGTAATT
CCGTCTTAG
>c108110_g1; len=348  start:346  end:1; minus strand
XCGATGATTGCCTCGCTTCTTCTCCTCGCCCTGATCGGCTACACTCTTGCCACGTCTGCC
GCCGGCAAAGAATGCGGCACCGCTGACGGCGACAAGCTCACCGCTTGCGGCACGGATGTT
GGCAAGTGCACGACCGACGCCGGCACGGACGTCGATGCCATCTGCACGTGCTACGGCGCG
TACGGCAAGTGCCTGAAGAGCGTGGACTGCTCTGGCCCGCTCAAGGAGGCCGCTGACATG
GCCGCCAAGTCGCTCTGCGACGGCCTCATGGGCACCGACTTTGAGGGCTGCTGCGACTCG
GCCTCGGGCCTCGCCGCCTCGGTCGCCGCCGTGCTCGCGCTCGCCGCX
>c37998_g1; len=237  start:406  end:171; minus strand
XCTCCCCAGCCTCCAAACGGGAAAACAGTTGGTGTGTTCGCTCAGCAGGAGAACCGGGCG
GAGGACCAGCTGGTTCGCCAGCGCGGCCGCCAGGATGACCCTCTGGAGAGGCGCTCGAGC
GGTGCCCTGAGTGTGCCTCCCCTTGTGCCTTCCGCCGGCCAGTGCCAGTGCCXGTGCTTC
GTGATGCGCGGTGGTGCCAGCGCGAGGCAGCGTGCCTGGCGTGACTCTGACACGTGG
>c60493_g2; len=177  start:1  end:175
XXGAATGTACAGCAAGATAGAGTGTCCGACAGACTCAGCATTGGATGCTCCTACATGTTG
GTCATACACTCTACCCTGACAAAAATATGTGGAGGATTCCTTGTCTTCCATCGTGGGGTT
GTGGGGGCTTTAGCTCCCCAGGAAGGGGTTCACAGGGAGCACAGGCCCCTGCATTAG
>c65310_g1; len=939  start:1156  end:219; minus strand
XXTCTGCAAGGGAGCGACATGACCGTCTCCTGCTTCGCCACCGGTTATCCCGCCCCGGAA
ATATACTGGCTCCTTAACGCCTCTGAAATCAGCAGCGAGAAGAGATATCAAGAAAATGTG
ACGGACTTCGGCGGGATTCTGAGTCGGACGATACGCAGCGTTATCACCGTCACGAATTAC
ACTGGAGGAGGCAGAGTCGAGTTGGCGTGCTGTGCCATCAACCGCGTGCACTTCGCCACG
AGAAGCAAGTGGCTTAAGATCGACCGCGCGGAAATCAACGTTTATCCGGAACAGCCCGTA
TTCAAGAGCACGCAGGAGGCGCTTGTCACTTGCGTCATCAAGGGAATCGCCCGGGAAACG
TCAGCTGGAATCTCGGCCATTCTCTCGGGCAGGAGCCTCATACAGTTGTCGACAGCAGAT
GGGAAGAAAACGGXGATGACAGTGGTTCAGTCCAACGTGACCATCTTCGCTGCGCAGTTG
TCGACCATTCCGAAAACATTTACTATCAAGTGTTCGTCGACAAATGAAAATTACCGAGAT
CTGGGGGTAATCAAGGATGTTTATATCATTAAAGATGTTGAAATCCCCAACAACTGTACT
GATAGCAACAGCAAGATGTGCTTCAGCCGTCGCCGAATGTGCAATGCCGTGATGCAGAGG
AACTGCTGCAAGACCTGCACACTGATGAGCAACGCAGAGAGAGAACACTCCTTTTCCAGC
GGATCCGGTTACCTCAGCCTCTATGGCGAAGCATCGGCTGGTTATGGCGGCAAGGTGACT
ATGAACTGCTTTTCCGCAGTTATTCTGAAAGACAAGATTTTAAGTGGTACAAAGACGGCG
AAGAAATCAAAAGCTCTTACGGTTACCATATCAAAGACGAAATTCTTCTGGACTTTGATA
ATTGGCAAGGAACGTCTGTGCTCACCATTTCCCATGTAA
>c38992_g2; len=84  start:306  end:389
ATGAGCACACATCAGGGCTCTCGCAGCTCTTTCTATCAGCCCAAGACGCGCACGGCCTTG
GTGTGGGCGTGTGTGTGGGTGTGG
>c47390_g1; len=204  start:1  end:202
GAGGCTGAGCGAGTGCGGGAGAGCCTGGGXGGAGTGACCGCCTCCTGGACACGCCTTTCG
GGCGGAAGGACCTGGGCCTCGCCAGTCCTTGAGGGCCAGGAGGCGGXTCTCTTCACGGAG
GAGGGCGAGGGTGAGGGCGAGGGAGAGAGAAAAGAAAAGGGAGAGCAAAAGGAAGGGAGG
GATCGGAAATGGGAGAAAGAGTGG
>c82719_g3; len=159  start:218  end:59; minus strand
ATGTATGGTTGGAACAGGGAAGAGGCGACACCCGAAGAGGAGTTGCTGGCCAGTGTCCTG
AATCTGAAGGTGAAACGACAGGAATCGGACACAGCTGGCGAGGGGGTGCATGGTAACTAC
TGCAXTGGCGGCGACTGCATGGTGGAGCTGTTGGTATGA
>c90664_g1; len=81  start:136  end:215
ATGACGAAACGGGGAGCCAXCGATGGTGATGTGATGAGGATGATGGTGATCGGAGTATGG
TCGTCGATGGTGGAAAGGTAG
>c125952_g1; len=105  start:99  end:201
ATGACAGTGGACATAGCCATTGGCTTGATAATTATGCAGATGTGCAATAATTCATACTGG
CATCTGTTCTTXACCATGAAGGCTGACTACAGACTGACTGTTTAX
>c119558_g1; len=63  start:203  end:141; minus strand
ATGGCTGGGGGGACTATTGCCCTTCGCATGACTCCATACCGTCATGTTGACCAGTGCCTC
TAG
>c57426_g1; len=282  start:85  end:366
ATGAACTTGATTGTTTGTGCTGGTGCAGTGCCTTTTGGCTACACAAGTGAATTGAAAGAC
TGTGATTATCAGTGCTTCGGCTACGGTGACCAGTGCGTGACCACGGCCGCGATGAACTGG
AGGAACCTGCAGATCCCGCAAGGCCAGGCTCCCCTTCCGGACGTGATCCTGAGCAACACC
CCCCCGCCCTCCCCCCTCCGCCGCGCCCACACCTACCACTTCCTCTTCCCGGAGGAGTCC
TCCGCCGCCCCCGCCGCCCCGAGCAACAAGCCGTCGTGGGCG
>c131485_g1; len=249  start:1  end:249
GCAGTCCTATCGGTCCCCCTTCCCGTTTCAGAGAGGGATGACCACACGGGAAATAATACC
GACTGTCAGATGGTAGACAGGACAGCATGCAACCTCTGCAGCATAGGTTCACCACCACCC
TTTAAXCAGTTAAGCTGGGATGCTGCCGATACATGCGGCTTTACCATTCTTCTGCTGAAG
ATACCTCTTCTTACTTCAATTAAGGAGGTTGGATCCTCACTGACTGGTGGGTCCGGCAAC
GGATTCTCG
>c66336_g1; len=120  start:1749  end:1870
ATGTACACAGTGGATGGCGAGCTGCTCAGGGAATACAATGGTGATGACAAGGAAGTACAT
GTCCAAGATGAGTTTGTCTTGGAGGGGGTCACATCGGGCAAGGATGATGCTATTGGTTAG
>c66241_g1; len=2625  start:1  end:2625
GGCACCACAACGCCGGCCCCAGCCCCAGACCCAGCCCCTGTCAAGCCGGTTGGGGCAAAC
AATAATGAGAAAATGGTGGATGTGGCACTGAGACTTTCCACAATTGGCAGGGAAGACACC
GCCGTCTACATCCACAAAGATAATAAGGAXATCCTGGATCCCGATTCTCACCTCAGTGCC
GACGGACAGCGCCGCAAGCCTTACTTCCXGGTCTCGACCTCGACCATCTTCCTCCTGGXC
ACGATCATCTCTGTCCACAAACCCTCTGAACTCATGGAAGCTCTCTCCTCTGGGACCAGT
TTCTACAATACTCCACTGAAGGAAATTGAGAAACCAGAGCAATTCTCCATTTTCTCAGAA
TCTTCACTTATTGACAGAGAACACTCTCAGGGGCATTCTCGCACTGAAAGCAAACCGCCG
ATTTATTATTACCCACCTGTAATACCAGCGAGTTCCATCCGGGGCACTTTGCAAGACGAG
GCATCGAAGGTCTCCTACCATGTCTCTCCGGACTCAGTTTTGAATGTCTCTCCTATAGGA
CCTGTCCAAGAACCAGTGGGCCCTTCTATAGGATCCTCTTATTCCTCTTTTGTAGCGCCA
TCTCTTTCTTCGCCTTTGAATCACCTCATTCTGCTCCTCATCATTCACCTATCCATACAT
CACAATTTTCAGCTGTCCCTAATCCTTCATCATTTGGAGGATCAGCTGAAGCCCGCCATA
CTCCCCGATCTTCCCTACGACGACCAAGAAAACCTGCAATTTAGCAAGCCAAGCATCATC
GCCGAGGTTCCTCCCCTAGAGATGGTCCCGCCGCCTATGGAGCCTCCTTCGTTCAACATG
GTCCCCCCTCCTGTCAACCCTTATACTCCCGAGATCGACTTAACGGAAGATGAAGTCAAT
GAATTAATCGACTCTGTTTTCTGTGCGTGTAAAAAGGGCGATCCCTGTGACTGCGAGGAA
CTCAATGACCTAATCCTCGTTTTTCCTCCCAAGCCTATGGAACCGTATGTGTTTTTGCCG
CTGGACTCCCTCTCCTCGCCATCCCTGTCCAATCGTTTGCCCTCCTTGAGTAAGCCAAAT
TCCATCCTCCTGGAAATGGGCCACAAACGAATATTCATCCTCCTCGGCATTATCAAGAAG
TCCATTCAACAGGACCGTCAGTCCATCCGTATTCAGGAGCCATCGGGCAACCTCAACCGA
CACAGCAACCAGCTCCGGTCTACAAGCACAGAGAGCCCGCACATCCACCAGCACCAGCTT
ATAAACAAGTGGAAGCATCTTATCAGCCAGCACCAGTGTACAAGCACCCAACCCCGTCTC
ACACACCAGCACCAGTTTACCAGCACAAGGCACCATCACATGAACGAGCTGCAAGTTTTC
GACAACAGCTCCACCCAGTCAACGGCCAGCTCCTGCACATTTCCCAAGCGTGCCAATTAC
CCCGACTGCATTAAGCCGCAGGCGTTCTCTATTACGGGGCCAGTTTCCTTCGAGACAGAT
GCATTCACTCTTGAAATTACATCTAATGAAGAAGGTTCAAAAGAGTTGACATCACAAGAA
CTACGCTCGAATTCGGTCGAGTCTCCAAGCAATTTTGAAACCTTAGGCCCGCACCATCTG
CTTGACTTCAGGGGCGGTGCAGCGTTGGTGCATCCAGGACATGGATTATCCCCCTATGTA
AGCCACGGCCTTCCGTCCTTTGTTGCGAAGAGGGAGTCGCAGCCCTCACCATACACACAC
TCACACACGCCTCAGTACCCTATATCCTACAGCCTCGAATCCAGCCCCTCTCAGGCGATT
GGCATCCGTTCACATCCAGGGTCCAACGCCTTTCGTCATCCACCAGCCAAGACACCGCAG
ACAGCCCCGCCGAAGGCTCCCCCGCACTCCAGCTCGTATCCTCGCCCGCAGATCAAGTCG
GAGCAATCAGTGCCGCGAGCTCCTCCTCAGCAAAAAGACGCTCAGCTGTTTTCCATCCAG
CCGCTGCCCTTGGACTCCTTCCACCAGATCACGGCGCCGCAGTACTTCCACGAGAAGCCC
GTGATCCAGATCCTGCCCGAAGCCCCGAAGCCGAAGACGTTCCAGGCAACGACGACTCCG
CCTCCTCCCAAGACCGCGCCGCCACGAAGACAGCATCGCCCTGGCACTCCGATCAGCTCG
TCCGGGAGTGCCTTCGGCCGCTACCCATCGCCGCAGCAGTCGTATTCCTCCGTTCTGCTC
GAGGACCTGGCGCGCAACTACGCCTTGAACTCCCACTCGAAGGCCCCGAGGAACAAGCTG
TCCATCGCGCAGCTCTTGTCCTCCGTCGCGCGCCAAACAGCGGACTCCCTCGTCACCTCC
GACTACTCCAACATCGCCATCGCCAACCAGCGCCCTTCTGCCCCGAGCTCAATTCCCGCA
CCCGTCACCGAGGACTCCAGCGCTGCCGTCGCCAACACTCCCAACACTCCGGCCACTACT
CCACCCCCGCCCTCGTCGTTTCAAACCTTGTCGTCGGCGGCATTACAAGAXGATAAGGTC
GCCGGTATTATCTCTGCCTCCGCGGTCAGCCTCTTCAGCATCCTCGTCATCTTCCTCATC
GTCTTCTTCATCACCTTCCTCATCATCCTCATCGTCTTCTTCAXX
>c123740_g1; len=57  start:1  end:57
CATGCTGAGTCCGTGGTCTATGACTGTGACTTGGAGACAAATTTTGCAAGGCAGTAA
>c132324_g1; len=117  start:215  end:99; minus strand
GGCTTGCTATTGGGCATGAGCAGTTGGAAGCTGGGCCCGCGCCACTACGAATACCACTCA
GGATGGAGACGTTGTGTTGTGTATCAGAAACATCCCATAGCGGTTTTGGGTTAATAG
>c44304_g1; len=393  start:1  end:394
XAGCAGCAGGTGGAGCTTCCCGGAGCCCGCCGCGCCCGCGTTGCCGTGGTGGGCGTGCGT
CACCAGGCGCTGCAGGAGGGCGTGGCCAAGCGTGCCCGAGTTGAGGACGGAGCCGCGCTT
TCCCCGAACGAAATCXTTGTGCTGCATTTTCTCCAGAGCTTTCTCGAACTTTCGGTGATG
TCGCTCTACTACACCTGTCACAAAGCAGCTCGCCGCCATCACACACAACCACCACCGACC
AAAATCATCGCTCCCCTCGATCCACCGGCCATTGCACCTATCCTTAAGGTCGCTTTGCGG
CAGGGATACACGGGAATTCTATCTCTTAACGACGTAGACTCCCAGAGTTCCGATGTGGCG
CGTGGCGGTGCGCACTGCGATGCTCGCTTGTGA
>c73680_g2; len=438  start:899  end:1336
ATGGCGCGGCTGAGGGAGCAGCTGATGGTGGAGAAGGAGTCGCGCCTGCTGGAGATGGCG
GCCCGGCAGGAGGCGCAGCGCCAGGGCACCATCCAGCGGGTCACCAAGTCGTCGGCGTCG
TCGCTGTCGTCGTCGCTGTCGTCGCTGGGGTCGTCGGGCGGGCAGGGCCGCGTCAGGAAG
CTGTTCGAGGAGCGGCGCAACAACGGCTTCAACCACAGCCCCGTCGGCTGGGACAAGAGC
TACCCGCTGGAGCCCGTGCGCGGCGGAGGCCACGCCGGCGGCGGGGGCGGCCGCCCGCCC
GTCAAGCCCGCCAGGGGCGTCGTCAGAAACAACCGCGGCGTCAGCGTGGACCGCGCCAAG
GCCGCCTACGACCCGGCGGCCATGAGGCGGTCCCGCAGCCACGCCGCCCTCCAGCGCAAC
AACAACAACAACAACAAC
>c118424_g1; len=81  start:1  end:81
GGATCATTATACTGGAATGTCAAAAACTTTATCTGCATATGTGTTTGTGTCATTAGCATT
TACTACAAGCTGGACCGTTAA
>c74690_g2; len=1332  start:439  end:1770
ATGACCGCCTGGGAAGAGATGAAGGAAGGAACACGTTGTTGCGGTCCGATGCCATATGCG
GCCACGAAGCTTTTCCGATTGCAAGGCCAGATXAAGGCGAACCTGATGCGGCAAGCGATA
ACAGGCATATCCTCTGGCTGGCACGGAATGCCACTCACTGGCACAGGACCCTGCGAGTGC
CACCCCCCGGCGTCACGCGACCTGCACTTCGACAATCGCCGTGAAACAATCGCGGGACGC
CCCTCGCTACGCTGGCTGAAAGCGGAGATTGCGCCCGCCGCCGCCGCGCCCGGAGTGAGT
CCGCCCTCGCTGCCCCGACCGCGCGCACGGGACCGACAGCCGCCGCCGCCGAGGGCCTCC
TCCTATGTGCCTCTGGATCTGCCTCTTCGGGGTCTTTGGCACGTGCTTGTAAGTGACTCA
AGCCGCGACAAAGCCGAGATGGCGTGGCGCCACCGCTCCAGTAACGAGAAGACCCTCCTG
AAGGTGATCGCGTTCCTGGTCTTCGCTCTCACCTGCTTCATCATCACCGTCACAGTCATG
GACATCACCTACAAGGCCAAGATCAAGGACCTGGAGGACCAGCTCGACCAGCAGCAGTCG
AGCACCACGGAGGCGCTCACCAGCCACACCTCCACCCTCGCCTCCACCCTCACCTCGCTC
AGCTCCACCACTCCGCCTCCGATCACCACCACCGCCGCCCCCACCACCACCACGACCACC
ACCTTGGCGCCCACCACCACGCCCGCACCGTCGACGACCCCCACGACCGCCGCCCCGCCG
ACCACCCCGCCCGCGACGACGGAGTCCGAGACGTCCCAGGCCACGACGTCCTCGCTGCTG
CTGGAGGCGCTGCAGTCGXTAAGAGGCGGTGACAAGTGCATGCAGCATGACAGACATGGC
GACGGACTGCTGCGGAACTTCTCTGGGATCTCCTCTGCCTCGGACAGCGTCGACAGCGCG
CGGATGTCCAAGGGCCTGTTCAGCCGGACGCGCGGGACCTTCGTCATCGTCGCCGACGTC
CGCCACGAGCAGTCCCGCCCCGCCCCGACGCCGCCCGCCCCGGACGCCGCCAACGCCACC
GAGCCCTTCGAGAGCCCGCTGGTCTACATCGACGAGGCCGCCCCCTCCGCCGCGCCGCCG
CCGCCGCCGCAGGGCCGAGGCCAGGGCGAGACCACAGAGACCAAAGAGGACGATCTGTAC
GACGCAGACGACGACGACGACTACGCCGGCCCGCGCCGCACCACGACCTCCGACTTCAAG
AACGACCTGGAGGCCTTGTCGACGAAGGAAGGCTCGGGCGTGGACGACGACAAGATGACG
GTGCCTCCCTAG
>c103790_g1; len=96  start:442  end:346; minus strand
CTCTTCCTCCCATACATGGGACTGAGTCAGTACTGGCTTTTGCTGAAGAGTGTAATAGGT
GCCTCAAACTGCCTAACACAGGATGACATCTGGTAA
>c88335_g1; len=219  start:1  end:219
XXGGGCGGAGGACGCGAGGAGAAGGAGGAGGAGAAGGAGGTGATAACGGTGGATGAAGCA
GAGGAGAAGCAGGAGGTGATAACGGTGGGTGGAGTAGAGGATAAAGGAGGTAGAAGGGAG
TTGATAACAGAGCAGGAGGGCAGAAGTGGAGGCGATAAAGGAGGAGGCAGAAGGGAGGCG
ATAACGAAGCAGGAGGAGAAGGGAGGCGATAACGAAGCX
>c65576_g1; len=57  start:604  end:548; minus strand
ATGGCTCCATCCCCGCCAGGGCGCAGGGATCCTGAGGGGCTAACGGTCGTGCATTAG
>c19084_g1; len=225  start:190  end:413
ATGTCGGCAACACGTTCTCAACATGTCTTCATCTTAGCCTTGTTCTCTGGGTTGCTGACG
GGCCCCGTGGAGAGTCGAGTCCGAGGTGGCCAGACAGACCTCAACCAGCTGGAGGACCAG
GACCCCTTCGCCTCCGAGTGGGACCCCATTCCGACCCCAAAGGGACCCCACTTCCACCCG
GACTCCCCCAGGCACATCACAGCGGCCGTGGGGTCACCCGCCCAX
>c83345_g1; len=75  start:212  end:138; minus strand
TTCTGCGTCCTTTGTGAACACCTTATCGTGCTAATCTCCGGCGCCGACACGCGCTGGAAA
CCGACGCGCCGGTAA
>c115472_g1; len=123  start:1  end:123
XGGGATTTGACGGAGTCGATGAACTCGCTGGAACCATTGGAAAGGTTAGAAACTCCGCCC
CTCGAGTTGCCCAAATATTGTCACAAGACACGCGATTACGACACCAAGTTACTCCGCCTG
TAA
>c78518_g1; len=174  start:555  end:382; minus strand
ATGGATGGAGACCAGATCATGCACATGGTCCTGAGTTCCATACCATACTTTCTGCTGTGC
ATGGTGTTCTGGGTCTTCATTCGGCTGGCATGGCGATGTGTCACCTTCCCCCTAGAACAA
CGAAGCATTTTGAAGAAACTCGAAGAGAAAGAAAAGGAGAAGAAGAAGAATTAG
>c76557_g1; len=621  start:45  end:665
ATGGTTCCTCTGTCGATGGTTTACGGCTTTGTTGTCCCTCTTTCTGCTGCTTTCGTCGCC
CTGATCATCGTCTCGGTTTACAGATTCTACAGGAAAAAGGAAACGACAACTGGCTCTCTT
CCCATTGAAGTGAACTCGAAAACTCCCTACTTCATGGCCTCGCAGTTCTCGTCTCCGTCC
TTCACGCCCTTTGGATCAGCCCTGAAGGAGAACGCCGACAGAGTCACATCTAATATCTCC
AGGAAGAACCTACGTGCCATATACAGTCCCCATTCCGAAGCGTTGAAGAAGAACTTGAAC
GAGACCCAGCTGACAGCGACGAGCCCGATCCTGGCAGCTGCCCTGGAGGACGTCCTTCGC
CTGAGTCAAGAGGTCTTCGAGCTGAGGAACGCCAGGGCTTCCCTACGACGGATGCAAACA
CCGTCTCGCTCCAAGAGTGAAATCCTCTCTGGTAAGGATCGTGAAGGATGCAGTTCTTTC
GCTGATGGAGACTCGCCCATGGACGCGGTTTTGGCACTTGCTTCGCCGTCGGCCAACCAT
CGCCAGGACTCTGAGGACACGACGACGAACGACCAGTGGACGGAAATCGATCTAGGAGAC
ACTTCCAGCGCTGCCGTTTGG
>c123113_g1; len=159  start:214  end:372
ATGAGATTCAATAACCAGAATACCAATGCATCAAGCATCAGCAATGGTTCCTCCCCTGTC
AACACTTCAGCAAAGACCAAAAATCTCCACCACATTCACTTCACCAAGATAGAGCTTAGG
CTGATTATTCATTCAGAAAATTTCCAAATGTCCGGTGGX
>c6576_g1; len=99  start:377  end:279; minus strand
CACCAGGAGAGCGAATACAAGGATCATTGGTGGCACACATGGATGGCGCAGTACCACATG
AATGGTAGAACTGCCTTCCCTCACAAGGATCCAAGGTAA
>c88945_g1; len=84  start:133  end:216
ATGCACAAAGAAGCCGAGTGTTCATCCTCGCCCTGCCTGCGCTGGTCACGTGTTTACTTT
GCTGGTGTTCTCGGTCAGTAGTGA
>c104624_g1; len=75  start:273  end:347
ATGAGGAAAAATAAAAATAAAAGGGAGGAAGAAGAGGGGGAGGATAATATGCGGAAGAAG
AAGAAGAAGACGTAG
>c19735_g1; len=57  start:702  end:759
ATGACTTTCCAGATCATTGTGCATGGCATCTTCCAGAAGAAACTGCACAACCATTAA
>c126443_g1; len=195  start:324  end:131; minus strand
ATGCGACCTTCCCATCGCTTTGTCTTTATATCTAGGCGCAACAGCCTGAACAGCGAAGCG
ACAAACGCTCCCTCCAGACGCGTCCAGATGCAGGAXGAGTCGCGCTGGGCTTCGCCACCC
CCGCCTGGCGAAGACTCATCGCCAGAAGATACAGACAAGGCACACAATGCCTCACAAGGG
AACGATTTGAAATGG
>c36548_g1; len=69  start:68  end:1; minus strand
ATGACGGGACACAGATATCCAGACGGTGCATGGCGGTACACTGATAACCAGATGGTGCAT
GGCGGTACX
>c62734_g1; len=246  start:244  end:1; minus strand
XCATCCTCCTGGACGCCCGAGATGCTCGCCCGCTTCGAGGCCGAGCTAGACGAGGCTGCC
GCGAACGCCCTCGCTTCCATGAACGGGGATAAGCACGCCCACGCCCACGCCCACGAACGA
CAGCCCCGCTCGTGCTCCGGGGGAACGGGCGCCTTTGGGTTCAACACGTTCAACTTCCTG
ACGTTCCTCCTCCTCACGTTCAACGGGGTGGTGAACGCCATCAACAACGTCAACAACAAC
AACAAX
>c65059_g1; len=480  start:349  end:827
ATGGGTAAATGTTGCTCCAAACCGAACCAAGAAGTCGAGACGAAGGAAGAGACGCAGGAG
GTGCTTCTCCAGGAGGACCCCGGAGGCACCATGACGGGCGGAACCGTCATCGTGAGGACC
CCCGGCCGCTGGGGCGTCACGGCCACGACCACCAACACGTCGCCGTCTTTCAAGAGGACC
ATCATTACCTCCGGCCCCGCCCTGAGGCCAGGCACGGGTGCCACCGTCACCAAGACTTTC
CATTTTAGCAACAATGGCACCGCGAAAGAGTCCATCTCCTTCAGAACGGAAGGGGGTTTT
GAAGAGCGAATTGTCACTACCGGCAAGAGCAGTCAGCAGGGCGTCAAAGGGCGTCCCAAC
GCTAAGGGGAAGCGCGTTGTCTCCTCCGGAACCGCTGTCATCAACGATGGGAACAAACAA
GCTTTCTTCAACATTGCGCCGTCCGTCAACACCGCCAGGATGGGCAAGACCAGCGTAGAX
>c1858_g2; len=288  start:290  end:1; minus strand
ATGGGCAACACCACAGTAATGGACGCAGAAGCAGATAACAGGCAAGGAGAAATGGAACAC
GAGGAAACAAGCAACAAGAGAGTCAGGGAAACATCGCCAACCCAGGAAACAGCCGCAAAG
AAAACGGCGAGCGAAGAAACGTCGCAGCGAGGGCAGACGGAGAGCGACGAGGAATACGAC
TCCCGCGCCCGATACACCACCAAGAGGAAGAGGAAACCCGCCCGAAACCACGTAGACAAC
CCGAACGGAAAGCCAGCGGACGAAAGTGAAACTGCCAGAGATCAGACT
>c64049_g1; len=429  start:2287  end:1856; minus strand
ATGGTGGTTGACATTACACAATGCATCCCAAATCAGAGGGCCATGAATATGAAACAGATT
AAGGAAAAXCTGTGCATACCCCTCACATCTGTACACCACCACAGCAGCATTCAGCATGTG
ACCTATCTGGTTAACCCTACACTGACGGTGCCAAAATTTTCTGTGCGGCTCATTCTGGAA
CTGCTGGCAGCCGTCAAGCCTTTCAGCCGGGGCGATCGCTATGAACAGTTGGCCCTGCCT
GCTTTCTCCCCAGAGCGAGTCATAACACCTATACCTGTTGCACAACAGAAGGGTATGTTT
TCAAACGGTAAGCCTGTGTCAGTGGAAGCAGTGGAATGTAGTTACTGCTTTCTCTTTAAG
AACTTTGAGGATGCAGTGAACAATAGTGATTATCAGATGAGAGTGGTAATGGAAATGGAA
TTGAGATGG
>c68618_g1; len=1203  start:1205  end:1; minus strand
ATGACCACCGAGCGCCGTCGCGGCCCAGAGACGCGCTGGTACGAGCCCCCGCCCCCCAGG
GCTTGGCACCCGAACTCGTCGGAGCTGCAGCGCCTGGAGGCGGCCGCCCACCTGAGGAAG
ACCTTGCTGGAAGTGACGCCGACGGGCTCGCGCGACGCGGGCGCCCTCAGGAAGAACTCG
AAGGGCAGCCTCGACAAGGGCCTCCTCCCGCAGAGCCTCCGCGGGTCGACGTCGAGCTTA
TCCTCCATGGCCAAGGGGCCTCTGAACCCTCCCCTGGGAAGAGTCCGGAAGGACCACGAC
AAAGACTACTTGGCTTCCATGCCCAATCTCTCCCGCCAGCAAGCACCCGTCAGAAGTAGT
TCCGAGTCGGACTTCAGTGCCACCTTCGTGCTGAAGAACAAATTCAAGAGCCAGAATGAC
GTGAGAAAGGTTTTCGCGAAGACGCCGCCGTCGCGGCCCCGCAGCTCGAGTCTGACCAAG
TACGAGCCGCTGCCGAACATCCGGCACAGCGCCCCGAACCAGGAGGTGCGGTCCAAGTCG
GAGGGGGAGTCACCCATGGGCGGAGAGGCGCGGCGACGCTCCAGAAGGGCCTCCGGTCCC
CTGGGCGGAGCCTCCTTCGCCGTGGCCGAGTTCAGCAAGAGCCAAAGGCAGTCCCGGCAG
CAGGGGAAGGTGAAGTCGCCCTGGACGGTGCCGGCCACGCCCAGGGGAGACTCGGACTCG
AACAACAACCACGGAATGGCCGACCCTCCGCCGATGATCCGGAGCAAAACCTTCGATGTG
TTTGAGACGAAGATGAAGAACCTCCCTGTGGTGGACAGCGACTCCGAGGGCAGCGAGAGC
GGCAACTCGCGCATCGTCTCCGTCAGCATCGAGGGCAAACCGCTGACGGAGTTCCTGACG
CACGCCAAGGACGGCCTCCTCATGTCGAGACCCGGCACGCGCTACGGGAGGAACGACGAG
CCCTCCGGCCAGCACGACAAGGAAGACATCCTCGTGTACATCAAACTGCCCGACGATTCC
CTGCTGCTCACCTCCAGCCCCCACGACAGGACGCTCGGCCAGTTGCTGGAGGTGGTGGCG
TCCACGCACGTCGGCGGCCACAAGCTCCTCATCGCCGACGACGGCCTGGACGACGACGAC
CTGGACAAAACCCTTCCGCAGCTGGGCATCACCGACAACACGACGCTGCACCTCATGTTC
CTX
>c108973_g1; len=192  start:205  end:14; minus strand
CCCGATGGAGTGTCCAAGGCTGATCTGCAGCGAGCCTGTTCCTGCAACACTTCTCCTGAC
ACCTTTCCCCTGCTTGGATCTCCTCXTCAGGTAGAGGTCTGTCTCAGCGGTTTGAGCGCT
TTGATTCGGAGCGAAACGTACGGCACGGAAAAGCTCAAGAGCGCATTGGTTACCTGCATT
GGCATGAAATAA
>c11727_g1; len=174  start:1  end:173
GGGGAGGTGGGGGAGGGAGCATGTAACAGTCAAGGCCAGGGTCGCGATGTGCTTCTAGCC
XTCACCACGATGAACCAGCCCCAACATGACGCGAGTAAACAACACTCAAACACGCTGAAC
TCATCAACAGAAATGTCCCACTCGACATTCCACGCCTCAAAAGTGAGCGTGTAA
>c19950_g1; len=114  start:132  end:244
ATGCATCACGGTTCGTCTTTAACCCCGTTTTTGTTTGCAATGGCGATGGACAGACAGGAT
GAGATTAGACAGGAGTCACCTTGTGACGATGAGTTCGCGGATGATATTGTCAXX
>c3771_g1; len=240  start:128  end:365
ATGGTTGAAGAAGTCCTAACAGTCCTGCAAGAAGCATGGGTGACACTTGAGGGCTTTGTG
GAAGATATAACATCCCCACAGGGAGCTCTGGAAGAGGAAATGGAATTAATAGAAATTAAG
GAGGAAGAAATAATATCACTAGAAAGCAGGCTGAAAGAAATTGAGATTGAAGATTATGTG
TCATCAGCTCAACCCATAGAGAAAGAAGTGCTAATAACAGAAACAGAGTTGGAAGACGXX
>c66556_g1; len=87  start:171  end:83; minus strand
ATGGTAATGGTAAAGTACTGTGGACAAATTGGTGTGAAGGGTAACAGCAGCCTGGAGTGG
GCTAATGCACAGGGATCCCTAGGGTGG
>c120516_g1; len=126  start:202  end:77; minus strand
XCCTCACTAAAGCCTCAGGCGGAACGAATCATTCTGAATTTCTTCTTGAACTTGAAATCC
ACCTTCACGATCTTCCTTTTTGCTCCATCCACTTCAACTTTGCACAAGCGCAAGATGAAA
AAGTAA
>c111316_g1; len=138  start:83  end:220
ATGCACAAAGGCAGCTCAAAACAAGCTCTTCTGCGAGGGAATCTGGCGCAAAGCAAGGCC
ACGCACATGACAACGGTGGTAGTGGACGCGAGAATGAAAACGGTGACCGATACGAACGAT
GATGAGAACGAGAACTAA
>c91045_g1; len=237  start:236  end:1; minus strand
AGCACCAAAATTCCCCGCTACAACAACATCAGTAGCAACATCTACATCACCGACAACGAC
AACAACAAAAGCAGCAACATTTCCAACTGCAACAACAGCACCAGCGGCAACAACAACAAC
ATTCCCATCTGCAACAACATCAACAACAGCATTGXCTTCTGCACCGTCATCAACAGCATA
CTCTCCCATCGCAGCAACATACAAGACTTGAGGCCACGGCAGCACTATTACTACCCC
>c9752_g1; len=210  start:1  end:211
TTCGCCTTCTTCTTCGCCTTCGTCTTCGTCTCCGCTTTCGCCTTCTCCTTCGTCCTCGCC
TTCAATTTCGTTTTCGCCTTCTCCTTCGCCCTCGCCTTCGTCTTCGCTTTCGCCCTCGTC
TTCTCCACCTTCGTCCTCGCCTTCGTCTTCCTCCTCGATGCCTTCAGCCAAGGAGTCTTT
CCGAAGGTGGATGACGTTCTCGAAGGTTGA
>c99131_g1; len=150  start:1  end:149
XGCCACTGCGTTTTCATGGTGATGGCGCGCCTCACTGGTATTCAGTCCGTCATTAACGAA
AGCTGTCGCAGCGATCGTCATTTGTCACCAGCTGTTCGCGTGACTGAGCACTCACAATGG
CGGCGCCCACGCAAAGCGCCCGTCCGCTAA
>c78576_g1; len=51  start:300  end:250; minus strand
GCACAGAGCTCGGTGATTCAGGCTCCCCAGGCTGTGACCAATGCCGTGTAG
>c66907_g1; len=63  start:262  end:322
ATGGCTGTGGTCGCATTGGAGACTGGGGCAGAAGTAGTGGTGCTGGAGACATGGGCAGCT
GXX
>c62758_g1; len=183  start:412  end:230; minus strand
ATGGCCCTGTCGCCGGACGTGACTGGCATATCCTTTCGAGCTGGCCATCCCTCTCGCGGC
CGCCTCACCCTGCTCGAAAGCATGGAAAGTCCTGTCGATCCTGCCGTCATCCTGCAGCCC
CAGAAGACGACCAACGXGGCGGAGCGCAGTGAACAGGCCGGTGATATTTCCGTGGAAGTG
TGA
>c122304_g1; len=231  start:281  end:49; minus strand
XAGGCCCGGTACGAGGAAGAGCAGAACATAGTCTGGTGGCCGCTGACGAAGGCTGGATTA
ATTGCAGATGACATCATTTCAGAGGAGAATCGTGCCATGAAGTTTCCACGCTGGAAAGTG
GTTGCTCTTTTTTTAAGCACCGCCTCAGGGTGTGTGGCAATTCTGTCCAGTGAAATATAT
CCCGAGGTCAGCGATGTGGAGATGGAGATGTACGAGGCCAGGAAAAATTAA
>c30616_g1; len=63  start:1  end:61
XXGTCGGAGGCGGCGAAGAAGTGGGACGAGCCAGAGGGCGACGTCAGGCACCGCGGCTTC
TGA
>c122876_g1; len=246  start:280  end:32; minus strand
XATGTTATGCTCAGTGCCCCCCCTGTGGACTTGAATGCCAGCAGCCAGTCGATTGTGGCC
GGAACACTGCAGTACTTCGTGGCATTTGTGTTTGGCGCCGACCGTGACATATTCCTCTGC
TATTTGTTGGACATATTTGTTTACAAGCGTTTCGTGGCCAAACAACCTCTCAACGGACTG
ATGGAACCCGAGAGCAAGGATGACGAAGAGATTAGCGAAAAGTATGAACTAAACTGCGTG
ATGTAA
>c75242_g1; len=990  start:1568  end:577; minus strand
TCCACCAAGTCAGTTTTATGGTGCGCCATCAACAACTCCCAGACCAACAACAACACACAG
ACCTCCAGTCAGTTTTATGGTGXCACCATCAACAACACCAAAGCCTGTGAGACAGTTGTA
CAGTGCGCCATCGACCACTTCGAGACCTGTAAGTCAGCTATACCGCGCACCGTCAACCCC
AGACCAGTGAGTCAGCTCTACGTTGCTCCATCAACAACCCACAGACCTATAACTCAAACG
TATCTGGCTCCAGAAACTGAGAGGCCTGTAAGTCGAGTCTATGGAGTTCCTTCCAAGCAG
TCTGAGGACTCTGACGAAGAGACTTCAACGCACAGACCACCAAGTCGAGTTTACGGCGCA
CCGGTTCAGGAGGACGACTCTGAGGAATCGAAGGTCAGCTTCCCACCAAGGGGCCACTTC
TCAAGCCACTCTTCCGCCGAGGGGCAGGCCTTGTTCGTGAGGACGGAAGGCCATGAGGAA
GAGGAGGGAGACAGTGATGAGGAAACTAACCTCCCAGTTTTCATCCTTCTGAAGGGCAAA
CAGAATCGCCGAATTCCAACAACATACGGCGCCTTTAATCAACAAAAGGATAGCGATGAG
GATGAAGACCTTCGCCTTTTCTTGCCATACATCGCTGCTGAAAGTGAAGAAGATGCTTTT
GGCAGCCTGAGACTGCCTCCTTCCTCGGTGCCAGGCGTTGGAAAACTGGCGGACCTGGAG
CCTACTCAGCTTACTGACCAAGTCTCGGGCTACCTCACGGAGCTCGACCACCCGGGGAGT
TCCAGGTTCCTCTCCATCCTGTCTCGACGCGTGGCAGAGGGCGACGACGATAGCAGCAGT
GAAGAAAGTGACGAGGAAGATGAAGATGAAGAAGAGGAAGAAGTGGAGGAGGAAGAGGAA
GAGGAGGAGGAAGAAGTAATTCCACAAACGAGTTCCCTTAACGCAGAACTTCCCGAGGGA
GAGTCCGTGGAAGACCTGTGCACAGATTAG
>c49949_g1; len=321  start:317  end:1; minus strand
XXCTCTGGCACGCCGGGAGGATCGTGGGAGGTGTACTGCGGTGCGGACTCGAACAACAGG
AGACAGGAGCGTCACGAXGCCATGGCCAGAAATTTGCTCGCAGTCAAAGCCTTCCTCTGT
GTCCTCGTGTTAACTTCCGGCGGCTATTTGTATCTAAACGACATGCTCGGCTCGCGGGCG
GCAAGGCTCTTCCAGCTGGCTGAGGGGCTGACGCCGCCGCCGCGCCTGGGCGAGATGTAT
GATGTGGTCGAAATGTCGGACTTGGCGCCCGTCACCTCAGTCCCGCCCACGAACGCGACG
CCCGTCACCCTGATCCCGCXX
>c88962_g1; len=138  start:204  end:69; minus strand
XXTTTTGATATCATGCACCGTCACATCTGTACCGCCATTACGACCCCGCTATTCTTGCCT
CTTGCGTCTCCTCTATCCGTGGTCTTTGTGCTTTTTGCTTTATTCCCGTTTTTCTCTGCT
GGCTTGGGCACACTATGA
>c82428_g3; len=435  start:436  end:1; minus strand
GAGAACGAGGTCACACTCTTTCAAACCGAAGGAGGAGGATTGCGTGCGTTCAAGGTCGAG
GAGGTGGTCCTTAAGAGTCTXCAGGAGGTCGAGGAAGGGGCCTTGACGCTGGATGAAAGT
CTCGAGGAGAACCGATATGCTCAGGAAGCAGCTGGCCGGGCCCTGCTCTTCGTTCTGGCC
TGTTCTTCCGTTCTCCTGTTCTTCCTGAACCAGTCCCACCTCGCCGCCCCCTTCAGGACT
GACCCTCGCTCCAGCCCACGCTTCGAGACCGCCCTATCGGACACGCCCCACGCCCGCGCG
CCCATATCCACGCCGTACGCACAGAGGCGGATTCAGGACTACCAGAGCCCAGAGTACACA
GCCCCGGGAGACACAGCGCCACAGTCACCACAGCCACCACAGCCACAGAAGGCCCCCCCA
AATGAGGAAACCGAA
>c51161_g1; len=135  start:421  end:285; minus strand
AACTCCAAGCAACAAATGAAACTCCTCAAGGGTGCAAATCGCCGACCCCTGGAGGATGAG
AGGCCGACGCGCTGCCACTGCACTGGCCTGGAGGCTTACCTGCTCATGCGCACTGCACCT
TGTCTTTATGAATAG
>c81582_g2; len=666  start:1  end:664
AGTTTCAXCAGCTTCACCAGCAGGAAGAGCTTCACCAACAAGAAGAAGAAACACAACAAG
TTTCACAGCTTCACCAAXCAGGAGGAGCAAACACAACCGATTTCGCAGGAGAAGGAGAGC
ACAAATACGGATTCCAGCTTCACCAACAAGGACAGGAAACAGCACAAGCGTCAXCAGCAC
CAGGGAGGCGAAGAGGAAAAACAGCAAAATGATTCGATTGGTGAAACAGAACAGATCTCG
CAGCATCACCAACAGCAAGGGGAAGTGGGACAGGTTTCACAGCATCAAACGGAGCACGTC
TACCCGGCTGAGTCCAGGAAAGAGACGTGCCCACCCCTGCCCACCGTGACAATTTCCGTC
CCGACTTACATCACCACGACGGCCACCGGTCACCACACGCTCCTCTCGACTGTCCTGGAA
CCCACTTACGTCACGGAGACCGAATATGCCACGGAGACCTCGACTCTCCATCGCACCGAG
ACCGTCACGGACCTGCAGGAAGTCACAGAGACAGAAACAGAATTCGTTCCCCAACACGTC
ACGACCACAGAGCGAGTGACGACCACAGAACTTCAGACAAAATACGTGACGTTCACAGTG
GAGGTGGAAGATTACGTCACCGTCACGAAGGATTGCCACAGCGCTGTCAAAGGTTATGGG
AAGTGA
>c123554_g1; len=57  start:354  end:300; minus strand
XXCTCGCCATACACCCTCAACTCCACAGCGACTCGAACGGGTCGTGGCTCCCAGTAG
>c102713_g1; len=108  start:433  end:328; minus strand
XXCCGCGTCTGTCTTGTGAGCCACACGTTGCGCTCTACCTCCCACACCTGCACGCCCACA
CTAGTGCTGTATCTCACGCCCACGCACGCCCACACCCACCTGCCATAG
>c58567_g1; len=276  start:1  end:278
GAGGGAGAGAACCCAACTCTTCCCGGCGGGGTAGATCTTCAAACCGCCTTGAATGCTGCT
TCTCAAGGCAGCGGTCAAGTCGAGGCGCTGGTGGCAGTGGAGGAGGAATCGGTGGTGGAT
TTGGAGGTGGAATCGGAGGCGGGTTTGGAGGCGGXCATCGGAGGTGGATTGGAGGTGGCT
TCGGAGGTGGAATCGGCGGTGGTGCTGGGGGTGGATCTGGAGGCGGAAGTGGAGGCGGCG
TCGGCGGCGGACATACAGTCCTCCACCTCCTTCTAG
>c10249_g2; len=210  start:208  end:1; minus strand
ATGGATGCACTTCCCACCGTTCTTAAAATGAGGGCACTAGACTTCCGGATACTTCTAGTC
TTTGATGTTTTTGAAATCATTGACTCCTACAATTTGGCTTTTTCCTCTCTTTTCAAGGCC
TCCTCTGCCATAAAATCTAGCTCCCTCTTCAATGATXACATTTTCAATATTGAGAAGCTC
AATATCTTCGAGATGGGCCTAGATTTCTXX
>c47756_g1; len=60  start:58  end:1; minus strand
ATGGCAGCACGACTTGTGGAGGCTGTCTGGCTCATCCTAAGCGCCTCCACCGCCAGCAXX
>c127888_g1; len=81  start:80  end:1; minus strand
ATGACCCTTGTATATACAGATTGTGATATCATGACCTTTGCATTTACAAAGTGTGAGATT
GTGACCAATCAGTATGTGACX
>c112686_g1; len=447  start:1  end:443
XXACAGTTGACGCCCCATTCTCCCCTGGCCCTGTCTCCGGATCTAACCATXATGTTCAAG
ACCCTCCACTTCCACACTACAGCAGCCTATAAATTGGTTCAAATTCTGTCTTCATTTCCG
ATAGGAGTCAAAGTCAGGAAAGTAGCTGCGGTTGCCGACGGGTCGGGTACCTTTGGGGTG
GTCCTTGCCGCCCTGTATCCAGAGGCCAAGGTCTTTGTACAGAGTCTTGTCCATTTAGGT
CAAATCCCCCCACACTCTCTGACTGAAGCTTCTCCCCCTGCTTTTGATCCCTATCCGCTC
TACGAGACAGATTGCTCCATGTCCGAXGAGTCCTACGAGTACCCGAGCGACCTGACCAAA
TCATCCACAGTGGATGCCCTGACCCCTTTACTGGAGGATACCGACCTTATGACCTGTGAT
GCGGAGGGCGGAGGCTGGGACTCGGGX
>c69482_g1; len=1248  start:1  end:1248
XCCGCCGTCTTCCTGAGTCAGAAGGAAGAGCGTCAGGTTGTGTCGACGCGTGTGCGGATG
GCTCGCGATGAAGCCAGCTCCGGGTCCCGCTTTTTCTTCCTCATTTGCGTTCTTACGTGC
TCGGCTCACAATGGCGCTGAAGAXGAGCCTCTGCCCGAAAGGAACTATATGCGCGAGGGC
CTCATACTTCCGATCGACGAGGAGCCCCGACCGGTGGCTGTGTGGACAGAGAAGGGCGAC
GGAGTGAGGGTCGACGGTCCAGGGATTTTCAAATACGTACGACAGCGCTCCGAGGCCAAG
TGGCTGAACTTCACTGCAGTTCAACGTGGTTCTGAGTTCTGCGTTTCCTCCGAGACATTT
CCGGGTGAGCTTTGTGAGAAGAATCGGGACCGGCTGGATCTCTGGACTGGCTCTGAGACT
AAGTGGAACGTAGAACCTGCTAACATAACTTCCGGATGCAATCAATACTCCCTTCTTTAT
CTCGCCTTGGATCTGCACGACTCGCCCACCAAGCTGCTCTGGCGGCCGGGCGAACGCGCC
GAGAGCTTGCGCTTGGGTTTATGGCGAACTGGAAGTAGAAAAAATGTATTTATAGTTCCC
CGGAAAACCGATTCACAACTTCAGTATGACATGACATTTCAGCGTGTGTCTGATGATGCC
TCCTGTGCTGTAACGAGTGCTAGCATCAATGTCTCCCGCATTTGCCTGAAGGATCAAAAG
GAAATAATCTACATATCCATTGCAAGCCTCGACGACAACGGCTCTGAGACTCCAAGTTAC
TTTTCCTTCAACTGTGAGGATGGTGCAGGCTGGCAAACCGGCGCAACGGCTTCAAGTCCT
GATGACAACAGCACTGAAGGTCAGTCTGAGGATGGCACAGATTCTACTTCAGGTACAAGC
TGGTACAGCTCTGTTTTCGTGAGGTTCGTCTTCGGCATCGCTTTGGTCGCGATGGGTAGG
TCTTGGGTAGCCAAGACCTACCAGGGTAACCTCATCCGCCCTCCAGCTCCCGTCCTGAGT
CCTTTACTCCTCAGCTACTTCCTCAAGGGAACTCGTTCGCCCATCCAGATGACCAAGAAA
AATCCCAXGAAACGCTACGAGAACGAGAAAGAGCACGTGXTGCAGGAATGTTTAATTAGA
CGCTTTGAGGGCCAGTTGGCCAGGGAGAAGGGCGCTGAGCCCGTGCAACCAGCCTGCCTG
CTCAXCTCCATTTTGGCGAAGGAGTGGCAGGATGTAGATGAGAACTGA
>c63425_g1; len=327  start:326  end:1; minus strand
ATGCGTCTTGCATGTTCCAGCGTCACTGTGCTAACAGGTCGTGTTCGCAAGGGAGGCAGT
GGCCAGTCTCCATTCAGTCGGCTACTCATAGGCTTGTTCGGACGCTTGTTGACCGTCATA
TTGGAACTGGAGTTGTTTATGCTGCCCATACTTAGGTTACTCATGCTACTGAGGCTGCTT
ATGCTACTCAAGCGGCAGCTGATGCATAGCGAGGTGGTTTGTGGTGTACAAGAGGTGACC
AATTTAGGTCTTCCTGGCTTCTATCTACTGACTCTAGACTCCAGCTGGGATCCCTCTGCA
TTCTCTTTAGAAGACTGCTCTGTTCXX
>c113019_g1; len=369  start:429  end:66; minus strand
XXCTCGCTCTTTCCGACGACCGCTCTCTCAAGTTCCTCCTCAGAAAACTCCAGTGATGTG
AACTGGCATTCTGTAGCACAGAGGCTCTTGCAAGCGCTTCTCATCTCCTCGGACAACGGG
CACGTGGGCAGCGGCGTCGGCATCCTCATAGCATCCTCACAGTATCCACCAATATCCXCC
CGCACCTCCTCTTGCACTCCAGGTCCCTCGGGTCTCCGGCACCTCAGTCTGCXCTTCGAG
CACGACGAGCATCTTCAGCAGCCGGTCACXGCGGCTCTGGCCCTCAGTGGCGGAGGCTGC
ATCTTCACCAATCATCCGGACGCGTGCCTCCTTCCGGGCAACGTGGATGCACTCCTXGAT
ACCTTGTAA
>c5197_g1; len=63  start:140  end:202
ATGTGGTGGCACACTACTTCATGGACCATATTTCTCATGTACTACACAGAGCGAGTGGGG
TAA
>c115389_g1; len=141  start:296  end:158; minus strand
XXCATTGGAAGCTACAATGGAGTTCTAGGCAATTACAACGGAGTTGTGGGAAACGCTAAT
GGAGTTGAAGGCAACAAGAACTCAATCTTCGGAGATATCAACTCTGTCAGAGGGTCCAAG
AACTATGTTGAGGGCAACTAA
>c81113_g1; len=294  start:1440  end:1146; minus strand
ATGAAAGAGTTGGTGGAGCACTTCCTGCAGCGCCTTTGCCAGTGCCTTCTGCAGAAGCAT
GGATCTTCGGAGTCTCATGCAAAAACAAAATGCTCTACAGCGGAGGATGCAGCCCCGCAG
CTGTTCCTGGGCCCCTTTCTTTCGGCCTCGAGGTCTCGGAAGCCGTCTCTCTCCTCGGCC
ACGGAGCCAAAGGGCCGTCGCTTXGCCTGCCTCGACACGGAATATTGCTCCCTCAATTCA
AGAATCGCCGAGAATGGTCCCTGCTACGATTCAACGGATGGAAACAATCAGTAA
>c34402_g1; len=516  start:1  end:515
TTCCTTGGCTACAATGAGGTGAXGGTTGGCTTTGGTTGGGTGGGCATGGCTTTGGGTCAG
ATTTGGTCAGATTGGATTGGACTGGACTGGGTTGATATGGGATGGCTTGGGAATAGTATG
ATTGGATTGGGTTGGGTTGAACATTGGTTGGGTTTGGGCTGGAATGGGTTGGGTCAGATT
GCGTTGAATTGGAATGAGTTGGGATGGGTTGGGAATGGTAGGATTGGATTGGGTTTAGAT
TGGGATGCGTCGGGTCGGTTGGXCATTGAATTGGACTGGGTTCAGAATAGTATGACTAGT
TCGAGTATTGGXTTGGGCTCGGATTGGGATAAGTTGGGTCGGGTGGGTTGGATTGAAATT
GGATCGGACTGGGTTGAGCTGGGTTGGGTAAAGATGATTGGATTGGGTTGGGCAGGGGTT
GAGTTTGGATTGGATGGGTTGGGTTACATTGAGATGGACTGGGTAAAGCAAGACGAGGTG
AAGTACGGAATGGTAAGACGGGTTTGGCTGAGGTGA
>c62819_g1; len=129  start:413  end:285; minus strand
XXTGGGGGCATACCCCTGGCCATTCAGGAGTTTGTCAGCAAGCTCGTTCCCGTGAATGCC
GATGTGGCTTGGGACCCAGTTAATGATGATTCTTCCACCCTGACTGAGAATTCTTTGGAC
TATGGTTAG
>c83402_g2; len=222  start:1645  end:1424; minus strand
XXCCAACAGATGGATATTCAGCATTGTCAACAGAGATGGATACACAGCATTGCCAACATG
GATAAATATTCAGGACTGCCAACAGAGATTAACAATCTGATGGTAAACGCCGTAGATTCA
TTCGTCCATCAAAACACGGAGAGTCACCTAAACAACCAAAACAACGTGGAAAACTACCCA
CAGACGGCCATGTTTCAAGCGAAGTCACGTAAGACGAACTAG
>c63241_g2; len=87  start:720  end:636; minus strand
XXCTCCTGCTTCTTCTTTGCTTCCTGCGAATCGTCTCAAGGAGTTAGCGACTGCTCGTGG
CGAAGCACGAAGCTCAACAAATCTTAA
>c73598_g1; len=216  start:1  end:216
GACAAGATCTTGGCCAAGGACGCCCACTTCGAGCAGAAGGTGGAACTGGTGAGGAAAAAA
AAGCACCAGGAAGTGGTTGGCGAGAAAGTCCTCCTGCAGTCAGAGATAGAAGCGGTTCAG
GCGAAGCGGGACGAACTCGAGAAACAGAAAAGGAAGGAACTGAGAGCCCTCGAGGAAACG
CGAAAGGAGATCGAGAGGCTGCAGACAGGCCAGTAG
>c79114_g1; len=96  start:135  end:229
ATGGAGCGCCTGACAGACAAGGTCCGGGACACGGTGGCGACCCACATGCCCTCGAAGGGC
AATTCGGGAGGACAGAAGAAGAAGAGACGCAAAAAX
>c67092_g1; len=351  start:1594  end:1244; minus strand
ATGGGGGACGACAACAAAGATGAGGAGCGTGTGTATGGTGGCTGTGAAGGCCCTGATGCC
ATGTATGTCAAACTAATCTCATCAGATGGGCATGAGTTCATTGTGAAGCGAGATCATGCT
CTCACCTCAGGCACCATCAAGGCTATGCTTTCGGGGCCAGGCCAGTTTGCTGAGAACGAG
ACGAATGAAGTCAACTTCCGAGAGATTCCGTCACATGTGCTGCAGAAGGTGTGCATGTAC
TTCACATACAAGGTCCGCTACACAAATAGTTCCACAGAGATACCTGAATTCCCCATTGCT
CCTGAGATTGCACTAGAACTTCTCATGGCAGCTAACTTCCTTGACTGCTAA
>c63606_g1; len=81  start:560  end:480; minus strand
CAGGTACCGGGCAATACATTATTAGCACTGGGCAGTGGTGGGCGGTACCAGGCAGTATTG
GGCAGTATTGGGCAGTATTAG
>c102057_g1; len=147  start:144  end:1; minus strand
ATGGCGTCTGCTAGTGACGTCATGCTAGTGGTTTGCCGTGTCGTCATTAGTGACGTCATA
GAACGTGACTATGCGGCCAXCTCACGGGTCTCCACGAGCAATGTCCACGAGAGGGTAGAT
AATACCCAAGGTCTATATAAGTACTXX
>c7161_g1; len=195  start:223  end:28; minus strand
XATTACTTTCACATTGTTCGTCACTGCATTTACAACAGCCAGCCTAAGATGAAGAAACTG
ACGGTGGTGGAGCAGTGTGGAGTTGACACGGACAGTGATGCTGACACCTTAACCCTTCTT
CTCTTGCTCTACATTCTAATACTTTTTCCCCTGGCCATCTTCTTTCTGTTGCTCCATCGC
ATCTTGCTGTTTTAA
>c127596_g1; len=69  start:209  end:142; minus strand
XXATCAGATGCCAAGATCCCCGAGGAGAGGCAGATGCGGGAGGCTGAACAGCATCAACTT
ACGTTCTAA
>c23571_g1; len=288  start:286  end:1; minus strand
XXTGAGGATGCCTGGTCTGAGTTCGTCCGTGACTACTTTGATGTCCCTGAGGGTCGCCGC
ACTGAGCCCTGGGGTCTTATCCGTATGGTTCCCTCTACCTCTGGTGCCTCCAGGACCTCC
AGGTACAACGACAGGGTTTCCCTCAAGACCACCTACATTGCCAACTACGAGAGGAACTTC
TGTACCTTCGTTGGCTCCAACCTCCCCATCTCTGATGTTGCCACCTGTGACTTCAACGAG
GAGTCTGACTCTGATGACGAGGACACCTACGGCACCCGTGAATTCTGC
>c82413_g1; len=2478  start:649  end:3126
ATGCCGTGCGGGTGCTTCGGGAAGAAGAAAAAGGCTGCCGAGGAGGAAGAGAAATACCGG
CAGCGCGACTCCAAATCTCGTGAACGTGAGCCCCCTTCCCCCACGCCCGTTTCTGTACCG
GCCCCGACTGTCGTTCCGGCGGCGCCCTTAGCAGCGGCGCCCACACCTGAGGGAGACGCC
CGGCTGCGACCGGAAGATGATCCTGACAAGACGAGCCGACGACGAGACGTCGTAGCGTCC
TTCTACAATGATCAGTGTGAGCTCATCGGCTTTAAAGCCACTGGGTCTCGACCGCCATCG
GCCTATGTGGGCGGCGCCCACCACGATGGTTCGGCCTCCGTTTCCTXCGAGTGGTTCGCC
TGGTTCCTTGCGGCCAGGGGCGTCATTCGTGCCGATTTAGCAGAGAAACGCCGGGAATTC
TTCAAGCAGCTCACCATAGAGAGCGAGGAGGCTCACGCCCAGGGACACGACCTAACTCTC
GAGCAACAAATTCXGTTAACTAGATCTCGGGACTCCAACCATGAGGAGAAGATGTCGGTT
ATCCAGATCGCCAAATCGTCACTGCGGCCCGTCAAACAGTCCCCGCAGTCTCAGGACACG
AAGCTGCCATACAGGCCTCATTATGCATCGGAAGAGGAGGAGCGTGGCATGCAGTATCGA
GTGGCAAGGGAACTGATGCTGAAGGATATCAGACAGCAGGCCTTTACTCTGAGACCCTCG
ACAGAGAAGGTGCAATTCAAGAATATGCTTCCAGCGAAGGAGCCCGAGGAAGCGGATTTT
ATCAGTAACGGGGAAGCAGATGCAACTCCGTTTATTATGGAAACGAAACAAACAGAGTCG
TCGGAAAGAGCTCCTCCGAAAAAGCTTACAGAACCTGTGAGCTCGGAACGCATTCAAAGT
CACACACAAACAAAATTGGATCTCTCCGCCGTTAAAGCTGCAGCTAAACAAAGGGAACAG
ATTGATCCAGAGATTTCAGATCTACTGGAAAATTTATCTGGCCAGGAAATTTCTGAACTT
CTAGTTGACTTGTCTGAACCAGAAATGGAGTTGCTTCCTGAGGATTCGCCCAAGCCGCAG
GGCCCACAAAGCCAGCAGGCAAATTCATCTAATCAGGTACTGGGTAATCTTGCCATGGAT
GTACGTGTATCAGGAAGTGAGCCTGGAATTGTTATGCAAAAGTCAACAGGCGAATTGCCA
GATAATGTCCAAATATGCACTGGTAATGGCGACATACAGAAACTGTCCAGTCAGCCAATT
CCCCCTTTCAGTATTGAAACTTCAGCCACAGAAGTTTCTGTAACAGAATTTAAACAGGAA
CCTGTCGTGCTTCCTGCAACAGAACCCTCTCCTGTTGAGCATCAAGTGACGCAAATTCCT
TCAGTTGTAGAAGTTAAACAAGAAACCGTGCAGATATCTGGAACGAAATCTATTGTGGAG
GTTCTGGATGATCTTCAGATGCCTGCAACAGGAAACTCTTCTGTAATTAAAGTCACCAAG
AAACAGTTATGTTGCCTGCATCAGAACCAACTCTGGAAGTTAAAGTCAAACATGAAGGCA
TTGCATTGCCAGCAGAGCAGCCTCTTTATGCAGATGACAAACGCGAAGCTGTTCACATGC
CTGCAACAGACCCTATTTCTGXTGTTAGAAGTTAAACAAGAAAGTGTTCAATTACGTGCA
TCGGCTTCCCCAGAAAATCCACCAATGCCTCCTGCTGAACTCCCCCAAGAAACTACTCGA
AATGTTCTAGAAGCTACACATGAATTCCAGCAAGAGAGTGCTGCAGATGCAATGCACCGA
CACGAGAACATGACAGAAATCGCATATCCTTCACCCGAGAACCAGAAGCCGGAAGGCATT
GGGGACCTAAATAATACGATGTTACCTCCCTCAGTTGACCCGTCGTTCCTGAGGACTGAG
GAGGAACCAGAGGAGCTCCTTTTACAACAGTCTTTCCATCAGCCCCCACCACGCCCTGCA
GAGGAACCGGCGCCTTTGCTACCTGAACCCGTCGTAGACCCATTATCAAATGTGCCAGCC
TCACAGCCAACGATTACCAGACACTCGCCTGACGAACACGAATCTTTGCCCCCTGCACCG
CCGACCCCGCCGTCGGGACCTGAACCCACCCCACCGACGCAGCTCTCGTCCTTCGAAGGA
AACGAACAAACGCACGAAGTTCAAGTCGTTGCTCCAGTCACGCTCCCCACGATGGAGGAA
CCTCTTCTCATTTTGGACGAACCTCTGCCTCCCGCCCCGCCCACGCCACCTCTAGAGAGT
GAGCCTTTGCCTCCCGCCCCGCCCACCCCGCCCATGTCGTCCTCGCCCGGAGGTCCCCAG
TGCCGTGTGCGATGGACGTGGCTGCTGCTGCTACTGCGGGAGGCGATGCTTCAGGCCCTG
CGATGGACGGCGGGCAXGGTCTCCGCGGAGAGACTCGGCGAAGATTGCAATACCGAACGA
GCGGCAGCCTCTTCGTAG
>c101777_g1; len=288  start:288  end:1; minus strand
ATGGACTTCTCAGTTGCAAATCTTCTATCAGTTGACGAAAGAATAATTCTTAAAATTGCG
TTTTTTCTCAAGGAGACAAAAGTTTATGGCATTACCCAGATTGAAAAAAAGAGAATTAGC
TCCATTTGCTTCAAGGGATTGGTCACTGGTCGCTGGTTGGAGCGAAGGAATCCAAAAGGT
AAAAAGAGGCCAACGCTTAGTTCAGCCATGGAATTGTGCAGCTCAGACACCTGTTCTCGC
CACTCCTCAGTTGTAGCTCTCAAGGATATTGTGGTCTTCGAGGTGGAX
>c127083_g1; len=219  start:215  end:1; minus strand
XCAAACACGCATCGCCGAGAGGGCACGATGCTAGAAACCATTATTTCCAATTTCATCTCC
TTTCACTGCTCTGCCATTGTTCCACTTCAGGTGCTCTTGGGTCGGGAAGTGCTGCTAACT
CGCCATGACTTTCTACCTCTTAAXGAGCGCTTCTGGGGCTTCGTTCTAGCCTTTGGGGGT
GTTTCACTGCTAGGTGTGACGCACGTTAXGCTGAAGCXX
>c31722_g1; len=771  start:897  end:132; minus strand
XCAGAGATGAGCTCCTTTAGGCTTGCCCACCTTCTCCTGCTGGCGCTGACCCTGGXCAAT
CCTAGGATCAGCTACTACTTCGGCTCACAGAGTTTTGAXAAGGAGGATGTCTTAACTACG
GCCATTCCTGTCTTGGAGCCCACGGTAAAAGATCATCGAGCAACCCCGGAGAAGGGCGGT
CXCATCACGCCCACCCTACAGCCAGCCTTACCACGCCCACTTCTAGACATCCTCCTGGAC
GCCCTAAGCTCAGCTACACGCCCAGGTGCCCAGAGTGCCGCCCATTCTCAGTTCAGACAG
AGGATTCCCAGCGACTTCGCCGCCGCCAACGCCGCTACCCGCGCTCTGCTCCTGGAGGAT
GTGAACGAGGCCGGCGCGCGTGCCATGGCGGATGGGAACGAGGACTCCGGTTCCTTCGCT
TACGCTCCTAACGGCCAAGACACGGAGGATGCTGTGTTTGTCTTTTCTCCCGTGGATGAT
TACAGCGAAGCCCGTTACAGAAGGGATGCTGGGAATGCATCTGCCAAGGACGTGGTCTTC
GCCAAGGACGAGACGCTCCCGAAGGACTCCGAGTTGGAGGAAAAGGAAGGAGAGGATGTC
GCCCTCGAGGTCACACGGGATGXGGAAGAGGAGGATGAGCACCCACGCAGCACAGCCGAG
GAGGATTGTGGATCTGCATATCCTGGCGAACTGGGTAAGGCGATGAATGATGGCTCCAAC
AACAATAACAACTACAACATCAACAACAACAACAXGGACAATGAAGAGTAA
>c132248_g1; len=90  start:1  end:89
XATGACATTCACGCCAATATCACAGTGAGTATGGTCTCCCACAGTCAGCCTTTAGTCCAG
TCCTACCAGAAAAGGCCTGAGGAGAGCTAG
>c92940_g1; len=378  start:1  end:376
XXAAACTTCATCCTGTCCGTCTCATGGATCATGAGTGTCATCCAAAATCAAATTGACTTC
ATCATGATCAACCAGAAATTCCGGAATGCTGXTCAGAATTTTCCTGCCCTGAAGATATTG
GACACCTCTGAGTGGAAGGGTTTGGCTGTTGAACAGCTXCTTATCGTTGTAGGTGGTGAT
GGTTGGGTGGXGGTTTGCTCACAGCAATTGGATGACCGCGTTGACCCTGTGAACAAGTCG
AACGTTACCGTGCAAGTTCTGGGTCCGCCTGAAGCAGATGTCCACTACTTTCTGTTGTCA
TCCCATGTGACTGACTGGGCAGAGCTGCTGGGGCAGGAGGTGCCCCTCATCTTTCCAAAG
GAGAACGTTTCGTTTTGA
>c69822_g2; len=315  start:585  end:272; minus strand
ATGTAGTCATATGAXCAGTGGGTGTCCACTTCCCATCATCATTTCTTCTTCTCCAATCAT
GTTCCCGCCCCACATCACTGCATCGCGGCGATCTGTCACCGCCTGTGGCTGGGCTGTCGA
TCCGCGCTGACGACCCGCTGTGTCATGCCGTCCCTCGAGAGCGCTGCCTTGGCCTGGCTG
AAAAGACTTCTTAATATTGGCGAGACAGCCGCGCTTCCTGCTCCCGCGTCCATCAACGGC
AAGXTGTCTCGTGCTGGCAGCGCCGTGTCCATAACTGTCTGCCGTGCTTGCGGCGGCTCC
TCTGCCTCCCATTAA
>c35398_g1; len=216  start:274  end:58; minus strand
ATGACTTATGCCGTGCTGTTGCCCGACGAAGGGGCCGACGXGGAAAGGCGTCTCGATAAG
CCGAAGGACATGGAGGTGGACTGCGAGGAGGATGAXGAGGATAAGGGGGGTGGAGGAAAA
CTTGCGAGGACAGACAGGGAGGTTCGGTATGGCCCACTAAGGCGGAACATCCGGGATATG
GACGTGGAGGAGGGCGTTGTGTGGCGCAGTGAGTGG
>c10406_g1; len=246  start:415  end:659
ATGCAAGGCTGGAACCGAAGGGAGATAGAAAAGATCAGTAAATTAAGGGATATAACTGAA
CATGTCTCTGCTTGGGTGAAGGCCCATCCGAATGGAGATGAATTGTTCAGGAATATGATT
CCATTAGGTCAAGTAGAGGAAAAATCAAAGATATCAAGTATGACAGTGCACGCCATTGTG
GGAAAATACTGCACCATTCCGGACAGTGTCATCATGATACCTCAGAATGAACACAAGCAC
AAATXX
>c32616_g1; len=105  start:1  end:107
ATTAGCAGCAGTGTCCTAACCACTACTCTGCTTTCTGGCATTAAGCCCTCACCACAAATG
GATAATGATCAGCAGTTCATGTCCTCTGTTATAGATATTCCCTAA
>c46743_g1; len=54  start:1  end:54
ATTTTCCTGGAAGTCAAGGGCATCAAGAGGCACTTTACAAAGATGGTAATGTAA
>c30391_g1; len=318  start:1  end:317
AGACGTACCGAGGCCAXCTTCAACGCCGTGATGGAGGCCGGGGGAGGCGCCCTTCGACTC
GGCAGAGAGGAAGTCCTGGAGGAGTTCCGGAAGAAGAACACCATCGGGGCGATCTTCGGC
ATGGTGACCATCGGCGTGGTGCTCGTCGACCCGAGGGAGGCGGTGGAGGTGGAGGCCTGC
GAGGAAGGGAACTTCGACAGGGCCTTCGAGGAGGTGAAGACGAAGACGCTGGCGATGCTC
GAGACGAACCCGCTCCTGAGGCCCCGGTTTCTGGCCATGTTCGACGAGTTCATTGAGAGC
GGCTTGATACCGGCTTAG
>c114177_g1; len=213  start:211  end:1; minus strand
CTAATGAACCTAATGACACTAATGACCCTXATGATGCTAATGACCATCAAGATACTAATG
AGGGTTCTAATGACTCTGCTGATGCCAATGAGGATGACAAAGGATGTGATGGCTCTGGCA
CAAGGTCACTACAGAGTCTTGGTTGAGCTGGTGTCCCGAGACCTTGTGAAGAGAAGGGAA
ACTTTGATCTGCAATGGATTGGAAACTAAATXX
>c127109_g1; len=201  start:20  end:221
ATGTGTCCGGCGCGGGTGGTTAAGCAAATAGGCAAGATTTGGGCTGAAAATCTGCAAGCT
CTCAACAAGTTTGGCTTTAGTTCTGTTTATAATTACACCTTCAACATCTACATGGACCAG
AATATGGGCAACCAGCTAGCCTCCATGACTATTGTCCCTGACCTCAAGGAAGTGGXCAGG
TTTATTCAGAAAAGGGTATGA
>c128175_g1; len=99  start:417  end:319; minus strand
ATGTCGACATGTCATACTCACAGGGCCATGCACCAGCCCACAATGACCACCAGGATCACG
GCGCAGCGGCACCACACGGCCAAAAAGCACAGAAAGTGA
>c59616_g1; len=84  start:523  end:604
ATGGTAAAGGTTTTCAATATTTTGGCTAACTTCCGAACGGCGGAGCGTCGACACCTCACC
TTCCTCACCGCCCGGCTGCCCGXX
>c110642_g1; len=411  start:1  end:408
XXGGAGCTGTCCTCGACGGCGTCCACTTCCGCCTCCGTCGTGCAAGTGTCCTCCGTCGTC
TATTTGGACTGCGTTTCCGACCAGCACCAGGCGACATACAAGTTGGAGGTGAGGCCACCA
CGAAGTCACAAGTCCTATTCTCGTCGTTTTACTGTAGTTATCGTAGGCGACGAAAGAGAG
GCTCTGGAGGAAGGCCCCACGTGCCGCCTGGGCGCCCTCGTCAACGCTCTGCCTCGCATC
TACCAACACTCTCCCGCGGCCATGGGCCATGCAGGGGACTCCGTGACGTTGCCTTGCCGC
TCGCAGGGCCACAACGTCACTCGGGAATGGTTCCTCAACGACGAGAGGATTTCTAGTGGA
ACCAGCTATAAGATCTCGGCCGATGGCGACCTGGTGGTGCGGCGGCTGAGX
>c92727_g1; len=126  start:1  end:126
GGCCTTCCTCTCTCCTTCTACAGGGGCGATTTTGTCTCTCTGCGGGTTGACCATGGAGAA
GAAGAGGTTCTCGACATACTGGTTGATTTCTGGCGAGTTGCTTCGGCCGTGGGTTCGCTC
TCGTGG
>c73154_g1; len=213  start:1  end:214
TTGGAGGAGATGGAGGATTTGGGGGTAGTGGAGGTGGAAGTGGAGGATTCGGCGGTGCAG
GTGGGXGTAAGTGGAGGTTTCGGTGGCGAAGTGGAGGAAGCGGAGGCTTTGGCGGAAGTG
GAGCAGGAGTTAGCGGAGGATTTGGAGGAAGTGGAAGCAGTGCTGGACTCCATCCACTTT
ATATTCTGGTCCTTAAACATAAAGAAGAAATAA
>c76671_g2; len=666  start:94  end:760
ATGGTTGCCCAATTTCCCCGAATTGTCGATATCGTCCTGATTACGGAAATCATCGTACCC
ATAGAGGGCCGTAGACGTCTTAAAACGGGAGAAAGTTTGCACAGGGAGTTAGTCGATGTC
CTTTCTCTCAAGATGAAAGTCGCTCTTCTTGCTCTTGTCTTCGCCGCCTCCGCTAGCGCC
CAGACGGAGCCCTGGTGCCGCTGCGCCGCCTTCGTCACCTACAAGAACTCGGAGGTCATG
GTGTTCGAAGCCCCTGAAATCACCATCAGTTCTTGCGAAGACGAAGCCAAGACCTGCAGG
CATAGTTGTGCGAATGAGCTCAACGAAATGAGCAACAACGGGGACCTGTGGGCGTTACAG
GAGGGCGGGCACACAGTCGGACAGTACATCTGCCAGTATCTCGCTGACCATTATTTCTTT
TCTATAAACAACCATAAGGTCTACGGTTACAACGAGGTGTGTGGTGGTGCCTGGGAATTC
ACAGGCGTGGAATCACAGCAGATGTTTGTTGTGATAGAGGAGACCATGTGCACTGTATAT
CCGAATAAXATGATGGTGATTGATGGTGACAAGGGTGATGATGGTGATGATGATGATGAA
GXGGTGATGATCTACGTAGCGATGATGGGTGGCGATGGTGATGATTCTCTGCTGAAACAT
CATCAC
>c15757_g1; len=243  start:241  end:1; minus strand
XXCCCGATTCCTGGGCTTCTGCTGGTGCTCGGCCTCGAGGTGGTGGCGTCGGCCGCTGGT
CTGGGCGCCGTGGAGGACGACCTCGXGGAGGGTGAGCTCGACCCCGAGTTGGGACCGCAG
GAGGAGGACGTCGCTATCACTCGGGATGTTGTGGTGGGACTGGTGGTGCCTCTCCCACGC
GTGCTGCAGGGGCGCGAGGCTGCAGTGGTGGAGGAGTGCGAGCGGGGCGTGAAGCTGAGC
AGG
>c102506_g1; len=156  start:206  end:52; minus strand
ATGGCAGATTCCCGTCACACTACACCAGAGCGTTTAAACAACCCTTGGATGCATGTCCAG
TTGATTTATCCCAGCACAGTGCCACATGGCGXTGAGAGCCATCAACAGGTGGGTGGCGGA
GGTAGCGTACAACTGCCCGACCAGCCGCCTCTCTGG
>c131991_g1; len=57  start:440  end:496
ATGGCCATCACTGACGCTCCCTTTCCCGCTTCCCAGAGCCTGGAGGAGAACCTGGAG
>c37945_g1; len=96  start:278  end:184; minus strand
ACTTGTTCTTGGGTGATTGTGGACCTGTTCTTGGGTGATTGCGGACTTGTTCTCTTTGGA
AGTGGTGGTGAACXGTTCTTCTCTCTGGTGGAATGA
>c109757_g1; len=96  start:97  end:1; minus strand
ATGGTAATGCTCAAGAAGGATGTTGGAGGAAGAATAATGGGCGAATTGAGACTCGAGGAT
GTGAAGATAGACAGTGCTAGCCTCGCCAGCGACGAX
>c122232_g1; len=237  start:1  end:234
GGAATAGTAACGTTCATTTTAACAAATAAAAAGGXCTACGCCTCGCTGTCGCAGACCTCC
CTTATCTACAGCACCAGAGGAAACAGCTGTTTCGCGCCTACAATACCCGAGCTTGTGTTT
ACCCATGGAACTTTCTCTTCGAGCATGTCTGGCAAATTCACCXCCCTTTGTCCCGACCGT
ATGAAGGACACCCAAGTATATGGTACTAGGCATCTCCGCCAGCAGGACAAGGAGTCX
>c8059_g1; len=225  start:1  end:222
XTGGGTCTGCGTGGXGGTCTGGGCGAGAGGGGACAGGGTTCTXCTCCGACGCCCTTCGTC
TTGGGGGGTCGGGGGGCGCTCGAGGGCCGCCCGCGCGACGGAGAGGAGCCAGGAGGAAGA
GACAAAGAAGGCGAGGAGGTGGATAGGTCGAGGAAAAGCGTAGACGAACTCGAGAAGAAG
GAGGAGAAGGTGAAGAAGAGAACAAAGATGAAGAAGAAGAAGAGX
>c43368_g1; len=999  start:1000  end:1; minus strand
XCTTTCGAAATTCTGAGAGACTGCATCGTTTCTTCCCAAATAACGGAGAGCAATATCCTG
TTCGACACCCTGGAGTTCCTGGCCCTGTGCCTGACGGACGGACTGGGATTCGAGCTCGCA
TCTCTTGCGCCGACGACCAGTACCATTACATCGAATGGAATTCTCAAGGATAACTGCGAC
GACGACGAGCACTTTCGGCCCTTCGGCGCTCCCGACAGCAGCAACGGCTGGACGAGGTTC
ACGCTTGGCTATGTGGGACATCTGACGCTCTTCGACGGCCGACGTCAGTCGTGGCTGCCT
GGCAACATTTCCTTCCAGTGTCCCGTGTCCAACGTGGAGCTCTCGGGAAGCTTTTTCACT
CGGATGTGTCCCACAAGCACGCCCGTGTGGAAGGTGGAAGGCAAGGGCAGCGTCGATATT
CCCCTACACGTGGACGACGAAACACCAGAGAATCTAACGCTGTTCTCCACGACCAACTTC
CGACCCGTTTTCAGAGTCGACGATTCGGAATTCCACTTGGGGATGAGTGGAGAGAGTCTG
ATGACGGGGAGACACCACGAGCCTCTGTTTGGGGGCACCGACCATCGCCTTGTCCTGAAG
ACATACAAGGAAAACGGCAGTACGATGTTCCAGGTGTTGAGTGCTGGTCTTCCCATACAC
ACGGAGAGTCTGAAAGAAGTCCCAAAGAGAATGCGTGTTCAGAGTCAGGACGGCCACAGA
TTTGTTCTGGTACAGAACCTGGXGATCAAGATGGCCATGGTACACAAGAGAGGCAAGAAA
TCCTCTGATAACACGGAGGGGCAGTGCAACGAAACTGCAGTTTGCCTTGGCTCCTATGCT
GTGATCGCCGGCTGGGGATTCTGGCGCTGGCACTCGCGGCAGCACTCCTGTGTCAAGGCC
GCCAGTCGTGCTGTTGCTXCAAAGAGCGCCGGGGCTCAGCGACCAGCCTCCCCGACCAAG
CAGGAGGCGCATCCCGTCAGCCCCCAGTACCTGGAGCCX
>c72263_g1; len=579  start:898  end:323; minus strand
XXCACCACCGAGTCGGGTCCTTCGGAAGGCATCCTCCTCXCCCATCCTCCATCGCCCCCA
CGACAGGATGGCGAAGAGCCTTGTTTGGACTTTGAGGATCCCTTGGAGCAGCCTGGGGAC
CGCAAAGAACCGTCCGCCGGGGAAGGGAAGAACCAGGAACACGAGGCAGGATGTTCAGCC
GCCAGTTCCGATCTCTGGGCGGCCGTTGGGGTCGGATCATGGACAGCCGAGGTCGAAGTC
GGACCCTTTTTGGCCGGGGAGATACAGGTGAACAGCATGAGACGTCTTGGGGTAGAGGTC
CACGCTGCGCATTACCACGGGGACGCGCTCGTCGCCTCCATAGTGCAGGTGCTGCCTCCG
CCGCCGTCTGGCGGGCCTTTCGTGGTGTCTCATGCCGTGTCCCTACATGGCTCCGTTCTC
CTGACCGCCTGGGCCGACGCCGGTGTTCCTGAACCCGATGTCGTCCAGACCGACGGCGAC
GGGACCGCGGCCGAGGCTGGCGGTAACAAAGACGACCCAGATGACGATGGTAGACAAGAG
AAGATCGTCGATAGCATTTCAGAAATCGAGATTGCCTGA
>c100009_g1; len=282  start:301  end:21; minus strand
XXCTCATACTTTGGTTGTATCAGGCCGGAACTCTGCATGGTTAACTCGAACGTGGTACAG
GTAGTTGGTGGTTCTGGAGCTCACTTCAGCAGTGGTTCGCTTCCTTTTGATGGGGGCATT
TCTAATGAGGGACTGGAGGTATGCATTTTGAATATTATAATCACCAATCTTCCAGAATTC
GCTAAAAATTATATCAACATTCTGCCTGCCAACCTTGTCAAAACACCCGTCATACAGGCT
GGGCCCACCTTCCTGGCTGCCATTCGTTTCTTTGTTGCATAA
>c120305_g1; len=90  start:88  end:1; minus strand
ATGATTGTXTACGTTTTACTGCTGACGGTTAATTACAAGACCTTCGAGGCGCGGCTGCCC
TCTGTCACCTTCTTGGACGTCTGGCGCTTX
>c101678_g1; len=363  start:1  end:360
XXGGCGTTCATCCGGGGCGAGTTCGAGGCCCCGGTGGAGCGCAGGGCGTCCGAGGCGGAG
GAGGCGGAGGGCGAGCTGTTCGAGCGAGGCCGGAGTCTGTTCCGCAAGGACGTCCAGGAG
CAGAGGGACATGTTCGGGGCCTACGTCTTCAGGAGGGGCGGGGCCATCGGCACGGCGGAC
CTGGCCTCGCTCTACAACCAGTCGTACGACCAGCTGGACACCGAGGGCACGCAGTGGTTC
ACGCACTTCAGCTACAGCAGCCCGATGTTCCGGCCGATCAACTCGAGTCTCTCCTTCGAC
TCGTCCTCCTCGGGGTCCTCCTCGGGGTCCTCCTCGGGGTCCTCCTCGGGGTCCTCCTCG
GGX
>c86437_g1; len=57  start:84  end:140
ATGCAGGTTTCGGCCGTGGAGCGAGGAGAGTTGCAGTATGAATCAGAGATACAATAA
>c132639_g1; len=216  start:214  end:1; minus strand
XXTTTAGAACAGGTTCTTGTTTCGGAGAAATGGATACAGTTGGCTAGGCAACATGCCCTA
ACTAATGATTTTACATGTTTGCACAAGCTGGAACTGCCAACTCAGGCTAAAAGGAACATG
GCTAAATTACCCAAGAATGACCCTGCCCACCAGGAGAATGCTTATAGAATAACCCAGGAA
ATTGTGGCTTGGGCAAAGCAATCTGTCATGGCTTTX
>c136169_g1; len=183  start:194  end:11; minus strand
GGTGGGCAGGTGTGCAAGCAGGAGCAGTGCCATGAGCAGCGCACATTCCTGAGGGCAAGC
GCCAAGGTGCCATGGCCGAAGAAGGAGGTGCCATCCTTGGAGATGCCTAACAAGGGCCCG
ATGAAGTTCGTGGCACTACTAGGGGGCTTTCTCAAGAATGTCAGCCTTGGTCTCTCTCTC
TAA
>c6335_g1; len=258  start:351  end:96; minus strand
GCCTCACTTTACATGAAGGCAGACAAGCATGCCAACAAAGGTTTGCTCTTGCTXCTCTAC
TCCAGTGCTGGACTCTGCCTCACCCTCTTCTTCCAAATGTGTATTTACTTTTCCCCCAGT
TTCCCCCAGTATCTCTTCCTCCTACTACCTAATCTCTGCCTTACCTCATTTAATGTGCTG
XTGTGGTACAGTGGGAGCACTCTTGTCAAGCAATCTTGCTTTCCCATGATCAAATTCCTC
ACCACTAGTGGATGGTAA
>c84177_g1; len=66  start:212  end:147; minus strand
TGGTATGCTCTGAGTTATCTGCAGGTAAGGCTTTTCAGCAGACCACAGCATCAGAATGTG
ACTTAG
>c44071_g1; len=366  start:262  end:625
ATGATTATCATCATCATGACCAGCACAACCATCACCGCCGCCGTTATTATTATCACTACC
CGTGTGATTATCAACACCACGACTATAATTACCGTCACCACCACCGCTGCTACTGTCATT
TTGXCACCACCAGCCACTACTGGCATCACCACCACCCCAACTATCGTCATCTTCACCACC
ATCACCATCATCTCCACCACCAACACTATCATCTTCACCGTCACCACCATCTCCATCATC
TTCACCACCACCACCCTCACCGCCACCACCACCATCACCATCATCTTCACCACCACCACC
ATCTCCATCATCTTCACCACCACCACCCTCACCGCCACCACCACCATCACCATCATCTTC
ACCACX
>c82990_g6; len=84  start:1  end:82
XXCTTTGTGTCAGTCCTGAACGGCCTCCTGGAACCGTTCGTTAGTTTCATAGCCCTGACC
CCTTATGGGGACCCTAAGGGGTAG
>c62238_g2; len=72  start:100  end:171
ATGGGTGATTACGTCCAAGTTCTCAGAGGAAGAAGTATGGGATTCTACAAGGCTGTTTAT
AGGGCAAGGTAG
>c132434_g1; len=66  start:175  end:237
ATGACTCGTAACTATGATGCAGGATTXACACCACCAACGCTGAGTGGCACTGGTAATGGA
ACCAXX
>c119701_g1; len=63  start:202  end:140; minus strand
CGTGGCAATGGCATCGTCAATGGCTTCGAATCGACGGAAATAGGAAATGGAAAGCAAGAA
TGG
>c54369_g1; len=93  start:560  end:651
ATGACTGACATXTACGACGTGCCAATGGCCATTAGGGGCACTCGGGATGGCCTATCAGAT
TGCAGGGGGGCGGGTGCCCCCCTGTCCCATCAT
>c101211_g1; len=150  start:111  end:258
ATGAGGAATGAACAGATGAAAGAAGGGGAAAGAGTAATCGAAGTGGAGGXGAAGAAGAGG
GGAAATGAGGAATTAACAGCGATAAAGAAGGGGAAAGAGGAXATCGAGGAAGAGGAAAAG
GAGGAATATGAAGACGACGATGAAGATGAT
>c104579_g1; len=69  start:217  end:149; minus strand
CTTCTGCACTGCCTGCATGAATTAGTCAACGGTGACCTCGCCGTCCTGCAAACGTCAGAT
GAAATTTAA
>c89440_g1; len=102  start:136  end:34; minus strand
ATGCCTCCGTTCATTAATCTCTTCTACAATGACAACATCAACTGGGAAAACGGTCGGTTA
ATATCTCAATACCGGGAACTGGAAGTCGTCAACCCTGAGTGA
>c134888_g1; len=342  start:1  end:342
XATTCACAAACACGCTTCAGTCATGATCCCCTGCAGCAATTGGGGGCCAGTATGTTCTGC
CTCTTCCCCTTGCTGGCACTGCCGTCTGTTATGGGATGCTACATGGAAGCTGTCATGATC
CTGCGATCGCAGTACCTGAAGGCATTCGTCGAGGTGCCCACATCCAGTCTGGTCAACAAT
GAGCCTTCTTCGTACCAAAAATTGTGGTCCAAAGTCATAACCCTGGCAAGCAATATAATC
CGGTCAATACTGTGGTACTTCTACTTTGCGACTTTGGCTCACAATTTTCAGTGCAAAGAC
TXCATTGATGTTTTGATTGTGGCCCTTCTGGCACTTCTCTAA
>c67106_g1; len=696  start:695  end:1; minus strand
ATGGCGCGGATCTGCAACATAGCCTCGGCGCTCCTCCTCGTGGCCGCTGCAGCAGCGACG
GCTCGAGCGACGGAGGTCTCGTTCGACTTCGAGGCCGACCTGGACGGATGGACGGCGCTG
CGAAGGAGTTGGCGCTGGTCGGACCGCGACGGTCTGAGCTCGTCCCTGCCTCCGGACGGG
CGCGATGGCTTCGCGGTTCTCGACCAGGCATCCAGTGACGAACTGCAGTCGCCTCCGATC
CTGATGCCCGAAGGAGGGAGTCTCAGCATGACCTTCTACTTGCGCTCAATGCACGTGGGG
TCGAATACCCTGTTTGTCTCCTACTTCGTGGACGATGTCAACTTCCTGCTGCTCGACCTC
GGGGAGTACTCGCTCCCGAACAGCACGGACTGGGTCACCGTCTCCGCTGACATACCGCCC
ACTGAGAATCCTCTGTCGGTGGAGGTATTTTGTTTCAATGGCTATGATTCGGTGCCTGGA
GAAGATCTTCTTGGATGTGCTTTGGACCAGATTGTTGTTCATGTAAACGGCGACCAAACG
GTGAGTCCGACGGAGGAACCAACAACACCAGGGACAGAAGCTCCAACTGAAGTCACAACA
GAGGCGGTGACTGATAACCAACAGAACCTGAAACTGAAGGACCAACTGAGGGACCAACCG
AAGGCCCAACCGAAGGCCCAACAGAACCAGAGACXX
>c5364_g1; len=111  start:215  end:105; minus strand
XCCCAAAAGTCCTTCCACATGAATCCTCAAACAAAACCACAAACGGATCCCACAAACAAC
GTGGCCTTCCTGCAGAGCTCCAGCGAAGCCCTTCCCGACAAAGCCCTGTGG
>c92969_g1; len=207  start:1  end:206
GGAGAGGGTTGGAGGAAGAGCAAAGGGGGCAAGGAAGAGGAGGAGAAGGAGGXCGAGCAG
GAAGAAAAGAACAAGAACGAGGXGGCTGGAACGACGGCGGCAGAAAGTGGTGGTTCTGTG
GACGAGTTGGCGAAGCGGGCCTCCTTTATGGGGCAGGTGCTGGCCAGGGCTTCCACGGCC
GCCTTCTACAGCTACGAGCCCTTGCAC
>c100653_g1; len=69  start:1  end:70
GTCCACTCGGAGGGTCAGAGGCTCCGGCTGACGCTGGCCGGTTTCCGGGAGGAGAAAGGG
GCGGGCTAA
>c42665_g1; len=234  start:1  end:231
XXTATCATTATCATCATTGTTATCATTAXGACTATAATTATCATCATCATCATTAATCTT
ACTATTACCACTTTTTTCATAACCATCATCATCATTACTGTCACCATCATCATTATCATT
ACAACTATCATCATCATCATCATAACTACCTCTATTATCATAATTACTATTACCATGATC
ATTAACATCATCACCACCATTAATACAACTAATATTAATCACTATCCTTACTAA
>c77682_g1; len=90  start:1701  end:1790
ATGACATCCGGGTCTGACGTTCGGGATGCTAGAGGCCCAGGTCTACTCGATACACGGGGT
CTAAGCGCCCGTCTCGGCGAGGACACCTAG
>c9022_g1; len=123  start:124  end:1; minus strand
ATGACGACCAAGGCTCAGAAACCCAACCAATGCGCTTCTATAGCACGGACCTCGCTGCAC
ACGCAGGAAAAGGCATCAGTGGAAACGAAATTGGAGGATCTTTCCTTTATAAAAACATCT
TCC
>c48885_g1; len=57  start:203  end:148; minus strand
ATGGGGCCTTGTAAGCAGGAGAAGGAGCXGGAGTATGACGGCTCGGGAGCTTTGTAG
>c98934_g1; len=147  start:208  end:65; minus strand
XXCGCCGTGGTGTGCGGGGCGGCCXCTCCCGGTGGCAGTGGGCTCAGCCAGTGCGGTACC
GGCGGTGGCCAGTGTGATGCCTACACGTGGCCACGTCCCGTCATTGTAAACAGCGGAGGC
GCCTACTXCGCCTGCTTGGTGTGGTAA
>c76507_g2; len=90  start:1  end:89
AAGAAGAAGAAGAAGAAGAGAAATCTCGAGATCTTCTTCCAXAAGCCCGAACACGTCAAC
AACAAGTCCTTCGCAACCTCGTCTCTTTAA
>c60751_g1; len=57  start:315  end:261; minus strand
XXTGGGGTGAAGGGAATGGCTTGCATTGAATGCACAAAGCCCTTGGAGGGTGATTAA
>c81913_g2; len=126  start:707  end:830
ATGGCTGTTTCTGAAGAGCTTAAGGAGCAAGAACTAGATGTAGTCACCATGGCTGTTTCT
GAAGAGCTTAAGGAGCAAGAACTAGATGTAGTCACCCCGGAATCCAATGAACTCGGCCTC
TCCTXX
>c33685_g1; len=150  start:27  end:179
ATGGACTACAGCTCCTGGAACTGGCTGCACGGTGAGGAAAACGACTGCATGCAGATGGAA
TACATCAAGAACGTCATCAAAGAAAGGTTGAACGACGACATCGCTAACGTCGCCTCCAGT
TCGCCCAGCAGTAAGTGGAGAAAGATCTAG
>c71033_g1; len=462  start:562  end:1020
ATGGTGCTCCCAGAAGAGATCGGTGCCGAGGTAGGCGXTGTGAAGGACGGAGTGGCCAGT
GGCACCATGCACCGGGGCAGTGGTGXTCTCCAGGGCGAGGGACAATGGTGTCTCCAGGGC
GAGGGACAGTGGTGCCTCCAGGGCAAGGGCAGTGGTGCCATGTACAGGGACTATGGCACC
ACCGTAACGCGGGAAGGCGGTCCCAGGTACAGGGACGTCGGCACGACCATGCACCGCGAA
AGACGTCCCGCCCGCAGAGATAACGGGGTACGGATGCAGCAGTCCAGCAGCATCAGGTAT
CAAGAGGAAGGCGGCACCATACAGCGGGAGAGTGGCACTAGGCAAGACAAACCTGTGGCA
GGATGGTGCTCCAACTCGGAGCTGTTGTGCCGTGTGTTTACTGCGTACCTGGCTGTGATG
CTGGGATGGGCGTTGCCACAGCTTGTAAGGCGAGGCGAGGXX
>c24821_g1; len=108  start:608  end:500; minus strand
ATGGATGCCCTGGGCCTCACCATTCACCATCCCCCTCCTCTGCACACCACTGAATACAAT
GGACTAGTAAATGACTCCTTGATAACTAGCACTTCTGGAGCCATCTAA
>c106991_g1; len=246  start:246  end:1; minus strand
XXTGAAGAGXTGAAGTCGCCGCCCACCGAGGAGAACGTGAGGGGAAAGGAGTTATCGGTA
GTTAGTGATGAGGAGGACGATGCCTTTGAGGAGACTATGAGGCGGGATGAGAGTGAAGAT
GAGGAXGAGTATGAGGTGAGTGAGGAAAGGGATCATGATTTGAAGCACTTTAAGGAGAAA
ATGGAGGAAAATGATAGTGATGAGGTGATGGTGATTTACTCGXCGGACGATGAGGACTAT
GAAATX
>c91102_g1; len=114  start:226  end:115; minus strand
XTCGAATTTACGCTGATGGTTGTTGCCTTCCTCCTCTTCTTXACCACAATCTTGCTGAAG
TGTCAAAGAAGCAAGACCAGGCCAGCTGAACAGGAAGTGGAAATACTGTGTTAG
>c124685_g1; len=168  start:1  end:166
XGTGGACTTCTGATGGTCTTCAAGATGGCGGTGTGGGGTGCTXTGATGAGTGTTGGGGCT
GGTTTGCTGCGCCATCCTCCTGGTATTTTCGCCTTGGCTGTGGCCTATGGGGAGTCACAG
AGTGTCTGGTACAGAGTGAGTGCACTGATGATGGCAGTGGTGATCTAG
>c83322_g1; len=1458  start:1811  end:353; minus strand
ATGAGTACCGAGGATATTTCGGAGGTGCCCGTTAGCAACGAGGGCGTGGTATTTATGCAG
CAACCAGTGAAACAAAAGATGGGAGAGCTGACCATGTGCATCACCGGCCAGATCACTGGT
GCCTCCTATAGCATTCCCTGGCAGTTCTCACCCAGCCCTGAXCTTAACCCCGACCCCAGC
AAGGACGGCTTGGCCAGTAGCTCAGAATCAACGGCCACCGCTCCCACCGXTCAGGGCCAG
GAGGAGCXGACCGTTGGCATGTCGCCGTCAGCCTTTGAATCGTGGGCCGTTAGTGTGGAG
GACTACGGCAACATTTGCGGATGGATGCCGCCATTGGCCGCCTCCTACGTAAGACTCCAG
TGCAGCGGCGAGGTACAGCAGCGTATTGACGCTCGTTTGAACAGGCAGGAATTCCGGCTA
CTATCGACCACAGCAGCAGTCGACACTGTAAGAAGTGTAGTGATGGGCCTCGGTGTGTGG
TCGGTGCATGGTCCGATTTTTTCACATACTCGCAAGCTCCTAGTGACACCATATGTGCAT
ACGTATCGAAATGTCGAACCATGGCAGGTGAATGTAAATTCCAGTGCCCTAAGTGTCGAT
GXCTCCTTAGATGAGTACATGTTAGGTAAGAAAGTGGTAATGGGTCTAATCATCACCGAC
CACAAAGCTCTCACCAGAATTTTTGGTGATAAGGAACTAAAGGACATCAACAACCCTCGT
ATTTTGAACCTTAAAGAGAGGACGCTCATGTACTCCTTCCGTATCAAATACCCAGCAGAA
ACGCTCATGCTAACACCATCCCCCCAGTACCCATTTCAGCAGGTCGTAGCAGACCTGTTC
GAGCTCAACGGCCAGAACTACATTGCCTACGCCGACAGATTGACAGGTTGGTTGGAAGTG
GAACATCTACCAGGGGACACCACAAGTGCACGTCTCATAGTTGTCTTCAGGAGGTGGTTC
AGGCGATTTGGAATCCCAGAGGAGCTGTCATGTGATGGGGGTACAAATCTTATCAGCCAA
GAATCAAGGAGTTTTTTCGATGCATGGTGTGTGTGGCTAAGAATTTCGTCGGCTCACTAT
CCCCAGTCCAACGGACGTGCAGAAGTGGCTGTCAAATCCGTTAAGAGGATATTACGAGGC
AACACTATGATGAATGGATCTCTGGACACTGATGCCGCCGCTAAAGCCCTCATGCAATAC
CTCAACACCCCTCTACAGAACTCTGATGCTTCTCCAGCCCAGCTGCTGACTGGGCGTCAG
TTAAGAGATGCCATCCCAGTAGACATGCTCGAATTTAGGGTCAGCGAGCAGTGGTCTCGG
TTACTGAGGAGCCGTGAACGAGCCTTGCAACAATTGGGAAAAAATGCCTCATTAAGACAC
AACGTGTCAGACCATGACCTCACGCCCATTGAACCAGGAAAACGCGCCTGTATCCAGAAC
CCCAGCAGCGGGCGTTAG
>c3687_g1; len=192  start:520  end:328; minus strand
CGCCTGTTGTTTGCACCGCACTTTCTGTTGTCTGAGTACCAGCTAGTTCTTCTTCTGATC
TGCTTTGTGTTCATCTTCCTTGTGATGGACTTCCTCAAATACGGTATACTTATCAGCCAG
CTCATTTATTCTATCCGTGACCGAGGTCTGCATCGCTTCCAGACGATGAACGGAAGATCC
AAGTTCGCTTAA
>c91117_g1; len=195  start:1  end:195
GAAAGAAAGGAACATAACAATGGAGGTGATAGTGATGGTGATGACAATGACAACAAAATG
CACAACAAAGATGACAATGTAGATGGAAGTAAGAGTGATATCATGCCCCCAGAAXTAGAG
ACAATGATGGAGATAATGGAGATGGAGATGACAATGGATATTCATATGAAGATGACCACC
ATTTTGTGCCAGTAA
>c73517_g1; len=732  start:733  end:1; minus strand
XCTAGTATCGATCTGGCCTCATCTGAGGAGCTGCGCCCCGCCAACCTGAGCCCCGGGTCT
GGGGGCGAGGCCAGCAGTGTGTTTAGGAATGTGATAATGAAAAAACCGAATGTTACGGTG
TTCGATTTCTACTGGACCAACAAACTCGAAGGTATGGAGGGCACGGAATCTCTCAAAATA
CATACCGGAAACAAGAATTCGATTGCCAGGCAGAAGAGGGATAATTTTGAGGGCGGTCAC
CTGAAGCGGAAAGAGAACCTCACGGAGGATAATAAAGTTATAGAAATGAGTGATAATAAA
CCCCAGAACAATAAGTTTAGTGAGTTGCAGCACTTGAGTGAAAAGCCCGACGATGGCAGC
GAGAAAAATGATGGCACGAAGGAGGAGTTGAGAAACGACGAGTGCTGTAGTGCGAGTGAG
ACTTTAGATGTGCCGACCCTTGATCTGTCGACGAAAAGTGGCGGCGAATCGATCGAAAAC
GACGACGTGTCCTTCAGTGAAGATAACAGTGTAGATAATAATACGTTTAATATAATAAAT
ACCGAAAATTCCGAGAGTCAAGAAGTCAGTGAATTAACGAACGACGATTCATCTCCGGTG
CCGACTGACGACAAAGAAAACGGAGATGAAGGTGACTTCAGAGAAAACGGGGAGTCAGAC
GTTCCAACGCACACTGAGGAAGATTCCGACGAGGAGCTCTCGTGTCTCGAGGAGGAGGAG
GAGGAGGAGGXX
>c67978_g1; len=750  start:747  end:1; minus strand
XTGAAGGCGAAGACGAAGAAGAAGAAGAAGACCCAGCCTCCGAAGATTCCCCTGCAGGAX
GAGGACCTAAGTGCCAACCCTTTCGACTCCTTCGACTACCCAGGGAACTCGAGCCAAGCG
GACTTCTCCATCTTCGGTCTTCGCGACTCGGAGGTCCCCCTCGAGGCCTACGACTTGAGG
CTGACCTTGGTGTGGGCGCCTCTGGGCTCTCGCGCGACCCCGCCGACCATGAAGGAGAGG
ATCAGGGTCACCAGGCTGGAGGAGTGGGCGGGGCAGGAGGTCATTCCTGACGTCATCGTT
CTTGGATTCGGAAAGTGGCTGATGCTGCAGAAGGAGAACCTGAACGAACTGGTGCCTTAT
ACCGAAGCAGCGTCCCTTCTGCGTCCCTTGGTGGCTCCTCTCGTGCGTCTGGCAGCGCGG
ACCAACGTCCTGTGGTGGCACCAGAGTCGATACCGGTGGTTCAACTTCGAGACCGAGTAC
CACACGCCCGGGTACACGAACAGGAAAAAATTCTGGGAGCAGGAATTGTACATGAACCAA
TTCCGAGATGGTGTTCCCTTCATAGACGCTTGGCTTTGGGAAGCGCACTTAAGGCACACC
GGCATCTGGCAGTGGGATTCGACAGTGCCATTCAACTTAGCCAACTTCCAGGAGTGCCAC
GATCTTAGGAAGTATGGAGTCGTCGAAGAAAAGGTCTACACAGGTCGCTGGTGGCACTGC
CGGGATGCGCACCACTCATCTTACGAGACX
>c132251_g1; len=120  start:1  end:118
XTTGCGCTCACCGACACCTGCCGCCCCTCCCTCTATCCCTTGCCAAAGCCGCCCATXATA
GAAGGGGCAGGCGAGCCCGGCGCCCACGCGGATGAGGAGGGCCGGATGAAGGCTGATTGG
>c27450_g1; len=138  start:364  end:227; minus strand
ATGCTGGTGATTGCATGGGTAAAACTAATGCCCATTCTTTACTACTGCTACATGGGGGTA
CCGAACATGGCGCTTCCATGGACCACTGAGTTCAAGGCGCGACTCAGGCAGTCATGTGTA
GGACACATTGATTACTGA
>c90446_g1; len=309  start:309  end:1; minus strand
CTATCACACAGTAGCGGTCGAAGGACTGTGGACATGACGGAGGGAGCGCGGGAGGAGGGC
GCCCCCTCGGCACCCGGATCCTTCACCAGTGAAGGTCGACATCTGGTGCTCGCCCAGTTT
TTCAAGCCGGCGCTGACCXGCGACCTTACAGAGGCGCGTGTGCACTCCCTCACTCCATGG
GCTTCGCTGGTACCACTGTCTACCCTCACAGTGTACACCGTGCAGAGCGCATCATGCCGT
TCGCAAGCCCTGTCCGTCATGCACGCACTGCACGCCCTGCATGAATGCACGCACACGTGC
TTTCGCCAX
>c74094_g1; len=132  start:142  end:272
ATGCAGCATGCTAGATTGCAGAGCGATATGGTGGTCAXCTATCAATATGGCATACCATAT
TCACGTGGTGTAAACCGCATGGCGGAGTTATACGCCCATGTGTACGCCACGAAGCAGCTG
GGTCGGATATAA
>c129810_g1; len=144  start:39  end:182
AAGAGGGAAACGGAGGAGAAGAGGAGACTGGATGGCGAAAAGGTGGCGCAGAAGGGGGTG
GAGGAAGAGGAAGCGAAGAACGGTAACGACAGCGACCCCGAGGGAGCCATGCCAGXACCA
CCGAATAAAAAGGAAAAGACCTAA
>c78024_g3; len=156  start:1529  end:1684
ATGGTAAXGCAACAGGAGTATAAAACGGCGACCAATAGGAATGCTCCTTACATCCCTTTG
GGAGAGTCGAGCATTCTGATTGGTGGCGGAGCAACCAATAACATTCCACGCGAAGTCTTA
CTCTTAATTCTGAATGGCTTCTACAATCTGCGCTAA
>c64492_g3; len=387  start:158  end:544
ATGGCCGTCGCCAACCGCTTCCGCCTGGCCCCCTTCGCCCTCCTCTTCGTGGCCACCCTC
GCCTGCCTGGCCGCACGGACCCACGCGGTTGACTGCAGGAAATTCGTGTTCGCACCCGTG
TGTCGTGGCATCATTGCGAAGAGAATGTTCACTGAGAAGAGGTCGTCTATCAGGGCCCTA
CCAAACGCCTGGGATGCTCAGTTCAGGGCCCCCCGAGAGACTGAGGACGAAGGCCTGCTA
TTGGCTCAGCCCTTCGATGACGTCACTAACCTGGAGCCACGCCCCCAGGAGGATGTGGTC
GTTGTGCGCGCCGGAAATGACGTAGTACAGGTTCCCGCTTACGTGTACGATGTCGTCGAA
AGGAGTCTTCGAGGAGAGCAGAAATAA
>c81574_g1; len=282  start:59  end:340
ATGTCGTTGAAGATTCTAACGGCTTTCGTTATGAAGCTTTTCTTCTTGGCGTTTGTCGTC
GGGGGGGCTTCTGCCTTCTTGGCCACGCCCCTCAACACGAGTGATCCTGACGTCATCAAT
ATTCTGTGCCCAGATCAGATGGACGGGGCGACCCGCGACCACGAGTGGATCACCCGCGAG
GCCATCCGGCGAAACATCCGCCGCTTCTTCACGGCCCACCCGCCCCGCCCGGACTTCTTC
GTGCCCTCCGAAGCCACGCTGACGGAGCTCTACCACGCCTAC
>c80664_g2; len=171  start:404  end:234; minus strand
XCGGAAGGCTGTACATACACCTTTGTCATTAATCAGCATTTTATTACTCATGGTCGCAXC
ACCGATTTCAAGGCCTGCAAGAATAAGGGTAAAGAGGAGGAGGACTTAATGAGATTTGAC
GACGAGGGCACAAAGGCAGCCGAGCGCCAGCCACTGAAGTGTCGCCTGTGA
>c70112_g2; len=111  start:1283  end:1393
ATGGCCATCATGATGCAAXTGGCCTATGACATGTATATGCATCGTGACTCACAGCATTCG
GGCCAGCTGAACACAGCTAAGGCCAAGCCACAAAGTCTGGCTGTTGTGTAA
>c67201_g1; len=504  start:1  end:503
XXAGCTTCAGTCAATGTGATGGTGTTGTTCGATCCGCTGTCTCAGAATGAAGCCTCCATA
GTTGCGCTGCTCGTGCTGGGTGTGGCTGCAGCGTCCCAGGCCAAGGACAACAGCGGAGAC
GCAGCCAGGGTCTTCGCCAGGTACAGCGTGACGACGGTCATCTCCTTCAGCACCTCCGTC
ACCACCGTCCCCTACACCTGCGGCAACAACTACAACACGGCGGTGXTGTCAGAGGAGGCG
CCTGAGGAGGATCAGGAGCCCGGCGATTTGAACGCGGGGAAGGATGAACGGGCGAGCGTG
CCGTTGGAGAGCACTCTTGAGGAAACCCTTGAGGACGACTCCGCTCCCGACGCCCTCGAC
AAGCAGCGCCTCGGCCTCACGGTCTGGGTAACCACGTCCTCGACCTACACCGTCACGTCG
ACCTCCACCAACAGCTCGACGACCTTCTCGCTGTCATATTACTGCTCGATCGTTGGCGCC
AACCTTGCACCCGCGTGCCGTTAG
>c58475_g2; len=144  start:137  end:282
ATGTTAACGAGCTGGAAGGACCCAAAGGAAGAAGCCTTCGAGGATACCTCCCCAACGGCC
TACCTGAGTGGCGGTTATCTGATGGGGGCCATTGTTTACGCCAAGCTCACCTGTTTAGCT
CTGCGTCTGCTGCGACTGCGGGGG
>c133612_g1; len=123  start:21  end:143
ATGTCAGCAACGGGAAAAGGGGATGTGGTAGAGGATATGGTGGAACGCTTAGATATAGCT
GGTAAAGTGGGAAAGAGGGGTAGCCATTTGGGAAAAGGTAGAGATGGGATTATCTGGAAT
TAG
>c42127_g1; len=354  start:1  end:352
XXCTTCTGTGCCTCCTATGGCGCGGAGAACCGGATGACACCGTTCTTGGCGGCAACCTCC
TGTGAGATCGACTCGCACGATCGTGGGAGGATCGTCCTGTCAATCTTTTTGGCCACGATC
GTGCATTTCGCCTTCGTCTCGGGGGAGGGAACTGGTGAGAAGCCGXTTATCTGCAAGTTT
CCTTTGGCCTTCGGCCGAAAGGAAGGGGGTCAATTGTTCCGGTTTGGCTACCGTCACTTT
GAAGCCAGAGTGGACCTTATAGAGGTGGGTGATGCCACCTCGGTGAGGGTGAATATTCTC
TGGAGAGCCACCTCACAAGAAATGGGCACTCCAGAGTATGCTAATTTGATCTGA
>c2930_g1; len=297  start:293  end:1; minus strand
XCTGCGTTTAGTGCCCCGGGGGCCAAGAGGGACTTGGGGACGGTTGAAAGCTTCCCCXCG
GCCCGAACGAACACGCAGGTCTTCACCGCTGGGGCCTTCGCAGCGCCGCGCCGTCCCTTC
TTCTGGCTGCTCTACGGCGCCCAGGCACGCAGCGACACCTCGTCCGCAGGCACCGGCATT
CCAAATATTTTCCCCGXCGACATCTGCAGTCCATACGAAGGAGGAGGAAGCGCACATGCC
GGGCCACAGGAAAAAATCACGCGGAAGGAGCGCGAGGGCGGGTCGACGCGCCACGXX
>c68201_g1; len=666  start:1079  end:1746
ATGCCTGGTGTGGAAGCTGAGAATGTAGGTAGCTTGAAAAGTCCTCTGAGAGTTAACACA
GGAGGAGCCTCTAAAAATGTCAGTGCCAAATCACCAAAGAAGAATTCTGAAGGTCAGAAA
AGAAAGAAGAATGCCCACAAGGATGACATGAATGATCTGAATGTGTTGATTGTGGCTTAC
GATTTGGATCTGTTGCATCTCTXCGAGGATCATCAACAGGATTGCGTAACAATAGCCTTT
GAAATGAGTTTGATGGAGGCAGAGGACCACCTTTTCGAGTGCCCACATTGCCATTTAACC
TTTGCACTAAAAGGCACTCAAAGAAAACACACCACCTCTTGCCGCCTTGCTAAATCCAAG
AAAACACCACATCGGAATGATGTAAAGGCCATGAAACGAATGAATGAACAGCAGCTGCTC
CTCAAGACCCTCTGCTTCCTGATGCAGCAGTTCAAGCTTAGTGGCCAATCCATGCCAGGG
GTCACCAATCAAGTCCAGGAGACGAAGCAAAGAAAATGTTGCGAGGATGAGGGAGTGAAT
GCAGCATCCCCACTGAAGGACAGCTTTAAACAGAACTTTGTCAACATTTCTGAGGTAGCA
GACAAAAGTGATAGTGAGAAACAACTGGAAAAAAGTAAXAAGATTGACTCCTGTTCCATA
CAGTAA
>c112331_g1; len=69  start:294  end:227; minus strand
XCTTTGATGTACAGCCTAGACCTAAATGGCACAGGGTCAAGGGATTACTACAATCTCTGC
ATCCTGTAG
>c78279_g1; len=351  start:1521  end:1171; minus strand
ATGGCAGATGTGATCCAGTTTATCAAAGAGGATCTGXTCTTTTACTACAAGAAAATGATT
GCTTCAGATCAACTGTCTGGCAGAGTGCAAAAGACCTCGGCAGGGTACTCCTATAGAAGG
GTGCCAGTGGCCAGATCTCCCACCAGAAGACTGGATGCTCTGAAAGAAAAACATCAGATG
TTACTGGAGTCAATGAGAAAGCAGTTTAACATGGAAGTGAGTGTGGATACGAGAGAAACA
GAGCATCTTGGAGAGGAATCAGTGAAAATTGCCAAGAAGCAGGAACGTCATCCAGAAATT
GCAAACCCTTATCCCAAGGACAAAGAAGTGAAGCTCAAGATGCCAACGTGA
>c67265_g1; len=519  start:516  end:1; minus strand
XXCTGCACCTGCTGCGTTAAAGCCTCCCCCTGCGAGAGGACTGAGGATTGCAAGGACTTG
GGAGGCCATTGCTCCGCCAGTTGCAAGGAGGAGGAGCTTGGATTCCCGGAGCTGTGTGAA
GGAGATTGCAAATGTTGCATCAAAGAGAGACCTTGCAGCAAGACAGCGGCGTGCAAGGCA
ATCTCTGGTCGCTGTGACGAAAAGTGCAACCGCATGGAGAAGCCTTATGAGGGGCTGTGT
GTGGGGGGAGGCTGTCAGTGTTGCGTCAGAGAGTGCAAAAGGACCGATGCCTGCAAGGAG
ATGCGCGGCCGATGCGACCGCCGCTGCAACAGGAACGAATTCCCTTTGCTCGGCTACTGC
ACCGGGGAGGXGCTGCTTCTGCTGCGTCAGAGAACGTCCGTCAACAACAACGACCGTCAG
CACAACGTTAACAACGACGACGTCGATCGTTACCTCTACAACTACGTCTTCAACAACAAC
GTCGACCGTCAGCATTACGTCTACAACAACAACGTCGAC
>c39918_g1; len=411  start:633  end:223; minus strand
ATGTGAGTGTTAATAATGGAAGAGAGGAAATACGATTTTTATGCTCTCGCCTCGCTGACG
CTGTTCGATGGATTCGTCATTCTTGATATGTTGGGCGTGACGGACGTGCGCCAAAGTCCA
GGGAAAGCATCATGCTGTGAAAGTCCGGAGTCCAGTCCCACGGTCTCCCCAACGCCCAAA
AATAATAATCCTGCCGTGACGTCACGCCAGGCTCTGGGTAGTCAGGACTTCGAGTGGGGA
ACAGTTGGGTTCTCAGGTAGCTCGXTGATTGACATCAGCAGCCAATCAGCGCACCCACAT
GCACCCTACAACGACCAATTAGATCACAGTATTGGACTCTTACGTGTGTTCTTTATAAGC
TCTCAGGTGCTGGCTGAGAAAGCGGGGAGCGCGACTCCCACTGTGTCATAA
>c72518_g1; len=96  start:530  end:437; minus strand
XXCCTCCAACTGGGACGGCGTCTGGACCCCAGGCTGGTGTGGTGTTCCCTAGAGGCTGTC
TGTGCCGTCGTTGAAGCGAGTGAGAAATGCCTATAA
>c70206_g1; len=450  start:1  end:448
XXGGAGGCCTCGGAGGGCGCTCTCCACTTCCTCAGAGCGGACGCCGGAGACCAGAAGCTG
CCGCTTTACGAAGACGGTCTGTACTACAACCGACCCGCGGAGGAGAGGACCTGGGAGGCG
GCGGGCTGTCCCCTGGCGGTGGCCCTGACGCCGGCCCAGCTGGAGATCCTGAAGGCGGAG
CTGGAGCAGCTGCCGCCTTCAGCTGGGTCGATCATGTACGTGGGCCTTCGACGTGACGCC
AGCGGCCCACCGGTCTGGGACATGAAGAGCAGCACAAGACCTTACACCCTGGACAGCGAC
ATGATCGAAGACACGCTCCCGGAGACCGAACCAGCCGTGTTCCACCTGCAGAAGGACGCT
AATACGACAGAGTATAAATTCGTGGCTTCAGATGGCTCTACACCTCGGCACGTGCTGTGT
CAGAGGAACCACCTGAAGCTAGTGTTTTGA
>c53397_g1; len=252  start:248  end:1; minus strand
XXTGTGTTTTTCTTTTTCTTTTTTATTTCATATATCCTGATTGAAGGTCATGTGATAGTG
TGCGAGGCTAGGTTATTGAATCAGCTGTTGCAGTGGCAGCAGAGCGAACGAAAGGGGAAG
GAGAAGGATGGTGAGGAGGAGGAGGGAGAGGAGGAGAAGGAGGAXGAGGAGGAGAATGGG
AAGGAGGGGGGAAGGAAAAAGGGAAGACAAGACGGGATAAGGGAACGAGAAGAGAAGATG
GAAATTGTAGAX
>c71512_g1; len=513  start:885  end:374; minus strand
XCAGCCTCGACCACTCGGGAGGCGCGCACCGTGTCTGACTGTTCGACCTCAGATGGCAGC
TCCCTGGAAAACCCGGGTCTTTCCTTCCAGCACCTGAAGACGGATAGCATAGGATCTTCT
CCCTTAAGGATCGTAGGAGTAAAGATCCTTCTAACCTGCATTCCCACTGTGTTGTTCCGA
GGATCAGCTGACACACACTACCTTGAAAGGACGAAAGATCCCGTTATTTCACCTTCTACA
GGATCGGTTGGTGTTCTGCTGAAGTTCAAGGATGTGGGATCTGAAGGAGTTGAGGAAAGG
GTTGAGGAGCGAAGGGCGGXGGAGAATGTCGTGTCCCTCGTAGCACCGGAATCCTTCAAG
TATCXCTATGTGTTCAAGTCCTACCGAGCGCXGCGAGCCTTTTGGAAGAAGCGTCTCGAA
CCTTCTCAAAGTGACTCGGACTGCTCGATGAACTTATCAGGGTATCCCGGCTTGTGTAGA
CCCCACCTGTGCCAGCTGGCTTGGTCCGGGTGA
>c66464_g1; len=384  start:380  end:1; minus strand
ATGGTTCCTTCGGCCGCCAAGTCCAAAGGCATCTCGCGCCATAAGACGCAGGGCGXCTTC
GTGCTCGTCGCCTCCGGCAGAAGGCGCCGGCTGACGGAAGGCGTCTTCCAAGCCTTGTTC
TCACGCACGGAGAGCGGGATTCCGGGCAAXAAGCACATCCGCGATGCCTTCGATCCGCCG
CGTCAGACGATTCCTACGAGGCTCTCCCTTCTGCCCCCCCCCTCCCCCGCCCGCTGCGGA
GGXGGGACGCCCTGGCAGGGTGGGCTTTTCCTCGAGTTGCCCGGATGCCGCCCAAGGCCC
CCCTCGATCGGACGCTTCGAAGTCTCGGATTTCGATCCGAACCATGGCAGCTTTGCCCCG
CGCGGCCTCGTGGTTGGAGCGGCX
>c75288_g1; len=60  start:774  end:833
ATGCCACTTGCTTGGGGTGCCATCAATCCAGTACTACTCAACAATGCAATGATGTACTAA
>c79092_g1; len=108  start:108  end:1; minus strand
ATGGTTTGCAGTGATCTGGGTCCCACACTGAGCCTTAGTGATCCACGATCTTCAGTCTCC
AAAACCGTTTCCACAGTTTTTATAGATCTGTTGAGGATAACGACAGCT
>c28288_g1; len=204  start:205  end:1; minus strand
XXCAGACAGGGCGAGCGGAGTGGATCCCAGACGGCCTCGTTCCTGTCCCACGAGACCACC
TCCAAGGACCCCAAGTCGCTGCAGACGCTGACGCCCGAGACCCTTGTTTGGAGCCAGAAC
GAACGCCAGATAACCACAAACAAGGCAAAGATCGACAGCCAGGACGGTCTGCTACTGACC
XTTGAGAACATGCCCTTCGAGGCA
>c49365_g1; len=261  start:1  end:257
XXGGAGCAGGTGGAGCAGGTGGAGCAGGTGGAGCAGGTGGAGCAAGTAGGAGGAGCTACA
GGTGTTGCCACAGGTACGAGCAACATCGCCCTAATTGTAATCTGTGTGTTCCTTGCCCTG
CTGTCTTCCGTCCTGGCTCTCTACCTXATGCTGGGCGAAACATCGGGAGGGAAAAACATG
CCAAACCCCACACCTAGAAAAGACAGCGACAACCXCCTCCTGCAGAAGGTAAAGCGAACC
CTCAGGGGCCGGATCGAGTAG
>c63964_g1; len=75  start:611  end:682
ATGAGAACCAGAGAGGAAGTGGCGGTXACCTGTCCCGTCCGAAGTCTTACCTCGGAATCG
GAGAAGGAGGTCAXX
>c39538_g1; len=906  start:1  end:905
CCCCCGCCGCCCCCGCCGCCCCCGCAGCCGGCGCCCATCATCGTCGACGCCCAGCTGGTG
CCCGGCCCGCGCCCCTGCCTGCCCATCACCAAGCAGTTCACGCAGTACGAGACGGTCGAC
AACTACGTACCCATCTACAGCACCTCCGTCAGTCCCATCTACTTCCCCACCACCATCTAC
GACACCAAGTACGTGACACTGACCAACTACGTCACCAAGCTGCTACAGACGACGGTCTAC
GCCGTCCACACGGAATATGAAACGTCGGTGTCGCAGGGCCTGATCTACGAGTCGGTGACG
CTGCCCCTGTCGAACCCCGAGTACGAGACGCGCACCAACATCCAGCTGGCGGTCGTCCCG
TCGCTCGTCACGGAGATCGTCGCCGTGACCCGCCCGTCGTCCCAGGTCATCCCCGTGGTC
AAGACACAGACGCGGACGCTCGTGCTGGTGCCGGAATACACCACGACGGAGGTGGTGCCG
TACCCCATCGTCACCACCAACACCATCGTGGAGACGGTCCGCGTCCCGATCACCACGACG
GTGACGGTCACCGCGGCGCCGCTGCCCGTGCCCAAGAAGCCGGTGGGGCCCAAGGTCACC
AAGACGCTCGTGCAGACCAACGTGCACTACACGCCGGCCTACGTCACCAACACGGAGTAC
GTGACCAGGTACACCACCGTGACGGAGAGGCAGAGGTACCCCTTCACCGTCGCCGTGCCG
GXGGAAGTGCGGGTACCACTAGCGGCGGTGAAGTGCGGAGGCGGTCCTGCGACGCCGTGC
CGATCTTCCTTCCGTTCGCCTCCGGCTGCAGCATCCGCCCGGCTGAGCGGCGTTCAGGGA
ATGCACGCTGGTCCAACACGCGGAATGCACACTCTCACACATAAACGAGCAAGCACACAG
ACATAA
>c101498_g1; len=60  start:139  end:198
AGCGATTTGGCCCAGATAGCCACGCTAGAGTACTTCCACAAGCGTGAAATGTTGACCTAG
>c61828_g1; len=66  start:432  end:369; minus strand
XXGAGGCTGGAGCATCGCTTGTTGCATGCCTGTGGGGGGCTCTGCTGGTTCTGGGGTCTG
TCATAG
>c71148_g1; len=117  start:139  end:21; minus strand
ATGTCCCTTCAGAATCCGTTCTTCAAGCTGTACTTCAAGGTCATCCTCAAGGCCGTTCAC
TCGAGTCGTCCCAAGACCCAGACCCTCCTCCTCCACGGTCGTCCTCGGATCCTCTAA
>c49528_g1; len=273  start:1  end:271
XGGCTTCTTGCAGAGACCAAAGCCATACTGAAGGATGAAGTCAAACGCGCAGCTTCTTTG
GCACGAGCTCACGGTAAACTGAAGAGAGAAATGAACAAGCTGCTAGATGAAGCGGAGAAC
ATTAAGTGGAAATACAATGAAAAGAACGTCACTATCGACAGGCGCAAAGTTGAGCGTGGT
TTTCACACACACAACTGCGAGATCTGCGTGAAGACCTGCAAGACCTGCAAGAACCCCTCA
AACATCAAGGCTGGGATCGTGGGAACAACCACX
>c65178_g3; len=216  start:638  end:422; minus strand
ATGGTTAAGGAGGGCAACATACCCCATCTTTACCATACTTTCATTATCAGTGTAAAGGCT
TGTAATGAGTTGTATATTTTGAGTTTCTGTGGCTACCAGGAGGTCACCACCAAATTCATG
ACAGCGCTCTACATTGATGAAAAATACAAGGATAAGGCCGTTTGTGGGTTTAGCATGAAA
GAATTGTGGTTATTTCACTCACAGGAGGGTCTGTAA
>c76819_g1; len=756  start:1  end:753
XXCTTGTCCTCGGGCAGGTCGCGGGCGTGGTGCCTCAGGTATCCCAGTGATTCGTATAAC
TATGTGATTCTCAAAGACTTAAAAGACATTGGCATATTAAGTGTAATCTTCAAGGAGGAC
TTCTGGCAACCGCTGACCAGCATTGACCTCGGCTTCGCGGGCGGGGGTCAGGTCACTATC
GTCAGTGTTGCCATACCGGGTTCCCAAGTTTACGACGTGGAAATGGAGAGTGAGATTTTC
AATTCGCAAGGACACATGGAAGTGGTTCTCATGAGAGGGAAATACACGAATAAXAGCGTG
GACATGAGAGACAACGAGAACGGGTGCGAACGGGAAGAGAAGAGGAAGAAGAACGACCAG
TTTATCCAGGGGAAATGTAGTGGCGTTATGGCCCCTTCGTTGGCCCCACGTGACCTCTCT
CTGCTCAGAGCATCCCCGTGCACGGCTTCGGATGCTGACAGTGCAGCTAAGGACGCGCAT
TTGACCGCAGACGACXCGGATGGCCTGTTCGCCCGGTCGGATGACACCATGAACCATGGC
GGTAGCAGTGCGGCCGTACGAAGCACCATTTACCTCGAGCGGCGACTGGGXTATACGGAC
AAGCGGTGTGTCCGCCGGCAGACCGCCGAGGTGACCCCCAAGGTTGCTGGAACCGGACGC
GAGGAGAXCACCGCCTTGCCGCTGCCGGCGCCGGAGACGGACATGTATCAGGTCATGTAT
CCCAAGTGCTTGCGAAGGAAGTTCCGCGTGCTTTGA
>c130882_g1; len=300  start:344  end:46; minus strand
XCGGGAGGGTTGGAGGAGGAGGCGGGAGGGTTGGAGGAGGAGGCGGGAGGGTTGGAGGAG
GAGGCGGGAGGGTTGGAGGAGGAGGTGGAGGGCGTGTTGAGGGAGGGGAGAGCGGTGGTG
GAGGAGGTGTTCAAGGAGGAGGTCGTGGTGGAGGACGAGGTGTTCAAGGAGGACGAGCGG
CGTAGGATTCTCCTCGAGTCGTTGGAGGAGGAGGATCTACTAAGGGTGGAGGAAGGAGGA
GAGCTTGAGGGTGAGCTTGTGTTGGAGGATCAXACACCCGAGTCCGACTCGAAGAACTGA
>c79874_g2; len=51  start:296  end:246; minus strand
GTGGAACAGGATCTACTCTACAAGGAGTACCTCACCTACAGTACAGTGTAA
>c33061_g1; len=423  start:1  end:421
XGTCTGACAGCGCAGCAATGGACGAAGGAACCCTATCTXAACAGCAGCTTCACGGTGTTC
GACGAGGAGGTGTCCCACGACCTGGGCGAGGTGGCCAAGCTCCTCGCCACGACCTACCTG
AAGGTGACGACGGCGAGGAGGGCCAGGGAGCAGCTGAGCAAGGAGCTGCAGGTCGTCGAG
AGGATCTACTACAGCGCCGTCGACGCTGGCCGCGCCTCCGCTCAGTACGCGATGAGCATG
GCCATCACGTCCCTGCTCACCACGGGCCATCTGCTCGACCGCTACCTGCTCCTCATGGCC
CGCGACTGCCTCCTCCTCGAGTCCTGCCTCCGGGGAGCCGTGCCCATGTCCTACTGGCGG
TCGTGGCGCTCGTCCCTCGAGGAGCTGAGGGAGAGAATCCCCAACGTGCACGACTACTTC
CTG
>c55953_g1; len=183  start:1  end:181
XCAACGCTGTACGAGGCAAAACCCTTCCTAACACGTCTATATCCCATCCCTTCCTATCTC
ATACCGACTGTCGTACTGTCGTATTTCCTTACCATGTACATXACCATACCCTGCATGCTA
TACGATTGTACCTTTTTCTACTTCCACTCCCATGTCGGTAATAATACCAAACAGACCGAC
TAA
>c26501_g1; len=69  start:38  end:106
ATGTACTTTGACCTGACCGGCTGGGAAGAAGGAGTGGCTTTCATTGGAGGATTAGGTAAC
ATGGTGTGA
>c71444_g2; len=378  start:1  end:377
XTCGGAAGTAGCAGTGGTTTCGGAAGCAGTAATGATTTTGGAACCAATGGTGGTCTTATA
AGCAGCAATGGTTTCGGAGTCAACAGTGGTTCCGGGGCCAGCAGTAGTATTGGAGGCAGT
AATGGTTTCGGAAGCAGCAATAGTTTTGGAACCGTGGGAAGTCTTGAAAGCATTAATAGT
TTCGGAGGCAGTAATGGTTTGGGAAGGAGCAATAGTTTTGCAAGCAGCAGTGGTTTCGGA
AGTGATATTGATTTCGCTTCAGGCAGTTTAGATGGAAATAATGGTGTATTCAGCGGCAGT
GTCAGTGGTGCAGGAATCAGCAGCCTTTCAGGTAATGGTCACGCATCAGTGCTATCCAGT
CTGTACACAACACCTTAA
>c103077_g1; len=153  start:1  end:154
CGCGTGCTGACAGGTGGCGACGGGGCATTGCTGACGGAGCGCGTAAGGAGCCAGCAGGCG
AGTCCGGGACATGTCGAGACGCGTTTCGGCGGTTCGCGGTCCCGTCCGACCGGAGCGCCG
ACGGTTCCAGGTGGTTCGCCGACACCCCACTAA
>c132664_g1; len=54  start:567  end:514; minus strand
ATCTTCTGTTTCATCTTCACTTCCTTCTCTCCCGTGTGGCGCTACAAGGGGTGA
>c71567_g2; len=111  start:602  end:492; minus strand
ATGAGGAAGAAGACGAAAGCGAAGATGAAGAAGACGCAGAAGAAGACGAAGAAAAGGGAA
GAGACGACGAAGAAGGAGGAGGAGAAGAAGACGATAACGAAGGAAATGGGA
>c60526_g1; len=339  start:907  end:1244
ATGCCTCTACCTTCACTTCTCATCATAATGAGGCAACGATTCCTCAGATGGTACACAGCA
ATAGTACAAAGAGCTCACCAAGTACCGCCAATGGAGGATGACACAGAGGAGGAGGAACTA
GATGATGCCAGTGATGAAAATGGCAATGATAATAATGATAATGTACCTGACCTGAATCTA
CCTCAGAATCAGATGTTCATAAATCAGATGCAGATTCCAAATCCACAACTGGATGAGCAA
ACAGAGCAGGTGGATCACACAATCCACCTCCAGTGGCAGCACCAATCATTCCAGATGGAC
TGGCTAGAAGGCCACTCACAAGGCAGCGATATCGTCTXX
>c116207_g1; len=129  start:202  end:74; minus strand
ACTCTAGTCAGCTCACTAACGGGGGCCTTCCGTACGCTCTCCATCTCTCCCTCTGGCCTC
ACGTTTTGGAAGAACCGCTCCCTAGAACAGCCCGTACCAGCGTGGCGACCGAATTCACGT
GACAATTAA
>c64525_g1; len=1002  start:414  end:1414
ATGAGTTCCCCAACTACTAGAGGTACGTTCGCTGAAGCCCTGGCCGCCATCACCACACGC
AGAGATGGCGCCGTGAATGGTTGCGAGCGGGACGACGTGGTGAGCGACTGCGGCAGCGAC
GGCGCCCACGACCACGCCCTCGACGACTCCATGGACGGCACGCCGCCAGCATCCGAGATC
CACCCGCCGCCCAACCGGCCGCGCTCGCCCACGCCCGTCGGCCTCCAGGGGCACGCCCAG
ATGCAGCTCGTCCCCACGCCCCGGCACTTCCATCCCGTCATCAATCTGGCAAGGGACCTG
ACCAGCCGCTCCAGCAACGGCGGCGGCGGCCGCACGCCCACCCCGTCACCGCCGCCCATG
GTCGTCCCCCCTCATGTCCCACCGCCCCATCCTTCACCCTCGCCCACGCCCACATCCGCC
GCCCACACACCCATCAGCAGCGCATCCTCCCCCACCTCGGCGCCCGGGCCCGCCCACTCC
GTGCAGGCCGCCCTCGCTGCCCTGCAGGCCGGCTCGCTCTCCCTCAACCAGCTGGTGGCC
CTGGGAGCTCAGGGGCCAGGAATCCTCATGCAGAACCAGCTTGCGGCGGCGGCAGCGGCG
GCCAACCAGCTGCCGGTGTCGTCCCCTCTGCCCAGCCTGGGCTCTCTCAACCCGCAGGAG
CTTCAGGCTTTGCAACAAACTCTGTCCCAGCAACAACAGCAGATTCAGCAACAGCTTCAG
CAGTTTATGCTGTTCTCCCAGTCAGGTGCAGCCTCTCAGTTGCCTCCTCAGGCTCAGCTG
TTCCTTCAGAGCCAGCAGCTGCAGTATTTACAAAACCTCCTGCAGCAGGGTCTTTTGGCC
TCTCCCGGTCTGGCGGGGCTGCAGGGCCTCCAGCCCCCCGTCTCGCAGGCGCCCTCCCAG
ACCGCGCAAGTGCGCAACGTGCAGCATGCCGTGGCCCAGGCTGCCCAGCAGTTGCAGCAG
CTGCAGAAGGCCCACCAACAACACCAGCAGCAGCAGCACCAX
>c76848_g1; len=990  start:1284  end:292; minus strand
ATGGTCATCCTGCAGCCCATCAAGCCCGGAGCGCCCAGATTCGCCCTCGCCCTAAAGCGT
GGGCGTGCGCGGCGGGCGTTGTCTCTCCTGGGCACCAACGACGCCCAGCAGAACCTCCAG
CTGGCCGAGTCGCTGCTCACCATCTCCTCCGAGGACTTCGCCAAGAAGTGGAACTTCGAC
CCCGTCCGGGAGGTGCCCCTGGAGGGCGGCCGCTTCCAGTGGACGCCCGTGGCGGCGCCC
GCGGCCAGGCACAGTGCCAGCGAGAACGAGGACCTGCAGCCCTGCCTCAGCGTGCCCAGC
CTTGACCTGCCCCGCCCAGGTGCGGCGGCCGCGGGCGTGCAGGAGGTGGTCGAGTGTCGC
CTTGTCGTGGCTTCCCTCGAGGCTGGGCGGCCCACGTGCCTCTCCAGCGCCGCGCCCGCA
CACGCCCGCGCCCAGGCCGGCGAGTCGCGCCCGCAGCGCCCCGACTCCGCCGCCGCCGCC
GCAGAGCCGCCCCCGCCCAGAGCCCCAGAGACGGCGCCCTTCGGCACCCAGGGCGGCCGC
GGAGCCCACGCCCGCGGCTGCCCCGGCGGCGAGGGTGCCCAGCGCAGACGCGCCCCCGCC
CGCGCCGCAGCAGAGGCCAGCACGCCAGCCCAGCCCACGCCCGCAGAGGTCACGGTCTCA
GCGGAAGCCACGCCCACGGAAACCACCAGTCCGGCGCCGCCCACGCCCGCCGCCGCCCTC
AGCCTCCGCCAGACGTGCATCACAGACTTCGTGAGACCCCGAAAAAGACGTTCCGTGAGC
CTGGAGTCCCACTACCACGTCCCACACAAGAAGGCGCTCCTACAGCTGAXGGGCGTGAAG
AGCTGTCGAAAGACCCCCACCACGCCCTTGGAGGAGGAAGGAAGGAAGAAGGAGGAGGAG
GAAGGAGGAGAGGAAGAGGAAAAGGAGGAAGAAAGGAAGGAGGAAGGAGAGAGGGAGGAG
AGGAAGGAAGGAAGAAAGGAAGAGGATTAA
>c110987_g1; len=435  start:433  end:1; minus strand
XXCTTGAGTAAGCTGGGCAGCAAGGAGAGCCCGTCCCTCTTCGCTCCCCTGGTGATTACC
ATGTGTGAGTCCTCAGATGCAGCTCTGGAAGAGGGCGAAAATATGACGGACATTATCAGT
AAAGCTGATAACAGCAGCGATGCAGCATTCAAGCTTCGCGGATCATGGATAAGACAGCGA
GACCAAGTGACAACGCTGCTGAAGACTCTCCTGCTATTTAGCAAGTCCCCTTTGTGGCGC
ATCATTGTGCTCACGGATAACCACAACACCTTCGACAAGATTGTCAAAATAGCTGATGGT
TTTCCCAGTCGAGAACGAGGCCGTTTGCTTTTGGAACGTCGAGATCAGTGGTACCCCCCC
GCGCACCCGGAACTGCGTGACGACTGGCGGCCCTGTGCTTGGGCAAAGCAGTTCCTGGCC
GAGGCGCTCCCCGAC
>c54202_g1; len=60  start:230  end:171; minus strand
ATGGTGATTGGCAAGGATAGGACTAATGGTTGGTGGTCCATATTAAAAATGCTGTAATAG
>c21619_g1; len=123  start:170  end:293
ATGTGCAGCTTTAGGTACGCAGGGTTCTCGGTGCGAATGGAGTCCAACCATCTACTGACG
CCCATTACCTTCCTCATATTGGCCTTAAAAGCTCCATGGCGCTATAACGGCAAGGGCGGA
TAA
>c108955_g1; len=84  start:324  end:241; minus strand
AAAAAAGAGGAGGAAGAACAGAGGCAGAAGAAAGAAAAAGAGGAAGAAGAGGGGAACGAA
GAGGTAGGTGAAGATGTGAATTAA
>c75991_g1; len=120  start:177  end:295
ATGAACCTXTACGAGCTAAAGAATGTCAGCATGGACGTCATATCACAATCACTTAAGGGC
TACAATATCAGTAAAGTGAATGTTAGATCGACCATACGGAATGAGGAACCGCTGCGGTAG
>c71771_g1; len=615  start:1011  end:398; minus strand
ATGGTTGTCCCTGAAATGAACCTCGAATTCCCATTTTCTTCGGGCCTGATCATGTCAGCT
GTGTCGGAGGAGAGGCTTCGTGTCAGGCGATCCGCCGGCGCCCGCAGCGTGTCCTACGGC
TCCAGCGGCTCCTTGAAGCTGAGGCTGAAGGGCGACCAAGGAAACTTCCTGAAGGTGACG
CCCGACGGGGCCGCCCTCGCCGTCGGGACGCAGCAGAACTCGGAGACGGTGTGCTTCACC
TTCCACACCTTCAGCCCGTCGACTCCCTACCCAGAAGGCAACGGGGTCATGGTGCTGGAG
AGTCCACTTGGCGGGAAATTCATCCAGGGGGCGACAGGCGGCTCGGTTTCCCTTGTGCAA
GGATCGAGCAGTGACCTCAGCGCAGTGCAGGAGGTCGACGGCCGATTCTTCCTGCTGCAC
AGCGCCCCGGGAGACATGTTCACGAAGATCAAGCACATCCAGACGGGGCTCTTGCTGTCG
TCCAGCGGAGCCGGGATCTCCCTCGTCGCGGCTGACACGAACAGCGACAGCGTGCTCTAC
CAGAXCGTTGCCTTGCAGCTCCTGAATCAGCTCTCAGCCCGCGGATGTTGCATCCAGAAT
ACTGATGTTACCTGA
>c46566_g1; len=636  start:635  end:1; minus strand
ATGTCGGACGGCAGCCTAGATGACTTTTTTGAGGAGGCAAGTGAAGATTCTGAGAAAAGT
AATGAAGATTGTTCCTGCAAATCGGGTGAAGAAGACCAGGCAGCGTATAAAGATGATAGC
GAACCTTACAACAGCACGAGTGAGAGCGAGAATGAATCGCCCCAAAATTCATGGAGTGAA
AAGACGGTTGATAGTGTCAGTGAAGAAGTGGAAAATGAAACTGATATGCATAACGAAGAG
AAAAATAAAAGCGACACGGAAGATAGTAACAACCAGTACCCCGATGATGCTAGCAGAAGT
GACGAACTTGAGCATTTGCAAATGTCTCATAGCAATATCTCATCCTCGTCTTCTTCGCCT
TCCAAGGGCTCGAGAGTCCGGCCGCAGTCTGCCCGGAGCCCCATGAAGGTCCTCATCAGC
GCCGTGCAGGGTCCGCCCTCGACCTCGACCTCGGACGAGCCTCTGAGAGACAGCTCGAGC
TCCGCGCCCCGCAGAGACACTCCGAGTTTGAGCTCCACCAACCTGAGCCCCGCCAAGAGC
GAGCCTCCCAGCGCCTCCCCGCTCCTGGTGAGGAAGAGCCCCATACACGCCGCCGTTAGG
TCCCGCGACGCCTCCCCGAGAACCCAGGAGTCGGCX
>c36962_g1; len=321  start:639  end:322; minus strand
XATGAGGATGAGGAGGAGGAATCCCCACTGGCCAATGACAXCATGGCTGGTGATGTGGAG
GTGCTGAAGGAGGTGGAGGAGCTGTGGGGGCATTGGGTAAAGGXGGAGGACAATGGTGAA
GAGGACTTGGGTCTACCTGTTAGATTCAGTGGAGAGCATCGTGCTCCATTAATAGTCAAA
TTTGAGGGTTCAGTCTGGGGTGAXATAAGTGTACTGAAAACCTTGTTCCATGTGAGTGGA
GACTTCCAGGTCTTCAGGGTTGAGTGGAGTGTTGCCGACTCTGATATCAAGCTGTGGTTC
AAAAGCACAGGGACTCAGTGA
>c100866_g1; len=204  start:1  end:203
GGCAAGACGACAGCCATCAACAGCTTCGATGACCTGGTTAAGCGGCCAGGGTGGCGGTGG
GGCATGAAGCCAAGCACAGGGTCTTTCTTTGCTTATTTTAACAGCAGTAAGGACCCCACG
ACTCAGCTTGTTAATAAGGGGATGGAGGTGGACGATCTCGAGGGCCAAATGAAGAAAGTG
ATGGCGGGGGGCTACTCCTTCGXX
>c112576_g1; len=87  start:180  end:266
ATGATCAAGGAAATGGGTGAGCAGGAGAGAAGGGGAATATCTGATTCTGGCAGATCAGGG
AAAAAAGAGGAGCAAATGTGGGGGTAA
>c80752_g2; len=141  start:139  end:1; minus strand
ATGGCAAAGGAAGAGAAGCTGXTAAGACTAGCTGAGGACAAAGGAAGTGCAGGTTCCATG
CTGGCTGGACATGCTGGCXTCGATGTCATGCTGGCGGCAGTCATGCTGGTGATGCTGGTG
CTCTGGGGTCTGGGACTCACX
>c39139_g1; len=90  start:1896  end:1985
ATGGTGATGCTCTACACTCCATTAAGCATACAGGATATCTACACTGTCTACAAAAACACT
ATCGCTTCAGGCTTCATAAAATGGGAATAG
>c49063_g1; len=144  start:204  end:61; minus strand
AAGAAGAGACATCTGATGCTGCTXACAACACTGAAGCCACAACCGCTGCTCCTACAACAG
AAGCTACAACAGCAGAAGCCAATACTGATGCTGCTACAACAGCAAAAGCAACAACCGATA
CTGCTACAACAACAGAAGCCATAA
>c125091_g1; len=207  start:206  end:1; minus strand
XTGACTTTGAAATCTTTTCTGCGCATTCTGAACTTTCATGGAGGGGAGCGCAGTACCGGC
ATCGCGATGGGTCTCGTGGACAAGCACGTGTTCCGTTTCCTXTACTTTGAGCTATTAGAG
CAAAACGGGGTGGTCAGCGATTTGAAGACGGCACACCTAAAGGGTGCCTTTAACTATTTT
AATAATTTGGGAGATTACCTCCCCCTC
>c51843_g2; len=330  start:328  end:1; minus strand
XXGAAGGTGGATGTGAAACTCCATGAGATTGTGCCCCAAGGTGCTGAGGGCGGAGTGGTA
ACAAGTGAGACCTTCGTCTGTCTGCTGTCTGCCATTCTGCCTGCCTCCTGCTGCCTGACG
AGAAAGTCCTTCTATGCAGCGATTCCCTGCAAGGGCATATACTTGCTTGGCCATAGAAGT
GTCAAAAGTGAAAGTGGTGTGAACATTGTGTCCAATGAAGGACGAAGGCACCTGTCGGGA
ACCTATGTGTTGAGCTGGGAACCATCTGGCCTTGAGGTATCGTTGACATCGCTCTTTGCT
GTAAAGTTTATTGXGGCTCTGCTGGAGGXX
>c76943_g1; len=792  start:274  end:1064
ATGGGTCGTCAGCAGTTCGAGTGTGAGCGCTTGCTGGAGGAACGTGGCAAAGAAACGGCG
GTGAAGGAGGTCAAGCCCAAAAAGAAGGCCAGCGAGGCCCCCAAGGCCGGGCCCGGCGAC
GAGGATGAATCCTGGAAGAGCTGGCTGGAGTCCCCGCGGGCCGTCGAGAACATGAAGTAC
TTCGTGTTCGCCCAGTCCTTTGTCATGTTCCTCACCTTCGGACTCCCGCAGCTGCAGAAG
GCCTGGTCGTTCGTTTCGGACATGTTCAAXCTAAATTCACTGAAACAGCTAGTGGACATA
GACGATCTCAGACACCTCATAACCGCTGAAGTGATAATTATCGTGACAGGACCGTTGACG
TTGCAAGTTTTTAGAACTGCCGCCCGTGCCGTAGTGATGGTCGACGTGGCGAGGATGGTG
TATGCCGTGGTGGTGGTGGCGGGGGTGGCGATGTACAGCTTCTTCGTGTTCCGGGGGCTG
AGCTCGCAGCTGGGGAAACACCTCTACGCCTCCCTTCAGACCGAACTGAAGAGCAACCCG
CACATGCTGCAGGATTACGAGAAATACAAGGCCGAGCTGAGAGAACAGGAGGAGAAGGAG
AGGCAGATGAAGGAGCTCGAGGAACAGGCGAACAAGATCAAGGAGGAGCTGGCCCAGATG
AAGCGTTCCAAACCCAAGTACATCGAAGTCGAGGGGCTGAATGAGGTCGAGGACCAGGAT
TATTTCCGGTCTAGCGAGGACCACGACGACCTGCCTGCCGGGGATCCAGGCGAGAGACAC
GAAGAGCTGTAG
>c125511_g1; len=105  start:172  end:275
ATGCCGCCCCTGTTCCTAGATCCCCTCTCAGGTTCCGAATTCAAGTTTGGAGAGATGCGA
AAGGGGGAGGTGGAGGATAGGGAGGAAGAAGAGGAAGAGGAGGXX
>c46076_g1; len=60  start:402  end:345; minus strand
XXCCATCTGTGCCCACCGCCAAATCTCTGTCTGGCAGACGGCGAGGGACTGGCAGACTGG
>c86523_g1; len=144  start:294  end:437
ATGGAGATGAATGTGXTAGATTGGGTCAAGGATATCGGAGTTGAGGAGTATTACCTGGTA
CATGATTCCGGATGGGTTAAGTTGACAGCAAGTGTCAAGGAGTGCGTAATAGCAGTGGTC
GGAGCCATGATGAAAGGAGAGTAA
>c134175_g1; len=171  start:303  end:132; minus strand
GAGGTGCCCGGGCGCTGCCTGGGGGGGGAGTATXTGAAGGTGAATGTGGTGAATGTTGGT
GATGAGTGGGGAATGTTGGAGATGGTGGAGTATGTGGGGATTGTTGGAGATGAGTGGGGA
GTGTTGGAGATGGATGTGGTAGTAAATGTGGTGAATGTTGGTGACGAGTGA
>c132055_g1; len=210  start:31  end:237
ATGGAACTTAAGGATAGAAAAACGAATAAXAAGGAGGAAGAGAACAGCGAGAAGCCGXCG
GCCAGACGAAGCGGCACTCAGCTGCAGGACACGGCCCTCGCAGCGCCATCGACGACCACC
GCGCCGCCGCCAGTCATCCGCCCGTGGGAGTGCCATAACAGCGGCACTCGTGATATCACA
GACAGTAATGCTGAACAGCTGGTGGGACGX
>c29420_g1; len=132  start:1  end:132
GCCATCTCCTCCGCAGACCGAGTCTTTCCGGACCCAAGCGCCTCGTCCGAAGAAGACGCT
CAGCGGAAACGTCCATTAGAAGAGAAGCCTTTGGCGATCGCTGCCTCAATGGGCGAGTGT
GAGGCCGTCTAA
>c47347_g1; len=111  start:1  end:111
TGCGTCTTTAATGGGCCGTCAGTTCGGACAGTGGGCGTAATAGAGACATCCTTCAACGCC
CACGGAAGCGAGGGCGTGGTGGGACGCGTGCCGGTGTCGGTACAGCACTAA
>c66319_g1; len=735  start:739  end:1; minus strand
ATGGTCTTCTGTGCGTGGCTGGTGATCCTCATGCTGGCGGAGGGTGTCGCTGCTCCTCCC
CATGCCAAGGACCCGCCCAAGGCCGAAGGACGCTGCCTGCGAGTCCCAGAGCTGCTTTAC
GAGCGAGGATCCTGCAGGGAGGGGTCTGGCGGAGGCGTCCTGTTGGCCGGCAACGGCACC
GAGGTCCTCTTCCTTCCCGGCGCTGGCGTGGAGCACCTGCACCTCAAGATGGAGATGCGG
AAGGAGGAGTGCGCGTCAGAGGTGCGTTTCGTGCGTTACAACGTGTCCCTCGCCGGCCTG
GAAAGGGGGGCGTGGCACCAGTTCGCCCTCGACTTCGTGGAGGTCTACCAGCACCACCTC
TTCCTCTTCTTCCGCGTGGCGCTGGACGGGCGGGTAGTCGCGCTCGTCAACTCGGGCTAC
TACAAGCATCACTGGCGCTACATCGGGTACTCCGTGTGGGTGAATGGGTCGCTGGAGTAC
GGCCCTGGGTGCGTGCAGGAGAAGCCAAAGGAAAACCACGCCCCCTCCCGCTCGCACGCC
CACGAGACGACCCCAGCCCCGATCAGACGAGCAACCACCCGCAAGACAGAGGACTCACCG
CGACCCAACTCACCCCCGCCCAACCCAAACCCTCCGCGACCCAGCTCACTCCTGCCCAAC
CCAACCCGACCGCGACCCAGCTCACCCCCGCCCAACCCAACCCCCCCGCGACCCAGCTCA
CCCCCCCGCGACCCA
>c121969_g1; len=195  start:27  end:219
ATGTTCGGTGGATTCTGGATGCTTTGTTGGATCACATTCGGTATCATTATCTGCATGGAC
AGCATGGAATGTTTCCTGCACTCCTTXGAGGCTGCACTGGGTCAGTTCCAGAACAAATTT
TACAAGGGTGATGGATACAAATTCGAGTCATTCCACTTTAAGGCTTTGATTATGCACAAA
AAGGTCAATGAGCXX
>c69522_g1; len=81  start:402  end:481
ATGGGCGTGAGTGGCGGCGGCGGTTCGTTGAGGGACGTGCTGTTGGGCGGCGCGGGCGGG
GGCGGCGGCGGCACGGGCAGX
>c66159_g1; len=237  start:274  end:40; minus strand
XACATGTGGTCGAGGCGCATACTATACACCGGGATCCTGCTAGATGCCCTGTTCCTTGTG
GCGATTTGCTCTACTGCTGAAGCCACACCCTTCXCCAAGCCCGAGCTGCTGCCCCTTCCA
TTCCTGGTGCTGTCTGTCATCGCCCAGTCCCTGCCCGCCAGGTGTCGACTGCAGCCAACT
TCCAAATCACAGATGCTGTTATTAGAAAAGGTGACAGATTTGTCCCAGGTCTTCTAG
>c129398_g1; len=90  start:126  end:215
ATGGGATGCGAAGTGACTCTTGCGAAGGATAAGTATGTACCGAGACAGGAGTGTGGGAAG
CAGACTACTGTGGACCGGCCAGACACCGGG
>c12621_g1; len=342  start:888  end:543; minus strand
ATGACGGTGGTAGTAAACAGCGATGATGAAGTCCTGACGCGTAATCTGCTTGTCACCGAG
GAAGAAAGTATATTCGAGGTCACGGGGAAGAAGTACAAGAAGGAGTGGACTTTCTGCCTC
CCGTTCGAGTCGCTGACGAAGGCGATCCAGGTCTTTTTGCCCCGAGATGACCTGGCCGCT
CTGCACGAAGCTGGTCACTTGCATTATAAGGGCGTACCTTGCAAGGCACGTAAGGGACCC
GCCGCCCATGAGGTCAAGCCGGGTCCCGCGGAAGAAGGTCGTTTCTCCAGTGCCTTCGAG
CGGGTCATGAGCGAGGGCAGCTTGCGGGCGAGAGAGGCGTAA
>c78012_g1; len=540  start:1  end:538
XXGACGGATCGCGACGATTTTGACGTCGATAGATTCCTCTCACTGGTTAACAGATGGATA
GGAATTATTGCACGGAAACAGTTAGAAACAAACTTGGCACCAATAACAGGGAAGGGCATG
AAAGGTTTCAGGGAGTTCCAGGAGGGTATCAATACTGCCTTAGACATAGTAGAAGAAGCC
TTGATATCCTTGCAAGAGAAAGCAAAGCAACAGCCTGTTCTTCCAGGATCAAGCACAGAT
TCTCACTGCATTAGAAACAGTCCACAGCCATCAACGTCGGATGCGCATCAGAAAACTGCC
AAGAAAGTGAAAACAAGTGGCGTGTTGATTAAAXCGGCAACCACGAAGCAGGTCAAGGAA
CCTGAGAACTGGGAGCCATCATCCAGCGGTAAAAGAAAGGTCAAAACAAAGAAAAAGCAA
GACATATCTGCTCCCAAGATAGATAATCCAAATGAAAATCTGTCAAGTAGCAGTGATGAT
ACCXCCAAGGAGATCAAGATCACAGCAGCCACGTTCTCGTCAAGAGCCTCTGAGACCTAG
>c68384_g1; len=282  start:320  end:40; minus strand
XTAGCTTTGGCCCTGTTCAAACTGGCTTCGGCCCTGGCCCAGTTGATAGTGCCAGCTTTG
GACCTACTCAAACTGGTGGCGCTAGCTTTGGCCCTGGCCCAGTCGGTAGCTTTGGCACGG
GCTCTGGCCGAGCTGATATTGCTGCCTTTGGCCCTGGCTCAGCTGCCACATCTGGCTCTT
CCTTTGCAAGCAACAACGTTGGTCCAGTTTCTTCCAGGACTGGATCTGCTCAACCCAAAA
AGGGCTACGGGTTTTAGTTGGGGATCCTTCACCCGACTCTGA
>c84165_g1; len=69  start:1  end:67
XXCAAGGGGTGCCAGGAAGACCTTCGCTGCTTAACACGCCTGAAGGAGGGGCAGAAGGAG
TTGAAATAA
>c99557_g1; len=171  start:1  end:169
CGGGGCGCTAGGCCGTCACTCACCGCCGCGCGAACAACCATTCCGCCACCTGTTATCTAC
ACTTTGCGAAACATGGGTGTTGTXCAGGGTACTCTAATGGGTCTTCTGTGGCGCAACGTC
TTCATXAAAGAGGTTAGGAACTACGGGGAGGTCAGCGAGGATATCATGTAA
>c57975_g1; len=129  start:1  end:127
XXCTACCAGGCTGAGGTCAGCTACTATGGTGAGGCACAGTACCCAAGGGAGTACGGCCCC
CCCGTTACCTTCAGGCCCCAGGCAGCATATCAGCCCCAGCCTACATACCAGCAGCCCTCA
TACCAGTAG
>c14871_g1; len=345  start:341  end:1; minus strand
XXCTGGTACAAGACACGCCACCAGGTCAAGCGGGTACAGTXCACGAAGAACCTGACACAC
ACTTACTTGAGGTCAGGCAGTTTCCAGGTCAACGTGTCCTTGGCCAATGCTGTGTCAGAG
GTCATGCTTGTAGAGAGGCTGAGAGTCATTGACCACATCACGCTGGACACTATCCTGGTG
AACTACGTGAACGAAATGGACTCTCCTTCCACCGGAATCTCCACAGATGTTTTCATTAAG
ACGGGCGTTCAGGTGAACTTCACAGCCGTCGTGAACAGCGGCCAGGCGGACTTGTTCACT
CTTGAGGTTGATGGAGAGACGCTGACCAGCACGGAGGCTTCGATX
>c96090_g1; len=387  start:1  end:384
GAGATCTTCAAGAAGTATTACGATACTGCCAACAGTCCCATGTGGGTTGGCCTCCGTCTG
CACAGCGTCGCTAACACCACCGACTACGAACCCTACTGGGAGAACTCAACCACGATCAAC
CCGCCGCAGGAGCTGCCTTATGACCAGTCTGGACTCCCCTCGTCGGTTCTGCACATTGAC
CACGACGCTGAGAACTACTTCTACATGCAAAAGACTGGCTCTGAGTACGAGTTCTACAGC
GGCAATCCTCACAATAAGTATACTCTGTGTCAGGCTAACAAGTTXAAAGCTCCACTGGCC
TTGACTCGGACTGACTCTGGAAATCTGCTCCTGTTTCTGACGACCGAACCACGCCCACAG
GACACTCCTCTCATAAGTACTCCCAXX
>c123027_g1; len=156  start:1  end:152
XXGCTGAACTTAATCTCGCTGGAGACACTGGAGGCCAXCATGGCTCGAATGAATGGCAAT
CGGGATTTACACCATTCCTTGGTGTGCAAGGTTCAGAACTACAAGXCCTTGAGAGAACTG
AACTCCAAGCCCTCCTCCATTCTGCCCAGTACATGG
>c64563_g1; len=102  start:103  end:204
ATGAACACTGATAACTTCAATTTTCTGGGGCACCGAAACGTTGTTAGGGGCAAGGTGGTT
AAGGGTACCTTGGATAGGGGACAGGACTTTGGAGCCAATGGT
>c89567_g1; len=234  start:1  end:231
XXCTTTGACAGCAGACTGACTTTGTTTAGGAACACGTCGGATCAGACTGTACGCGATGTC
TACTATGGTGAGGCGTCAGACCACTACGACGACGACTATCAATACGAGTACTATGATGAC
TACTATGATGAAGGAGTCGACGATGAAACATACTTCGATGTCTCTCGGGAGAGCAGCTTT
GGCGAGATTCCTCCCGCCGCCACAGCCXCCGCCGCCCGCACACGGCCCTCCTGA
>c25401_g1; len=366  start:88  end:453
ATGGCCACCACGACTAACACTCTTCCTTTCGGCAGGACCGGAGCCCAGGCCGCTGGCCCT
TCTTACACCATGGAAGATCTTGAAGGCTCCATGTCTATGGCTCGCATGGGTCTCTTTTTG
ATCGTTGCTATCTCAATTGGTATCCTCGTCCTGGCCGTCATGAATGTATGGATGGGACCA
AAGAAGGACAGCGATTCTGACACTGATAAGGACACCGATGATGATGACGACACTGCCAAC
GATAACGATGATGAGGACAAATATAAGAACAGGACCAGGGATATGATGCTTCTGGCTGGG
TCCGCTCTTCTGTTCCTCGTTTCCGCCGCCACCGTTTTTATGTCTTACCCCAAGAGGAGG
CAGTAA
>c64248_g1; len=87  start:436  end:522
ATGCTCAATTGCCAATATCTGGGGTACGTGTTGTCCAGCGGTGGCGAGGGGGGCTGGTAC
AACACAGTACAGGAAATAGAGGTGTGA
>c100143_g1; len=84  start:93  end:176
ATGGGTAAAGAGGGAAAGGGAAAGGAAGATGAGAGACGGAGACTTGAGGATGGAGAGGGC
GATGAGAAAGAGGGAAAGGGTTGA
>c128573_g1; len=561  start:1  end:558
XXCGGCGGTGGTGGTGGCGGGGGAAAGGAAGTGGCCCTGAACTGCGGTCGTCCCGAGTGC
GGCCACTTCGCCCGCACCGGCCGCCGCGATGAGATXAAGGCGTCTGCGGTCACACGCGTC
GAGGACCAGCTGTTCGCCATGACGCCCCAGGAGCGCTGCTCCTCGCCGTCCTCTTGGCAG
GTGTGCCAGGGGGAGGGGCTCGAGGTGGXGAAGGGAGCCAAGGGCGCAGGAGGAGGTGTC
GGTCGCTATGGTTACCGCGGCATCTCCAACTCGGGGGGCTATGAGATGACATGGGAAGAT
ATCGTGTTGGCGATGCAGCTGTCAGCTATGTGTTTCGGGGCGCTGCTCGCGCTGTGCATC
GTGGCCTGCTGTGCTTACAAGATCTGCGGGCCGGCTCAGGAGGAGGACTGGGGGTCGCGT
TACTCAGTCCTGAAGCCCGCGCCGCGTCTCCCGCCGGAGCTCCTGCGGGAGATCTACACG
CTGCCCACACCCACCGCCCTCTCGCAGGCCTCCTCCGCCGCCGCGAACCCATCCACCGCC
ACCGGCGCGGACGCCAGCGXX
>c62440_g1; len=147  start:280  end:428
ATGTGGTCGGATGTGCCCACGAAACCCAGCGGAGAGCACCTGCTGTATCTTCAGGAAAAG
ACCTTGCCCAAAAGCTCCACTTGCTTCAACCACATAGACATACCTCCATATGAGTTTTAC
AGGAAGGTGCTTGAGAAACTGACCTGA
>c74800_g1; len=321  start:205  end:524
ATGGAGAGCGATGGCGGTGGAGTTCCCTTGTTGTTGTCGCGCTCCTTTCAGCCAGCCTCG
TCGCCCAGTCTGCGGCAGCCTCCAACGACCTCGGXGATGCTAAAGGAGGCGCACGAGGCC
CTAAACCACGCTGACGAGGCTCTCCAATCGCTTGAGGATCTCGTGTTCTCCATCATCTCC
ACCACAACGACCACAAGCCTTACCTCGACGACATCCGAGGGCGXCGTCTCCCTCGACCGA
CGGGGGGAGTACGTTCTCCACGCCTGTTCCTGGGTCGTCGACGTCGCCGGCTACGTCATC
TTCCGGGCAGTCCACTCCTAG
>c112422_g1; len=243  start:1  end:243
XGCGGCGGCGGCGGCGGAGGCGGCGTCGGGGCAACCAGTGGGGGCAGTCACGGCGAAGGC
GGCGGCGGCGGCATGGGTTCACAGCACCACAGCACCACAGCCATGTCACCACACGACGGA
CCGCAGGGCAACAGGCCACCAACAAGACAGATAAAGAGGGGAGAAGGCAAAATGGTGGCC
ACGATCAAGGAGGCCACGGTGGCCACACACCATGGCAGCATGTACATTCAGGCCATATAC
TAG
>c74306_g1; len=399  start:1353  end:1750
ATGAAGAAACACTCGAGTGCGXCGCGTCCCCGACCTCCAGCAGCCGAGGACACAGAAATA
GACGCGAGGCCCACCAGCGCCGCGCCGGACGCCGAGCGCTTGCAGGAGCGGCGGGCTGCG
ACAGGCGGCGCCAGGCCGGGAGCAGCGGCGAGTAAGGAGCAGCCGCAGGCTAGGAGTCGC
GGCAGCCTGCAGGAGCGCGTCGTGGATGATGGCGGAGTCATGTACCAGGGTTACGCCTCG
TACTTGCAAGCCTACCAGCGGCACTCCAACCCCTACTGCCCGACCACGCCGCTCGCCCTC
AACCACTATGATAAGAAGTACCGGCTGCAGGACGCGGCGGGCGGGGGAGCCTCGCAGCCG
CCCACACCCGACCTGCAGCAGCAACAGCAGCAGCAGCXX
>c66820_g1; len=423  start:1  end:422
XGGCCCACGCGGCACACGCCCGTCCTCAGCGTGGCCACGGACACGTCCCACCAGCCGCGG
CGGCAGCCCACACGCCACGACGACTTCTCCCGCGGCTGGTCCTTCGCGCGCCTCGTCAGG
GAGAAGATCCACCTGGTGATCGTGGTGAGCTGCTGTTTCATCCTGTTGCTGCTGGTCCTC
GTCATCGTGGGCGTGGTCCTGTACAGCCGCCACTCCGCCTTCTACTACACCTGCGAGGGA
GACCGAACCGTCAGGAAGAAGAAGCTGGTCGACGCGGCCGCGAGCAAGAACAACAACAGC
CCCGCGAGCAAGGGCAGCCCTGCCTGTCGACCCGACGTCACCATCGCGACCATCGACGAG
CTCACGGACATCGACGGATCACAGGAGGTCATCAAGCCAGGTCAGGGCTACCTGAGGGAG
TGA
>c69980_g3; len=318  start:143  end:460
ATGTGGTTTCCCATGCTGGTTATCCTGGCTGGCGCGTGTGCCTCTGCGGTGAACTGCCTG
GAGGTGTGCGCCCCCGACTGCACCGGCAAAGCGCCCGGCGAGAGGGTCGTTGACCCTAAA
GACTGCACTCAGTACTACTACTGCCTCGTCGGTGAGATGCCGACCGACAGCCCTGTTCCG
TGTGAGGAAGGTCATGTTTTCGATACTGCAACCGGCTCCTGCGTTTCCGGGACAGACTGC
ACCGATCTCTGCAGTTCCAAAGAATGCAACTACGTCTGCAACGATAATTTAGAGGTGGTC
AGCGACCCCCTGAATTGC
>c74039_g1; len=522  start:153  end:675
ATGCTGAAGTTATTTTTCTTTGCCGCGTTGCTCGGCAGTGCGCTGGCGGAAAGCATCTCG
ATGCAAGATGAGATCTACATAGTCGCGGGCGTTCTTGGCGGCGTGTGCCTCTTGCTTACG
GTCGCCTGCATTTTCAACACCATTACCATCATCGCCTACAATCGAAAGTGGCGTTACTAC
AAGCTGCTGGCACGGCCGCTGCAAAGGCAGTCACAGAAACTCACCCACCACGTAGTGAAG
CACCCAGAAGAGAGACACCCCGTGACAACCCTTATTACCCTGAGCCGAAGGGGAGGGACG
ACTTCAACCGCCGCCAAGATGACCCTTATCGTCGCCTCCTTCTCGCGAAAACTACAGGAT
GGAAAGGATGGACAGGXGGAGAGAGATATATGGACAGAAACAACTACCATGATGTATACT
ATAGCAATGGAAAAAACAGCAGACCTGCAGCACCTCCTCGGCCACACCATTCTAATGACC
ACCGAGCTGCAGGATACTACTGAGCTTGTTTATCCTAGGTAA
>c7333_g2; len=273  start:270  end:1; minus strand
CTGGAAGGTCCCTCAGGAACACTTGTCAACCTCTTTGACACAGGTTTCGGTAATACCGAT
TTGTCACCGTGCCTGTTCCTGCAGAGGAGGTTCCTGTTCGCCTGGATAATGCCTCTGGTG
ACAACTCTAGATTGTAAGCAACAGAACATCCTGAAGTTCACGTCATTGTGCCAGTCCCTG
CTGCAXCAGATTCCTTTTTCCTCGGATATTGTGCCCAATGAAAATGCAATGGCAAAGCAT
AAGAAAGAAGTATCAACAGATGATCAGTGTAXX
>c124456_g1; len=246  start:1  end:247
GTCTCTGAGCCCGGCAGCACGGCGGGACGTTCGGCAGCCTCGGCAGCCACTCAGCAGTGT
AAGCAGGGGCCCTCCGTGAGCGGCACCAGCACCCGCCAGCCCGCACCTCCACTCACGCCG
CTCCTGCTCTCCCTCGACGXGAACTTCCTCGCCCGCACGCCCTCCCGCCCGCACTCGCAG
CCGCCCGCCGCCGCCCTCGGAGCTGTCCTTCTAGCCGCCCGCCGCCCGCAGCAGCAGCAG
CAGCAX
>c78940_g3; len=243  start:332  end:575
AAGGAGGAGGTGGAATTGGAAGAGGAAGAGGTAGTGGAAATGGAAGAGACAGAGAGAGTG
GAAATGGAAGTAGTGGAAAAAGAGGAAAAGGAGGTGGAAGAGGAAGAGGAAGTGGGAAAG
GAGGAGAAAGAGGAAGAAGGAAAGGGAGAGGGAGAGAAGAAGAAGAAAAAGAAGGGGGAG
GCTGATGTGGTATCAGGAAAGGGGAAGGGAAAGAAGGAGATGAAAATCTACCATCCCCTC
TAG
>c127672_g1; len=123  start:1  end:123
GATGAAGGGGCAAGCCTCATTGCCACTAGTAAGGGTATTACATCTTCATTACCGGCCATG
GGAAACCTTGACTATTTTGAGGAAATAAACATTCCACCCCTCGAGGATCCCCTTGAGGGG
TAA
>c82035_g2; len=333  start:334  end:1; minus strand
ATGAATAGGAACTTCGTGAGCCTGGCCGTGGCGTCCCTGTTGGCCCTGGGCGCCATCTCG
CCGCCGGAGACCGAGGCCGCAGCCGTCGCCGAGCCCGAGCCTTGTTGTGGTCGCTTCGCC
GCCGGTGCGCTCGGCTTCGCTGGGGGCTACCTCAAGGCCACCACCGCCATGGATGTGGAG
GATGTGGCGGAGGATGCGGATGGTGCGGAGGTGGATGGTACGGCGGAAGAGGAGGAGTTC
GATGAGGTGATGGATGAGGACACCTTGGAAGAGATGTACTGGAAGATCGCGTCGAAGGAC
AGCGACCAGTGCGGCCTCCGCCTGGTGTGCGXX
>c27249_g1; len=114  start:1  end:116
AAGGTAGCTTCCTCAGGGGCCCAGAGTGGCTGGCGCCTCGCGAGTGTGGAACAGATGCAC
TTTGAGGAGGCCTATCTCTTTGCCACAGCTGTGTCCTCCCAGCGAGCCCCCTAG
>c82034_g2; len=69  start:67  end:1; minus strand
ATGCACAGCATGGAAATGGCGTCCTTCCTGGAGCCGGCATTCGTCCAGTCACTGCTTACG
CACGTTAXX
>c86985_g1; len=81  start:197  end:277
ATGGCTCTCCTTGTGGCCCTCTGCGGCGGCGGTGTGAGAGCAACGAGAGCCGGTTGCGCC
TCGCGTTTCCGCGGAGGAAGA
>c2136_g1; len=225  start:224  end:1; minus strand
ATGCTTCTGCTGGTGCTCTTCATGAAGGTCTCTGACATTACATATAGCGGACAAGAACCA
GTCTTAGAGAAGAACTCGXTGCATCACAACGGCGATGTTAGCCATGGGTCCGGCGCCCGC
GACCTGACCGCCCACGATCTCGGCGATCGCCCGTGGGATGTTTTCGTGGGCGTCGACTTC
TTCCTTAGCGAGCCCACGACGCTATCCGATGGGGCTTGCATCACX
>c43628_g2; len=141  start:116  end:257
ATGGGCGTGCGGATGGGCGAGGTGCTCTGGCGGGCGTGGGTGGTAGCACGGGTGGCGGGC
GGAGACGGTGGGGGCGTAGTGGCCTCGCTGTACGGGGACTCGCTGAGGGCGTGCGAGGAG
GCGCGGGAGCCGGAGCAGTAG
>c70584_g1; len=171  start:122  end:292
ATGTTCCACCTAAGTACAAGAAAGCACCGAAAGCGCCAACAGGAAGAAGCTGAAAGGAGG
AAGAGAAGAGAAGAAGAGGAAGAGGAGGAGACGTCGTCAGAGGAAGAGGAGGAGGAAGAC
GGGAAGGAAGGAGAGGGGGATAAAAAGTCCGAAGGAGATGGTGAAAAATAA
>c46532_g3; len=294  start:293  end:1; minus strand
XCCGCGACCAGCCCCGCCCACTCCCAGGACCAGGACAAGGACXCCTCGCGCTGCTTTATC
GAGTCCGACGCTTTCATCTACCAAGACACCATCATCCACGAAGACAAAGACAAAATTCCA
ATCAAGTCCGAGCCGACGGACAGCCTCTCCAACGACAACGCCTCCGTCAGCAGCAGCCAA
GACATCATAAACAACAACAGTAACCACAGCACAGGCAGTAGCATAGCGAAGCCGGACAAA
GACACCAGCACCAAGAGCCTGATCGCCCCCACATCCCCCGCCGCCGTCCATGGC
>c89806_g1; len=234  start:375  end:606
ATGCCGCCCTTGGACGAACGTTGTGAGACTCGACTATTCACAATCAATAATXTAACGCTT
TGCGCCCGTCCCTCCGGCGAATCCCGCTGCCTGGGCGATCCCGAATTTCGCGAGTCCTTC
TTTCGAGAGGGCATXGAGCGTCCCTCGCAGCAGACGCAGGCCCCTGTGGGCGAGGGCGGC
AAGGCAGTGTGTCCGCAAAGAAGTGAAAXCACTCTGCAGCGCAACGGAACGGCG
>c67168_g2; len=102  start:492  end:391; minus strand
ATGGCCTTTGAGAGGGAGCGCAAGCCAAAGGTCAAGAGCCAGCGTGACCTACCCTATGAT
CTXCTGCTGCACAAGAGCGTGACCAAGAGCGTCTCTCCTTGA
>c49546_g1; len=231  start:230  end:1; minus strand
ATGGCGCAGGACGACGTCGACGGCGGCGACGCCACCAGCCGCGAATCCTACTCCACCCTC
CTGAAGGACATCCAGACCCTCATGGAGGAGGTGCAGAAACAGAGGAACGAATTCCGAAGC
GAGATGCGCTCCCTCGCCTCCTCCATCTCCCGAAAGCACGAGCAGCTCGAGAACACCGTC
CGCAAGTGCGCCTGCTCCTCGGCCAAAAAGATGTCGGAGCAAGAGGCCGCX
>c105874_g1; len=162  start:285  end:124; minus strand
ATTAACGTTATCAACATCAACGTTGTTAACATCAACATCAACATTGATGTTGTGGACATC
AACTTCGACGACAAAAAAAACAAGCAACCAAAGGAACAAGGGAAATCCGAGCACAGAGTA
GAAAAAATATTCACCGTTTGTCCCTTTCCCTCTCTTCCTTAA
>c6532_g1; len=144  start:1  end:142
XXTGCTATTAAGGATGGATCTGCCTGTGGAACTTGTAACGGTGCCGCTTCATACTGGCAA
CAAGAACCAGGTGCCAAGTGTACCAAGTTCGCCAGAATCGCTTCTGTCTTCGCTTTGATC
GCTTTGTTCTTCGCTAACTTCTAA
>c118495_g1; len=60  start:58  end:1; minus strand
ATGGAAATGAAGTGGAAGAAAACGGGAAGACTGATGCTGACAGACAAAATATCCGGACXX
>c82600_g2; len=135  start:4304  end:4437
ATGCTTACTAAGCAGCAGAATGATGXCAGTCGCGTGGCCAGTTCCTTTCTGCCCCGACTT
TTACCCCAGTATGCTGACATCAGCGCTCATTCACAGGTGAGTCGACAGACCACCCAGGAC
CATGTGATTGCAAAG
>c74742_g1; len=108  start:109  end:1; minus strand
ATGGACCAGTACCCAGAAGTGAGGGATACTCCTCAGACAGAACAGGAACAGGCGGCGGCC
AACAACAACAAGCAGCAACAACAACAGCTGCCGCTGCTGCTGCCGCTG
>c129999_g1; len=282  start:1  end:279
XXGGAAGAGCTTGATAAAGCGGATGTGAAAGGAAATGACTTCCACAACGACTCGCAGTGG
ACAGGAGTTGTTCTGCTAAACAAACTGTACAACAAGGAGGAGAGCAGAGTCAGGCCATCG
GAAGAAAATGGCCCGGTGACCTTGAAAATGAAAAGCAAGGCCGAAGACTCGTACTGGAAG
GGCGTCCGCTTTCTGGACAAGGCGCAGAATATTTACGAGCACCCGGACGTGGATGAGTAT
GACCTCCAGGACCAACTGCGGCTCAAGGACCAAACCCGGAGX
>c44620_g1; len=216  start:215  end:1; minus strand
XACGAGTGCGAGGTCATAATCGACAATCAAGCTGCCAATTTCAACTTGAACAGCGGCTAT
TCTCCTGCCGACAGTCTCCTCTTCTTCTCCCTTATGCCGGCCATCGTTCACATAAATCGC
CTAATTCTTCGACCTGTCCTGACCTCGTTTTGCTTTCGTTATTGTGTCCTCAACTACCCC
GTATTCACTGTGTTGCCTCTCCCTCCTTTCCCCGXX
>c63595_g1; len=198  start:106  end:303
ATGATTGAAAATAAAGAGGATGATAAAGATAGAGATGAAGATAGCAATAATAATGATGAT
GATGAGAGTGATGGTTATAAAAACAATAATAATAACATCGTGAAGGTCCTCAAAGTGCAT
AAGGACAACTCCAAAAGCCTCGACGCCGAGCGCCGCGGCGGCGGCGGCCTCACCCCACAG
GTCCCTGGCGTTCGGGXX
>c52156_g1; len=534  start:533  end:1; minus strand
ATGAGAGACACAAACTGCTTTGACGCCGAAGGTGAGACGCCAGAGGCGTACGAACTTAAG
ACAGCCAGTGTCCATCTCACGAGCGTACAGACATGCGCGTCGCCTATTACGTGGTTCGAA
CCCAACAACATCAACACGCGACCGGACGCAGCGCCAGCGAAGGTGAACAACTTCTCCGTC
ATAGGCTCCTGCGCTCACCCGGAAGGCGTGGTCGTCCCTTATCCAGGTGGCTGGATTATC
AACCAGCTGGGGGAGGATAAGGAACCACCTGGGTCGTCCGACAGGCAGGAGGCGCGTCCC
CAGAAGGCTTCGGAGTGGCCGGGGGGGGAGTCCGTGGCGCAGGAACACCCCCTAAAGGCT
TTCGAAGGGTGGGGCGTGCCGCATAGCCAGATCCTGGTTCCGCAGAAGGCTCACGTGCCC
XCCGGTCCCCCCTACGGTGCCCCTCATCCCCCTCCCGCCCAGGAGGGGGGTGACGTTCCA
CCTCCCCCCGAGGACATGAACATTCCCCCGGATTCCTCCTCGGAGAACGGCAXX
>c64447_g1; len=735  start:1  end:734
XXTCCTCACCCCATCATCATCATGCCACTTGACATGTCATTTGAGGATCTCCAAGGAATT
ATAAATTACATTTACATTGGTGAGATAATTGTGCCAGCTGAAAATTCATCCTCACTCTTA
AAGGCTGCAAAGATTCTTCAGATTTCTGGCTTATTCACCTTAGATGAAAAGTACGTGATG
CATCTTTATCATTCAGTGATGCACAGTCAGCCCATCCAGACAATGGTGGTGCAGCTGTAT
CAACCAACCAGTCTAGTGGAATTTGGAGTTGGAGTCCAAGCGGXCAAGGAAGACGTTAAA
AAGTCGCAGTCTCCCAGTGAAACTAGAATGAATACAGTATCATCATCTGCTGACATTGAA
AACCTGCCAGAGGCTAATTGGCAGGAACACACACATGATGATTCAATCTGTTCAGTGCCT
GCTGTGGAGGAGGTTGCTGATCCATTAGATATTGTTAACCAGAAGACACATGAAGATATT
GCTCAGTCTGGAGAGTCCAGTCACTCACTAATGGCAGATGTTTTGGTGCTTTTACCCACC
AAGACGTTCTTTCAAGGACTGCGGATTGTGAATATAGTACAAGAAAAGAGGCATGGGACG
ACTTTGATGTTCGTTATCTTGAAGGTGATTGCTCTTTCCACCAATCTCCAACTATATCTG
AAGGACAGTGGTGTGAAACACAAAAGTGTGTGGAAGTTAAAGAAGAATTCATTGAATGAA
AATGCAGTGAATTAG
>c101879_g1; len=72  start:70  end:1; minus strand
ATGCTCATCCAAGGTCACGGCGAGGTCATACGAGGTGTGATTAXGGGTCTGATCGAACCC
AAGAGTCTAATX
>c39266_g1; len=132  start:263  end:131; minus strand
TCGCCCGCCCACTCCTCCTTCAGCCTGGGGGAAGAAGGGGCGCGGGCCAAAGGAGGAGGA
ATCGAGGAGGTGCATCAAGGAGGCGGATTAGATGAGGAXTTTATGGGATGCAAGGATGTG
TTTTCGATTTAG
>c28303_g1; len=90  start:277  end:187; minus strand
ATGGAGCATGAAGGACTGGTCTTCTTGTACAGATTGTTTGATCCCTTCTGCTGTGGTCAT
CTGATCTGTCCTCTGCGGGATGTTACCTAA
>c38523_g1; len=195  start:1  end:197
GTCCCCACGTTACCTCTCAGCATTAGCTTTGTGGCCTTGACTGCAGCCTCGGCCCTGCCA
TTAGATGAGGAAAATGCTCAACCTCCAACCATCCTGCAGACGATCAGCATAGGCAAGATA
TGTGTGTCCATTAAGCTGGAACAAATCCATGACAGTTTTATTAAATGGGTATTCTGGCGG
TGGGGTCATGACTAA
>c131551_g1; len=267  start:1  end:265
XGTTATTGGTACGCCGATGTCGGGGATTACGAGACGTATGAGCCGTCGGCGAACGTTGTA
TCTCTTCCCTTTATCTTGACCATGCACACCTTTGCGATCTGTTTGGTGGTGTCTAGCTTT
TACGTCATCGAGCACAAGTTATCCGAGACGAACGGTGAGATGAAAAACATGTTATCGAGG
AAGAATCCCGAGGAAAACCCCXCCGGACCCGCTCGCTCGACTGCGACACTTCCGTACGAG
ACTCGTGTATCTCCGGCGAATGCACAG
>c46588_g1; len=150  start:488  end:636
ATGTCGCTGCAGGCCGAGGCAGTGTGCGGCCATGTCTCCTTGGAXCTGCTTTTCCTAACG
TCCCTTGCAGCGGCGGCGGCAGGACCCTCCGACGACACCGTGTATGCCTCCGCCACCGCC
GTGCTGAACGAGCGAGXGGAGACTGCCCTG
>c74916_g4; len=87  start:143  end:226
ATGGCCGTCCAGAXCGTCTTCTCCCGTTGGGACGATGAGGTGCTCCGGGAGGTGGAAGAC
TGTCTCGCCCCTGTCTCGGAGCTCCXX
>c37923_g1; len=243  start:907  end:665; minus strand
XGCGACGTCTGCACGCAAAAGCAGCCGTGCATTTGGTTCGCCCGCGCCACGCTGCCCAAT
GTCACGCAAGCAATCATAACGGTGCCATGCCTTAAGGGTGGXGAAATAGCTGAAATGCGC
GTGAAGGCAAATGCAGATGCTTTCAAGTACAAATTCGCAAAAAGCGTTGACGAGAGCGTG
GCGGTGCGGCCCGAGGTCGTCTGTGGCAAGGGAGGTCAATCATCACGTGCATTTTTAGGG
TAA
>c127368_g1; len=66  start:1  end:66
GTGATTCGAGCCCTGTACAAAGAGGTATGTCGTTTTGCCAAATGTCCGGAGACGAAGTTC
CCGTGA
>c73270_g1; len=519  start:944  end:1461
TCCTTCTTCGCCGCTGTCCAAGTGATCTTCATCTCCAATTTTTCCCTGCTGGTGTCCGAG
GXGCTGGAGAGTCCGGGAGGGGGGGAGGAGGAGGCGTCGAAGGAGAAGGCGGAGGAGACG
GXTCCCACCAGCGGCAGACCTCGAAGTGAGTCCTTCGGTCTTCTTGTGGTCTTCGGTTCG
CCCAGAAGCTGTTGGTTCTATCGGAAGCGCGTCGCTGATTGGCTGGCGGXGCCCAAGTCG
CGTTCGCTGATTGGCTGGAAGTCCTGGTTTGCGTCGCTGGTTGGCTGGCAGGCCTTGGTT
CTTTCAGACACGACATCACTTCAGGGAAAGAAGGGCACCGCACGACGGCGTTTGAGTGTG
GCCGAAGAGGACGACTTCCTXAATAAGGGTGTATATATAGTGTATCAACCGAGGTCAAGT
CAGGTCAAGGGCACACAAGCCATCACCAAAGAGACTGTCTACGATGAAGTCTTCACCGCA
TGGCGTCTGAACCCTCCTCGCACAGGTCTTCAGGTATAG
>c51011_g1; len=186  start:19  end:203
ATGGTGGCCAACAAGGGGCATAGAGCTATGGTAAAGAATTGGAACATGGCTCACATTTTA
GACTTTGGCTCTATAGAGGGAATGTTGTGGCATTTTGATATGTCAGCAGAGGCACCTTGG
AAAAATGGATGCAGTGAXATCTTTGATCAGATTGGTGAAGAGAGCCATTTCTTTGTCAGT
AGGTAA
>c14881_g1; len=180  start:180  end:1; minus strand
ATGGGTTGTGCACCGCAGAGTTTTTCACATTATCTTGCGGGAAGGAAGGCTGCCCTGTTG
CCGGTTGTCGTCGTCTGCGCTGTCATTGTCTATGGTCTGATGAACACTGCTCTGTTGAAC
GACTCTGCGCTGGAAGTTAGGAAAACACCTTTCCAATACAACGGAAAACACCACATTCAC
>c97216_g1; len=126  start:141  end:264
ATGCAGGTCATCTTAGGTCAATCAGGTTCGGGTGTGGTTGGTGXCGAATCGGCTGCTTCC
TCGGGGGATGTAAACACAGGAGGACTGCCACAGGAAGGTGCAGCTTCTGTTTCGACCACG
GACGGX
>c79771_g1; len=252  start:805  end:554; minus strand
ATGGCAGATGTTTGCATAGGAAATATCACCXCCCTTAACAGCTCGAATGGTAAGCCTCTA
GCTACAGACACAGCAAACTTGTTCATCCACTACACGGCTCATCTCGTAGGCACGGAGGAA
CAGCGTTTGTTCCTCTGGCAATTTGAGGATGGCTACATCTGGATTTTAGATGTGGAAAAT
TCTGAGGTCAAAGTTGCAGAGGCAAACTATGGCATAAGAAAAGGAGGCATAAGCAAAGGA
CTGTCTGAATAG
>c38632_g1; len=150  start:106  end:253
ATGACCTGCTTGCCTGCGTCATTGACTATGATGCAGAATCAGTACAGTGTTAAACTATTC
CAGCCAGAGACCACTGXTGAGTTCTGCACCAATATTGCCAAGATTACCTTCTGTGACACG
ACCTCCTCCATGAAGTTTATATTGGTGGXX
>c67925_g5; len=57  start:34  end:90
ATGTCCCTGAGCCATGCCGGCTCCAAGGAGGACCCTATTTTCATGCTCAGAATCTAA
>c39812_g1; len=102  start:148  end:47; minus strand
ATGGCTCAACAGAAGAAAAGCATCCCTGAACTAAATGTGGAAGAAATTTTGTTTGGTGAA
AGCTCTGATGGTGAGGATCATATTGAGTGTGAGGAATTGTAA
>c81902_g1; len=1263  start:3339  end:2077; minus strand
XCGCACATCACCAGCATCACCACCACCACCACCATCAGGAACAGACTTCTCATCCTCTCC
CACCAACCTCAGAAGAACAGCATATCCACCATCAACAGCAACAGCATTTACAACTACAXG
GAACAGTTGAACAATTACAACATCACCATTTACAGCAGCAGTTACATCACCATCACCAAC
AGCAACXATGCCATGAGTCATAATATGTCAGGAGGTTTGCCACATCCATCAGTTTCAAAT
GGCTTCTCAGCTGACATGCCACTGGGTATGGCCCAGTCATTGGTGCATAGCTTAGCAGGG
ATTGGTGCAATCACAGGCATGCCTGGCCTGTCCTCCCTTGGCCCCTCTGGGCTAGAGGGT
CTGGGTGCTGCTGTCACGGGTAGCATGTTGCCAGGGCTTGTTGATGCTGCATCAACGAAT
AGTGCCAATATTTCTGTTGCTGCTGCCTCCAATGCAGTACCAACACATAACCCAATGATG
GCAACTCATGACACTCATCAAGAAATGCCATCACATCTGCCAGAGACTAGCCTAGCAGAC
TTAAAAGCAGCAGGCTTAGATACTAGTTTAAGTTATTATTCGTCAATTCCACAAACGCAA
AGCGACACATCTATCATGCGCAAACAGTCAGAGGAGGAGCTCAACCCAGAGGCCCAGGCC
CTACAGCGGCATCATGCAGAGGCTTCAGCACTGGCAAGTTACCTGGCTGCTCAGGATAAG
AAGCCCCCTTCCTCCGCCCCAGAAACCCCAAAGTCATCTGGAGGAAGCTCTTTCAGCAAG
CCCAAGCCAACACCCAAGAACCTCAGTTCATGGTCATCCCTAGCGCAGAGTGCCGTCCCT
TCACCAACAGCCTCGACCTCTTTGAAAACCTCAGCCAGTGATTCCTTTGCCCAGTTCAAG
AGAGTTGCCAAGGAGAAAGAAGCAAGGCAACGTCAGATCATTGAGCAGCAAGAGCAGAGA
AGGCAGCAGAAGGAGCAAGTTGAGAAGGAACTGCAAGACAAGAAGCAGAGAGAGAGCGTG
CACGGTXTAGAGGAGGAAGCTTTGGACAGGGCAATGGACAAGCTAAAGAAATTCGGGCCA
CTCAAGAAGTTCAAAGACGAGAACCGGTTGCCATCGGGAGCGGCCACCCTCAAGTGCAAA
AGTGGCTACCCCAATGACAGCCTCAACTTCGCCACACCCCCAGCTGGCAACGCCTGCAGG
ACCTCCCAGCTCACATCCCCCTGCCACTCCAACCTCTTCCATAGACAATGCAAAGCAAAG
TGA
>c80287_g3; len=489  start:72  end:559
ATGGCAGGCGAGGTCAGCCTGCGCGACCTTACTCATCCCAGCGTTAATGAACCTCTCAAG
GCTCACAACTCAGCGACCTTCAAACTTATTAAAACAGACGAGAGTTGTCCCGTAGATGAC
XCCTGTGAGACCTTCGCCCAAGTAAGCGCAGCCTCGGACGCTGACCTCATCTCCTCGTCG
TCTCTGCCGCXGCCCTCCCCGGCCGGGGCTTCTTCGCCTCGACCCGACGCCGCCTCCACG
AAGCCCGAACCGGCGCCCGTCGCCCGAGCCGCGACCGATGTTCGAGTCTCGCCCTCGCCG
CCCCTGACCCTTGCCTGTCACTCTAACAGTCCTCGTCACTCATATGACATGAAGGACAGT
CACGCCACCCTTCTTCCTGTCACTCAAGGACGCGAGAATACCGTCTTGACGCCGCCCACA
ATAGAATGCCTGTCCCTGGGTTTCTGTCAGCCCTCGAGCCGTCTTTGCGCTGAGCAAGAT
GCGACGTAA
>c62006_g1; len=210  start:80  end:291
ATGATGCTGGAGTGGATAAAAAAGACAGAGGGGACGGAGGAAGCTGAAAGGGAGACGGAC
GTGAAGGAGACGGAGATGGACGTAGAAAAGGAGATGAAGGAGGAGAACGAAATAGAGACA
GAGGTGGAAAAGGAGAAGAAAATGGACAAGGCGACGGAGGACGAGATTGAGGATTTAGGG
AAGATTGAAGAAAGGAGGATGGAAGAATAA
>c43923_g1; len=186  start:408  end:224; minus strand
XXCTCCAAGAGGTTTGTGCACTCGTGTCGAATCTTTTCCGTCACCCTGGCCTTCGTTCAT
GACAGCAGGTTTTCACATCACCTGGCCATGGCCATTTTGTCTGATGATGGCATGTTCACT
TCACCCGGCCCTCGACCCAGAATTTTCCATGATGGGAATTTAATACCACCTGGATCGAAG
GGGTGA
>c124430_g1; len=276  start:276  end:1; minus strand
AATAAACAAATGGAAAACAAATCCTCGTCATCCCAATACGAAAAGAAACGAAACAAGCGC
AAAGAACAAAGAGAGAAAAAGAATGCCAGCGAAGTGCCTTTTAGTCACGTGATCTCGCGA
AGCCCATACCGGGAGGCCCTCAAGCTACTATGCGAACGGGGCCTTACGTCACGTGACACG
GCCATCTGTCCGAACAAGAGGACGATTCTTGCCGTCTTTTCCTCCAATCCTCCTGTCCTG
CCTCCTCGTTCTCTTAAGCAGGTTTTCCTCTTCCCX
>c53500_g1; len=141  start:227  end:86; minus strand
ATGGCACACTGCGAGGGCGTTCGGGGTGGAGACGGCGGTCGAGAGCAGGAAGTCAGCTCG
CAAAAGTGGGCTACCGTAATGTCAGAGTTGCCGTCGAAGCCTTTGGACATACTGCTCTTT
GCCTCCATTGGTGAGGTTTGG
>c134757_g1; len=177  start:36  end:212
ATGACAGGCAAGGGGACGGCACTAGTGCAGGAGGAAGAAGAGGCCATCAAGACGTGGATC
CTGGAGAAGAGTGCCAGTGAGGAATTGCTGTCATGGGAGACCATAGCCAGCACACTGCAG
CAGATCCTCAATGAGCGAGGCCTCAACATATTTAAGAACAACAATAAGCCGACGTCG
>c125581_g1; len=87  start:85  end:1; minus strand
ATGAACATCTCTGTGACCATTTACAATTTAAATCATGGTGACTTCGXTGATCTGTACAAT
GACATCACCACCTCCATCACCATCATX
>c98369_g1; len=147  start:1  end:147
XCGCAGAATCACGTGACCTCATGTTTACAAGATGAXCTGGCCGTAGATAATCACGTGACC
TTTATATTCACGGTGATTGGCCAGCAAGATCACGTGACGCTTTTGGACACGGTGATTGGC
TGCTGTCACATAGTGGGTTTATACTAA
>c18829_g1; len=216  start:215  end:1; minus strand
ATGTCTGCAGGAGTTTATGTAGAGGAGGCTAAGCTGATGGGGCTTGAGGACCCCATGGCT
ATTGTAGATTACGTGAGTAAACGTCAGGCTGAGGAGCGAGAAGAACGAGCGAGGCAACGT
GAGCGTGAAAAGGAGGAAAGAGAAGAGCGGGACAGGCAGCGTGAACATGAGCTGAAAATG
CAGCAGATGAAGATAGAGGAGGAGGAGAGGAATCGX
>c123565_g1; len=75  start:212  end:137; minus strand
AAGGGAATCAGTACTCAGGAAGTGTGGAAGCCCACTGTAATGCTGTGTTTGGAACTGCTT
GTCCTGCTCGTCTAG
>c42580_g1; len=324  start:324  end:1; minus strand
ATGAACTCGGAGAGCCAAAATGCCGGAGTTGTGATCGGCGCCCGCAAGTCTGCCATGTTG
TCCXCCGCCAGTGCCGCCTCCGACACGACCAAGACCTGGAGCCCTCAGCCGCCGCCCACG
CCCCTGGAACGCCTCTCGCCCCTCGGACTCCCCCCAGCGCCATCGCCGTGCAGTTCCGGG
AAATACTTCGCGGTTGTGTCCCTCTCGGAAGCATCAGGAAGTGCGTCGCCCTCGCTCGCC
TCCACCGCCAGCGCCAGCATCCCTTGCTCCGCCACCGCCTACGCCACGCCGCTAGCCAGC
TCTCCCTCCTCCTCCACCGCCTCX
>c51962_g1; len=525  start:1  end:525
TACGGCGCTCCGCCTTCTTCAGGCTACGGCGCGCCGCCCTCTTCAGGCTACGGCGCCCCT
GGCCTGGGCGGAGGGCCGTGCGGAGGAGGCAAGATCAAGAACACGGACGGCAGCTGCGCG
TTCCCGAAACTGACGAAAAACGTGTACGTGTTCACGTCGCCGGAGGTGAAGCACCCGTAC
GTGCCTCCGCAGTCCCTCCCGCCGCCCGAAGTGGAGCACAACGTGGTGTTCATCCGCACG
CCCGACGCGGGCGGGCCGCCGGAGCCCATCGTCATCCCTCCGCCGCGTCAGGAGAACGTC
GTCTACGTGCTCAGCAAGAAGGAGCAGGAGGTGCCCAAGGTCATCGAGGTCCCCGGCGAC
GGCCCGCAGACGCCCCAGGTGTACTACGTCAACTACGACGAAGGCGACAACCCGATCCTC
CCTGGCGGCTTCGACCTGCAGAGCGCCCTCAGCGCGGCGGTCGACGGCGGCGGCGTGGCG
ATCGACAGCGACACCTACGGCCCCCCGGCGAGCTACTACGCCTAG
>c30994_g1; len=255  start:74  end:326
ATGAAACCATCGAAGGCCCAGGGGCGCAGCTCCCCCTCCCGCCCAGGCGCCTTCGCCTCG
ATCACACTTGTCCGTATCTTCTCTCGCTTTCCGGACAACGXGGCGGCCGAGGGACCCGTG
TCCGGCGGAAACTACGAGGGTTACAGCGCCGGATCCTCGCCGCCGCCGCCGCCGCCGAGT
TTCGTGATTGTTGTAATCGATACGGGTTCGTTTGACAGGTGCATGAGTGCGTGCTCGTCA
GAGAGGGAGACGGAX
>c63478_g1; len=138  start:137  end:1; minus strand
ATGGCCAAGATGCTGCGGATGTTCAATTCCTTGAGGAGGAACAAGGAAAAGAAGAAAAGG
AACAAACGGAGTAATAGCACCCCCTGCGCCGAAGCCATCAACGGCCAAGTGGAAGATAGT
GGTAGTTGCAGCGAGCGX
>c51918_g1; len=384  start:385  end:1; minus strand
ATGGTTCACATTCTCAAGAACAAGACGGTGTTTTCGTTGAAGGAGGGCGTCTTGGTCGGA
GGCAGGACGTACAGCGGCAGGATCCGGCCTCGGTTGGGCCTGCTGAGGCTCCTGAAGAAG
TCGGCGAGGGAGAAGCAGGCCGAGGGCCTCGTAGTGGAGGAGTCGTACACCGGGAGGGCG
CTGACCGAACGGTCGAACCGGGACGGACCTGGCXATCAGCATCTGAGGGAAAGGCGGGCC
TTGCTCCTGCAGCTGACTCACCTGCCGAGGACTCCCTTCCACCTGAAGGAGCAGTTCAGC
AAGGAGGGCGGGGCCGCCCTGGCCTCGACTCCGGAACTCAGCGCCGACATCGAGGCGAGG
AAACAGAACCAGCTGAGAGCGAXX
>c7573_g1; len=177  start:1  end:176
AGTGAGAGGCATGTGTGGTCTGGTGCGGTGCTTTTTGCAGTTGAAACACTAAGCCTGGTT
GGCCACTTGAACACAAATCAGGCCTCAGATGAGGACAAGXGCCAGTTGAACCTCACCTTT
AATGTCTATGAGTTTTACGGACAAGCTCTGGCTCCAAAGAGGTTAGAAGGTCTGTGA
>c99805_g1; len=75  start:252  end:178; minus strand
CTTCGTCCAGTCTCCACCAACAAGCGTGACTACCAGCTCAGATACTACAACATCCAGCTG
GATGACGAAGAGTAA
>c58041_g1; len=84  start:45  end:128
ATGCAGATGGGCAAACTTTACCATCATTTCCTGTGCCCCGATACCAAGTTCCGCCGCAAA
AGCGAAAAGGGAAAAGGCAACTAA
>c69262_g1; len=498  start:1  end:496
XXCCTCCGCGAGGACGTGATGCGCCACTCGCAGAGCACCACGCCCACCATCCAGACGCCC
GCGCACCCGCCGCCGGAGGTCATCAAGCCAAGAGCTCGGACCTACAGCAACGCGGGGTTC
TCCAACATCCCCCTGGGCGAGAGCGGGCTCATCTCCACGTCCACCTACGACCTCCAGGGC
CAGAGGCTCCGCTCCCACTCCTGCGACAAGCCCTCCTCCGCCCCGTCGATCCACTACAGC
AACCACGCCTTCACGTCGCACCAGACGTCCTCGTCGCAGCACACCCTCCTGCCGGACGTC
CTCATCGACAACCACCACGCGTGCAGCGACGGCGGGGCCCCCACGCTGTCCGATTCCTCG
CCGACGCCGCCGCCCGTCGAGAAGTCGCCCCACGTCGAGACGGTGGACAGGGGAACCTCG
CCCATCGTCTCGCACGCCGCCTGCTCCGGGTTCAACGCCAAGAACCGAGTCCACAGCCAC
ACTTGCGTGGTTCTCTAA
>c9526_g1; len=171  start:169  end:1; minus strand
ATGTCTCTGGTCCTGTGCCTCCTGCTGGCGGGAGGCGCGAGTGGCAGTGAGTTCCCTGAC
AGAGAGTGCTGCGACAGCGTGCCACCACCGCCGCCGAACTACCATCACGCCACATCCACC
ACAACTACCACCACACCGCCCTCGCCCAGGGCCGCCAACAACTCCTCCTXX
>c73395_g1; len=102  start:406  end:304; minus strand
ATGTTCGTGGAGAAACTGCGTAAAAAGCCACGGGATGATGTGGCGAGAAGGCCAGTTCCT
TTCCGCCCCGACTATGAGTCCAGCATGATGTTAGCATACTAG
>c126612_g1; len=129  start:398  end:272; minus strand
XXAGCATCGGATGCCAACTTCCTGCAGCATCCCTGGCCGCCGCATTCCCTCTCAGACGCT
GAGCAXTCGGATGCCAACTTCCTGCAGCATCCCTGGCCGCCGCATTCCCTTCAGACGCTG
CCCCTTTAG
>c115155_g1; len=270  start:265  end:1; minus strand
XXCGGTAGCGGTGAATATAATGACAGTGAAAACGAGAATGATAATTGTGACGGTATTAAT
GATAACTATTATGATATTGATAATAATGGCAAXATAATTGATAATGATGATAGTGGCGAT
TGTTATAAAGATGATAACGATGATAATGATCTTGATATTGATGATAAGGGTGATAGTTAC
AAACATTATGAAGATGATTACAATGGTAATAAAGGTGAGGGTATTAATGATAATGATAGT
GACGCTCTTCGCAATACAATTAGTAACAXX
>c100440_g1; len=186  start:1  end:187
GGGGAGGAGACGAGGAAGGAGGAGAAGGAGGGGACGAAGAGGGCGGAGGGAGGAGGGGAG
AGAGATAAGGXGGAGGAAAAGACGGGGGAAAAGGAAGAGCAGGTGGAGGATTGGCAGGGA
GAGGXGGATAAAGTGGACAAAAATGAAGAGGTCTCAAAGGATGATGCGGATGAGAATGCG
GATTAG
>c126873_g1; len=153  start:150  end:1; minus strand
ATGTACAGCCTCAAACTCACCCACTXCTCCCCCAACCCCACACCTACGCCCCCAACCACA
ACCACGCCCACACTCACAACCACGCCGACACTCATACCCACAACCACGCCCACAACCCCA
TCCATAGCCACGCCXCCACCCACAACCACGCCX
>c66851_g1; len=558  start:1  end:559
XXGAATTATGGTCCTCCTGCCAGTGCTCAAGTTCCAAACCAGAGTTATGGCCAACCTTCA
GATTCTCAATTTTTGGCCAAAGTCATGATCTATCCGCCAATTCACAAGTTCCAGACCAAG
GTTTTGATTCACCTTCAGGATATCCTTATTATAGTCCTCCTAGTACTGGTCTCCCAGAGA
GGACTTACGGCCTTCCATCCAGTGCCCAAGTCCCTGACCAGAACTATGGCCCACCTAATT
TCCAAGGGGAAGACCAGAAATATGAGTCTCCTTCTGATTCTATTATCCCAGGCTCAATTC
ATGACCCATCTTCTGATTCTCAGGTGCTGCACCAAAGTTATGGCACAACCAATTCTCAAG
TTCCAAGCCAAAGTTATGGGCCACCAACTAGCTCTGGGTGCAGAGTCAGAAAAATACACC
AACAAGCAATTCTGGACCACCACCACCTGCCCGAATGCCATCCCAGAAGCCAAAGCCACC
ATTGTTGGAGGACCCCATTCTTTCTTTGTGGCTGCTAAGCACAACTACGATCTGTCCACG
GGCAAAAAGAACCTGCCX
>c51737_g1; len=72  start:483  end:414; minus strand
XXCGCCTTTCAGAGGGACGAGGATCTGGTGACGATGGGAGGTACTGAGCAGGCTTGGCGT
CTCTTGAGGTGA
>c42722_g1; len=303  start:301  end:1; minus strand
CTTGACGGAGGATTCGACATCAGCCAGGCCCTGGACGGCGAACTGGTGGACCTGCGTGTC
TACGACGTGACGCTCACTGTCGAGGAGATGCGCAGCTTCGTGGAGTGCGGCGCCGGGGAA
ATAAGGCACAGGCCGATCCTGACGCTGGAGAGCGAGGTGCTCGAGGTTAGAGGGCCGACC
TCACTCTCGCGTCGGCCCGAAGAGGAGGTCTGCCACAGCAAGTCGTACCGGCCCGTGTTC
TTCCCCGAATCAAGGAGTAAAGACGAGGCTTCGCTGTGGTGTCGCGCGTTCAAGGGCTCG
CXX
>c124494_g1; len=702  start:51  end:752
ATGTCTTTCTCTCACTCTCACACTACCCGCACTGTGACTTCCACTCGTTCCTATGGAGGA
GAATCTAGTGTTTACTCCACTGGGGAACGTTCATACTCCACTTCCCCTCAATTGGAGTCC
AGCGCATATGATGAGCGCCGGTACTCATCGACCTCTGGTAGCCCTGGAGCTGGATTCTTG
TCCATCAGGTACACTTGGGACCATGTGAACCTTCCATACTTGCACACCTACAGGACCTAC
ACATACCAAGCTGCTGATGGACATGAAGCCTGGTACAGGACCTTCCATGAGGACCAAGAG
TGGTTGAAGAAGATTGCCACTCAGGGAGCCCCTGTCATTGAGCGCAAGGTACCAACTGAG
TGGGACAAGCCATGGATTGGAGCCATTGTGGTCACCACTGACCCCCGTGTTGTCATTCTT
AAGGATTGTATCCGTGATGGTCCAGCCGATCTTGCTCACCTTGATGATGATGACAAGATC
GTTGGATTCGGAGGTGCCACCATCACAGACACCAACTCCTTTAACCAGGCCTTCCGTGAC
TACGCCAAGGTTAACACCGTTGTCGAGGTTCAGTATCTCCAGGGCGGACAGGGAGCACCA
AAGACCACCCAGCTTAAGGTCTTGTCCCAGGGCCACAAGAATGAGCTCCTTGCCAAGCAC
CGTGCCAACGGAGTCAGCATCACCACCGACCGTCGTCGTTAA
>c106743_g1; len=222  start:37  end:258
ATGGCTCGTGGGAAGAAGAAGGGAAGAAGAGGTGGTGATGATTCGGATGATGAGGCAGTG
GCTGTTCCTGCCCCTGCTGTAAGCGACGAAGTGGATCCATATGATCAAGCAGCGGCATCG
ATGAGCAAGAAGAACAAGAAAAATAAGAAGAAAAACAAGCATACGATCGATTCTGATGAG
GAAATTATCTCAAAGCAGGCCGAAGAACAAGAGGAAGACCCA
>c78505_g5; len=369  start:1  end:366
XXGGACGAAGAGGAAGAGGAGGAGGACGAGGAGGCGGAGGAGAACAAGAAGCAATTAGAA
GGGAGAGCTCGCAGTCCCCGGTCCTCCTGTGTGGCCAGACCGAAGACACGTGTAGAGGAG
ACGCCAGAGAAGACGXCGGTGACTGTGATCGAAGAGCGGATGGAGGAGGAAGGCACGAAA
GAGGAGGACAAGCAGCGGTCGGCGAGTCCGGTTGATGAGACGTCCTGGGTGCTCGTAGAC
GCCGAGGACGAGAACGGAAGGACGGCGAAGGGACCGAACGACAGCCCCGACCTCAAGTAC
AATCTCCTGAGGAAGTTCCTGGTGGCGGGCGACCTGCGGCAGAAGCTGACCGATGCGGGG
CTTGTTTGX
>c73824_g1; len=264  start:411  end:148; minus strand
TACCACACCCAGTACCAGACCCGGTACGCTACCGACGTGCAGTACGTGCCCAAGTACGTC
ACCAGCACGCACTACCACACCCACTTCCAGACGCAGGTGCGCTACAACACCATCTACGAC
ACCCAGTATACCCCAGTTTACGTGACGAAGACCAAGGTGCAGTACCAGACGCACTACGCG
ACCCAGTACGCGCCCAACTACGTCACTGTCGCCAAGAACAAGGTCATCTACAAGACTTAT
TGCCCCAAGCCAGTCTATGGGTAA
>c121959_g1; len=60  start:161  end:222
ATGGCACCCAGCATGCGGGCCAAGGACGATCACCTGCAGGAGAGCAATGCGGCAAATTAA
>c70379_g1; len=477  start:1  end:480
GGGGGAGATAGAGGGGTGGCCAGGGATAGGACCGGTGGGAGGGAACTGGTGGTCCTGAAG
AAGGGGTTGAGGGACAGTTTGCGGAAGGACTTGCTTGGAGGGGTGATTGCCAAGTTTGGT
GGTTGGGGAGGCACGGTTGGCGAAGGAGCTGTGGGGGAGGXGGCTTCGGTAAGGGCTCTG
GAGCTTTGGGGCAAGAGCGCTGAGGCAGGGGGCATGGGGAGGAAAGGGCAGGCTGGTTAC
GGATCGGTTGGGCAGAGGAAGGGAAAGGTAGGAAGGACCGTTGATGXGGAGCAGTTTCGG
GAGAATGAGACAGACTACTCGGGGACCGGGGCAAGATATGGAAGGTGTGGGCAGGGTTGG
TATGGACCCGACCGGGAACAGGGGGAGAAAGGTGGGGATGTACCGGGAGGGGATGAAGTG
AATAGAAAAGTGGATTTGGAGAAGGATGAGGAGTGGCTGGGGGAGGCAGGGGGTTGG
>c132795_g1; len=108  start:23  end:130
ATGGGAGACGAATGCCTGGACAATCTGGGATTTGCAGACGATGTTGTTCTCTTCAGTGAA
TCAGCAAATGAAATGCAGCAATCAATAGACGATCTAAATAGAGAATAA
>c65583_g1; len=138  start:210  end:76; minus strand
XXCCCATTCCTGCAGAACCCCAACCAGCTTTTAATACCTGTACCGGAAATGTCTGTXATA
TCTCCCCAGCAAACTGCCCAGTTGATACTAAAGATTGTTCAGATTGTGGAGAAGACTTAC
TTGGCTGCCTCAAAATAA
>c58695_g1; len=546  start:73  end:619
ATGTTGTGCGCAGCAAAGATTCTGTGGGTCGCATTCCTGGAGCGTGTGCCCAGGCTGAAG
GCGGGCACGGCGGGCTCATCGGAGGGCAXCGCACTGAGCCACTCTGGGAGCTTCGGGCCC
TTCGGAAGCCACGCCCATGAGGTCGGAGGCTTCCGCGGAGGTGCCCTCGGTATCTACGGA
AGAGGCTACGGAGGGGGCTACGGCTACGGTGGCTATGTAGGTTATGCCGGCGGCTATGGT
GGCTATGGAGGCGGTTTGGGAGTTATAGAGGAGGCTATGGTGGCTATGGAGGCGGCCATG
GTGGTTATAGAGGAGGCTATGGTGGCTATGGAGGCGGCCATGGTGGTTATAGAGGAGGCT
ATGGTGGCGGGCACCGAGGAGGACACCACGGGGGAAGTTACGGAGGCTACAGCAGCGCCA
GAGGGACGAGCACCTTCAATCTTGGACGAAGGCAGCCCCACGCCGGCCTTGGAGGTGGCT
ACGGGGGCCATCAAGGCGGCTTTGCTGGCGCTTACGGGTATGGATATGGGTATGGCAAGT
AATTGA
>c8248_g1; len=252  start:252  end:1; minus strand
ATGGAATCAGTGGATTATCAAGCTATGATCAGCTTTTTGTATCTGAATGGCCACACACCA
CAAAAGAGCTTTGATGAAATGAAAGCAACTTATAGGGAGGATGCACCAAAATATGACATT
GTCAACATTGGCATGGCCAGTTTAGTTGAGGTCAGAGATCTGTTGAAATGGTTCCTATCC
CAGGGCGACCCCAGTCTGXCCATTGATAAGGACACCATCCAACAAGGGGAGACTACCATT
TTGGAAGATTGC
>c106814_g1; len=96  start:226  end:131; minus strand
TGTGCTTGCTACCAAATCTGGTTAGCACGGGTGACTGCCAACCAGCAAATGGGCCTGCTT
CACCAAGGTATTATTGGACATCATCCAATGTTATGA
>c108278_g1; len=108  start:250  end:357
ATGGAGGATAAGGGCACTGGAAAGGATTCTAGGGGTGAGGGAAGAAGGGAGAGGATTCTA
GAAAAGGTGGCAGTATTGAAGGAGGATAATGAACATCAAAAAAGATAG
>c14641_g1; len=183  start:1  end:181
XCACCCGACATTCAAGCCAGTCTGGACACTTTGACTGAXGACTTTTACTTCGACAAAAAG
GCTATATTTCCAATGATTTCCACGGGGGCCGAAGACTGCGCTGGCTGCTCGCTGCTCAAG
GTCCCTAAAGCGCAGAGTTCAAGGCGTTTTGCGAATATTTTGCGATTTCAAGCTGAGTAC
TAG
>c60582_g1; len=69  start:290  end:224; minus strand
XXCGTTGTTGCCATGGTTACCAGGTTGTGTAATGAGGGCGTACTTCTGCAAGATGTGTCG
TGGAGGTAG
>c128259_g1; len=99  start:226  end:129; minus strand
ATGAAGGTCCTGGGTGTTTACACCCAATTTCTTAACTTXGACTACTTTGTGGAAGTACCA
CTTACTCCTATAGGTCTGACTGTCTTCAAACAGGTCTAA
>c10780_g1; len=135  start:412  end:280; minus strand
XCGAAAGGACGAAGGGCCCTACTCAGCTTGCGAGTGATGATGAACAATCATTTAGTGTGC
CATGGTAGCATAGGCAGTAXGATGAACTACAACATCTACAACAATGGCTACTTTGGCAGT
GAGATGATTATATAG
>c41376_g1; len=114  start:113  end:1; minus strand
ATGGGCCTACCCAAGTTCCTGTTGCTTCAGCTACTGCTGAAAAATCCACAAACATTGCCA
TGTGAACCAAAAACCTTCTCAACGCAGGAGCTTGGCCCCCAGACCCTACCCCXX
>c79272_g1; len=156  start:1491  end:1335; minus strand
ATGGCGGTGGGAATCGGAGAGGAGGAGTTCCTGGGTGTCGCTTTGGGGTTCTTTGTCTTC
CTCTTCCTCTTCTTTATCTTCCTTTTCGTCTGTCTCTTTCTCATCTTCTTCTTTCTCTTC
CTCTTCCTCCTCTCCCCCAAGXACTACCAAACCTAA
>c15776_g1; len=63  start:253  end:193; minus strand
XXGTCGTTTTATCTGGTCTTTGTCGCCGCCACGACCGATGATGCCTTTCGCGTCTGGTTC
TAG
>c95619_g1; len=126  start:208  end:83; minus strand
XXCCGGGAGCTGCTGGACGTGTCCATAAAGGGCTGGAGAGCTTTGGGCTACATACCTTTA
AGATTATCGGAGGAGACTTCCTGCAAGTACACTGCGCCCCCGCCAGACGTTACGCGAGAC
GACTAA
>c45165_g1; len=225  start:256  end:32; minus strand
XCATCTCCCCCGCCCGCCAATGTGTCCTACCTGCCCCTGCATCGTTATGAATCACCGCCA
CAAAGGAGAGATTTCCAGGAAGGCGTTGCAACGGCCGCCGATTCAACTGCCAAAGGGCAA
CGCAGCGCCCAGAACGAGGGGGAAGAGCGCCTTTCCCGCCACGAGGTCCTGCGGCGTCCC
GGCCAGGCGTTGCGCAATCCGCCACGAGAGXACAATCTCTTTTAA
>c62760_g1; len=186  start:230  end:44; minus strand
XCTATCTTCACGGGCCAAGGGCGGGGCATGGGTAGTGTAGCTCGCAAGACGCGCCAGAAG
AACCTGAACTTGCGCCTCCTTCAGCTCGTCCTTGGGGAGTTGTCGGAGTCCATCAAGCTC
GAGGTCAACCCGGTAACCTTCCCCGCGACGGAGGCGAGGCCGGAGGAAGAGGCCGCCGAG
CGATAG
>c70044_g1; len=1386  start:1543  end:158; minus strand
ATGGTAAATCTGACCGTGAAGCACCTGGCTGTGGCGGCGGCTGCCTTGGCCCTGGCCCTC
GCCCTGGTTGCGCCCGCGTCCGCTGAGAGGACCTCGGAGTGCGACTTCCAGCGGTCCGTC
CACAACCCCGGCATGGTCGACATTCGCTGCAACTGCATGCAGAAGCTAGGACAGATGAAC
CTGTCGATCGCCCAGCTGACCATCGACCAGCGCGACTGCTCCGAGAATGGCCTGGAGCTG
GACTGGCCGGTTATCGAGACCCGCGTGGCACCGACCATCATCGTCCTCGAGGGCGCGCAC
GTCTTCTTCGCCAGGCACAGCTCCGACCACCAGTGGAACTCCAGCATCGTCAGTCTGGAA
TTCCGCGAGTGCTCCTTCGGGACGCTTCCTTCTTACGCCTTCACCGGACTGAAGCTCCTG
GAGACGATACGCATATCCCAGAGCTCCATCGATGTCATCGAGACTGGCACCTACAGCAAC
CTCAATGAGCTGCGTTTGATTGAGATTGCAAACAGCTCCGTCAAGGAAATACAGAAGAGG
GCATTCACAGATCTGCCGGCGCTCAAGGACTTGGCTTTCGTGTATACAACCTTTGGAGAA
ATCAGCAGTGAAGCTGTAGTCCTCCCGCGCCGCTTCAGCGGAGAAGTGACTAGATGCAAC
AACTTCGGCAGATCTGTATCACACAACGAGGACATCCTCCATGAAATCATAGGTCGCCAG
CTGCCATCCACAGGCAACCTGACCCTCCCCGAGTATGGCACGCGGTTTTTCCTCTTCAAG
AACAACATCGAAATAATTCGGACGCTTGCTATCAACACCGAGGCCCTCGGCTTCCTCATC
GTCGGGGGAAACCACTTCGACACCATCGAGAATAAAGCTTTCACTATGGAGCTCTACAAC
GAATGCGAGATCAGTGCGGCCCTTTTCGTCGGCAACGTTTTCGAAAACCTGAAAACAGAG
GCTTTGGTCGGGCTCCGAGGTCGCGACGGCGCCGCCTACCAGACCTTCATTGCTCTGGCC
AACAACACTTTCCATCGCGTGGAGGAGAGAGGCTTCATGCTCTCAAGGAACCTCGTCATC
TTCACCGTGGAAGAAAATCGATTTCAATGCGCCTGCGGCGGCTTCGACTGGATCAGCAGC
GCGGAGTCCCAATACCAGCGGGACCTGGAAAAGGAGCTGGCCCTGAAGGGAACCTGCCTG
GATGGCACAAACCTGATTTCCTTCACGTCGCTGTGCACAGACGACGGAGGTGAATCCACG
ACTGCCCAGCCCGCGAACCCTACTCTACCCCCCCAGGATCCGTCCGGCAGCGATGCACCT
GCCTCATCCATGTTCGCCATTGCCTCCAGCATCTTGTCTATTTCTATCTGCATGCTCTTT
GCGTAA
>c70037_g1; len=336  start:1  end:336
XCCAGCAGGGAACAGGATGCGCCCCCCAATCAGCTGGACAGAGATTTTCCTTCTGTCTTT
GGCAACAGTGCTTTGGATCGACTGCAAAGGCTAAGCTACGATGAAGTGGTCACGTGCAAA
CTTCAAAATGAGGAGAGAAATGACACGATCTTTGACTTGAAGATGGACATTTCTCAGCTA
AACCTTAGACTCAAGACGATGAGATGGCGTCTCGTTCTATTCAAGAGCGAGGCTAATAAA
TACGCGAGTCTTCTTGAAATGAAAGGAAAATTACTAGTTCAGATTGCGACGTTGCAGAAA
GCCAACAGAGATGCGAAGAAAGGCAACATCTAGTAG
>c68775_g1; len=237  start:234  end:1; minus strand
ATGTGGCACTCGGAGGCCGGGCGGGCGCTGGGCAXCGAGGTAGCCGTAGCCGTCGTCGTC
CTGGGCGCCCCTCTGGCTCGGAGGCGCCGGCCGCTGGAGGAGGCTCCCGAGGGCGTCCAG
CACGAAGTCGTCGACGCGCAGACGGCTCCTGAAGGTGGCCGCGTTGACGAGGGCGAGGCC
GAGGGCGCCGAGGGCCAGCAGCACGAGGGGGACGCTGACCAGGAGAGCCACCAGTXX
>c94702_g1; len=318  start:438  end:756
ATGGCACTCCAGGCGCCCCAGCATCCTGCCGTGGCACCCCAGGTACCTCAGCGTCCTGCG
AGGGCACGGGGAATGCCTGCCTATGCCCCTGCCCCCTGCCAGAGAGCTGCCCAGGGCGGC
GATCCTCCCGCGGTGCCGGAAGCTATGCCAGGACCGGGTCGCGCCACAGGGACATACCCG
CCTCTCGACACCGGCCAGTCGGGCAGGGACGCCCTGCTGGGCACGGGCGAGCTCCCGAGT
GTTCCAGCAGGTGTTGTGCGAACAGCAGCCCACGTGTGCAACGTGACGGTTTACAGGAGA
CTAGACAAGGAATCTTGA
>c67322_g1; len=1092  start:1  end:1088
XXGGTCGAGGTTGGTCCGAACAAGAAGGTGGTGATGGGTCTGGCCGAGCTCAGCAACACG
TACGAGCGGTCTCAGGTGGTGGACTTCACGGAGCACCTGGTGGAGGCGAGCTCCTTCTAC
CTGTTCCCGGCGAAGAAGCTGGAGAAGCCGGTCTTCGTGGTGTTCCTCGTCTTCACGCCC
TTGGTATGGCTGAGTCTGGCCGGCTTGCTGCTCGTCATGGGCGCCTCCCTCTACGCCTCG
CACCGCCTCAGCGAAGGACACGGGCCGCCCACGCCGTCGCTGCTCACCTGCACCGCCCAC
GCCTACAGGAGCATTGTCTATCAGAGTAGCCTGAACCCACAAGGCAGCGCACCCCGCCTG
GTCTACATCTCAGGCCTGGCACTCGCCCTCATCCTCTACGCGGTGTATAATGGCAACCTG
ACGGCCTTCCTGTCCACGCCTCGCCTGCAGAAGTACCCAGGCACTTCTGAGGAAATGCTT
GAACAGGATTTCTCGCCTGTGCTTGTCAAAGGATACGTCCAGTACGACTTTTTCCAGTAC
TCGCCGCTCCGGACGTACCAGGAGCTCTTCAGGAGGGCAGTGGACCGCGGGAACATCTAC
CCCTTCGGTCGCGTGACTCCGGAGGCCATCCTGAGGAGGTTCCGGACGGGCAAGGAGGCC
GTTGTGATGTCCTCTCCCGGGATCCCATACTTCCAAAACCAAGGCGCAAAACCCAACGAA
CTGTGTCCCTTCTTCATCGAATCGAATCCCGTAAAGTCGGGATTCAGTCACTTCATTCTC
CAGAAGGATTCGTTCTTCCGCGAAATCTTCAACAGAAAGCTGATGTGGCTGCGGGACACG
GGCATCCTGAAGAAGGCGTCGCAGGACTACAACGCCATCCGCTGCGCCTCCAAGATGCGG
GTGGACGGGTCCTCGCGCCCTCTCGCCCTCGAGGACCTGCAGGGCGCCTTCCTCATCCTG
CTGGCGGGCGTCGCGCTGGCCGCCCTCTCCTTCGCCCTCGAGCTXCGCCGCCGCCAGGGT
CAAGCTCCTCTGAAGGGACTGGGTGGAGGAGGACAGGGTGGAGGGGGACCGGCTGGAGGA
GGACTAGGGGXX
>c131652_g1; len=153  start:215  end:63; minus strand
ATGCACTACGAACAGTTGGTGTATTTTCCATTTTTCTTCAACACGGAGCCAAGTCTCTGC
TGTGGACCATCGTTGCAGTTGTGCTCGCAGGAAGACCGCAGCTGCTTCCCATTCCTCCTC
CATTTGCTTAACTTGTGCGAATTGAAGAGGTAA
>c115948_g1; len=57  start:1  end:57
ATAGTGTCCTCCCTAGAGCTGGTGTTCTTCCAGTCATGGAAGAGCACCAGTCTATAG
>c86832_g1; len=156  start:154  end:1; minus strand
ATGCCACAGGTGCGCTCGGCGGAGGAGGCACCCGAGGTACCCGAGCGCCACAGCGGGTAC
TGGCGCCATGCTGGGTACTTGGTCAAGGCGAACGGGCAGCGGGGCGAGCGGGGGCGAGAG
GGCGAGCGGTGCCAGTTTCTCCTCAACTTTTCCCXX
>c49783_g1; len=147  start:26  end:172
ATGAATGAGAAAAGCAAGGAGGCGAGGAGGGAGATGCAGGGAATGGAGGAGGAGCAGAAG
AATGAXATGATGAATAGGAGAAACACGGATATGAGAAGGGTGAAGCAGGAGGTGGATAAT
ACGTATGAGGAGGTGCGGGGAATATGA
>c67379_g1; len=270  start:366  end:100; minus strand
ATGCGTGTGTCCTCGCCTTCGCTCGTGTCGCCGGGAGGATGCGTCTTCTCGGXGGCGTGC
TTGTGGCGCCTCTTGTGCCTGGACGGCAGTTTGGGCGTCCCTCCAGAGGCGGACGGCCTG
GCCCGCGCCCGTCGCCTCGTGTXCGGCGTCCAGCCCCTGCCACCGGTGCCCAGCGCTCGC
CGCATGCGTCGCGCGGCCTCCCCCCTTGCCCGGCGCCGTCCCCGTGTGCCCAGCGAGTCC
TCCGTGCXGGCCGAGTCCTCTCTGCTCTGA
>c47760_g2; len=270  start:1  end:271
GGAGTAGGAGGTGGTGCTGGAAAAGGAGGAGGAGGACTAAAGGAGGAGAAGGTGGTGGAA
ATGGAGGAGGAGGAGGAGGAXATGTCGTCGACCGTGTGCACGATGTCGTCCAACAACCTC
TCTCGGTACGACCCGACACACCACGACGACGATGAGGACGACGGCCCTGACCTTGTGAAG
CAGCAAACGAAACCGCCCAACTCCTTGAAGGAGAGAAATGCCCTGAGATTATACCCTCCA
GAAGAAGGCCTGTTTATTCCCACGGCAAAG
>c106188_g1; len=150  start:1  end:148
XXCCTTCCCATTCACTTCCAATTCAGGTCTTTGCATCAAACGCGCAAGGCAAATATTAAT
CACCATGTTTTCAACTTGCACAAGTGGAATGAGCACACGGCGAGTTATCGACTGAGTCAC
TACTACACTGGCAGAAATGTTGGGGTGTAG
>c76089_g1; len=948  start:1  end:950
XCGCGCCTTCAGACGTTCTTGTCCAGTCAGCTGGTTACTCTCCTGTCATCGGAAACTCTC
AAGACGCTGGGCAATGAGTATCACGAGGCGTTTGGCATGGATGGTTCCTTCGTCGCCGTC
CTGGGTTCGACTCTGGTATCCTCCTGGTCCTTCCCCGCCCCGTTGGTCGACCTTTATCAC
TCCTGGTTCCTGTCCCCAGCGCCCCCGCCGCCGCCGCAAGGAGAGGACACAACCCCAGGT
CCTCCCACTCCCGCAGAGACAACAACTCCCTCAGAATTTCCCTTGAAGTCGACGCCTCCT
TCAGCTCCCGACGAGAGCGGTGGCGGAGGGCGGGCAAAGGAXGAGGCTGAGGCTCAGGAC
GAAGGAGCTTGCGTAGCGGATCTGAGGGGGAGGATCCTGCAGCAGGCGGAGCGGACGATG
GCTGTGATTGACGAGTTCAAGGACGAGTTTACCAGAGCCAAGTACGACATGACCTGGGAC
AAAGCCAACGCCCACTTCGACGACGTGGCCAACGACCCGACCTACCTCGTGGCGTGCAGC
GAAGAGCAAGTCTGCCGGAAGGTGCTCCCCTCGCTGCCCTCCGCGCCCCCCCTGCCCCCC
ACCGACGACGAGGGGAACAAGGCGATCCTGACGGAGCTCTCGGGATACTGTCGCCAATAC
TGCGAGGCCCTGAACCAAATCTTCCTGGACGAGTCGCTCTTCGAGGAAGCGTTCAAGGAG
CACCTCGACACGGCCCAGCGGAACATGGAGTCCTTGGCCAACCTGCTGGTGAGGGGCGTT
GACCTGTGCGACGGCTCTCCGGACAACGAGTTGGTGAAGGGCATGGTGGACATGATCTAC
AGGATGGAAAACGAAGACATGAGGAAGAGACGAGGCTTCGGCACCATCCGCCAGTGCCTC
CTCGGGCTTCAGTACATCATAGACGTTTTCTCCGCTGCGACGTACTAG
>c73752_g1; len=342  start:455  end:115; minus strand
ATGCACCATTTGCACACCGTTCCCTGCTGCACAATCTGCACAACCCAGCACTATATGCAC
AATATTCCCAGCTGCACTAGATGCACAATCCTAAACTGCCTGTACATTCCCAACAGCACC
ATCTGCTTGACCCAGCACTATTTGCACATTATTTCCCACTGCACCATXCTGCAGAATCCT
TTACTGTTTGCACATTATTCCAAATTGCACCATCTGCACACCACTCCCAACTACACCACC
TGCACAACCTTCCCATTTTACCATCTGCACAACTCTGCTGGTTGCACAACTTGCTTCTTG
TCCCACCTGCACCGCACCATCTGCAACTCGTACCCTCTATAA
>c100183_g1; len=372  start:1  end:370
GACGTTGGCCTTAGTTTTATTACTATTAGCAATCCGGGGATTATTGACAAAGCCAGCGGG
GATGCGGGTCTTATTGAGAGTACAAACAGCAAATTATTAATTGGTGGTAGATTAAGCAAC
GGCTACAACGATAGTGACGTAGCTAACAGAGACCTGGAAACAGGTAACAGTACTAGCAGT
CTCGGATTTTCTGAGCGTTCGTCCAGCGCGGATAAGCTAGGCAAGGGCGTCCTCGGTGGT
ACGGGTCGCAGTGGAGGCGGTAGTAAGTCCTGTTCAAGTAACTTTGGCGAAAGTAGCCCA
AATGACAACGGTACAAGTTACTCCTCGTCTTGCAGCCCGGCAGACGCGGAGACTATAAGC
GTGGTGGCTGXX
>c14545_g1; len=111  start:262  end:152; minus strand
XTGTTCGCCGAGTACTGCGACACCTCCAAACCCTCAAAAGCCATAGTGGGAACATTCACA
CGTCCACTCGTAGTTGTCAGTCCAATGAAGTTTGACAACCAGATACATTAA
>c59824_g1; len=336  start:332  end:1; minus strand
XXTGGTGGTGGTGGTGGTGGCGGAGGGCCGTCAGCGGACCTCCTGTACCAGGACACAGGC
TGCGGCCTTCCTTCTTTCCAGGACTCGGGCTGTGGCCTGCCAGCCTTCCCGGAGGCTGGT
TGTGGCCTGCCCGCCCACAGCATGGCCGCCCACGAGAACCACCACCTTGACCCACCCACC
CATGATCTTCCACACGACCTGGACTACAGCAGCGACCTGGACTCCAGCTCCTCCTCGCAC
CACAACCCCTTCACCCCCGAGCCCGAGGCCCCCCTCACCTTCCCTCCCGGCCCCGACTAC
GGCCTGGGCAACAACATCAACAACAACAACAAAAXX
>c50166_g1; len=243  start:1  end:240
XXTCTCTCTCTCTTCCTCCATCTCTCCCTCTCCTCCTTCXCCTCCCGCGGCAGCACCGAA
GCCCTCGTGGCAGCGGCGCGGGCGAACGGCAGCGCCCTGGCCGGCTTTXCCCAGTCGGGT
GAGGAAAGGCCCGCCCGGCGTCGTCCCCTAGAAGGACTGCGGCGCGGCGACCTGCATCCC
AAACGCCGCGCCGCCGCCTCTCCCAGTGGTCAGCTGAGGGAGGGCGCTGGAAGTCCGCTC
TAG
>c100141_g1; len=150  start:148  end:1; minus strand
ATGAGCCTACGTTCCTCTTGGCACGGCGACAAGCCATCTTTCCCGCCAGCTGATGAGTAC
ACAACCTTTGAACCGGCTTTGATCGCCAACAAXCTAAGGCAGCAAATGGTTGTTCTCTTG
CTGGTCATTGGGTATACAGCAGTTAGTCCX
>c58241_g1; len=156  start:1  end:154
XXGGGCGTGAAGGATGGATCTGCTGATATAGATTCTTCTGCAAGGAAGGCTCTTCTTCCC
AAGTCAAGAGTTGCAGAGGCTGAAAAGGAGGAACCTACCTTCTACTGGAGCAAAACCGTT
ATGGCTCTGGATTTAATTGATTGTAAAACCTTGTAA
>c55828_g1; len=267  start:775  end:512; minus strand
XXCAAGAAGGAGGACAAGGCAAAGGATGGGCGTGACCAGAGAAAGTCTCGTGAGCGCCCC
CGCGGCCCACAGTCGTCCCTCACGCGTCAGCCCGCCCGCATTTCACGCCCGCGTTGTCGC
CGCCGCGTCCACGTGCCCGCCCGCGACATGCCGTTCCGCTTCGGGCCGGAGGGGGAGAAC
CACAGGGAGAACCACAGGGAGAACCACAGGGAGAACCACAGGGGAGACCTGGAGGXGGGC
GCCGAGGXGGGTCGCGGAGCCTAGTGG
>c72141_g1; len=219  start:1  end:214
XGTGGTGGTGGTAGTGGTGGTGAAGATGGAGCAGAAGTGGTGGCGGACACTGGCGGAGTG
GGCTGCCAGCAXTTCACCGTGGTGGCGGAGACGACCCGAGCTCTGGTGGTGTTTTTTAAT
GTTGGAAATGGTGGTGGTGGTGGTGGTGGTXTGGTGGTGGTGGTTGACGTGTTTGGTTGT
TTGGAAAGCTGTGATTGCTATGGCATXGAGGATTTAAGX
>c63224_g1; len=249  start:1  end:249
XCGGCGGCGGCGGCGGCGGCGGGGGACGAGGAGGGCGCAGCTGAAGCGGCGGAGGCCAAC
TTXATGGAGGAGCGCCGTGTGCTGCGCTACAAGGAGGCCACGAGCTGTTCCCAGGGGCCG
CCGCCCCCGGACAAGTTGCTTCTGCTCTCGCTACTGCCGCTGCTGCAAGGGCTCTTGCCG
TCCTGCCCGCCCACGGTACTCATGGCACTCGTGGGCGTCGCCATGCAGCAGGCTGTACCC
GCCTGCTGG
>c132267_g1; len=516  start:518  end:1; minus strand
XXCATGCCGCCCTACGGAGAGGATTTCCGTCGTTTCTTCAAGGCTTCGGATTCCATTATC
TTCAATAAGGCAGCGGATCTCATGGTGATCGGACCGTCTGTGATGGAGGGACTGGCCGGC
GCCACGCAGAGGAAACAAGCCCATCTGAGCGGGGTCCGCCACATGCAGCACAGCATAGCG
GAGAGCTTCACGGACGCCAACGGGGAGACGAGGCTGTACGTGGGCGAGAAGCGTGTTCCC
GGCGCCCTCTGGCTGGCCCGTGCCTACGACGCCCCTTATAAACACGTGTTGGATCGCAAC
ATCATGGCTATAATTGAGGCCGGTCTTTACGAGAAGTGGGCCGAAATCATGCTCGACGAC
GCCCGCCAGGAGAGCAAGGAGAGACAGCAGCGTGAACAACAGCAGAATCAGGGGGAAGAA
ACAGCTGTAGCGGAGACCAACAGCAGCGAGAAACCCCTCATCTCGTCCACCTCCAGGGCC
CTCTCATACTCCTCCTCCTCGGCCTCATTTTCAGCG
>c27685_g1; len=63  start:241  end:179; minus strand
AATGATGATGGTGATAATGATGGTAATGACGATGGTGATGATAATGGTAATAAAAAATAA
TAG
>c73188_g1; len=225  start:224  end:1; minus strand
ATGTATCATGTGCCTCGGATACGTAACACATTGACAGGTGTTTTGGATGTGCCGGCGAAT
ACGAAGATTTCGGAATTGGTACAGGTGTTTGGGGXGGTGTCGTGGCAGGTGTGGAGTGCG
GAGGGTTGGGGGGAAGGGGGTAGGAGGAGGAAGGAGGAAAGGGAGGAGGAAGAGGAGGAA
AGGGAAGATGATGTGGATGGAATCAAAGAGGAAGAACAGGTGGAA
>c87885_g1; len=213  start:1  end:208
XXGGAGGAGGAGAAGGAAGAGGAXGAGGAACGGGGAAGGGAGGAGGAGAAGGAAGAGGAG
AAAGAAAATGAGAAGGAGAAGAGAAXGGAGATGGAAGAGGAGGATAAAAAGAGGAAGAAG
ATAAAGGAAXTGGAAAAGAAGAAGATTAAGAAGAACGGCAAGGXGGGATATGGCGAGGXG
GAGGAGAAGAAGGGAATGGGGCAGGAGGCGTAA
>c45199_g1; len=57  start:180  end:233
ATGATGATGATCATXAAGGAGGAGAATGAGGTGAAGGAAGGAGATCAGGGAGTGGXX
>c128470_g1; len=840  start:1164  end:324; minus strand
CTCTTCTTGAAATTCTTGGCAGATGGTCAGGTXAAGGGAAAGGTTTTCCAGCGAGTGAGA
TCGACGGCGGAGAAGCCCATTCACTCCATTCCGCTTCTCATCTGGATCGCCTGTGGTTTT
CAGATTGTGCAGXTAATTCATGCACTGCATGCGAAAACCGCGGTGAATAAGGTGXTCACA
AGGGGTCTAAAGGCACGACCCATCACGAAGGAGGXGCCGGAGGCTGGACCCACGCGCAAT
GTGACGCTGGATGAGATGTCCGGCAGGCAGGCTTCTGGCATCCTTCTGGGACCGCAGTTT
CCCGGTGTTGTCTTCGACTTCGATTTCGTTTGGGTCATTGAGCGAAGAGATCGTGGTGTG
GAAGCCGTGGCTCTGGCTCTTAACGAACACCAGCACAGAGCCACCGTCACAAACACGAAA
ACTACCATATTCAAAACCGATGTCAAAAACACTGCCACAACAACATCGTTGTGCTATAGC
ATTCAGTGGAAGATCCTGCTTTTGCGTCAGTTATACTTGAAGTTGGTGGTTGTGTTTGAC
TGTTCCCTGATCTTTGGAAGCTTGGGAAGGTGGGGAGTGACTCGCTGTTTGCAACAAGGC
GTTATGGGCAACGATCCCACCAACTTCCCCCCGGCCAAATTTGTCACCXATCTGAATTCG
GTTCAGCCTGTGCTCTCGCCTCTGCCCGCTTCCGAATACTGGAAAACCGGTGTTCACGAG
ATGCTCTGCTTCGGTAGTCTAGACTGGTGGCTGTTGTCCCAGGGGAAAGGAGAGTCAGGA
AAGGTGGGAATTGATATTGCGGACCAAACCTACCTXCAGGTTCTATCGGATCATGACTAA
>c91574_g1; len=156  start:52  end:205
ATGGTGGAGAAAAAAGAAATATTTGAAACAAATCCACGCCTTCACCAAACCTCGGTCACC
GAGGCAGGCGTCATCGCAAAGATCACTACTGAGGAGGCATCGAAGTCCCCCCGACGGGGC
GCCTACATXACCGATGAGGAGGACGAGGGCGACGXX
>c119304_g1; len=99  start:142  end:239
ATGCTCTTCAAAAAGGCCGATCTGAAGAGCGCCATAAAGGGACGCGGACCTTCCAAGCCC
AGCGCGAGAGCGGAAGGTGTGAAAGGTCACAACTTCGXX
>c132314_g1; len=96  start:1  end:96
GTAAGCGTGTTTCAGGATCACAAAGTTTCAGCATTCCTGAAGGTTCACTCCATTATCAGG
ATACTGAAGGAGAAGGAAAGGATAGAAGCAAGATAA
>c40456_g2; len=57  start:162  end:218
ATGATAGAGATGGGACTTGAAAATGATGATGATGTTTGGAGCGAAGTCCCGGAGACA
>c77220_g2; len=240  start:645  end:405; minus strand
ACGAGTTTGGCCGATGGTGTCACAGATTTCAGCTCTCGCGATGGGATTCAATGGGAACTT
GTGATGAACAGGTTGTGTTTTATCGCCTCATATGTGACTGTGGACGATTTGGCCGATGGT
GTCACAGATTTCAGCTCTCGCGATGGGATTCAATGGGAACTTGTGATGAACAGGTTGTGT
TTTATCGCCTCATATGTGACTGTGGCCTGGGCCTCGTCTCATGGAGTGAGACGTAGTTAA
>c68762_g1; len=354  start:352  end:1; minus strand
XTCGGTGGAGGTAGCGGAGGAGGCGGAGGCTTCGGTGGAGGTAGCGGAGGAGGCGGAGGC
TTCGGTGGAGGTAGCGGAGGAGGCGGAGGCTTCGGTGGAGGTAGCGGAGGAGGCGGAGGC
TACGACGGCGGAGCAGGCGGAGGCATCGGAGGCGGTGGATGCTCCGGCGGCGATGCGGAG
GCTCAGGAGGCTATGACGGAGGATCGGTCGGAGGAGGTGGATGCGGCGGAGGTGGGTGTG
GAGGATCGTCTGGTGGGTATTCTGGTGGATCGTCAGGAGGAXATAGGGGGCGGATTCGGA
GGCGGCGGATCTTCTGGTGGAATCGGAGGGGGATTTGGAGGAGGAGGATCATCX
>c9021_g1; len=72  start:348  end:419
ATGGCGTCACAAGGTCAAAACGTGATTCGTAGCGAGTTCATAGATCTGCAGGAAGCGGAC
CGCGAGAAGTGA
>c103844_g1; len=114  start:225  end:113; minus strand
XTCTCCTCCTTCGTCACTCAGACCTTCTCCTCCAACTTCTCTTCCTTCGTCACTCAGACC
TCCTCCTCCATCATCTCCTTCGATACACAGACTTCCTTCTCCTTCGTCACTTAG
>c39101_g1; len=336  start:335  end:1; minus strand
XCCGAAGGGGTGTTCTCCTCGCATCCTCTGGTCGCTGGACTCGCCATACCGAAGGTGGTG
AGAGTGGAGAGGAGGCGGCTGGGTGTCGGCGCGTTGGAGGCCCCCGTCGACGACCCTCCA
CTTCGACGGCGGGACTTGACGGGTCTTCATGTGAGGTGCACGACTGTGGAGGACGAGCCG
CTGGTCGTCCTGAAGCACCATCTCGACGGAACGGTTCGTGTGAAGGGTCTTTTTGGAAAG
GTTTTCGATGCCCTCAGAGAGATTACGAATTTCACGTCCAGTGCCGGCGAGTGCGAGATG
GCCAGTGGGGGXGTCGAGGTCGGCGGCGAGTGGCGC
>c69815_g2; len=531  start:530  end:1; minus strand
ATGGATTCCCGCAGCCAGTCCACGGGACCCACTACCCCCACACACGTCCGCCCACGTTTC
GACCCCTCCACGACGCCCATGGGGGCCCCAGGTGGGACCATGGGCGGTCTGCACGCCCAG
GGTAGGGTAGGCGGTCTCCAGCCGCAAGGAGGAGTCGTTGGGCCTACGGTCAGCGTGGCG
GGAGGTCCCTTCGCGGGCGGCTACGGACGCTGGGTGGCGGGGGACCGTGGCGGCGGCCAG
GCGGGCACGGCCTTCATGCGCCGGACCCGCATGGGCATCGGGTCCACCTTGATTGGGCCC
CTGAACCGGCAGCCCGAACCGCCGTCCAACGAGCCGGATCACGCCGAGGCCTTCGTGGAG
GAGTCCGGCATCAAGCTGTTCGAGTCCCGACCCAAGGCCGAGGACGACCATGACCACGAC
GACGAGGACGACGACGAGGGTGACGACAGCGAGGAGGACCCTCTTTACGAGCTGGATGTG
ATGGACGACACCATCGTGGAGGAGGGCGAGGACGAGGAGGAGGAGGACGAX
>c130311_g1; len=81  start:79  end:1; minus strand
ATGTTCCACCTCATCTTTTCTTACAACATTCTCTTCTACACCTACATGTTCCTCTGCTCC
TGGGACATCTGTCTCTGTCXX
>c43713_g1; len=543  start:544  end:1; minus strand
ATGACACGGAAATATGGCAAGGACGACCAGACCAGTAAAGGCGCCCGAGACGAGGACAAA
ACCGAAACGGAAAAGCTTCGAAAGCAGAACAAGTGCTTCATGACTGCCCXGACCCTAGGT
GAGCGTCTCGAAGAGGAGTCGGGTGCTTCGAAAACCGCGCGTGAGACTGCCGAGTTCGAA
CGGAAGCGAAATGAAGAACAGACCGACCCAGACTTCGGCTTCGCGGACAGCCAGTGGATA
AGCCGGAAGCAGATTCTCCTGGTGGCAGTGCTGGCCATCTCCACGCCCAGGGGGGTTGCC
GCCGCCAGCCTCGGGGGATCCAAGCTGCCCATGTCGAGCGCCTACGGGGTGTCGGGGGCG
CCGGGCAAGCTGCCCTGCGTGGTGATCCAGCGCCAGCTGAGGGACACGCCCGTCCTCGTG
CTCTGGTACAAGGACGGCGCGCGGCTGCCCTTCTTCACACTGGACCTCCGAGAAAGCGGC
GACAAGAAGGAGTTCGTTGACCACGACGTCCGGGGTCGAGTCAGGTCAGATATCAGCGGC
CXX
>c18235_g1; len=90  start:199  end:288
ATGGGTGCGAGAATACATCAAATACAGTTGAAATACAGCGAGGAAAGTCATCGACAGCGT
CTGGGCGAGATGACGGACGAAGGGGAATAA
>c19853_g1; len=321  start:183  end:503
ATGTGCGCACCAGGAGGCACCAAGATCCAACGGGTTTATATGTTTGTCAAGGAGGTGTTC
AAGTATTTACCGGTAAACAGTGGAGGTTTCTTGGACTTTTACTCGAATACTAAGAXCAAG
AGGTACAGCCCTAACATGTGCGTAACAACGGCCTTTAAAAAACTGGTCGTATATCTGCAC
TATATTGACAGTATAAGTCCATCCATTCACATTGCAGTGGGTTTCGAGGCCCAACCCAAC
GTAGTTCATAACACTAGCGTGTACAATAGCTTTGTTATTACTGAGTTGTGGTTGAAGTTC
ATAGAAGACAAGTTTCTTTGA
>c108713_g1; len=228  start:1  end:227
XTGCCCTGTGAACTGGGATTCTACTATACTTTGAGAAAGACAACAAATGATAAGAACCTT
CTTCAGACAGAGGAAGTAAACACTGCCATCTCCATGACCTCACAGAAGCTTAACATTCCG
CTXAACGAATGTATGGGCGCCGTTTGCACTGTCATGTTTTCGCCATATATCCATAACCTG
TTGCCCTTGACGAACACCAGAGAGTCTACAGGGCCGGGTACCATATGA
>c102142_g1; len=495  start:494  end:1; minus strand
CTCAAAGCGCACTTGGCCGTGATACAAATTCACAGATCCTCCTCATTCTCCTTCGAAACT
GCTTGGGAATTTCGCGAGGAATTCTATCGCCTTGGTCGCTTGCGCCGTTTGTTTTCGTTG
TTCTCCCTGCTCTTTGGGCATCAAACATTCATTGTTCGTGTGCCTCCTCCGTCGTCACTC
GGCGAGTTCTCCTTCCACCAGGATCACGAGCTTCCTCGTAATTCATTGGTTGAAAACGCC
GACCGCCGCAACCGCAAGCAATCTACCTACGGCATCCACCAGCACAACGTGCCCAGCGCC
AGCACCATCACCAGCCCTCGCAACTCCGCTACCACCACCACCACCACTACCTCCGCCACC
ATCACAAACACTTCCACCACCACCAGCACCACCACCATTATCACGATTGCCAACACCAGC
ACAATCACCACAACCAGCACCATTACCACCACTGACACCACCAATACCCCCACCTCCACC
ACCAGCACCATTAXX
>c87662_g1; len=279  start:1  end:280
XGGCTTTGTCTGGGCGAGTTACCACATGTCTCCATGGCACGCTTTGTGCCAATGGCAAGC
AATTTGCACGTAGATATTAGAATGTCGGCTGCGACCAAGGAAGGCGATAAGGGATGCCTA
CGAAAGGAGAAAGTTGCAAATCTCTTCAACGAAAGTGCCCGAGACGAATGCGTGGCGCGC
ATCGGTTTGGGCCACAAGATGGTCTTTGTCCAAATATACTTGGTGGACCGGACACTAATT
AGAAATTGTCGTCAGATTGCGTCGGCGGGTCACAGGTAA
>c133836_g1; len=102  start:215  end:115; minus strand
XCTAAGGTTAAGTTTTACGGGAGGTTTATGAAGCACACAGGCAACTCAAAAAAGAGGTTG
GATAGTCTGTCACTGATACTGAGGGGCAAGGTCAGTGAATGA
>c125509_g1; len=138  start:339  end:204; minus strand
XCCCTACTGCAGCAGAGCTCTCAGAAGCACGGCAGGCATATCGCACCTACTGTACCCTCT
TGGCCCCTTCTGGACAAGCAGGTTAGCAXCACCAATCTGCAAAGCCTTCAACTGCTGTTA
GCTGTTTTGGAGGACTAG
>c114005_g1; len=426  start:1  end:423
XXCGAGGTCTTCCCAACTTATCAGGTGCTCAAGTCTTTGCATCAGTCAGCTGTGGTGCGA
CCTGTGGTGCAAAACACGCCCACCGCCCACTGCTTCATCTCCGACATGATTGTGATGCCA
GACTACAATGAAACTGACATGAACGACGCTCTGATGTGCTATACCCGCCGCCCCAAGGAT
CTCGCTACAGGGGCTAGCATCCAGGCCTCCTCAATCCACGCCAGCTTCCCACTGAGGGTG
GAAGGCAATCTCGTTGACGGCATCTACGATCGACAGACGATGGACCAATGTTTTCTGACT
TCGACTCTTGAAACTAATCACTGGTTCGTGTTAGACATGAAGCAGAACGTGCGCTTCCGC
ATCATTAAGCTTACAGCGCAGCCCAAAGGCTCTCTCGTAGTCGTAGGCTATTTGGGGAAT
TTAGXX
>c86912_g1; len=159  start:201  end:359
ATGTCCCTGGAATCCAGCAACATCAACAAACTGGGTCCACCAGAGACAAAGGCCAGATGT
GGGTTCCCTAGATGCTTGATGGAGGAAGAGGATCAAGCAAATTTGATACTCAGTGGCAAC
ACCXCCTCACAGATAACTGGATTCGAGATGGGGGCATAA
>c65186_g1; len=111  start:741  end:848
ATGATGGTGATGCTXAATAATAATGATAATAACAATGATGATAACAAGATAAGTAATGAT
GATAACACTAGTAATGAAATTCATGACCATCCCTGTGGCGACGTGGCCAXX
>c123046_g1; len=195  start:1  end:197
GCTGAATCCATCTCGCCGATTGTCTTCCTCTCCGGCATCAGTGAAACGGCAGCGGCGGTG
CTGTCTAACGAGGCCAGCATGACGCACAGCCACTTCCGTTTGTTTCTTGGCTCGGGGCTG
GATGTTCCATTGACTTCGGCTAACTTTCAGCGCGACATAACCATTGCCCATGACATGAAG
GGCGATTCTTGCTAG
>c77964_g1; len=57  start:1  end:56
XACGGGAATACAGACCTCCTAGGCCCGTCTACGGCTGAGGATGACGAAGACCTCTAA
>c51508_g1; len=180  start:304  end:124; minus strand
ATGCGACTCCAAATGCGACTGCAAGAGGACTTTCAATTCATCTACCATGATXTGCAAACA
GCCTCTGTGGTCTGCGAGACTCAGCCCTCGACACTGCAGTCCTTCTCCGCTGTCAACTAT
CTTGAGGTTTTGTCCAATCTGCTTCACTTCTTGTACCTGTTTGTCTATACTTATGTCTAA
>c70692_g2; len=435  start:633  end:1065
ATGGTGCTGCAGAACCCCCGTCTCGCCTCCTCCGAGATCCTGGAGTATGATGAGGCACCT
CTTGACCTCAGCGTCTCCAACCGGACCCGCTGTCCTTCCCCGCCGAGGAGTCCCTACTTC
TACCGCGAGTCCATGAGTCCAGACTACCAGGACTACCAAGATCGGGACTACCAGGATCGG
GACTATCAGGACCGGGACTACCAGGACTACCAAGATCGGGACTACCAGGATCGGGACTAT
CAGGACCGGGACTACCAGGACTACCAAGATCGGGACTACCAGGACCGGGACTTCCAAGAC
CGGGACTATCAGGACAGGGACTACCAGGATCGTGATACCAGTAGCCCCCATGACTCCGAC
GACTCCGATAGTCAGCGGCTGCCTCACCCGAATCCTGCCAAGGCCTACAAGAAGGCTATG
ATGAGACGCTACCXX
>c57783_g1; len=540  start:539  end:1; minus strand
CTAGCGGGGGAGGTAACGGTGGATATGGAGGTGGTGGCGGAGGATGTAGGGATGGAGAGG
TTCAACAXCGTGGACGGTTCATGCGTCACACCTATAATCTCGCGAAACGTCTACGTTTAC
GACGCTCCCGACCAGCCTCAGCAGCCAAGCGGCCCCCCGCCGAGCATCCCGCCGCCCAAA
GTCGAGCACAACATTGTCTTCGCCGCCTTCCAGAGCAAGGCGAAGGACCTGACCXCCGTC
ATCGTTCCTCCGCCAAGGCAGGAGAACATCATCTACGTCCTGAACAAGAACGACGGCGGA
GGAGGCCAGCGGGTGATCGAAGTGACAGCTCCTCCTCCTTCCGATCCTGAGGTCTATTTC
GTCAACTATGCTGATGGCGAGAATCCCCAATTGCCCATTGGTGTGGATCTGCAGACTGCC
CTCCAAGCCGCTGCCAACGGCGGTGGCCAGGTTATCGGCGGGGCTGGTGGAGCAGGAAGT
GGTGGCCTGGGTGGAGGCGCAGGTGGATTCGGAGGTGGTTCAGGAGGTGGATTCGGCGGC
>c127638_g1; len=72  start:1  end:73
GGGGAGGAGGGTGAGGGAAAGGAAATGAAGTTGGAGAGGACGAGGAAGGAGGTTAAGGAG
GAAGAGGACTAA
>c79168_g1; len=624  start:1211  end:588; minus strand
XXGTCGGAGAGCCTCAATGACCTGCGCCTTGTGGTTTCACTTAGTTCAGCTCCTCTAGAA
AACACGGGCTACAATGCGTCACCTCCTCCTGCTGGACTCCTCGCAGTCAACCTCTTCCTG
TTCGCCGAGTCCTTCATCCTTCCTCCTGGCTACGCTCCTCCGGTCTTCCCTGCGCTTCCT
CTGCTGCACCTGCCGCTGCTGGGCGTCGTGGATGAAGCCGGGTTGATGCCTCTGCTGATC
TCTACGTTGACGGCGATTCACGCCGGCACCATCATAGCGCTCTTCGTCACCGGAGGCTAC
CGCAGGAGAAGGTCGACCTCGGAGGACTCCGCGGATCCCGTGTACCTCATCATGTCCGCC
GTCAGCCGTCTGGACACTCACGGCTGCATCCTCAAGTTACTGTGCCAGCTGAAGGCCAAC
TCCCCCGACGACCTTTCAACAGAAGAGGGGATCATCGTGGAACTCTTCGCCGATCACCAC
GATCTCTTCGCCAAGAACGGGGCCGGCGAGTCCTCTGCCCTCGGCGAGGGCCAGGATGTG
TGTGCGGCTCCTGGTGATCGCTGTCCGGTTGAAGGAGAAATTCTGAGGAATCTGTCGCGG
ATGGTCTGGGGAAGCAGCTTCTGA
>c123517_g1; len=171  start:1  end:168
XXGTTTATGCGGACGCCGGAGAGCTCGGCCGCTGATXTGGTCGAGAGGGACACGCAACGG
CGCTCTGATTGGCTGCCGGTTAACATGGCCGATCTCGCGCACACCTTGCAAACCTTTTTA
TCCGATTTTTATGTCTCTGCGACCTTATTCGAGGCGTTAGAACCTGCCTAA
>c43720_g1; len=414  start:505  end:93; minus strand
XCGCGGGGGCTGTCGCTGTCCATCCCGGACGTGACCAAGGTGGAGCGCAGCGCACGCGCC
CCGGACGACGACCATGTACACGTGCCGCAGCCGCAGTTCTACACTCTGGGTCGCCACACG
CGCACCGCCCAGCGCAGCCCCCTGCGGGACCCCAGCGGACACATGTACGGGTCCATGGAC
CTCTCCTACTCGCAGCGCCCCGTCAGGTACAGTCCGGTGGGCGCCTCGCAATACTACGGC
AACGTCCGTCCACGCACGCTCCACTCCGACTCGTACAGCGACGACGCCGACACCGGCTCC
TTCTCGGAACAGCTGCTGTGCGACGACCGTGGGGCCTCGCCGCCGCCGCCCGCGCCCGCA
GACAATGCCCTCGCCTACAGTGACCTCCATAGGCGTTCCGTGGCACTCTTGTAG
>c127381_g1; len=135  start:307  end:171; minus strand
ATGATTGGTGTGGGCAAGGAAGGCGGGGGTCACGGACGGGAGGCGGTTCCTCCGCCCAAG
GTTAGCGGTTCTGCGCCTACGGATCTGCGCCTCAGTGGGCCGCAGCGTGCCAGGGGCGCT
CTGCTTATGAGGTAA
>c99905_g1; len=180  start:163  end:341
ATGCAAGGCGGTAAGGCGAAAGGGAAGACCGACGAGGAAGATGCCGATGCAGAACCGGAG
GCTGAAGGGGAACCGGAACCGTACCAGAAGCAGAGGCAGAAGCAGAACCTXTACCCGGAG
GCGGAGGCAGAAGCAGAGGCCGAGGCGGAACCTTACCCGGAGGCCGAGGCCGAGGCGGAX
>c103033_g1; len=54  start:218  end:166; minus strand
XTCCTGAACATCCAAATTGGCTCTGAAGATGACATTAGCAAATTAGTAGAATAA
>c49903_g1; len=231  start:229  end:1; minus strand
ATGACAAGCACCCTGGCTGTTATTGCCATGCTGGTGGTGGCCXTCAACGGCATTGAGCAC
CCCTGCGCCGACGCCCAGCGCAACTGCCAGCATGTCATCCACTGCGACGCCGTCGGTGAC
ACCGAGCACGACCGCATCTGCGAGTATGTCTCCATCCGCGAGTGCGTCTCCTTCTGTTGG
CTCGAGTGCGTCTCCATCCATACCAGCGAGTGCGTCTCCATCCACACCAGX
>c76711_g2; len=657  start:1  end:655
XACGACATTCTGAGGGATXATATAAACTTCGCGGACGATTTCACATCACCAGTGGTAGCT
ATCCTTGATCACACCATGTTCACTTGGCTGATGCTCTCCTGCCTCTTAGGCTTCTCCCTG
GCTGAGGTTCAGGATTACCAAATATGTTACAAGGGAAACAGCGCCGCTGAAAACAGCTGC
ATGAAAGTGGATGTAGACCGCCTTGCCATGAAAATTCACTTCCACATGCCTGAATCCGAC
GACTTCGATGACGTGGAAACTCTGGAGGATTATAGTGTGGGTCTAGCAGCATCTCGAGTT
GTGTCCCAGGAAGCGTGTTACGTGAGGCGACTGGTTAAATCTTTCGAGCAACAAGTAGCC
TTCATCAAAGGCCATCAGGATGATGGCATGAGGGTTGAGTCTGACGTCAGAGTTTCCGCT
GTTTCCCTCGACAATCCTGAGGAGGAGATCGGCTCGGATCTTGCCAACTTCTGTGGCGAC
CTTCCCGTTTACAAACTGGTCACTGAAGAACAGAATGACAGTGTTCAAGACCGTCGTCAA
GTGAGCGTCACCTTCACCCGCTGCGTCCTGCTGTGTTTCATTCCCACGTGCTTCACCACC
ACGCTCACGCTCCCCACTGGCTCCACCATCACTTTTGGCTGGCTCTTCTTTGGCTAA
>c115205_g1; len=174  start:1  end:172
XXTATTGATGXGAACAATAACTCACAGAGTGACATTTACCTCAAGATGATGAGTCACAAA
ATAGCCCTTAAGGCCTCTTCCATTAAGGGCGAAGAAATGTCGCTCGAGGACACACGTACA
GAGGCTCTCGAATGCTGGGAAGACAAGGCGAGAATCTCCTTTACCGATGAATAA
>c41626_g1; len=153  start:284  end:133; minus strand
XXCGTGTTCTTCTCGCCGCAGATGGTGTTCGTCTTCTTCTCCTTCTTCTTCTTCGTCTCC
TTCTTCTTCTTCTTCTTCCTTCTTGGGTCGCAGGAGCGTCTGTGGTTCTCCGTCCTGGCC
GCTTTGGTGCTGTTTCGGATCCTAAATGGTTAA
>c80186_g3; len=135  start:853  end:719; minus strand
ATGGGTAACAAATCCCTAATACAGCATGTCAXCTACACCCTAAAGGTGGCACTCAACCAC
ACTCTCAGGGTGCCCAAAGGCAGCCTACTGAAACTTAAGTGGCAGTTTGTAAACATTCAA
GAGGTGATACTCTAA
>c127795_g1; len=60  start:58  end:1; minus strand
ATGAGGCAGAGGGCTGCCAAGGGCGAGACGACGCGAGCGCGCCGGTGGGATCCCGCACXX
>c109065_g1; len=252  start:254  end:1; minus strand
ATGGGGGCTTCTGCGGCAGATGGAGAGGCGACCGTCCATCCGTCACGGGATAAAGAAGAG
CAGCGCTCCAGGGGCAGTGACAAACGTCTGCTAATGAAGGAGTCGTACACAATCAGCAAG
AACCTCACAGTTCTGCCACCCACAGGAATAAGTCAGGCACAGTACCTCACGTCAGCTGCC
AGTGGCTTCTGCAACTGCGTTCCACAACTTACCTGGGGAAAGAAAATAGTATTAGTTTTG
CGCATGTCATCA
>c83510_g5; len=330  start:516  end:187; minus strand
AAAGTGGGTGCGGTTGTGGTTGTTGATTCTGAAGTAGACAGGGTTGTTGTGGTTGTTGAG
GCTGGTAATTCTGAAATGGCCGTTGATTCTGAATCAAATGTTGTTGATTCTAAAATGGAT
GTGGTTTTTGCGGTTGACGACTCTAAAACAGACATAGTTGTTGGTTCTGTGGAAACTAAT
GGTTTTGAAGTGGCTTTGGTTGTGGATTCTGAAGCGGATGTAACTGGTGTCACTGAGGAT
TCTGAAGCGGGTAGGGTTGGTGTGGTTGTGGATTCTGAAATAGGTTTGGCTGTTGTAGTT
CTTGGTAGTACGGAAGAGGTATTTGACTGA
>c129365_g1; len=147  start:89  end:232
ATGAACCTCACTCACATACTGCAACAACTCAATGGCGGAACCTGCGCGGAGGAATACCGC
AAGGAGTCTAGCGGXGGAACGGACACTCGCGGCGGCTTGCGTGAGGCGCGGCGTGATGCG
GACGGGATTCCGGTGGAGGGTCCTGXX
>c30701_g1; len=231  start:76  end:303
ATGGTAATGGATCGTGGXGATGACTGCACGACAGTATCACTCAGTGTGAAGTCTGTACAT
GGACTGGTGGCGTCCAGGGTTGGAGGGGGACAGTGGGAGAGTTGGGAGGAGTGGAACATG
AGTAAGAAAATGAGGAGGAAAGTGAGGTTAAAAAGGAAAGCAATGGACAAGATGGAGTCA
GGAGGAGGGGACGAAGGGAGGGAGGGAGGGGTCGAGGATGGGGCTGGGGXX
>c105467_g1; len=351  start:1  end:349
XXCCGCCCCCCGCATGCCTCGGCCGAGTGCCTGGTGGAGTACAACGGGGAAGAGAAGCCC
TGTACCGTGGAGTGCATTGTGCCCCCCGACCCCACGCAGATGCCCACTTGCTCCAACATA
AGCAAGGCACTTCTCAACCTGGAAGTTGCCATGCTGCTTGTGACAGTAGCTTTTGCAGTG
ACGCTTGTAAGCTTGGATAGAGCAGCTGCTATCAGCAACAACCACGACTGCATCCCAAGT
GGTAGCTGGTACAACCACGACTGCATCCCAAGTGGTAGCTGGTACAACCACGACTGCATC
CCAAGTGGTAGCTGGTACAACCACGACTGCATCCCAAGTGGTAGCTGGTXX
>c76099_g2; len=426  start:972  end:552; minus strand
XXGCGAGTGACCAACGCTGCCCTCCCTGCCCTGGCCCCTCCCCCCCACCCGCTGTGGCCC
CGGCACCGACCGCGAGTGACCAGCGCGGCCCTCCTAACCCAACCCGCGGCCAGCGTGCCG
GXGGGAGTGCCCAGCCGTGCCATGTGTGACGTCACCAGCCGCAGAGACTTCCCGGGGCTG
TCGGCGAGTGGGGATGCAGAGGTAGCCGAACTACGCGACACGGTTGCGTTGTTGAAGGAG
CAGGTTGACAAGATGATGCTAATCATCACAGAGCTCAAGACCGCGACCCCCCTCCCCCCC
CAGGCGCCCGCCGAGGCGGCCGXTCCCTCACCCTCGGGCAGGGATGAXCCGCAGGCCTGG
CCGGGGAATCCCCCGCAAAACCATGTGGAAGAAGTGACGTCACGCCAGCTGACCATAGTG
ACATAA
>c23301_g1; len=102  start:99  end:1; minus strand
ATGGAACAGTTCATGCAXAAGACGATCAAGTGCAATTCTGCCGAGTGCGCCGCTGGCCAA
TGCCTGTCGCAGGGCTCGTGGCATCAGGCAACCTACTGGCXX
>c122768_g1; len=102  start:245  end:145; minus strand
XXTGCCAACAGCTTGCATCAGCCCAAGATTTTCAACGATGGCAAGTTCCTTGTTGCACAC
CTGAGTGAGTTACAGAAGTCAACGATCAAAATAATCATGTAA
>c133620_g1; len=111  start:111  end:1; minus strand
ATGCTCGTGAATTGTAGTTCCTTGTTCATATTTGCTCCTCTGTGTCCGTTCGTGTCCATG
CTTTCACGTTGTCCCGTGGTCGCCTTGCAGCAAGAAGAGGAGCATCTTCCC
>c98688_g1; len=234  start:1  end:232
GGCGTCTTCGAGGXTCCGTTGACGGTCGTTGCGTTTCGCAACGAGGAGAAACCTCGGGGA
ACGACGGTGTGGGCGGTGATGGGCGGAGGATATGATATGGGCTGGAGCGATAAGGGTATG
GATGGGAGTGATATGGGCGTGGGTATGTGCGGGAGCGATTTGGGTATGGGCATGATCGGA
AATGATAAAGGCTTXAACGATTTGGGCATGGGTTTGGGCGGAAGCGATATGGGX
>c44442_g1; len=63  start:282  end:221; minus strand
XCCGCCAGCACAGGGCTCGAGGGCTCGCCACTGCCGCCCAAGAAGGGGTCGCAGAAGGAC
TAG
>c70235_g1; len=498  start:1  end:499
AGTGTCGTGGGGACTGTGTCTTCGGGAGACCAGCATTACCTGCGTCTTCTCGGGAGCGAG
ATCCACTTGCCATCGGCGCCCCCATACGATGATGXGTTTGTGGACCTGGTTGATATGTGC
GACTGTCGCGCGGTGGTCACTACTGTCACAGGGGAATGTCAGGGTGCAGTCATCGGCGTA
TGCATATGCCTCTGGAATGAGCTGCAGCAAATCGTTAAAAAAGACATTCCAGAGGAGAGG
GCCGAGAACACTACCCTGTGGTACACTGGCATGGATGGAATGTTCGTCAGATGTTTGCCC
GTTCATGACCACTCTGAGGAATCTGCCCTGCAGGTAGTCTTGGAGAAGGTGGAGCAGATG
ACCGCGGATCCCAAGCTGTTTAGCTTGGTGATGAGGCCGCGATGCCAAACCCTGTCAAAT
GCTCCCGCTATGTCGAGAGCAATGATGAAGGTGTCCTTTCCTTGGTCTAGGGACTTTTGC
CAGGTGGTGGATAACTGA
>c40819_g1; len=222  start:219  end:1; minus strand
XCTGTCAGTGCACTTCTCACGCTGTACCXGGAGAACACACACGCGTTCTTCCACGAGAAC
TTTAAGGACTCTGAGTTCTGTGGAGAATCTGAGCTGAACTCTGCTGAACTCTGGGCCGTG
GGGAGACTCAACGGAACTCCCGAGCTGTGCGGAGATTCTGCCGAACTCGAGCTGTACGGA
CACTCTGCTGTACGGAGTCTGCTGCACTCGAGGAAGTTCAXX
>c93263_g1; len=273  start:1  end:269
XXTAGTGATCACAACACCTCAACCGGTGTGTCCGTCGTCTACGXGGAAACTCTGCTGTCC
GACTGCTGTTTCACCCGTTGGGTGATTAGTGGTTTCGCCGCCGXTCGCAGCATGTCGTTC
ATGCTAGCCGACGGCGCTGCCGTCAACAAGTGGCAGCACGGCTTCAAXGTGGAGACCGGT
CGACCGCGCAAGACGACCGCCGGTCTACCGTCAACCTTGCAACAACTCGGACGCAACGTA
TCGTCGCCAGTCGATGGCAAGATTCTGACTTAG
>c123157_g1; len=207  start:1  end:206
ATGACGGAGAGCGGCATCAAGGAGAAGCTGCGTCAGCGGTGGTGGCGCTCCGAGCCGTGC
GCGGCGGAGACTCCCCTCACGGCCTACAGGAGCATCGGCCTCTGGGAGGTGTGTTCGGCT
GTGCTCATCATGGCTGCGGGCTTGGTGCTGGCGGTCGCCGTGTGCTGCTGCGAGAGCGCC
CACCCGTGGCTCAAGTCCGCGCCCCGX
>c64858_g1; len=801  start:469  end:1271
ATGAAGAAGTGCTGTTGGTGTTGCATCAGCCTCCAAAAAGGGGTGGTGGCCATTGGCGTT
CTAAGCATGATCGCTTCCACGCTCCTGACGGTGGGCTACGGCGTCGTCTCAGTCACCCTG
GAGGAGCACGTCGCGGCCTGCAGGAGCGGCGAGCCCAAGGACCTGCTGGGACTCCTGCCG
ACGTGCGAGGCCCTGGGGGACGCCGGCACGCTCTTGACCGCCCGGATCTTCGTGTACGTG
CAGGTGGCCGTCTGGGTTCTCTTCCTCGTTTTCTCTGTGCTGCTCATCGTCGGCGCGGTC
AAGGAGCGGAGCGGGCTGCTGGTCCCTTGGCTGGTGCTGTCCGTGGTGGTGATGGCGGCC
GTGGTGTGGGCGGGCGTACGGGCGGCCCTGCACCACCACACCTTCGACCTCCTCGCCTCG
GTGCTCGCCCTCGCCGTGTGCGCCTACTTCTGCCTCGTCGTCCGCTCGTACTCGAAGCTC
GTCAAGAAGCAGGGCCTCGTGCCGGTGCTCGTGCCCTCCACCTTCCACGCCCATCTGCGC
CGCCCGTGCGAGTGCTGCTGCGAGGACGAGGTCTTGTCGACGCCGCAGTCGGCTCCCGCA
CCCCAACCCGCACCCACAATCGCCTCGCTGGGTCTCAGCAGGGGCGTGACCACCACCTGC
CTACTCTCCACGCCCACCAACGCCCACGAAGAAGGGCCCACCGCCCACGGGGCTCGGATT
CAAGATTTGATGGGCGTGCGGACGCTGAGGTGCGGGAATACCTCGCAGATGTTCGTTAAA
CAGGATCACCTTTTCTTTTAG
>c73626_g1; len=273  start:696  end:966
ATGATAAAGACCCTCTTTAATTGCCACGATTTCCATGTCTGCAATAAGAGAATAAAAGAA
AACGTAAACAGCGCACCGCCACTTCCCTTTGTGTCTGCCAAGTGCCTTAAGCCAACACCC
TCTCGCCGAGGTCGGTCTGTGATCTGCCAAGGTGGGAAAACGTCAGCACTGTATTTCCAG
GAAGAGCAGACCGAGATAGGCAACCACAAGTTATATCGGGATGAGAAAAAAAAAGAGACG
AAGGAAAAGGAGGAGGAGACGAAGGAAACGGXX
>c30184_g1; len=243  start:239  end:1; minus strand
XXTGAGAACACGGCCGTGGATATCCGTGATGTGATTGCCGACTTGCAGTCGAAGAACATC
GAAGTGCAAGATCTGATCGTGGGAGCGCCGACGCAATCGXCCAACTTCAGCGCCAACGTC
GGCTCCTACCTCAGCGCCAACTTCAGCTCCAACTGCAGCACCTACATCTGCTGCGCCCAC
GTCAACGCCGACGCCAACGTTAACGCCAACGCCAACGCCAACAGCGACGTCTCCATTCAA
ACX
>c67358_g1; len=228  start:228  end:1; minus strand
ATGTGCTACGTGAGTGATCCGXTGAGCTTAGCTGTGGTAGAGCAGCGTGGTTGTTCCACC
TTTGCCTGTCCTACCAGAACCACCTCCCGCAACAACCCAACGCCACCTTCTCGCCACCTG
ACATCCCTCAACCACCACCATGCTGGGGATGACATGGAGTGGGTGACCAAGGTGGAGGTG
GCACAGCCTCACACATCCGCAGGATCCATCAAAGCCCAGATTGAGATC
>c57323_g1; len=105  start:166  end:62; minus strand
ATGGTCAACTTTCAGGTGCAAAAAGATATGGAACTGATGACCTGTCATGTAGCTGCTCAA
AAAATGCAAGAGGAAATAAATGAAGAAACAGGCAAGCAGAAATAA
>c115727_g1; len=96  start:127  end:222
ATGATTGCCATTATCAGTATCATTTTGGTCAACCACCATCACTTCATCGCCATCACCATC
ACCACCGTCACCTCCACCACAATCACCAACACGACX
>c96126_g1; len=156  start:214  end:367
ATGCCTATCATATTCTGCATATTTATACTGAGTGATACATTCGACTTTAGCGACAACAAG
CGTAAAGTTAAGAAACACCAAATCTTAAAAAAGCTGCGGTTAAACAATAACGACAATACT
AATACGAAGAACGATGTTAATAATAATAAGGAAAXX
>c135308_g1; len=150  start:17  end:166
ATGTCCAAGTGGAACATGGTTTACATAGATTCCGACGGAGATACAATTTCCCTAGATTCT
CAATTGGATGTTGAGACCATGATCGCCACCATAACGAAAGATCACTTGAAGGTCTACATC
AAGGACTATGAGGAGTATGAGGGAAATTAG
>c104322_g1; len=60  start:1  end:59
XGTGAGGGTAAGGAGGGCTCCGCGCGTGGTCGGCCACGCCACGAGGGAGTGTTCAACTGA
>c71986_g1; len=453  start:1080  end:629; minus strand
XTTGGTGGAAATGCGGGAGGGGGACTAGGAGGAGAGTGTTTACATTCACCTCCCCTGAAA
ACATGGCCTCTTTCAGACTCTCAGCAGCAGGGATCTTCCTCTGCGTTTGTGTTTTCTCTG
TTGATGCCGGATACACATTTGGAGGAGGAGGCTATGGCGGAGGAGGAGGAGGCTATGGCG
GCGGAGGACATGGCGGGXGGAGGACTAGGAGGAGCAGGAGGCTTTGGCGGGGGCGGCACC
GGGTTCTACGGCGGGGGCGGAAGCGTGCCAGTATATCTGACGAACGTCCCAACCTACAGC
CTGAACGTGGTGCAGGATGTCCACAGTGGATACTCCACAGGCGTGGTGGCCCTGGGGCCT
TCGGAGGCGGCGGAGGATATGGCCACAGGAAATAATTCCATGTTATACTGCCATCGCGTA
TTGTGTCAGCGAATGAATGACCTCTGGCTGTAG
>c71494_g1; len=165  start:308  end:471
ATGCATTCCTACGTGCTGTCGCCTGGCCTGCTCTCCCCCGCTTCTGCCGCCGAGGACAAC
GAAAACCGAGACGACGGCGGCGCTGCACGCGAGGCTGAACTGGAATCAGCTGTGGCAAAT
GCGGACAAGAGGCAATCGATACCCXCTGAGGTTCTGAAGCGCTAG
>c99472_g1; len=198  start:260  end:64; minus strand
XXTGGCATTGATTTTCGTGAATCAGCTGGTCGGGAAAGGATGGGCGCTGTGACGTTCTTT
TTCGACTCGCCCACGCCCGTTTTACCTCCCTTTCCCCGTCGTCTTGAGGATGAGATGATG
AATTTCGCTCGAGACCTGTCTGTCGATCCCAATTTCATGTCTGAGAGGTTTAAATTGGAG
TTTGAAATGGATTCGTGA
>c8439_g1; len=261  start:260  end:1; minus strand
XCCGCCACCACCACCACCAGCTTCAGCAAGCCGCCGCCCTCGCCCTCCAACCCCGCGCAC
GGCAGCGAGGAGTCTTCCCGCAACGGCACGGCCACGGAGCGCACGAGCCTGCTCAACAAG
AAGGTCCACATCTGCGACGTGCGCGTCCACGAGGAGGAAGAGGCGCCGCCCTCGAGGTCG
GCCACGCCCACGCCCAACCCCGAGGAGGAGACGCCCTTGCGGACAGTAAGCGAGCAGGTG
GACACCGACCACCGCAACCAC
>c52084_g1; len=192  start:620  end:428; minus strand
ATGGCAGTGACCGGTTTTGCCCTGACCCTATCACTAACACTTAGAGGATCCAAGGCGGTG
TTTGGGGAGAGCATCCTGGCCAGGAGGGGCGGGGGTCGCCGGGAGCTGCAAAAGATATCT
ATCGGCATGGTAAATGATGAGAATGTGGTCACAGTACGCACTGTTTCAGTGTATCCATCC
TCAAATATCTAA
>c66794_g1; len=252  start:1  end:251
XGTGAGAACAGGCTTTATATTTCCCTTCGTCAGACTGAXCCCTTGGCCGGTTTGCACGAG
ATTCTTAAGAAGTTCCTTGATATATTGAAGGATGTGTTGCAAGCCCTCTTCGACTCTCAA
ATTGTCGTAGAACTTGACTGGTTCGATCTAAGACCGCCGTTTGCGATTTCGTCCAAGGGT
CGCACTATGACCTTTCACCCCGGGGGCGGTGTTCACGAXAAGGTCATAGACTCCGAGATA
TATCTGTATTAG
>c121713_g1; len=93  start:1  end:92
GTGGGACGCCTAGCCAGAACCACCACTCTCTTTGGTCAGCCATTTTTGAACTTXAGGGTA
GAGGGTCCCAAGGGTGAGAATCGTATGGCGTGG
>c76322_g1; len=321  start:452  end:134; minus strand
ATGTCCATTCTGGGCGTGGTGGGCGXCGGGGGCGTGGTGCGACCCCTGCAGGAACGCCCT
CCAGAGTCCTTCGGGGGTAGTGGGTGTCCGCTCCTCAAGCAGGGTCGTGGTTTCTTTGCT
GAGGCCGCCCGTAGTCATGGAGAGCATCTTGAGGGGCGCGTCACTCGACATCAGGTCCAT
CGTCGTCATCGTCGAGAGGGACCTCTGGAGTGGCACTTGAGCTTGGTCTTTTCCGACGAC
GACCGCCTGAAGAGTGAGTTCCGGGTCTCGGXGTACTCGAGCACAGACGAGCGTCCTTCA
GCCTTTCTCTCACTCGAATAA
>c121984_g1; len=171  start:65  end:235
ATGACCTTCCCACACAACAGCTATTCCATCCCCGAGATTCTCACGGGATTCAAGATCCTT
AACTTCTATCAGAGACTAATGCACAGTGCTACACTACAGGACGTTCACTACCTTTCAGAG
TGCTATATTGGACAGAGTAGCTGCTCAGAGCAGGGGACATATACAGTGTAA
>c78711_g5; len=90  start:373  end:285; minus strand
GAGGAGGAGGAGGAGGAGGAGGTGAAGGAGGAGGAGGAGGAGGXGGCTATTTCACTTTGC
TGGGAGGACAATAATAATTACTTTAGATAA
>c114272_g1; len=111  start:179  end:288
ATGCGCATGTTTGCTTTCGTGCTGGGAGATGCCCTTTCCTCCTGCGGCACCGAAGGTCAT
GTCTCTATGGTGACGGACAGCACATTATTCTTTTTCCTTTTCCATCTTTTX
>c70098_g1; len=393  start:216  end:606
ATGAAGAAAGTCAATGAAGTTGAACAGGAGACTTCGGCTAATGCAGCAGGTGCCGATGGA
CAACCTGTGAAGAAGAAGAAAAGGAGAGGAAAGAAGAAGAAGAAGATTGCAGTGAACGTT
ACCAATGGGGCAGCCCCAGAGCAGACAAAGAAGAAGAAGAAGAAGAGGGGCAAGAAAAGG
GCAAGAACCAACAGTGCTGGGGAAACAGTTGATGGGGTGCAGACAGCTGGAGGACAAGTA
GGAACAGACACACAGGTAAACTCCCCAGAAGCGAAGGGCAAGAAATTAAAGAAATCAGAT
GATAATGAGAATACCAGTGGACCAGTAGAAGCTGTAGGAAAGAAGTTGAAGGTAAATGAT
GAAGATGCACCAGTGGAAGGCAAGGGAAAAAXX
>c42438_g1; len=234  start:540  end:305; minus strand
ATGAGTACTGTGATAAATACTGAGTCGAACAGTACTTCGTCCATAGTGATTAGGGATATT
AATGACGACAATGATGACGATGACCGTAATGCTGCATTTTACCAGCAAATGTGGTTTAAA
AATACGGTGATTCGGTTTGATATTAAGAAAAAAGTATTAATTACGAATGAGATGCCGAAG
GTGCTGAAGGGTGCTACGAAAATAAACCATGGCAGCGTGAAGAAAATGTGATAG
>c76421_g1; len=219  start:167  end:385
ATGTACAATCGCAAAAAGTCCTCCTTCTGCACGGTACTCTCCTGGCTGGTTCCAAATGTA
CAATCGCAAAAAGTCCTCCTTCTGCACGGTACTCTCCTGGCTGGTTCCAAGTGCTTCTCG
ACCGACGCACACACACGGTACTTGCGACCAGAGAGACATGTGCCTGTTGTGAATGCCATT
GCTTGCTGTTCCTTGGCTCCCGTTGCAACAGCTTACTAG
>c132702_g1; len=63  start:62  end:1; minus strand
ATGAGGAGGCAGGAXGAGGACAAGGAGAAATATGATGAGGCAGGAGAGGACGAGGAGAGA
CAT
>c101092_g1; len=363  start:388  end:27; minus strand
XXACAGAAGGAGAGGAAGCAGAGCAAGAACAAGCAGAGAAAGAAGGAGAAGATGGGGGGC
GAGCAGAACAAGACCAAGAGCAAGCAGAAATATAAAAAATTAACAACAGAAACAGAGGAA
AAGCAGAAACAGAAGGAGAGGAAGCAGAGCAAGAACAAGCAGAGAAAGAAGGAGAAGATG
GGGGGCGAGCAGAACAAGACCAAGAGCAAGCAGAAATATAAAAAATTAACAACAGAAACA
GAGGAAAAGCAGAACAATAGCAAGAACAAGCACAAGCAGAAGXTAGAAAAAAAGAAACAA
CAGAAGGGAAAGCAGAAGGAGAGGAAGCAGAACAAGAACAAGAACAAGCTCAAGCAGATG
TAG
>c16348_g1; len=234  start:1  end:232
AGGCTGACTCCGGCGATGGCTCTGTATGGCACTACGTCAGATCAGCCGGAACATCCTCAG
GGCGTCTTXGAGGTCAGCTTCGATAAAGAGCAACAACACAACATCCTCTCGATCATCTCG
AACCTCAAGTCGCCTGGGGTCCCGCGCTTCACACAGACGCGAGTCCCTCTCCCCCCACGA
CCTGCCAGGCCGCCGGGACTCCATCAGTCCATCTCCTGGCCGGGAGCGGAGCGX
>c52841_g1; len=126  start:348  end:470
ATGGCTAGTCAATACGXCAAGTTCATATCGACGCTGACAATACTAATCGATGAXACCACG
CTGGTGTTTGACGTGGAGAAGTGGAGGGAAGTGGAGGGCGGGGXGAAGAAAATCAAGGGT
TTGTGA
>c1964_g1; len=63  start:331  end:270; minus strand
XXCAGTGTTATACCGAAGGTGTGTTGTGTGAGCGATGTCAAGCCGGCCTCGGCCAAGGAC
TAG
>c122331_g1; len=348  start:346  end:1; minus strand
ATGTCTTACTCCACTAGAAGCTACTCCACCTCCCCTTCCCACTCCCAGAGCTATGTCTCT
GAGACCCAGGGGCGTGTTATCTCCCACCCACCAACCACCCTTGGGGAACGTGTGGAGGTG
AAGCCATCATGTGGATTCATTTCTATTAGATACGGGTATGACGTGAAGAACCTTCCAAAC
CACCACTCCACCCAGACCTACAGCTACACTGCCAGCCAAGGCCGTGAATCCTGGTTGCGC
ACCTACGAGCAGGACCAGGAGTGGTTGAAGAAGCTCGCTAATGCCCCAGCCCGTCCCACT
GAGACTCTCAGTGAGTACXTAATCAAGGTATTGCTGGTGACCTATCTX
>c124941_g1; len=147  start:217  end:74; minus strand
XXCGAGAATTCACGCGGTGAAAAGACGCAGAAGGACCAGCGGAAATTCACCCTTAAAAAT
CAAXTGGATAATCAGCCTATTATCAAGACCAGGGCCCTCGTTTCCGGTGATTCGATACTC
GATATTAGAGCTGGCGGCACCCTATAA
>c120325_g1; len=126  start:1  end:124
XXGGCCCCGCCCCCGCCGCCACTGGATCGCAAGCTTTTTGTCGCCCTGGCCAGCTXCGAG
GGCCGCGGCCTAAGTGATTACGCAGTCGAGTTCTGCCTAAATAACAACCAGTATTTATCC
GCGTAA
>c45648_g1; len=84  start:239  end:322
ATGGCTAGAGGAGAGGAAGAGGCAAGAACGGCGCCGCGAAAGCCCGTTTTAAACGTGGCC
CAAGTGTCGTCGGTAGGCGTAGCG
>c31415_g1; len=1149  start:155  end:1301
ATGAAGAGTGTGGGTGGCATGGGCGGCGGGGAAGCAGGGCGGGACCTCGGGAACGCCGCC
AGGATAATTCTGCAGAACCAAGAGAACGGCAGAAAGGAAGGCCGAGAGGAGAGGAAGGAC
GCTCTGGAGACCGAAGGTGGCGTCGAAACCAACATCACTTCTTTCTCCTTCGTGGGTGCG
GGACGGGCGGCCGCAGXGGCACGTACCCTCAAGGAAAGCCCCCAGAACGGTTCTTCAAGC
CATGGCGGTTCCCCAGGGCGCTGCAAGGGTGGCTTCATCGAGGGCAGAAGCCTCTCAGAG
CGACGGGCGCCCGGAAGGTTCCGCATTGCCGAATCCACGCGGGTCGTGGCACCGTCGCAC
AAACAGGCGTCTGCTGCTTTGCCCCTCAGGGATCCCCTGCGGCCGCCCGTTTCCTCCGGG
CCTCCGGAGTTCACTTGCCGTCAACAGCAGCTGAGGAGCTTCTCTGCGCTGCATTCCCAG
GGCAGTAATTTCGCCCTCTCGGACCGCTGCCTGGCCCTCCGGCCGTCAGCCCCGAGTTAC
AAGAGCTTCTCCGCCAACAACAGAGAGATCGAGAGGCCGCACTGCACGCGCGCTCGCACC
GCTCGCCGCTCGAGGACGGAAAACAGCCAAGACCAAGTCCTGAGGGGCAGGGGGAACGGA
GCCTTCATGGTCGCCAXCGAAGAGGGTCAGCACCAACTTCAGCAGCAGCAGCCAGTCACC
ATGAAGTTTTCGGGCGGTTATAAACAGCAAAAAAGTCAGCAGCTGCAACATCAACGCGAA
CCAAACCTGCAACAAGGGACTCCGCGATTCGGGGCAGCTGTTGAGCCGTCGTTGCCCGGC
GCGCACGTGTCCCCACCTGCCTACGTATCCAAGATGATXAAGTACTTCCGCTTATCCTTG
GATGXCTATTGCGGCGGTCCGGGACGTCTCCCAGCATCCTCGGCCGCCCTGCCGTCGGCG
CTGCGCCCGCCTCCGTCGCCCATTTGCGTCATCGTCTTCATCXCCTTGCGCTTAATGTTC
CCCGGACAACGCAGTAATCTTTTGCACATACGCCGTCGTCCTCCATGGCTTCTGCAAAAG
GAACGGGAGCTTCCTCTGGGGGAGGGCATCCGTTCCTTGGCGCCCCGCAAGCGCAGGCAG
GAGAGTTAG
>c113594_g1; len=198  start:388  end:194; minus strand
XXTGGAAAGAAAGTTTGCTGCGTCGGTAAGCCTTACGCCATTGCTCGCTTCTGCTCGTCC
GAGTTCTGGTTTCCGATGACCATTTTTGGAATAGATGAAACTTCACTCATCTCGTCCAAC
GTAACGCTTTTAACCCTTTCCCTGTCCGGCATTCAGCAGCTGATXATTTTGCTGGCTGTC
ATGGAGTTTCAACACTAA
>c44815_g1; len=1416  start:1514  end:104; minus strand
ATGGACGTCTACCAAGAGTGTTTATCGCCCCTTCCCATGTCCXCTCCTCCTCCTGGCTAT
GTAAAGATTCCTCAGTTCCGCAAGGAGGCTCAGGCGCACAAGACCCAAGAGGTGCTGCTC
CTCTCCCTXCCCACCTTCCTCACTCCCGATAACCGTAATCCACCTCCAGGCTTTGTTAAG
TTTGACCTCCCTCCTGGTGTGAACCAGCTGTCTCAGGATATCCCAGTGGTTGTCCCCAAT
TCTCAGATTGGGCCAAACTTCCAGCTTGGACGCCCAGCCCCCTCGCCCTTCCCTGGCCTT
ACTCGACCTGATGCCTCCATAAACTTCCAGGCACAAGGAGAACGCGATGCCAAAGCTCTT
GCGGCGCCCCAAAGCAAGCCGTCAATCCAGACCATTCCCCGGGGAGAAGCAAAGCCGATC
TCCCCAACGACCACTCCCAGACCTAGTXCCATTGCCTACCACGAGGCCTCCATTCCAGGC
CAGACCCACAACCCCCCAGGCACAGCCATTCCCTCCTCGCCAGCCATTCCCTTTCCCTXC
AGCAGTTCCCCCCAAATCCTAATCAGCCACGTCCTTTCAACTCTGTACCGGGCCAACCTC
CTTTTACTGGATTCCCTGGACAGCAATTCCCTCAAACAAGCCAACTCTTCCCTCAGCCGG
GTCAGCCATTCATTCAGCCAGGTCAGCCAGTCCCAGGCCAGTTCCCCCCTCGCCCTGCTC
AACCTTTCCCACAACCTGGCCAGCCATTCCTACAGGCTGGGCAACCATTTAGACAACCAG
TACAGCCATTCCCTCAAACTGGTCAACCTTTCCCACGCCCTGGGCAGCTGTTCCGACAAC
CCGGCCAGCCTCTCCCACAACCTGGGCAACCAGTCATCCAGCCAGGGCAACCGATTCTTC
CCCCACGTACAXAACCAGAATCAAACCATCTTTAGAGAACAACCCATCAAGCCTGATTTC
CCTACAATCAATGGCTTCCAACCAAACTTCCCGGCCGTTTTCCCACCAAATCCCTTCCAG
CCACGGATTCCCCAACAGCCTCTGGXCAAATCCGCCAACACTGCCTTCCCCTCAACCCTC
ACCTCAACCAGCACAACCCACCCCCCGACCACCTGTCCGTCCAGAAAGACCCAGCCCATC
ACCTTTCCCAACTACGACCACAGAAGATCCTACATCATTCCGTCAAACCACACCAAAATC
TGTCTTGGGGACGACTCCCCGACCCCAGCTAGTATCTCAGACATCTTCAAGACCTTTCCC
GATCCCTTCCXGTTCGCCGAGACCAACACCATCTCCGTCCCCTCGACCTACACCAAGGCC
AGTTGTAACCACTCCAAGACCAACACTAATCTCGTCACCAACAACTCCATCCTCTCCTTC
AACGCCCTTCTCTCAGTCCTCACCAAGACCCTCTGA
>c129913_g1; len=135  start:132  end:1; minus strand
ATGGGGGAXCTAGTTGAXACCTCTGCCAAGTGGAAGCAGGCTATCATAAGTGTGACGTGC
GTTAGTGTGAAGGGCTTCCAGTATGGGGCACTGAGATACGGTCCCTATCAGGATGAGTTA
CCCAGGCGCCAACCX
>c118704_g1; len=144  start:143  end:1; minus strand
ATGCACGTGCCATCCCGTCGGCATGTGGTTAACAATGATAATAATAACAGGAATAAGGAT
CATCTGTTCTTCCTTGATTTCAAAATCTATCTCTTCAGTGACACCTTCGTTGAGCTCCTC
TTTGATACAGACTCCTGTGCCAXX
>c81101_g1; len=1266  start:721  end:1986
ATGAAGGTGTGCGGAGGCGGCCTGCCCATGTGGCTGCTCACGCTCGTCCTCGCAGCGGCG
GCGACTGGTGCCCGTGCGTGCCGCGTGAACGACTACGTGTTCTCGTGCATCCTCGACATC
CTGGAGGAGCACATCATTGCCAACGCGCAGGTCAATTACTGTCACCTGCCCGTCGACATC
ACCTTCCGTGTGAATCACCAGTATGGCAAAGGCAAAAGCCACTCCTGGAAGTACACGTTC
GTCACGACCAACCAGAACGAGCGCGTCCTCATCCCCGGGCTGCAGCTGCCCTCTGCGCCC
CACGCCCCCGTCTACCTGTACGTCCGGGTGCCAGAGCGAGACTTCAGCATGCACAACACC
TCCTTTGTATCCATAGAGGCCTCCTTCGTAGCAGAGCTCAAGAATAATGAGTGGGAGGAA
GCCGAGTTCATCAACCACACCATCTACATCAGGTCTACGGAGGACTGTCGCTTTAGCTCC
TCTGGACAGGATCCAATACCATGGATAATTGGATGTTTGTTTGCTATCATATTTGTTTGT
GGCGGCATTGGAGGGGGGTGTTACCTTTACCGCCGCAAGAAGATGGCTGTTGACCAGCTG
GCTCTTGTTAATGCCATGGAAGTTGGTTTGCCTGGAGCCCAACCCTATCAGATGGGAACA
GTGGAAAACAAGTCTGACAAAACACCAGGAGATTCAGAAAGGAAAACAGACAAGGAAGAA
AATGTTTCTAAAGAAAACAAGGGCAAGCAAGCAACAGTAGAAGAAGATGAAGATGAAATG
AGTGGCAAGAAAGGTTTCAAATTTAACAGGTTGAAAGAAGAGAAACCTGAAATGCCAAAG
AACTATGCAAGAGGCATTGATAACTCAGTCATCATCGGTAACCCAGCATATCTGAAGAAA
CTGATCAAGTACAAAACAAAGGCAGTTCAGGAXGAGGAATATGTCAATAGGAATCAAGTA
GATCAGAATAACCATAATATCCCCAGGAATGATGCTTATAAAGTCAGCACAGAGATCTCC
AGTCAGAACTTGAGGCAGATGGATCCTGGAGAGGACTGTTATGAAAATGATGTAACAGAT
AATGGGCCCAAAGTCTGCCCAGATGAGATGGAACCATCACAACTTTCAGATGATAGCTCA
GACAGCAGTTTGCAGGTGGGCCAGGGTGCTCGTCCCAAAGTGGAGGAGTTGCAGCATCAA
TCACAGGTTCTACAACAGTTGCAGATGCTAGTGATGGACATACTGAATCTXCAGAAGTGC
TTATAA
>c36791_g1; len=96  start:424  end:518
ATGCACAAGGAAGAACTGGCAAAAGGCGGTAAGTTGCATCACGTGGACCTTGATATAGAC
CCGGCATGGCAGACGGCCAAGTTTGCCACCGGCGXX
>c92121_g1; len=135  start:68  end:204
ATGGCTATGTTGGTTGTGTTTCGTGTTGTGTGGTTGGAGGTTACCTGGTCGGGACATGGT
GTGAATGTGGTGAGAATTTGTGGCTATGAGGCGTATGTGGTGGGATATGTGGGTGTATGT
GGTGAGGATATGTGG
>c58649_g1; len=249  start:466  end:709
ATGAGGTCAGGCTCGCAGGTGGCACAGTCCGCATGCCATGAGGTCAGTCTCAAAGTCATG
CGGCGCGAGGXGGCGGGCGGGGAGGCCACGGAGGGAGAXGAGAGAAAACGCTTGACCTAT
GACCCTGAGGAGGAGCGGAATGACGTCACGACACCCACGCCACCGACCCGCTGCGACCCT
GAGGCGATTCAGGGTCACACTCGAGAXCAGGGACAGGAGGGCCTTGAGGCGGGCGGTGGC
AGCCGAGXX
>c64884_g1; len=900  start:1013  end:115; minus strand
XCTAATTTCGTGACACAAACTCAGGGGAACGTTCGCACCGAGTATGTGACTCTTCCAGGT
CAAACGAACTACGTGACCCGAACTCAGGAGCAGGTGATGACCCAGGTGCAGTTCCAGACG
CAGTTTCAGACGCAGTACCAGCAAGTTCCGTCAACCATCGTGAGGAACGTCGTCTCCACT
GTAGCTGTACCTCAGCAGGTAATCAGAACCGTATATCAAACCCAAACCATCGCCAGTACA
GTGCAGGCGGGAGGTCAGACTCGCACGATAGACAGCACACTCCTCAGCACCGTTTACTCG
ACGGCTTTCATACCTGGTCAGGACGTCGTTCTTACAAGGACCTTCGTCAGGACTGAGTAC
ATCACGCAGACTGTTCCCCAACCTGGTCAAACTCAATACGTCACATCCACGCAGGTGGTT
CCCATCACAAGGACCGTCTATTCCACGCAAGTTGTTGGCAACACGCAGACGCAGTTCATC
ACACGCACTCAAGTGCAGCAGCAAGTAAGCACGATCTTTAGTACTCAGCAGGTACCTCAG
TACAATACCAGGACCATCACGGTACCCCAGCAGGTGGTGAGGACGCAAGTATCCACCCAA
GTGGTGCCAACAACCATCTTCAGCCAGCTCGTGGTGCCGACCATAGTCAATATACCGGGC
CAGGTCAGCTACACCACCGTCTTCCGCACGGTCTTCAGGACTCAGCAAGGCGCCGGCCAG
ACCCGTACGCAGTACGTGACCAGAACGACCTACAGGACCAACTTCGTGACATCGACCGTA
TCTCGACAGCAGTACAACACAGTCACTGTCACCCAGACCAAGCAGCCTTACTGTGGCGGC
GGAGGCGGAGGGTACAGCTACAGGGCCCCGTCTCGGCCCTTCAACCCCTACGGCCGCTAG
>c28225_g1; len=189  start:1  end:187
XGGGGACCACTACAGAACTCCACCCTGGTCAXCAAGCCTCTCTTCACTCTGGAAAACAAT
TACACGCCAACCGAGGTACCAACGGCCTACCTGTACCTCACAAATCCCAAGCCGTTTGTA
AGACACATAAAGAACAATTACCAAGCTACTGAGCCGTGTATCGTGAAAAATAGGAATAAG
GAATCTTAA
>c48831_g1; len=210  start:1  end:206
XXAGCGGGTCCTGAGATGTATCCGTTGACTGATGAGCAGTTGGGATTGGGAACTCCGAAG
AATGTTCTGATTTCTCCCCAAGTGGTAGTGXTCAATACCGGTCATAGTTTGTTTGGTGGG
GTTGTTAAGATCGTGTTGAAGCTCAGCAGCAGCAGTCTGGTTGGTGAGTTTGGGGATGAG
TTTCAAAAGTTCGTACTTGATGCCGTCGAX
>c66253_g1; len=1005  start:458  end:1463
ATGCAAAAAGCTTCCGCAGCGAACAAGAAAGGCCCCTTCCCCTTGCTCAATGTGCGAGAG
CTGGACCAGGGCTCGGTGCAGTCCCTCGTGATTCCCAAAGTGTGCCAACATATCAGTGCT
GTGAAGCGGTGGGACTCCATATCAGTGTTGTACGGGATCGAGTACCTGGTGGTGCGGAAG
AAGGTCCACGAGCGGCTCCTGTGCATCCTGAGGGAGAGGAGAGAACGACGCCTCCGCAGG
GAAGCCAGGGAGAGCATCGCCAGTGGAAGGAAGGCGAGGAAACATCGCCACAAACGCAAG
CGCAAGAAGAAGGGCAAAGCCAAGGGCGAGAAGAAGAAAGAGGAGAAAACGAGGAAGCGA
CGAAACGAGGAGGTGGAACGGAATGAAACGTTAGCGGCGTCTCGGCTGGAGCGGGAGGTG
TGCGCCTCGCAGGTGGGAGGCGATGCGAGGGAGGGGGAGCCGAAGGACCCGACGGAGGGC
GAGGGGGCGAATGAAGACGAAGGCGGGGACGCGGTGGAAGGGGTGAACGCGGCTCGGAAG
CCTCCCGACGGCTCTCCCTCGGCAGGAAGCGGGGACTCCCGACCGAGCCGGTCCCCGTCC
TACCACCAGGTCACGAGCAGCGAGAAGTCGTCCTCGGCCACCTATGAATACCTCAGGCCC
AAGGAAACACCCACGCGAGACCTGTCTTTCGGCAACGCCCCTCACTCCGTCGACAAAACC
AXTAGCTTCCGCAACATCGTCTTCCGCATCCGAATCGTCGACGTCAGGGTCGTCGTCGGC
ATCTTCGTCCGCGTCGTCGTCGCTAGGGGCGTCGCCGATCCCGTGGGCAAGGTGCCTCCG
GGGCCCTCGTCGTCCACTAAGACTTCTCAGACTTGTGCCTACATTTCGGACGACGAGAGT
GCCAGCGAGCGGCGTCGCTCCACGCTCTACTGCTGCCCCTGCTTCCTCGCCTTCAGGAGG
AAGCCCAAGAAGTCCAGGAAAAGCAGCGAGAGGGAGCGGGAGAGG
>c62671_g1; len=54  start:1  end:54
AAAATCCACACATGGACACCTGCTTTGGACACCCAGAATGTGGGTAATAGGTAA
>c67720_g2; len=240  start:6  end:245
ATGGGGGTCACCACGGAGGACATCATGGGGGCCACCATGGAGGACATCATGGGGGTCACC
ACGGAGGTCACCACGGAGGCTTTGGCGGTGGCTTCGGTGGAGGGTTCGGACACGGGGGCT
TTGGAGGCGGCTTCGGCGGGGGATACGGACGATGATCCGGCAATTCCGTTTCCGAAAGCG
TTGTCGCGGATAAGAAAACCCATCGAAGTCGAAGGCGCTCATTCGTACAAGGCTCCGTGA
>c64846_g1; len=216  start:855  end:1072
ATGACTAAGCAGTTACTTTTGAATCTGGCACCGGCTCTGGTCACCGATTTCCGTGGCGGC
TCCACGGAGAGTGCCGCCGGACCCCGAGAGATGGCACTGCTGCTCTTGCAGTCAAATGCG
GTTGGTGGCAAGGAGCAGGAGCTGAAGGGAATCAATTTCCAGGTGCTGAAGTGTAGTAGC
CAAGGAGATAGCAATGGTGTACATTTGCTGACTTAG
>c65613_g1; len=201  start:269  end:68; minus strand
ATGAGTGATACTATCTGCTTTCGTCATGCAATCCTCATGCAACAGCGCACGTGTCACTGC
ACGATTCGCATGCGTTTCGTGTCGCGGCGATCCGGCATGACTGATTGCCGTGGCATGACT
GCATTCGGATTCCTGGCGCGATTATCGCCAAAGGTTGCGGTTTCCGGTCGATCGGTGACG
CACCGCTCGCTCGCGAAATAA
>c57273_g1; len=162  start:822  end:661; minus strand
ATGAACAACAACAAAAATGACAGAATTGAAATCTGTGCAACACTTTTGCTCAATGTCCCT
CAACAGGATGTGTTCCTGTGCATGTTAACAGCCATGCATCATATCTCCTCTATCACAGAT
ATCATTATCACAGCATACATCAACAAGATTCTAAAGCTTTAA
>c79921_g1; len=336  start:569  end:234; minus strand
ATGGCCGCTCACGGAATCACCTTCGCCGCCCTCCTCCTCGCCCTGGCCGCCCTCACGCAC
GCAGCCGACACCACCAACAAAAACGACGCACGACTTCTCTTCGACGACACCGACAAATCC
GTCACTATCGGCGGCGCGTCCCTCTTCTACATCGGGGCCATCGCCGTCGGCCTGCTCTTG
GTCGCGTCTTTCCTGGGGCTCTTCGGGACAACGGCCAAGGTTGCTCAGCCCTACGACTAC
GCCGCCACCTCTTATGCTGCCCCTGCTCCAGCCTACGATGACAAGACCACCTTCGTCCAT
CAATTGATTGATGATGCTGTCAACAAGTTCCAGTAG
>c15743_g1; len=144  start:31  end:175
ATGGCTTTTACCCAGAGAGTTGGCTTCAGCTTGCAACGCGTGGACGTAGAGATTGGACTT
TTTGAGAAGGCCCGCGAGCGATTCAACGATTTAGAATTCAGGAGTCTGGCTCGATGGGGC
GACCGCGGCCTGAATGTGAAATGA
>c76525_g1; len=483  start:153  end:636
ATGCGTGTGTCCTTCCTGCTGATGGCCGCGATCATGATGATGTGCGTGGTGGTGGGCTCA
GCGGCTCCGCAGAGGTTCTTCTCGTGGCCCAAGTTCTTCAAXGAGGAGGGCCAGGCTCAG
GCCCAGGGGCGGCAGAGGTCGCGGCTGCACGGACTCGGGCCTCGGGATCGTGTCCTGCCG
CTGATCTGTTGCTCTCATGGATTCACCTCGGGTCAGCCACCAGXGATGACCCTGTTGACT
CCGCCTTCGGGCGCCAAGAGGTCGCAGCTGGACTATGAGGTCCTGGCTTGGCTGTCGCCT
CCGCGGGACCTGGCCCTCCCGAAGGCCTCCCTCTCGCAGCCCCGTTTGTGGCGGACTTCG
GGCTCAGTGACGCCGACTTGGCACACCGCGTCAGGAGCCCAGGAGGATGCGGGCAAGGGC
CGTCCCTGTCCACATCTGCCACAGACAAAGGAGGCGCTGAAGGGCCCCTCGAGCCCCGCG
TAG
>c94861_g1; len=126  start:1  end:126
TCGCTAATGAAGTGGTCCCCAGCCGCTCCTCCTGCAGGTGCTGGCGCTCGAGATCTTGCA
CTGTCTGGGTTCATTGCGATGTCGAGGTCGCCCGCTGACACCTCATTCTCGGGCAAATAC
TGATAA
>c71893_g1; len=498  start:719  end:223; minus strand
AGCAGCAGGTGCAAGGXGGCTACCGCCCAACCCGCTGCCCCCCCTCCTCCAGCAGCACCA
CCAGTCATCATTAACAACTATGCCGAACGAGCAAAATCCACACAAATTGATGAAGACGGT
TACACCAAGGTCAAGTCAAGAAATCAGAGAAAAAGAGACAGAGAACACCAAACACCAAAG
CCGTTAAAGGGAGCAGATCGTCCTGACACAGTCTACCTTTACATCACCAGTTGTCACCCA
GACACAAACGAAGAGGATATAGAAGAACATCTATCCGAAAAGTTTGAAAACATAAGTGTC
AAGGCCCATAAGACAGTGATGACACATGATTACTACACCAGCTTTACGGTGTCAGTAAGA
GGAAAGAACATAAAACCTGAACTATTTTTAGACTCTGATACTTTTCCTGACAATGTTAAA
GTGTTCCTAAACAAAAACAAGTACAAGCGCGATCAGAAGTTTGACCAGGXCAACGCCGTC
AGCGTTACCAATGACTAG
>c69063_g1; len=348  start:347  end:1; minus strand
ATGACCAAAGAAAAAGCTTCAGATCTTATACCTGATGGAGAATTAGAAGCTATATCAAGG
AATTCGTCAAGTCGATCTCAACGTGATGAATTTTCACTGAAGAGGTCCAAGAACCTATCA
GTTGAGGAAGGATCAGGATATCCAGTAGAGAAGAGACTAAAGGTCTGTCTGCAGGAAACT
GATACAGCAGAGAAGGGAGAGGAAGATATAATGACACCAGTAACACAAGACATACTGATC
GATATTGCATCAGAAATGATCAGTGAAAAATCTGCTACAACTGAGGAACCACAGAACACA
CCTCAGACTCTTTCGTCTCAACCTGAGGAACAGCAAACTGCATTCTCX
>c64440_g1; len=804  start:1  end:806
XACCGAGACTACCTGCCGGAGAAGGAATACCAXCGCGTGAGCTTGCACCATGAATACCTG
CGCTGCTTCTCTCTTGTGTCTCGCATTCGCAGCTCGCTGCTAAGCCTTGTTACAGCTGCA
CCAGCCAAGGACGCGTTTGTAGAAAAAGCGCAAATAACACTCGCAGAACAAGCAAAGGAG
CTGGAGACATTAGGCTGCAAACCGGTTCTGCAACGGGTGGCAGTGGTCGAACAGCTGGAG
TACTACGACGACCTGGCGGACAAGATATTCTTTCCACAGGTGGTGGTCTTGAGGAGGTGC
TTAAAGGAGTGCGGCTTTTGTGGGAACTCCTACCTGGGCGAGCAAAAGGGGCGCTGCGTG
CCCGATCCGAAGGGAGTACGAGAACGGAGCTTGATGACTTTCTACTATGACCAGAAGACC
GGGAAGAAGGTCTACCAGGAAGTCTTGGCTGAGGAACATTTGTXCGTGCATCTGTGTGTG
AAGAAGTTTCCTGCATCTGTGCTTAAAGAAATGATTACGTCTATGGTGGAGGACATAGAT
TATCTGCTGTTCTCGTCCTCGTGCTACGTTCAGGATCTGCTTGATGAGCGAGAATCTTGT
CATGTATGGGAATCTGAGGTCTTTGCACCCTATTGCTTTGTGCGGCGTCCGCGCATCGAG
GATCXGGCAAAGGAGGAACCGCTCCACGAGTGGCTCTTCCGGCCTGAACGTCCTGAGTAC
CTGAGCATGATAGGTCCTACGAGTACCTTCAGCGAGTACCTCAAGGTGGTGGAGGGAAAA
CTACCGAAAGAGCTGCTTCTGTGA
>c30696_g1; len=96  start:773  end:866
ATGTTGGCGAAGCCGGACAAGGACCCCGACGAXAAGGATTACGTGGAGGAGTTGTGTGCC
AAGCCAACTTACACGTTTCGCAACGGGGCCCGGTGX
>c76564_g2; len=117  start:743  end:625; minus strand
ATGACGTGCAGAAGAGGCGAGGAGTTTCCTCTGGAAATGGTTATCCTGATTTCAATGTCC
AACTTTTGGAAGGATCTCAATTTGGCATTGGGTTTCCTGTCAGATGTTGGTCAGTGA
>c97026_g1; len=147  start:1  end:147
GCGGTGGTGACGTCACAGAACACGCGGCGGGAGATTATGAGAGTGACATTGTTTAGCGAC
TCCGGCCGGCGATACCAAAGGGCCCGACGCTTGATGTCGCCGCCGCCCTCGGATATTACT
AATATCTCGCTTTACAACACTCGTTGA
>c118033_g1; len=249  start:1  end:250
GAGATCGTGGTCCTGCTGCCAGCCTTAGTAGACAAAATGATCAGCCTCGCTTTAAACCCA
AGACAACAAGGAAGCGAGAACCTGGAGCAACCCGCCCACCCCATTCACAACTTCCCTCCA
ACCACACAAATCCTAAATCCCTCCACCCGCGCTGTCGACGACCTCCCTCCAACCACCTCG
TCCGGGTCTTCCCTTCATTCCAACCCCCATTTGCAGGCTCTGTACGGCAAGCAGACCACC
AAGCCCACX
>c88295_g1; len=165  start:239  end:73; minus strand
ATGTGCCTTAAATCCTTCAAATTTGGAAGTCCTGGCCTCCAACAGAAAAAGATGGCAAAC
CATGTGCCGTACAGGAAGGAGCGGCTCACCACCGACTTCAATGGGCTGCAGAACAGCGAC
GCCTTCTTCGCCATGCTCCGCAAAATGCAGGAGGTAACTAACTAG
>c37418_g1; len=237  start:236  end:1; minus strand
XTCGCCCTCCGCCTCACGCCGCAGGGAGAACGCTACCGAGTGGAGCCGTCGCGACCTGCG
GCTCAGCCCTACCGCCGCCCCGACCCGACCCGCAGCCCCTACGCGACGTGGCCCCCGCCG
CCCCCGCCGCCTGGCTACAACGCCCACGCCGCCCACCGTCGACCGCCCTTCGATCCATAC
CGCCGCCGCCCACCACCGCCCGCCCCAGCTCTCCACGGACGCTACTTCTCGCCGTAT
>c114929_g1; len=57  start:1  end:58
AATCAGGTCTACGAGGAGATGCCGGACATAAGGTACTATATAATACGTCTGAGATAA
>c23700_g1; len=210  start:207  end:1; minus strand
ATGAGTGAGAGTGTGATTGTGAGGGAGTGTGAGTGTGATGGTGAAGGTGAGAGTGAGAGT
AAXGATAGTGAGAAGGGTGAGGGTAAGGGTGAAGGTGGAGGTGAAGGTTGGGGTGGAGGT
GAGGGTGAGGGTGAGGCTGATGCTGAGGGTGGGTGTAAGAGTGGGTTTAAGGGTAAAGGT
GAGGATGAAACTAAAGATGAGAATTGGCXX
>c73880_g1; len=483  start:301  end:783
ATGGGCTACACCAATACCACAGTTCCCTTTCCGCACGACCGGCTGGGTCACCCTAACCAC
CACGACCTCGACAGGAACTACTTCAAACCAACCTGCGACCCCTTAAGCTTCCTGAAGGAC
TTCGAACAGGGGGCGCTGGACCTCCTCGAAGAACACAGGACCAGGGAACATCTCTCCTAC
TTCCCACAAGTCTGGGACCACCAAGGAGGAGGAACGGAGGTCAACAGAGACGGAATGGCC
TCACAAGCATCACTCAAGGCGGGTCAACGGGCGGGGCACAGGGGTCGCCGGGATGGGTAT
GGATACCCACAGGTCATATGCAAGCCCTCGTCCACTGGCCTCTACTCCTTCTTCGCCTTT
GCCATCCTCATGCTGGACATCACCGGCAACATCATGGCAACCATTGACATCTCAATCAAC
GTCACGGGATCTTCGGCGAATGTCACGACCAACAACACCAACATCAACAATAATACCAAC
ACG
>c79683_g2; len=849  start:850  end:1; minus strand
ATTATATCCTGTGGAACCAAGTCCGTTCTCTCTTTGCTGTGGATGCAGCTGAAAGATGAA
AAAATGATCGTGTTTCGTGGACGTGTTCTGTGGATTTCCATCTCTCTTCTGGCATTCGTG
GTGTCTGCAAGATGTTCTTATCTGTATGATGAGTGCACTGTACAGGATGCGCGTAGTGGA
CTTGAGATCAAAACCTTCGGGGACTCTCTCCGTGTGACCATCGCCAACTCCGATGAAGAC
AACGATGTCACCATAGGAATCAAAGGCAAAGAGAAACCACAGACTTTTGACATAAAGAAG
AAATGGAGGGAAGTTGAGTGCCGAGTTTCAGGCGACGAAGAGATCGAATGCGGCGAAGAG
AAGCCCAACACCACGAAGAGCAACTCTGGTGGCCTGGCGCGAGAATTTGAGATCAGGAAT
GCCGAGGTTCTTGCTAATTGTCCTCAGGGACTGCCCAACAAAGAGCTCCCCCCATCCACC
ACAGTCAAGTTCCCTCGCTGGAACTCCACCAAGGAACACTTCGCCGTCGTCCCGGAGGTG
AACCTGACTGTTGCTTTGTCCATATTTGGAGAAGATCTTGTCCTTTGTTGGGACGGAAAC
CAGACGGCCGTCAAGGCGAGCGAAGGAGACTGTCAAGGCTTGCCAGCCCGCGAGGTGCAC
AAGGTCACACTCGATTACGAGACACAGGAGATCAAGAGTGCTGATGGCCGAGTTCTGAGA
AGACTGAATAGCACCAACGCAAATAAAGATGACCTGATGAAGATGAAGGCTGACGGAGGC
AAGGCCTGGGCTGTGCAGAGTCTGGGAGCTGGCCTCACCCTCACGACCAAGACCAAAGCA
CGGACAACX
>c19158_g1; len=63  start:1  end:63
CTTGAAACCCAGGTAACAGGAATGACTCTTAACAAGTGCACAAAATTCTTGGAGGGTGAT
TAG
>c121502_g1; len=153  start:337  end:489
ATGATTAACCTCCGGCGCACGCAACCGCCGCACGACCTCCTGTTCGTCAAGCAATTAGCG
GAATCCCACTTCCTCGTGACTGCGCCGGCCCCCAGTCACTCCCGCGACCCAAGGACCATC
ATTCACTCGGGGGAGGCGCCCCCAGGGGACTAG
>c71680_g2; len=81  start:79  end:1; minus strand
ATGTTGCAGAATGCTGGAGATCGACAGTCAGCCGATGAGGAGGTTGGAGGAGGGGTGGAG
GAGGAGGAGGAGGAGAAAAXX
>c6479_g1; len=339  start:338  end:1; minus strand
XCGCCCGACAACTTCAACCTGTTCCGCATGGGCGGCATCAACTGGTGCGTGTGGATGGCC
TTCGTCATCATCACGCTGCTGCTCGTGCCCGCCCACCTCTATCTCAAGAACTTCGACTAC
AGAGGCGAGCTCATCGGGATCTTCTTCGTGATCATTCTGCTCTTCCTCGTGTGCTTCTCC
GTGTCCCTGTTCCACACCAAGACCCGCGCCATCCTCCTGCACCGGCTCAACCTCGAGGAC
GACGCGCGCAGCTGCCCCATGGACTCGGAGACCGCGTCGCCCGCCCGCCGCCGTCCCTTC
TTCCCGTCGGGCGGCGCAGCGCACAACCGCCTGGCCCGC
>c50276_g2; len=84  start:293  end:210; minus strand
ATGGAGGTTCCCAATCTCCATCACCCTATTCAGGCTCTCCCACTCTTTTGGGACATCCTA
CAACTGTATCTGATGCAGAACTGA
>c90678_g1; len=78  start:418  end:494
ATGGGGGAAACGAATGTCGGATCGGATATCATGAGAGATAACGTGTATCTTGTCGAGCTC
AAGGAATGCCTCACCCGX
>c74202_g2; len=444  start:488  end:931
ATGGGATCCTGTTTGCCATGGTTGCTCATAACCTCATTTGTAATATTGGGATTTGCTGGA
GGACTGACAACATCATGGGCTTACTTTGAATTTCCAACCAACGTGAACTCCTCTGTGATA
CCCCCTGAAAACATGACCTACATTGAGTATGGAGACACAAGGTACACTGATGAATACAGG
GAGTATGTGGATGGCACAAGGAAAAACAGCAACTACTTTGGAGATTGTCGACTCTATGTT
GTTATTCCAAGTGGTGTTAATGCCTTAGTATCAGCTGTCTTGGTTATGGCATGTTTTGTC
TCCAGGAAAGTTATTTCTACCACTGCAGTCCTACATAGTGCTACATGTCTTTGGGTTGTA
AACATGGCAGTAACAGTGTGGTTTCAGTATGCTGCAAAAGATATGATATATGGTCATGAT
GACTTCAAAGAGACCTTCTTCTGG
>c125070_g1; len=189  start:307  end:118; minus strand
ATGAAGTGCGTGAACGATAACTACCCGCTGGGCGATCCGGATGACGCCAAGTGTCTCTTC
GGCGAACGCAAACAACGCCAAAAGCACAXCTTCTCTTTCATAACCTTCTCCCTGAGTGGA
ATTCTATCTCCGGACTCGCTGCAACTCGAGCCCGAGATCGTGTCCATAGTGGGCGGAGTT
TATGGGTGA
>c78379_g4; len=69  start:1  end:68
GAGGAGGAGGAGGAGCAGGAGGAGAAGGAGGAGGATGAXGAGCAAAGGGGATCGAAGACC
ATCTAGTAG
>c77652_g3; len=369  start:1837  end:1469; minus strand
AATGTAACAGCAGGCACATTATCACCAGCGCTCCATCCTTCACAAGGTGTCAAGCACGAA
TTAACCTCTGTAGTAGACCTGCAACCTGTTGACACAGGCATGAGGTCCATGAGCAGTGAA
ATGCAACCAGTGGACGAGGACCTGCAACATGTGGCCCAGGACATTCATCAGGTCAGTCGA
CAGATACACCAGGTGAACAGTGGCATTCCCGTGGAGGAGCTGAGGCTGACGGAAGGGAAC
ATGCAGTCTGTGAGTGATGAGCAAGTGGATCCATTGGGGGTGACAAACGAAGACACGCTG
ACTATGGATGGTGAGATGGGCGACATGGAACAGAATCAAGACGTACAAGTTATAGCTCAT
CAGGTATGG
>c49593_g1; len=324  start:562  end:241; minus strand
XXGCCGTCGGTGCGCGAGCGGCCGCGCCTCACGCTGGCCAACCGCCACAACACGACGGAG
AACCTGACCACGTACGGCAGCCTCGGCCGCTCGCCGACCACGCCCAGCGGCGAGTGCAAG
CCCAAGAGCATCCTCAAGAAGAGCAACTCCAACCTGGAGTCGAGCAGCATCGGGTACGTG
AGCGAGGACTACCTCATGACGCCGAGTAGTTCCTCGACCGTGGTAGGCGAGGACGAGGAC
GCGGCCAACCTCCTGAAGCCCCCGCTGCTGCATTCCTTCAGCTACACCCCCGGCTTCAGC
TATGAGCAAAACACAGCGCTGTAG
>c117937_g1; len=72  start:260  end:189; minus strand
GGCCAGGGACGGATAGCGGACTGCGGAGGAATCCCAAAGGAAAATATGGACTTGAAGGAC
TGGGAGATATAA
>c6084_g1; len=147  start:51  end:196
ATGTATGAGGATAGTATGCTGAAGGTGGGCAAGGATGAGAATAGCGXTGCGGCGGCCGAG
GCAACTGTGAGCAAGTACACTGAAGATGAXGACAAGTACGAGGATAGTCTGCTXGAGGAC
GAGGCATCTGTGAGGGGCGTATGCTAA
>c37245_g1; len=642  start:1  end:638
XXGGGCTCCGGCACGTTGGGGAACAGTGTCCACAGCTGGGAGAGTCGCAGCCTCGCCAAG
CTCACAACAGCCGCCTTGCCCGCCGCCTGCGGCTGCGGCTGCGCCCGATGGTTCCTCGAG
TTGCACCAGGCCGCAGCCCCTCCGCTCACGCCCGCCATGCTCGCCCTCGTGGCACTGGCA
CTCCGCACCCAGCGGGCACGCGGCGGCAATTCGTACCCACAGTCCGGGGCCGCCCCTTGC
TATGGGCGCGAGGGTGACTCACTCCTTCCGGACGGGGCTGCCACGGTCTACGGTGCXCCA
CCGCCCTCGCCCTTCCGTCCACGTGCGGGCTCCCGGGGCATGCATCAGCCGGCCCTCCTC
ATCCTCAGCGAATCGCAGATCATCGXCGGCCGGGCGGGGCAGGAGACGGCGGCCCGGGGC
TCCAGGCGCTTGCGAACCGCGGCCCGGGTATCCAATGGCCATCCGTCACTCTATCCTGCG
GTCCTTGGGGCGGGCGCCGGGGACATGGCCCGCGCCGCTCGCTCGGCCCTGXCCACTCCG
CCGAACGCTCCAAGCAGCTACTCCATTCACTGCATCGATCCCGACTGTCTGTCACGGAAA
TCCCACGGCGGTGCACATACGCCCACAGTCATGTACGGCACG
>c75354_g2; len=612  start:147  end:758
ATGCGCAGCAGCCACCTCCTCGTCGCCGTCCTCAGCCTCTCGTGGCTCGTGGCCGCCGAG
GGCATCATCGTCCTCGCCGGCGCCGCAGCCGTTGGCGCGGCCGCCCTGGCCGTCGGTGGG
CTGGCTGCCCTCAAGGGCGCAGCCATCGAGGATACGCAGCTGGAAGGCACCACCGCCGCT
ACCACGGGCXGCTCCTACGGCCACTACAGGCAGCCATATTACAAGTACCACCGCCACGGT
CGCTCCGTCGACCCTGCTGCTGACGAAGGTGAGGACCTCCTCCTGGCCACCGTCGGGCAG
CTCGACCCCAACGGCTGCATCCTCAAGATGCTCTGCCAGCTCCAGACCAAGGAGGAGTCG
ACCCTCACCCTCGAGGAGGACCTCCTGCTGGGCATGTTCGCCAACAGCACTGAGACGCTG
TCCTCCTTCAATGCCGCCTTCGTCTACGCCACCGACATCGGCTCGAAGACCCGCGACCCG
TCCGTCTGCAAGAAGTTCTTCCCCAAGTGTCCGCTGGGAGACCAGGAGCTCGAAGGCCTC
CTGCAGATGGCCTGGGGGTGCGGCGCCGCCTTCCTGGAGCAGCCTGAGGAAGTCCAGACG
GACGCCGTCTGA
>c103298_g1; len=153  start:214  end:366
ATGGGGCTTAAACCTTTTCTAGAGGGCTGTTTCTTTACAAAGGAAAGTGAACAACCATTT
TGCAAGCCCAACTTAAAGAGCATGTTTATCAGCACAGGAAGTGGTAGGCTGTTAAACAAC
AGTTTCATCATGACATGGCAGGACATCCAGTAG
>c68792_g1; len=237  start:38  end:274
ATGGCGTCCGTGCGATCCACTATCTCCCTCCTCGTCCTCCTCGCCTTCGTCTGCGTCGCC
GTCGCGCAGCCCACGTTCTTCCTGAAGAAGCCCTCCTACGGCTACGGCTTCGGTTACGGC
GTCGGCTACGGCTCGCACGGGGGCTACCCTTCCTACGGCTACGGGTCCTACAACTATAAG
CCGTACGGACATTCCTATGGATACGCATACAAGCAGCCCTCCTATCATTACTGGTAA
>c67246_g1; len=159  start:320  end:162; minus strand
ATGGGAGCATGGAGCCTTAATACCAGGCTGGACCAACAGGTTACACACCAGTGCAAGTCA
ACACTCAAAAAGTCTAATGCCTGGATTTTGGTCAACCTGGGAGCCAXCAAGGTGCACCAG
ATCCAATGGGTTAAGAAATTTAATTCCTCATATCTGTAA
>c80362_g1; len=1191  start:1  end:1188
CTTGCAGATATAGCGAGTGCTCAGTCTGAGGAAAACCTXTTCGACGGACTCAGCATGTTG
AAGTATCTCTTGGTGTTGGTTCTTCTGGGCATCTCCTGCCGGGGAGAAAAGGAGCCCGAC
CCCGAGAAGCGAAGCGGCGAGATCCACGTCACGGCGGAGGACTTCCAGGCCGAGCGCAAC
GACTTCACGAAACTTCTGGAAGACATGCTCTCGTTCTTCTGGGACGAGAGGAAGCAGCTC
GACGACGCGGCGAACCGAGAGGAGGTGCCAGAGGATTGCCCTCCGGAGATCCCTAATGCC
ACCTGCGACCAGCACAAAGCCGAACCGCCGGGTGGATGCTGCGTCGACTACGGGAACATC
TGTCACCTCAAACACGGAGGCCAGTGCTTTGAGGAATGGAAGAAATACAACCCCTTGTGT
GACATGAAGGACTATGATATTTGTGGCAAXAAACAGGTCATGCTACTGTTGTATAGACTG
CGACGCAXCGTAACTCTTCCTTATGCGCACATTCTGGAGGGAAATGATGAAGGAATGCGG
GTTGACTATGCGGTTAXGCCAACGGAACTTCTTGTCACAGTGACCGTTGCAGTTGTTGCG
TTGCCTGTAGGCCATATAAATGCGAAGGCACATGTCTCGGCAAAGCAGAXGAATTGCAAA
AGTGGTTACAAAATAGAGGAGAACAAATGCTTGGATAGGGACTGCGTGTGCTGCGTCCCA
TGCTCGGTGACGCGGAAGTGCCTAGAGGAGAAGGGATATCCTGAGAGAAGTACCATAAAA
TGCAAGGAAGGCTACGAAGCCAATGCTGCTGAAGCGGACCCTGGATGCGTCTGCTGTCAG
CCTAAGAATCAAGAGGACAAGTGCAAAGTGCAGGCCATTAATGACATCGAAATGCACACC
TCCTTCTGCTCCGACACCGCCTGCCCTCCGAACTATCTGCAGACCACAGGAGGCTGCGAA
TCACCGAATAAACCGTGCAGTCACTGCGCACCTAGCTTTAGGAAGTGCATACATCGCAAG
GGTGTGAAGCTCTTGGAGGATATTGTACAAGAAAGGGATGTCGAGACGGATTCTATAACG
AAACGGAACCCGGAACACTTTGCTCCAGCGCGGACGAAAGAACGTGCCACTGCTGCATAC
CGGGCTGCCATAAAAACAGCGGAGGATATTGAGGACTTACTTCAGACGGGA
>c71046_g1; len=147  start:1  end:145
XXTGGCTACCAGCCCCAGTCCGACCCGCTGCGCACGCCCCACCCCCTCCCCGCCCCCGCC
ATCGCCCAGATCGAGAAGGCCCGCCAGGAGGACGCCCTCGGCGCCAACCGGCCCTCCGCC
CCCGGCAGGAGCTATGGTCTTCCTTAA
>c90022_g1; len=195  start:1  end:195
XACGCCATCAGATTACCCAGTGCCTTCCCCACGCACGTTCGGGCCGTGTTTCCCCGTGAT
CGTCCCCATGTTCTCCTAACGACTCCCTTCCGCTCAAGTTTCGGTCGAATTGGCGGCTCG
GATGAAGAGGGTGTGAACGGAAGTGGCTCGAGTGGTCGGTTGTTGCGGCTGAAACAAGGG
TCCAATCGCCCTTAA
>c76922_g1; len=597  start:1  end:597
XGTTTCAGTGTCACTTGGTTTACTAACATCGTCATCATGAAGCTGTTGATGCTGCTGGCG
CTCGCCACCGCCATGGTGGCCGTTCAGGCTTCCAGGGAGAGGGGTGAATGCCACGAACTG
ATGCACGATGTGATGCACAAGGAAAACATGAAGGAAATCATGGGAACTTGTATGGAGGAA
AATGGAATCGCCCTGACCTGGGAGAGCGCAGACCTGGTCGAGGTGGCCGCAGAGGCAGCA
GAGGAGGCCGCAGAGGAXAAGAGAAGTCCTCGTTTCATGCGCTTCATTTCAACTCTTCCT
GAAGAAAATCAAACAGCCCTGGCCGAGTGCATCTTCGAAAAGGAAGGTCTTCTCACAGAC
GATGGTTTGTTCGATGCGACGACGTTCAAAGACGACTTGATCGCCAAGTTGGAAGCAGCA
GACCAAACTACAGAAGCAGAAGCTATGCTGGCTGCCATTGAGGACGGAGACTGTGTGCTC
GAAGAGGGCGAACCTAGCTTGATGGTGCTCTTCGATTTCAAGGATGCCTCAAAGATGAGT
GTGAAGACGCAACCGATCCTGAAGCTGAAGAAGTATAACAAAGGACACGGAAAATGA
>c59993_g1; len=348  start:1  end:349
XCTGCTGCCATTTACCAGCGGTATGGCGTAGCTGTTGACACCAACAACACGCACATATCA
CCCTTCCAGAACGCCAGCACCATACATATATCATCCTCTCATCCCTCTCGGAGTGCCAAC
TCCTTGCGTACATCACCCACCCAGGTCACTGGGGTTAAAAGGGTTGAGGAGGGTAACGCA
GTAGGCCTGTTCAAGGTGTTGATATACACAGAACTCGCCTTGTCCCTTGTGCTGACGCXG
CACATAACGAGAAGGAAATACGCCCCACAGAAGGAGCTCATCGCCGGTCTATGGATCAGT
CCCAGAGTTAATACCGACGAGACGACACGTGTTAAAGGACTGACCTAA
>c44147_g1; len=69  start:1  end:68
XCGGGCGGTTCACCTTCCCTGCCACAAGAGGGTCAGCGTGTGGTTGTCCTTCAGTCGCCA
AGCGCCTAG
>c117076_g1; len=72  start:1  end:73
GGAAAGCGCGAGGGAAAGGAGCTGGGTGTGAATCAGAAGATTGATTACTACTGCGCGACG
TGCGAGATATGA
>c52303_g2; len=210  start:1  end:210
CTGGACGGCGCGGACATGACGCCCAGCGCCATGGTCGTCGGCGGGGGCGGCGGGGCCGAG
GGCGGCGTCGGCTCGCCCTCGGCCTCGGGCGTCGCGCCTCCCGACGGCGGATACCTGGAC
GGCCTCCTGCGGGAGAAGGACGCCCTCAACCTCGGCGCCGGCATGGACCTCACCAAGCGC
CTCGTCAATCAAGAGATCGAGAGGCTGCAG
>c121703_g1; len=180  start:832  end:654; minus strand
CATGTTCTTGGCTCACTGACGGAGAAATTTGAGAAAGGATTCAGTGCAXTGCTTATGCTT
TTTAGGGTCTTCCATGAGCCTTTACGGGTATTAGAATCTGCTGCTTTTCTGAATCCTTTA
ACTTTCCTCTTCATGAAACACAAGAACACTGAAATGGCTACTGTTTACTACGTCACCTAA
>c69055_g1; len=309  start:791  end:483; minus strand
ATGAGGCAGGTGACGTGGGGCTGCGTTCAACAAGGTCAATCTTTAACCTTGGCTAACAAT
TTCCCGGTGCTACTTACGCCACAGCAAGCGGTGAATCCCCTCTCTGAXCTGGACATGTTA
GGATTCCTGTTAAGGAATGCAGGTCGTCAACAATACAGTGTGGCAGCTCTGAATGAGTGC
AATGTGACAACACTGCCTCATTCAAATGATTGTTCTAGGATGCTAATGCTTACCGAGGCC
ACAGGACGTGCTCTTGAGGGAGCAGTTTGTGATCGCGCGACATCAGCTAATCACGATGAG
GACACATAA
>c76794_g3; len=2868  start:5019  end:2152; minus strand
XXCATGGACATGGACATGGTCCTGGACATGGACATGGACATGGTCCTGGACATGGACATG
GACATGGTCCTGGAGGAATGCCTCCTCTACCCCAAGGTTAATGCCACCAAACATGCCTCC
TCTAGGGGTTCCGCCACCTCTGGGTCTGCCACCACTTGGTGTTCACCCACCTGTGTCGTC
GATCTTGGTCAGCCTCTCATAGGTGCCATGCCACCCCCAGTTAGCATGGCACCCAATATG
CCCAACCGGCCTATTATGCCTCCTGGAAGTGACCTACAGAGCAATATGAACTCTGCACCG
CCTATTACGACCATGGCAAACAGTGCAAACATGATAAATAGTAATTCTCATGACTCAAAT
GATATGGACATTGAGATGGAAGATGTAGAGAAAAATGATATTGGGAAGGAGAATGGACTA
TCATCTAAGGAAAAGGATGATCGTGGXGGAGAGAAGAAGAGACAGGCCATCACGGTTTAC
AGATCGGGTGGAAGATCACCGCCCCGTGATGAGAAAATGGGATTAGTCGAACGATTAAGA
AATCTGGCCTCTGGAGGCGAGATGGGCCAACGGGATAGATATGATAGGGACAAGACAGGA
GGGACAGAGATCGAGACCGAGATAGAGATCGAGGACGAGTTGGACATGACAGAGAAGATC
GGGTCCATGACCGTGACCGCGACCGTGATGATGCAAGAGGACGGGATGACAATCAGTTTG
GGCCTGATGCCTTCAATGGGCCTCCACCTGGCTTCCCCCAACAAAGCCAGCGACCTGATG
GTCCAGGCAGTTTCCGTCCAGATGGCCCCGGGGGTCCCAATGGTCCTGTTGGGCCAGGAG
GACCTGGTGGGTTCAACAATTTTGTGCCAGTGCCAGGCTTTGGTCCACCTGGTGGAGGAG
GCTCCAGTAACCACCCTGGGATTATGGGAGGCCCACCTGGCCCACATGGGCCTGGAGGAX
ATGAGGAATGAAGGCTTTGGCCCCATGGGAATGGGCATGATGTCAGGACCCAATGGCCAG
GTTTTGGTCCTCGGAATATGCATGGACCTGGAGGGTTCAATGGCCCTAGAGGXCTTGCTT
GGACCCCCACCCATGGGCATGGGATCCATGATGGGAGGCAGGCCACCCCTCATTGGCGAC
ATGCCCAGTGGCCAAGTGGACCTGGTGGAATTCCTGGACAAAGGCCAGGTATGTGGATGG
ATGGTCCAGGACCCAGGTTCCAAGGCCATGATGTACATGGGCCCAGAGATGGCCTCCCTG
ATCGGCCATGGGACAATGACAGGTCCAGAGATGGAGATAGAAATATGGACATGGATCGAT
TCAGGGAAGGAGACCGAGGCCGTGATGAAGACAGAGGGAGGGATCTTGACCGGGATCGCT
CCAGAGATGACAGAGGACGAGATGACCGTGGAAGGGATGACCGAGGCAGGGATGACCGAG
GAAGAGATGATCGAGGCAGGGATGATCGTGGAAGGGATGACCGCACAAGAGACGACCGTT
CAAGAGATGACCGCTCAAGXGGATGATCGATCCAGGGATGATCGTATGAGGGATGCCGCT
CTAGAGATGACCGCTCCAGGGATGATCGGCCTAGAGATGACCGGTCTAGGGATGACCGCT
CCAGAGGAGACCGATCTCGAGGTGAACGCTCAAGAGATGATCGTTCTAGGGATGACAGAT
CAAGAGATGACCGGTCTAGAGATGAGAGATCACGAGATGACCGCAGAGATGATCGCAGAG
ACGACCGGTCTAGAGATGAGAGATCCCGTGACGAGAGATCTCGTGATGAACGTGGACGTG
AGGAACGGCCATGXGGAGAGCAATAAGTCTCGTGATGGGGACAGGCCAAGGGATCGTAGG
GATGAAAAGAGATCATGGGAGAAATCAAGATGGGGACCACGTGAAGAGGAAGAGGAAAAT
ATACCCATGGAGGGTAATGAACCAGGCAATTGGGATATGTGGGCGTCTGTATCAGATAAT
ATGAATATGGGACTTAACAAGAATGTAATGGAAGAAAAACCCAAAGAAGAAAAGATTGAC
CTAACTAAAGAAGAATCACAGGAGGAGGATCAGAAACCCACTGAAGAAACAGGCCCAAGT
TTAGCTAAGGAGGAATTGAAAATGGACGTTAATGAAGAACAAACTGAGAGCAAAGAAAAT
TTATTATTAAAAGATGATCCAAATAATGGAGAAGGTGACAATCCTGAATGTGCCCCACCT
GCCATACCAGAAACGGATCAGGCAGATGAAAACATTCAAGAAGAGTCAGCAGATAATGAT
ACTTCTCATCAACATGAACAGGAGCAGGAAATGGAAGTAGAAGACCACATGAAAGTTGAG
CTGAAGATACAGTTCAGGAATCTGAACCACTACCTGTGGATCAAGAACAACAAAGAGAAG
AATCCCAATGTGAAAATAATGCTCAAGAATGTGXACTTCTCCCAGGAATCAGGTGAGATG
CAACAGGAAAACACAAATCAAGACACATATTCTCAGGAAGAGTCTGAACAAGAAGCCTCC
TCACACAGGGAGTTCATTCAAGAGAGGGAGTTAGAAGAATCCTCACCGCAACAGGAAAAT
GTAGGAGAGGAGTTTGATGAGTCAGAAAGAGAGACACATCAAAGGGAATCTGAGGAGTCT
GGCATTGGACACCAAACCACTGCAGTGGAGGATGAGAATGAAGGGAGATATAGTGTAAAT
AGTCCTGGTAGTGATAATCCTCAGCCCGAGGGAGTTGCTTATGATGATGGTGATGAACGG
GCCAATGAAGGGGCAGATGAAGGCTCTGGCATTGATGAGGATCAGGGTCAAGTAGGTGAT
GAAACTGAAGGACAGGAAGAAAGTGATGGTGGACTAAATGAAGACTAA
>c106472_g1; len=135  start:135  end:1; minus strand
ATGCGTCCTTTGGGCGGTCCTTTCCTCCCTCCGTTGGTGGTTGGCGTCCAACAAGCGGAG
ACTGCCATTGAGGAAGATCGCCGTATTACCGTTCGTCAGCTAGTCCAAGATGTCAAGCTC
TTCGTCCTGTTCGCC
>c103429_g1; len=72  start:600  end:672
ATGGAAGTAGCCTTTTTCAAGAGGCATCACAGGGAGTACATAGTTCTCTGCATCTTTGTG
GAGGTTTAGTAA
>c93103_g1; len=99  start:200  end:103; minus strand
ATGACTGCCACGGCCCTTGAGGXTTTGGAGGCCATTATCACAGGCAAATTCACAATGGCC
CACCACACCACAGACTCCAATCGGTACTCTAACCTTTAA
>c134761_g1; len=273  start:1  end:274
GAAAGCAGAAATTTGTCTGGAAACCAAAGTATCTCTGATATCGTAACCTCCATATGGAGC
AACGAAGAGAGGAACTTGGATTTGAGTGGTACAGATACCTCCATCAGGGGAGTAGATATC
AATGGTGAATTGAGTATCTTGATCAGCAATGAGGAAGAAAGCGAATTCTTGTCCTCCGTT
AGCGGTAAGATCGACTCCTCCGAGACCGTTGATGTTCAAGTTGAATCCAGCGTTACCATC
ATATTGAAGGTGTATCTAGAAGAAGAAGACTTT
>c94502_g1; len=75  start:269  end:195; minus strand
CTCGTGAACCGGCTGCCGGTCAACAAAATTCCTTATATCATTATCCTGAATGTTAAAAAC
ATCTTCTATTACTAG
>c51967_g2; len=618  start:613  end:1; minus strand
ATGGGCAAGAAAAGAAAGCGACAGGCTGCCGACGTCCTTTGGCCGGTTCCTGCGCAGGAG
GAGCAGCAGGCGAGGGAGGAGAAGGGCGGAGXCGAGGAATGCGATCTCTCCCGCCGTCGC
TGCCGCCATGTGGATCAGCTTGTCCAGACACTCGACCGCAGGGCAAAGCGTCGCCATGCC
TCCTTCGCGGCCTTCTGCTGCCACGTCGCCCTCGAXGCCAAGGTCTGTACCCACACGTGT
CACCTGCTTCAGGCCGCTACCATTACTACTACCCTCCCCCTCCTGCTGTTTCTCCCCCTG
CTGCCGCTGCCGCTGCTGATTCTGCTGCTGCTCCTACTGAATCTGCTGAAATCTCTGGTC
GCTATCCTAACCCTCCTTCTGCTGCGCCTGCTGTCGCTGCTGGTAGACTCTCTGCTGCCT
GTGGTAATGGTGTGGCAGGAGTCGGTAAATGCGAGTTGCTTCCTGAAGGAGGCGGTGCTG
CTGGGTXTGTGCCGGCTGCCGGTCACTCCGCCGAGCAAGTTCAAACGCATAAAAAGCTTC
TTTAAGTCGGGTGCCAAAGACCGCAAGGAGAAGGACCCCAAGAAGCGGGCGTCCGACGGA
GGTCCCGCCCACCGCAXX
>c115915_g1; len=93  start:28  end:120
ATGCAGATGGAGCTGCAGGGGATGGAGTTTGTTGGGAAGAAGGGGTGTGAGGAACAGGGA
GTTGGAGTAGTGAAACTGGAGGAGGGTGGATAA
>c32966_g1; len=354  start:355  end:1; minus strand
CTGGTCCGTCTGTGGCAGTGCGTGCAGCCAGTGCGACCCCAAGAGGCAGCCCCGCATGCG
GAGCCAGAGCCACGGGGGACCAAGGACCAGGAGCCCAAAGCCCGCATTGTGXTCGAGTGC
GAGGCCCCGGCGCTGGCGATGTGGCTACGACATATCGACCTCCGGTGCGTGGGCGGAGGA
GCAGCGGCCGGACCCAGCTGGACTCGTGCCTTTCGCGTGGCGGGCGCCGCTCGGGACTCC
GGCGGGGCAGGAGAGGAGGCGCAGGAGAAGGGCCTTTATGGAGCCACAATGGAGGACTTT
GTGAAAGAGGCGTTTCCATCGCTCAACGCTGCCTCCTTCACCCCACCCCCTCCC
>c72260_g1; len=1185  start:1  end:1183
XCCTTACCGGACACTCGTGGCCTCTCGCGCTCTCGCCGCCTCGAACGGATAACACGCCCG
CACGCCCGCCACTCCCGCTCCGAGTTCTCTGTCTGCAGGGAGCGTGAAGGACAAAAGCAA
AATGTGTTCGCTAAAAGCCGTAATAGGGTGGGCATCTTCTTGGCTGTCCTGGACATCTTC
CAAGGGTTGATAACTCTAGGGTGGTATGGCTACCGTTTCGTGTGGTATTACTTCTATTTG
TGCCCCAGAGAGCTGCCCATTGACGAATGCCACGCCGAGAAATACCACTACGAACAGTTG
TACACTCTCCGTACTTACATCGGCATCGGTGAGGGCGCCGTGACTCCGATCTTCGCTGTT
ATTTACATCGTTGCTCTCGTCAGGCATAAGCCGTGGCTCGCTTGGTGCTGGCTCATCAAG
GCCTTCGGCGCCCTGGGCATCAACGTGTACTTCCTCAGCCAGTGGCTCATCAGACTCAAG
AACTTCGACCACCTTAGAGCCATCAGACCGGAGTACGACCAGCAGTTCCTGTGGATGGGC
ATCGGGCTGACCCTGGCCGAGGTGATCATCCTGCTCCTCTTCTGCCTCATTGGGGGCATC
TTCACGTACAAGGTGTGCGAGGAGCGCCGCAGGAGCAGGCGCAGTCTGCACCGCATCCAC
AAGATGGGCCGCGGCCGCGCCACGGCGCCGCCCCTCGACGGCTACGACGACGAGTCCTCG
ATCGTGCGCGCCAACATCGAGGAGCAATTCCTGAACCACGGCCTCCACGACTCCACCAAC
AAGCTGCCGCTCCCCGGATCCACCAGCAGCATGGACGAGGTCGGGCAGGCCAGCACGCTG
AGGCCGAACACGCAGGXTCTAGGTGCCAGGGAGGCCGCCCTTGCCTCTGGCGGCCGTCAG
AGGCACGAGAAGXTGTTCAGTCCGCCTGCGATGCGACGGGATCTGAAGGAGGCGCTGTGC
CTGCGGGGCCGCCCTCAGGCCGAAGGCTCCGGCTGCGCGGCGGCCAGCGGTCGCGAGGGT
CTCTCTGTCCAGGTATTCATCGCCCTTAGCTTTAGGAAGGAXTTCATTGAGTCGAAAGTC
AAGTGCAAGGCATTTCCCCGAAGCAGAGAGATGTTGGATCTGCATTTGCTGCAACAAAGG
TCACTGCTGGAGGAGTTTATCATCGAAGTCAGACTTCATTGCTAG
>c76476_g3; len=144  start:277  end:133; minus strand
XCTAGCGGTTGTTTGGGTTCAGAAGTGGTAGATGAAGCAGTTGTTTCAGGTTCTGAATTG
GTAGTGGAACTGAAGAAGCAGATGTTTCAAGTTCTGAAGTGGTTGTGGTACCTGAAGCCG
TGGTTGTTTGAGATTCTGAAGTAG
>c132072_g1; len=72  start:71  end:1; minus strand
ATGGGAGTAGAGAAAGCTGTCACGCTGACCACCTGGGACCTATATGATACGACCATCCTA
CATGATATACTX
>c112455_g1; len=243  start:242  end:1; minus strand
ATGGACATAAAGTTTGCCTATGACATTGCCCTCTCCCCAGCATGGCTTAAGAATGGTTCA
CCCCTTCCTCATGGACCAGTGAATATCCTGCAAGAGCTCTCAAACAATCCCCTTCCTGAG
GGCCAATTGAGTCAATCTCCAAATGCTTTGCACACTTACAACAAGATGTCCTCATCACCC
ATCACTCAGCTTCAATTTCCCATGGTGGACATTCCAGTCACCTGCCCCTCAGCCAAATTT
TXX
>c58561_g1; len=84  start:613  end:531; minus strand
XXGGGGGTGGGCGTGGGGCAGGGCGGGGAGGGTGAAGAGGCGGTTGCCATGGTGATGACG
CTGATCTGCTCACATCGCTCCTAA
>c94575_g1; len=60  start:1  end:58
XXCACAGATGGCTCCACAAGTGCTACCAAGGAGTCAATTAGCACACCCAACAATACCTGA
>c81532_g2; len=51  start:1555  end:1605
ATGGCGCGTAATCCCCTAATTTTCATTATCTTCAACTCGGGTGGCGTATGG
>c8114_g1; len=234  start:489  end:255; minus strand
ATGTCAATGAGGAGTGGCACTGAGGAGTGTTTTCCCAGCGAGCCAGAATCCAGTGATGAA
ATGCAGTTCGCCATXGAGCTGATTGCCCTCGGTGGCGCCAGGGAGCTGACCCTGGAGAGA
GAGCCGGTCGAGGTCGAGGTGTTCCGGATTGGCCCAGGCTCCGTCGGCGTGGGATGGACC
GAAGGCGATTTTTCCTTGACATGTCGGGGACCGCTCAAGCCTATGGAGGAGTGA
>c75120_g1; len=852  start:1  end:850
XGTTATCTCTCTAGGGCTCGTGAGACTCAGAAGGCTGGAGGGAACATCAXCTCGGCGCTT
AGAGTGGTTGGCTTCGGAGTGGGXGGAGAGTGCATGCAGCTGAACCAGTCCCGCCACGAT
GATGTGGTTACCGTCATCCTCATCTTCCTCATCTTCCTCATGAGTGGTATCTATCAAGAA
ATGTTGAGACGCGAAGCCCTCCTCCTCAACGCCACGCAGAGCAATGCGTCCTTATACCTG
GCTGATGACTTCGACGACGCTTGGCTGGGCGAATTCGTGAATAAAAACTTGACTCTGAAC
CTCAATAACACTTCGGGATCAAATGAAACTTCGGAAAGTGTTCAAATCAAGGTCATAATC
CAACCTGACTGGGAAGTCGTGGAAGGAACGTTCGAACACTTCAAGGACGAGAACTTCGAA
GCACTTCTGATCGCTGTCGGTGTCCCGTTTGTCGTAAGGAATATGATCGTCGGTACAACT
CCTACAGTGCATATCGAACACGTACAGAAAGGGGACGATTACTATTACGATATTGAAGGA
GACTATTTAGCAGACGAGGACCAGGCGGAGGTCCCAGAACCGGAGTATCAGCTGCTCATT
ACGACCTCGACGTGGATGAGGTCGTCTGAAGAAAGGGTACGACCTGGGTACTCCTTCCAC
AAGACGGACTACGACGGGTCTCCATCTAAGAACACTTATAAGTTTGTGAGTCCAAGGGTT
TTGCTGCACAGGAAGGAGAAAGAGAAAATGAACACGGATATTATTCGAAAATTTGATGAA
GAAGGCTTCGTTATGACCATATTCAGCAAGGAAGCTAATATGATCGCGAAGAGACACTTC
AAACGTGTTTAG
>c107952_g1; len=63  start:328  end:266; minus strand
ATGGCGTTGCTTCAGCGGGACTTCCACGAGACTTGCATTGGGCCGGACGTCAGTCTGGTG
TAG
>c64403_g1; len=111  start:1  end:111
GACACAAAGCCAGCCTTTCATCCCTCTTACACTTCAGGATGTGCACAGAAGAAGGGGATG
AAGATGAGAAGGAAAAAGGATAGGGGAGAAGAAAAGACCCTGCAGAATTAG
>c8647_g1; len=150  start:187  end:337
ATGGATGCAGACCTGCCGCTTATCGAGGTGGTGGGTCTGTCTGCTCTCAGGCGTCCAGGA
TTCGGACCACGACGATTGAACAACAAACATACATCGGGTGGAACACTGCACTGCCTGTGT
GATGGACTCGAGGCTAGTAGTAGGCGTAAG
>c55838_g1; len=102  start:966  end:1067
ATGAAAGGACTCATCACAATCCTTCAAGTCTCCAAAACGACAGACAAGAAGGGATCTGTG
TTCAACGAGGAGACCGTCAAAAAGAGAAGCTATGGAGATAAT
>c132635_g1; len=180  start:265  end:87; minus strand
XTCCCCGAACACTACCGCGTCACCGACAGTCAATACGAGCACCTCTCCGGAAGACCCCAG
TGCAGGGGCGACCAGAAGCCCTCTCGCCAATCAAAGGATATATTTTCACGCTTTAAGAGA
GTTATTGCTTACATAAGCCGTAAATGTGAAAGGGAAGATCGCTCGGGCCGTGAATACTAG
>c64811_g1; len=411  start:774  end:364; minus strand
GCTGACCCTTGGGTGCAGCAGCCTGCTGATCCTTGGGTGCAGCAGCCTGCTGACCCTTGG
GTGCAGCAGCCTGCTGATCCTTGGGTGCAGCAGCCTCCCGTTCAGCAACCAGTGAAAGAA
ATCCCCATCTTCAAACCCTACCTGGAATTCAAGCCCATCTCCATCCCATTCCCAAAGCTG
GAGCCCGTGCCTGTGGTCAAGCCTTTCCCTATTCTCAAGCCAGAGTTCGTAGAAGCTCAA
GTTCCCATCTATAAGCCTCAGGTCCCCCTCCCTAACAAGTACTTCAACTTCAATGCTAAC
GTTGGCCTCCACAAGCAGCCACAGCAGCAGCAGCAAGTCCAGTACCACCAGGTTCAGCAG
CAGCAACACCTCCCCACTGCATACCAAGCACCCGATTCTCACCATCACTAA
>c86493_g1; len=180  start:224  end:45; minus strand
ATGAACACATCTGCTCATGACTACAAGTTGCGXAAGCCAGAGGCCACCAATATCAGGGAG
CGAGTCGGGGCGAAATCAGAGGCGAGGCTCCACTGCATGCGCTGTGTCAGACTCGAGAAG
GACTTGCTTTCTGGTAACACCGAGCAGCAGACCGTTCAGTTGGAGGAATTAGTCAAGTGG
>c74270_g1; len=99  start:1  end:97
XACTCGGAATACGTGGACGAGXACATACAGGGGGACGTTCGGGTCCGGGTATCGGTCAAG
TCGACTCAGAATGGGATCATATATGGCAAGGGCGAGTGA
>c79943_g1; len=1299  start:673  end:1971
ATGCACGCTGCTCCACCGGGAAGCGAGGCCGTTCTTGAGCGTCCTTGGGAGAGCGGAGCC
XCCTGCACGACGGAGGCCATGGAGGAGCGGCCGAAGAAGCCCCGTGTCATATACAACCCG
AACCGGAACAACAGCAACAGCAGCGATGAAGGCGTCGACGGCCCTCGCTTCACCTCCCAC
TTGACCCCTCACCTGACCTCGGGCGTGGTGGACGCGGAGGAGCCCCAGGATGCCCTCGCC
GCCCACCTCAGCGAGACGTTCCGCTCCGAGATGTACTGGGAGGTCCACAAGGCGCGCCAC
TACCCCAGGAACGCCGGCTCGAGCCTCGACACGTCCCTGGAGGAGTTCGAGGAGACGGAG
AACGAGGAGGACGAGGACGAGGGCGAAGTGGGCGTCGAGGATGACAGAGAGGCGTTCGAG
GACGAGAGTGAGGACGGCGCCGACGGGGGCGACGAGGCGCGGGGCGGCGGCGGCTCGGAG
GAGAGCGGGTGCGAGACGGAGGCGACGCTGAAGGCCAGCGGGACCGACAAGGAGGACGGC
AGCAGCGCCAGGTGCGGCGACACGGAGGTGAGCGACGCCGACGGAGGAGGAGGAGGAGGA
CTCCGCGCCAAGGAGGACGGCCAGGGGGAGGAGGTCAGCCTGGAGGGTGAGAACCGCCTC
GAGGACCACATCCGGCCGGGCTGGAGGGAGGTCGAGCTGTTCATCAAGGAGGAGGGGGAG
GACGGGACGACGCCCGGGAAGAAGCTGTCCGACAAGTCCTCCCCGCTGGGCGACTCGGGG
TCCTACTTCGGGAGCGCCGGGTCCTTCTTCAGCAGCACCGGGTCCCACATCGGCAGCTCG
GGCTCGCACATCGCCAGCACGAGCTCGTACTTCGGCAGCTCGGGCTCGTACCTCGGGAGC
CCCCACTCGGGCAAGGTGCGGAAGGGACCGAGGCCGGAGGAGGAGAAGGACGAAGGCATC
AAAACCGACGCCAACGACACGGACTTGGGCGGCTCCGACTCCGACGCCGGGGAAACCGAC
TTCAACGAGTCGGCCATGGGCGAGTCGGAGTGCCACGACACCGACATCGGCTGGTCGGAG
TGCCACGACGCCGACTTGGGCTGGTCCGAGTGCCCCGAAACCGACCTGTGCGAATCGGAG
TGCAACATCACGGACATCGGCGAATCGGAGTGCAACGAAACGGACATCGGGTTCTCGGAG
TGCAACGAGAGGGACGACTCGGACACCGGAGACGACGAGGAGAAGGAGACGACGAGGAAG
AAGGAGACGACGAGGAAGAAGGAGACGACGAGGAAGAAX
>c106062_g1; len=153  start:196  end:44; minus strand
ATGGATCTCCTAAAACAGCGCTACGTGCGTCGAAAGCATTGCGTGGTCCCCGCATCATGG
AATGCCAGTGCAGTAAGCATAAGCGCCTCAGGCCAAAGTATCTTGCGAGCCAATCCCGTT
CCCTCTGAGACGACCACATCATACGAGTTCTAG
>c99657_g1; len=51  start:264  end:214; minus strand
GGTGGGGGGTTGAAGGTAGTGGAGGAGGGGATGCAGATGTTGGTCAGGTAA
>c78775_g1; len=273  start:761  end:493; minus strand
XXCTTGATTTCAGTGGTGGGTCTGAAGGACAGTGGXGGCCTCAGCCGTATTTACACCTCG
AGGAGAAATTTTAAGATTTCTGACTCTGATATCGCCGATTTTTTCAAGGGACTTGATCTG
CTAATCCACAAGXACTTTCGCGGCTGCCTCAAGATCTGTCGTGGCGTCTGCTATCTGTTG
CTCCGTCTGGACGCCCTTCGCCGGCCGCCCATTGGCCAACCAGCGCACTCGACACTGAAC
ACCGTTTGCTGTGTTTTAACCACGTTTCAGTGA
>c92016_g1; len=183  start:219  end:38; minus strand
ATGGAATACAAACAAAACGCCGGAGAATGGGAGGGAGCTAGCGGTAGACGGTGCGCTAAG
CTAATAATGGAAACCAGTTTTGGGGAAAACCCCAAGCCGCTTGTATCGCAGGATCTGCCG
CGGCCATCGCGCGAXGAGGGAAAGAAGGCGGAGGGACGCAGTAGGGGGCGGGACCTGAGG
TAA
>c110710_g1; len=363  start:130  end:491
ATGTCAACACTATGGCTTCTCCTGGGAAGCGAGGTCAGTACGAGCAAGCACGACCTGTTT
AAGCACCGGGAGTGTCGTCAGCGGCGAGGGGACGTGGCTGACATTCCGAATTTGCTGACG
GCCGCTCCTTCTCACCCGAGGAACCTTAAGGXTCTTATCGCGCCCAAGGAGGTTCATGGC
TTGGCCAGAAGGGTCGTCGCTTACGATGATCCGGGTCTTTCCTTGCCTTACGTGTCCTAT
TACGATGGCTACCAGAAGGGTTCTCAGCACGCACGCTCTCCCCGGCAGACCAAGGGTATT
AAGACCATCCTGTGGATGCTGAAGCTCCAGTTCCGATGCTGGTCCAGGGAACGGCGAAAG
AXX
>c116249_g1; len=207  start:1  end:206
GTGGCAGCGGGTGGCGGCGCTCGCCGCGGCGACCCCGCTGCTCACAXCAGTCTGGTCCAC
ATGGACAGAGCGGGAGGAGCACGGCCGGTGGAGGCTGGGGGGCCCAGTCCCCCCAGGGAA
GGCTCCCCCGGCCACCCCGCCCCCGAGAGTTCCGGCCGGCAGCACACGCCCCACGAGAGC
AGCCAGGACGACGACGAAGACGACGAC
>c37964_g1; len=111  start:286  end:178; minus strand
XXCTACTCCGACATCTTCACCTCGCTCTGGCATCTTCGTCAGCTTCTTGGTGTTTATCCT
CGTGATTTTAAGAATTCCAAAATATCCCAACAGATCACAGCCACTTCATAG
>c7928_g1; len=237  start:234  end:1; minus strand
XCGCACACGGGCGAGAAGCCGTACAAGTGCGTGTTCTGCGTGTACATGTCGGCCGACAAG
AGCAACCTGCGGCGCCACCTGCTCGGCGTGCACAAGATCAAGTACGACGACCTGCAGCCG
CTCCTGGCCGCGCGCGCGCCTCCGCAGGCGTTGCCGCAGCCTGTCAGCCCACCCCTGCCG
CAGGCGCTGCCGCAGCCCCTGGCTCGCGCCCACCAGTTTTCTCTGCACGCCGCCCXX
>c76626_g1; len=576  start:576  end:1; minus strand
ATGGCACACGATGCCGTCAACCCCGCCGTGGGCCGCATGTGGCACCTGGACCACAACAAC
CCTTACGACAGGGCCATGCGCTCGCAGGTGCGGAGCTACATGCCCAACCGCCACAGCTAC
GTGGACCAGACCAGCGCCCTGCCCAACCTGAACCGCCACTACGCGCAGAGCCTCGAGTCC
ATGGACAACGGGCTGGCGAGGCCCATCAAGCCCATCTCGCCCCACTCCCCCTACGCCCCC
CACCTGCCGCAGCCCTCCTCCCACTCCACCCACGCCCTGCACTCCCCCCACTCCGCCCAC
TTGGCCCACTCCTCCCACTCGCCCCACTCGCCCCACGCGACGCCCTCGCCCCACTTCCCG
TCCGCCXCCGACCAGCCGCCCGACGAGGCCCGGGAGCAGGTTCTCGAGGTCGGGCCACAG
GTCGTCCTCGGGGCGCAGCAGCCGCCCTCCAGCTTCACCGCCTCCCAGGACGACTTCGTC
TTCTTCTCGCCCAACAAGCCGCCTCCCGCAGGAGTGGCCTTGACCAGCAAGGTCCTGCCG
GAGGAGAACGAGGACGACGACGATGACGACGACGAC
>c101194_g1; len=78  start:1  end:78
GCCAAGAGGAGCGAGCTGGCCCTGCGGAAGGAGCATTACTTAGTGACCCTGTGGGAAGTC
ATCCAGAAACCTGAATAA
>c11879_g1; len=78  start:239  end:316
ATGCTAAGGGATAGCCAAGGAGCCATGACACCAAACATGAGTGTTCATGTAGGCTGGACC
TACAAGCCACACACCTAA
>c97372_g1; len=111  start:1  end:112
AAGAGGGACAGGGAGCACGCCAAGCGGGACTGGCACGAGGACAAGAAGGAATGGAAGCGG
CGAGGCAGAGCAGTTTCAAAGAAAGACTGGAAGAAGTCTCGACTAGAGTGA
>c79120_g2; len=1029  start:1677  end:650; minus strand
ATGCCGAGTGACAATGCAGTTGATGAGAACACGGAAAGGCCAGACTCACTTTCTGAAATA
GATACAGAGAATGATGTAGAATACGATTCTATGCTCGAGGCTGACAGCAGTGGCCTCTTG
AAAGAGACTCTTCCTGAAGATAATACAACGACCCCCGAAGATGCTGAATATGTATTTAAT
GCTAATGATACCCAAACTCCCAATGACGAAGTGGAAACGGAAGAAGCTCTATCATCAATG
AGCATGAGTGATACTGAGGATGTTACCCTGCAGCCGGCATTGCAGACCGATGAACCTCCA
GTCAAAGAAGAGGAGTCTTCAACTTTAGCAAACGATGCCAACGACAAACAGGAAGGGAAC
GTTATTAATATTTTACCACCACCATCGCCCTCTGAAAAAGCTCTCTATATGGAGATGTTG
CCGAAGAATTTGGACATGAGCGTAGTTCCCTCATCAGATCAAGCTCGCAACGGCACACAG
GTTCCTTCGAACACTAGTAACGCAAATGCAATTCCCATTATACCGCCGGAAACACCAGGC
CAGAATACGTCGCTATATCTGTACTTCAGAAAGATACGGGTGTTGTCCAAAATCCTGCTG
XACGCCAAGGGGGAGCTCTCCAACCAGCGCGACGCAGCCGATTTGAXCATCTTTGCCACG
CGAAAGAACGTCTACCAATCACCAGCCAAXCGCGTGGCCCCACGACGCAATCTCTCGTCC
GTAAAACGGTTAACCGCGCCAGAAACCTGTCCTCCCGACGAAATTCTCTCCTTTTCGGGA
AGCGAAGAGCTTCCGCCCTACGATGAAACTCCGCCCGCCCTGAAGTTATCAGGCCAAAAG
AAGACCGAAGATGACTCGGAATCGTTGGXGGAACCGTTTCAGACTGCCGCCGCGGCGGCT
AGGTTCGCAGAGGCGCGTCCCTCCCACACGCAACGCTCGTCTGTACCAACATTGGCTCAA
AAGACAATCCAGAACTTTAGGGACGTTAAAAAACAGACGGTTATCAAAAAACTAGGGTTA
AAAAGATAA
>c114338_g1; len=87  start:195  end:110; minus strand
ATGACTTATAGCTACTATGACTTTXTGGACAGCATTATGGAACTCTTTGGTAAGGTTATG
ATCATGTTTGATGGTATATTTCACTAA
>c132442_g1; len=105  start:106  end:1; minus strand
ATGACTGTGTTCATCGACGTGATTTTCCAAAATGGCTCAAAAATCCTGCTCCGCAACAAC
ACTCTGCTGAGCACGCAAGACTTCGCCAAACTGCGTCAGCATTCG
>c89852_g1; len=60  start:209  end:151; minus strand
XXCTCCCATCACGACTCGTTCCTGCCCATCACCATCATTAACATCATTATCGCCACTTAA
>c26096_g1; len=108  start:108  end:1; minus strand
ATGAGCTACTCAGTTTTTAACTTCTACAAACACCTGAATAAACTTTTGATTAATGTTTTC
TACATCACCCAAAGTGCCAAGAGCAATCAAGTTCACCTGGGGTATATC
>c84811_g1; len=159  start:1  end:157
XTTACCTTCATGTTTTTCCTCAXCTACATAGAAGAGGCAGGATGGGAGGAGAGAGAAAGT
CCCCAGGTTAGCATAATGACAATGGACACAGACGTGGACAAATTAGTTTTCCATGTCATA
GTGTCTAGTAGTTTTAAAACCCTGTCGGACAACGCCTGA
>c9790_g1; len=333  start:42  end:378
AGGGTGTCGAAGGAGAAGGCGAAGGAGAAGGCGAACAGCGAAGGAGGGGAGAGGGAGACC
AAACAGGAGAAGAACAAGGGCGGAGGAAAAGAAAGGAGTGGGAAGGAGAAAAGGAGTGAC
AGGGAGTGGAGGAAGGTGAGAGGCGGCCCCGGGGAATGCCGGCCGGCCAAGGGTGGAGTG
GCTTTGGAGGGTGAGACCAACCAGGAGAAGAACAAGGGCGGAGGAAAAGAAAGGAGTGGG
AAGGAGAAAAGGAGTGACAGGGAGTGGAGGAAGGTGAGAGGCGGCCCCGGGGAATGCCGG
CCGGCCAAGGGTGGAGTGGCTTTGGAGAGGTGA
>c111571_g1; len=201  start:1  end:201
AAGAGGGXGCAGGAGTTGAGTTTCTTTCCCGACCAGCCCCTTGCTTTCGGTCGTTTCAAG
GTCCTTATTGCGTTCGCTGGCGTTGCTATCGGGCTATTCCGACCCACCGCGGGCTACTCG
GCAACTACCGCCTTCTGGGCTACTTTGCTCCTTGGCTCCTCTACTTTGGGTTGGTCGGAC
TACCTGGGCTACTCCTCGGCA
>c63093_g1; len=126  start:360  end:485
ATGCATTCTAGGCTGCAGGATGATGCAGCAGGATGGCCAGCTCCCTTCTGCCCTGACTGT
GACCTCAGTATGCCAATCACAACTGAGTTGCCTGAAAAGGGGCTGGCCATCTTACACAAG
GTATAA
>c77679_g1; len=162  start:1  end:161
XCTACTCCAAAGAAATACACAAAACTGAAGCGGAGTTTGGAAACCGAAGAGGAAAACTCC
AGAGGCAAAATGATTTACCAAAAGAAGCCAAAATACTGGGAAGAGAAACGCAAGTTCATA
GGAATGGGAAGGTGCAACAACATCGGAGCGGTAAAGCGCTAG
>c82794_g1; len=1353  start:1355  end:1; minus strand
ACGTTATCTTCCGGTTCTGAAACCTTGTCTTCTAGCTCTAAAACCTCATTTTCCAGTTCT
GAAACCCCGTCTTCCAGCTCTAAAACCTCATCTTCCAGTTCTGAAACCCCGTCTTCCAGC
TCTAAAACCTCATCTTCCAGTTCTGAAACCCCGTCTTCCAGTTCTGAAACGTCATTTTCC
ACTTCTAAAACCCCGCCTTCCAGTTCTGAAACCCTCTTTTCCAACTCTAAGACCACAACC
TCCAATTCCGAAACCTCACCATCCCCCAAAACAACGACCTATACCAGAACCCACAGCCCC
ATTCCTAGCCTCGCTGATCCATCCACCCCATCCACCCCATCCTCAAGTCTAAATGACAXC
TCCAAGACCCCCTTTCCTTCACCATTCAAGCACAACCTCACCCAGACCTCAACGCACACC
AGTGAAGTCAGCAGAGAGGAGAATGAAGTCACTGGTGCAGATCAAATCACCGATGAAAAT
GAAGTCATTGAAGGTGAAGTCAGCGGTGAAGATGACTTGGTTCCTCCAGCTGGGAGTTAT
CTTCAAGAGAAGAAACTAAAAAGCGAGTGCAGTGATTCCTTCGGTTGGAGCAAAGCCTCT
GGTGGGAGATACGGCCAAGTGGTGGTAGGCCTACCGAACCACAGGAAATTGGAGATCCTA
ATGGGCGACGTGGCGGCCCACTTCGTCGTCACGCGCTCCAAGAACAGACACGGACAGCAG
TTCCTCGGCTTCTACATCGAGGAGCAGACCGTCCTGTCGCCGAATACCACGGGGGTTATC
GGTCAGTTTGCTTTCAAAACCGTGGGAACTCTTGACAAGAACATGACGTCACAAAACACC
ACCAGGGTGAAGCTAGCCGTGATCCAGCCGGCGACGCACAAGAAGTACAGGGTGTCGCAG
ATCAACGCCTTTGTGTCCAGCCGTCGCTCACTCCTTCACAAGACGCATGTCACGTGCCTC
TTCATCAGGAACCAGGGTCGGGGGTTGCTAGCGGGAGAACCCAAGGACTATCTAAGGCCT
TTGTTACTTGTTAATGGTTGTGGCGGAGAGGTGGAGGTGGAGGAGGTGGAGGTGGAGGAG
GAGGAGGAAAAGAAGGCGGAGGAGGAAAAGGAGGTGGAGGTGGATGAGGAGGAGGAAAAG
GAGGTGGAGGAGGTGGAGGAGGTGGAGCTGGAGAAGGAGACGAATAAGGGGGAAGTGGAG
GAGATGAATAAXGTAGAAAAAGTAGGCGACGAAGAAAAGGAGTATGATGAAGACGAGAAG
AAGGAGAAGAAAAAGGAGCAGGAAGAAGAGGAGGCGGAGGAGGATGTCCCTGGTCCCAAC
GGAACCCCCTCCCTCCCCCCTCCCCCCTCCCXX
>c81493_g1; len=192  start:590  end:781
ATGTCTTTCCTTGTCCTGGTTGGTACTGGCTCTCTCTTTCTCTGTCGTTTCCTCTCCCTC
TTCCTCCCTTTATCCCTGTTCTTGTCCCTCAACTTCTCCCTATCCTTGTCCTTGTCCTTG
TCTCAATTCCTGGTTCTGTTCCTCCCTTTACCCCTGTCCCTTTCCATCTCCCTCTCCCTG
TCTTTGGGTTAA
>c129396_g1; len=420  start:418  end:1; minus strand
XCCTCCCCCTCCGCCTCCTCCCCCCCGTGGGACTTCTCCGCCAGGCTTCCGGACGCGGCT
CCCGCGAAGGACAACGGGTCGAGGAGCGTGTGTCCGGAGGTGTACTTCGGCTCCCATCAC
GGCTGGCCCTTTTACCAGCGCGGGATGGAGGCCAAGAAGGAGTGCCAGGGGGTGCCGCCT
TTGTACGACGTCCTGACGGTGCTCCTCCCGGCGCGGCACTGGCCGGAGCAACAGCTGCGG
CGCGTGAGGCAAGCGATAGCGAAGGAGTATCGAGTCCGCCTCGTCATCATCTCGGAGGGC
GGAATCGCCGTCGAGGACATGGGCGGCGTCCGAGCGGCGAAGGTGGCCGGCCTCTCGGCG
GCGGACGACCTCAACGAAGCCGTGAAGCTGGTGGAGACGCCCTTCGTGCTGCTGGGGGAX
>c19997_g1; len=381  start:400  end:21; minus strand
XXCTCGAGCCTCCCCGGCCTCGAGCCCGTGTCCCCGAGGGCGGAGGATGGCGCTCAGGTG
GCGCTGCATCTGCTCAAGCGCCAGGCGACAGGTCTGGCCAGCAGCGAGGAGGCGGCGCTG
CTGGCGCTGCTCGACCTCGTCCCCCGCGCCGACCGACGCTCCGCCGCCTCCATGCTCGAC
CGCCTCTTCACCACGCTCGACCTCAACGAAGACGGGCTGATCGACTCGCGGGAGTTCGAG
ACCGTCCTCAGGCTGGTCGCCACCATGAACCGCCACCCCTCCTTCGTTGAGCCTCCTGCA
GCGCCTCCGCCAGCTCCCCCAGAGACACTCATCGACCTCAGTGCCAGTCCACGCCGACCT
ATGACCTCGCTGGAACAGTAA
>c81115_g3; len=315  start:1  end:322
GAGGAGGAGGAGGGGGAGGACGGGGAGGAGGAGGAGGAGGAGGAGAAGGAGAAGAAAAAG
GAGGAGGAGGTGGAGAAGAAGAAGGAGAAGCAGAAGAAGAAGAGGAGGAGCAGGATTGCG
GGTGAAAAGCGGGACATGAAAAGGGACACGGAAGGCGAGGAGGAGGAAGAGGGAATGACA
AACCTGGCGTTGACGTCATGCAAGGTCACGGACACAACCGGAGATGTTGACATGTTTATC
TTCAACAGCTTTAATGTTGAAATCACGATTAAAATTTGTGAAAATGTGATTCTGGGATTG
GTGCGCACCTCGTGA
>c32955_g1; len=84  start:352  end:270; minus strand
XACGCTGCCGGGGTTGCTGAGGACCTGCGGGAGGAGGGTTATAGTGTCTCAAGGAGGGGG
GGGAAGGGTGATCTGTCGAAGTGA
>c35728_g1; len=417  start:416  end:1; minus strand
XXCGGTGGTGCTGCTGGTGGGCGCGGTGTGGGCGAGGCACTATTGCATCGTGGTCCGGCG
CAGGAAAATGCGGAGAACGCCAGCGACGAGGCCAACCCCGACGTGGTGCCCAGCGTGGGC
ACGTCGTATGACCATCCTAGCGGGCCCGGCGAGGCTTCCCGACATCGCTTCTGGACTAAG
GACGCCTACCCCCCGGGGGCGGGCCCCAGCTCCGCCGGCGACGACGACGCCTGCGCGGGT
GGCCTCAGTCGCCAGAGCATCGCGGAGGAGGACGAGGACCAGGACTCCGACGGCGACGTG
GGCGGGGGCTTCCCCGCCGCCGCCGCCCGCGGGGCTCGTGGGGTCACGGGCGGCAACAGG
CTCAGCATCGCCGCCTTCATGGGCGGCCGAGGCTCCGACGAGGACCAGGACTCCGAC
>c64146_g2; len=69  start:1  end:67
XXTGCCGCTGTCCTTGTTTCAGAGGCTAAGGACCTGTTTGTGGTAATCGAAGAAATGGGG
ATGAACTAA
>c120347_g1; len=294  start:1  end:293
GTTTCTTCCGACGGATTCTATCGTTTTAATATCTTTTTCTTTCTTTTGGCAGCGTGTTTC
AAGTTGGTCATCGGCAACCTGACCGACCGGGATGAGCCTGGGAAGGAAACGTCGCAGAAX
CGCATTTCCGAACCGGATGGTCGCGCCTTCGAAGATGGGAAATCCCACCTGGAAGTCCTT
CTGTTCTTGGATCACGGCGACCCCCTCCACCTGTCTGCCAAGCCCTTTGACCACCACGTC
GTTAGCCTACAAGTCCTGCTGAACGAGCCCTCCGCTGTTTATATCATTTCGGGX
>c49231_g1; len=87  start:1  end:86
ACGCGACCCACCGAXGAGGAACAGACTGTGGAAATCCTCAATCTGCAGAAGGGAGGTTCT
CTCAGACAGAAGGAGAATAATGAGTAG
>c83530_g1; len=2034  start:250  end:2285
ATGAGTTCGTATTTGGAAGACTGTTCGGGATCGGCAGCATCTCACACCAAGCAAGGAGTA
GATGACAGTGACATCTACGGTGACCTGGACTTGATGGCAGCAGCACAGCAGTCGCAAGAT
GCATGGTCTGTCGGCAGTGATGTCAATGATGCAGACATATACCAGGAGATGGGTGTGCAG
CCCATTGATTACACAACGGAGGAGGGAAGTGTTGATAACTCTGCAGCCTATAAAAATGCT
AAACAGGGCAAACCGGCAAGCCACCAGGGAGCCAGTAGTATTGACTTTGAAAATCTTCGG
AAACTATTACAAGGAGATCTGAGTGGGAAATCCAGTGGATGTGATGCGAAAGAAAATCAA
CATGTGAAGGAGATTCATGATTGTGAAACTAATAGTAATGTGAAAGAGACCATGAGAGAT
GGCAGAACAAAACAGGAAGGTGCAAGGAATGTTACAGCTGAAAAAGTTGCAGAGAAGTTC
CAGGAAGGAAGTGATGAAAAAGGCAGTGGAAGATTAAATCCAAGTAAGGTTCTCACAGAA
AATAAGCAACATGGTGCTAGAGCAAAAATGCCCCCAAATGTCAGTGGTTCTGAAAATACC
AAATCGACATCTGCAGAAGGTACTTCAGCACAAAACAGAGACCTGCATTTTGTGCTGTCT
ATGTTGTGTAAAAAGAATTCCAGTACGGAAGATTTAGTGCAAAACAGTGTAGCAGATCCA
GGTAAGACAGGACCAGTTACTGGTGTAAATGTAAGCAATTCCTTAGGGTGCAGTGAAAAC
CCCGACATTCCAACGGATTCTCACAGGAAACCAAAAAAAGATACTGACACTCAGAAGGAG
GCTACTGGCACTGGACACAAACCCAAGTCTCAGAAACAGGACGAACAGACCCAAAAGATT
ACCTGCTTCAAGTTTATGTCCATTGAAACAAGTCCGAGCCCAAAGAAGAGTCCGTCAGAA
AAGCAGAGCAAAGAAGCAAGTAAGGCAGACTCACATTGGGACCTCTTTGAAGATGTCATG
GTTGCTAGAAGTGATGAAAAGGAAAGCCAAGAAGTAACCCAGTTAAAGGAGGAGAGGGAA
GTCCTTCGCATGCAGCTTAAGGAGTCAGAAAAGCGCTGCGAGGGTCTTGAACAGGATAAC
CAGGTCTTACTCACCAATATTTCGTCTCTGTGGAAGACGGCAATAAGTCAGATCAAACAG
AAAATCCAGCAAATTAATGCGCTCAGATCCGAGCGTGAGGCCATTTTGTTCCGTCGAGCC
ATGCGACAGGTTCCCAAAGAAGAGTTTGATGCTATTTTGTCACAGATATCAAAATATTCC
AGTGATGAATTCAAATCCTTTCTTGAGAACATGAAGAAGCTACTGATGAAGGAACCAGCT
GTAAATGTGGTGGTAAGGGATATGCAGGGTTTGGAGGCATTGCTGGAXAAGATAACTGCA
AGTGTACTTGGTGTTCGTGTTAATGCTTCACAGGATACCGATGCTGCATCTTTAAAAAGC
CTTATGGGTAAAGAAGGAGAAAAAGTGACATCTCTGGTTAAACCGCAACAAAAAGCAACA
AATAAGAAAAGAAAATTATCTACTCACTTGCAGAATAATAGTTTTGATTATAGAAGTGAA
GATAATGCAGGTAAACATGTAGAAAGAGAGAAATGTGACTTTGGAGGTGTACCTACAGAG
AGGAGCAGACATGATAGTGGAGACATAGCTTTGCAGGAAGCCAACAGCAGAATAGAAGGT
TATGGGAGACGTGACTACGATGAGTTACACTACAGGCATGATAGCGACAATACAAGGCTG
AGTTATGATGGTGGGGATAAACGTTATAAGCATGAGGATTTGGATTTGGAATTGAGACAC
AGCAGTTCTGATAXGACCAGTGAAGAGGAGGAGXACATGACAGTGGTGAGAGGTACAGTG
ATAGAGACCGACATACAGGTAGATTTGGCCATAGCAGTGGAGAAAGGAACTCTAGACTTG
AGAGATATAATGATGAGGAATATAGAAGAGGAACCCAGGGAGGTCTACCTCTGA
>c75988_g1; len=1140  start:1625  end:488; minus strand
AAXCCGAAGGACCAACTGAAGGCCCGACAGAACCTGAGACTGAAGGCCCAACTGAGGGCC
CAACAGAACCAGAAACAGATGCCCCAACTGAAGAGCCAACAAATCAGCCGAGCACAACAG
AGACCCCAGACGGCCCTCXTCGTCTACACTTTCAACGACGGCGCTGCTGGCTGGACCCTC
AGTCACATGAACGGAGCCACGTGGGTCCACAAGGAGTTCGACAGCAACGGGCGCCCTGTG
AATGATCCCCCTAATGGCCCGTGGGTTTTGGAAATCCAACCTGACGAGGTCCTGGCAGGT
ACCGTCGTCGCCCAGAGCCCCTTGGTCGAAGCAGTCGACACCGCGATGACCGTGACGATA
ACCTTCTGGATGGACGGCGCTGATGACTTCCAGGCTGAGCTGAAGGTCCGAAGAAAGACA
GACTTCAGCACATTCGACGTGGACCCCATCATGAACCTGGACCCGTTCGGCGACCAGGAG
AACCGCCGCTGGATCACGTACCGGGCGAGCTTCGACGGCCTCACCCCGGGACAGGCCTTC
AATGTCATTCTGGAGGGCTCCCTGGGCGGACACCCCAACAACTCGGTGGCTGTGGACATG
GTGGAGATTTGGGGCGTCCGGGAGGCCTCCCTCGACCACTCGTCCTTCTTCGACTTTGAG
AAAGGTCTTCAAGGCTGGTCATCCGGCAACCTGGAGGGCGGGCGGTGGCTCCTGCAGACC
TGGAGCGACCTCGACCCCTCGGTGGGCGTCCCGCGGCCCTCCGACGGCCAGAACTTCCTC
TTCGTGGAGCGCTTCGACATCCACTCGGGTATAATCACAGTGGAGTCCCCCGTGCTGACG
CTCTCCCCCGGGGCCAGACACACGCTGGAGCTTAAATTCTGGACGCGTGGGTCGGTGGTG
TACCCTGCTACTCTAAGGATTCGCAAGAAGACCCCCGAAGGCCGCTACGAGGCTCTGCCC
TTCCTGAACCTCCGCAACTACGGCGACACAGACAACACCCACTGGATTAGCTTCAGCCAC
CAGTACCTCGTCCCTTCAGACACCGAGGAAGTGTCCTATCAGCTGGTGATCGAGGCCGAC
CTGGGGAGCGACTTAAACAACCTGGTGGCCTTGGACGACCTCAAGATAACGACGTCGTGA
>c106672_g1; len=108  start:108  end:1; minus strand
ATGGTCGGGCACTTGGCTGTCAAGCTGGGGATTATAGACAGCAATAGAGGGATGGATGAG
CGGACCTTCGTCAAGCTATACAGACTGCTGCAGTTGTCTGATGTGTCT
>c134469_g1; len=114  start:299  end:187; minus strand
XCAGAGGAGCTGGTCAAGTTCCTAGACTTCTTCTTGCTTACACTGGAGCTGTATGGGAAG
ATGTTAAATATGTTTCAAGATAATCCTGGTTTGAAAAAGACAAAAAATAATTAG
>c64802_g1; len=150  start:267  end:117; minus strand
ATGGTAATAATAGAGGAGGAAGTTTTGGTGTTTTTTGGTTGGATTACGGAGGTTGGGGTT
TGGGGAAGTTCGGTTTGGTTGGGTGGCGTGGGTTGTGTGGGTATTGTGGGCATGGTGTGG
GTAGCTGGTAAGATGTGTTGGTGTGGGTAA
>c54206_g1; len=123  start:109  end:231
ATGAGTGTGAGCGTGCTCCTGGCCTACAAGCCACGAACCCACCAAAGTGGCCACTCATGT
AAGTCTAATGCCTGTGTTTTAGGGCATGTGATATTCTTGAAGCAACTGGATCCAATGGGT
TAA
>c98744_g1; len=198  start:256  end:59; minus strand
XXCGGCGGCCCCGCTGTCAACACGGACCTCCCGAGTCCCAGTCGCTACTCCAGCAGCGGC
CTTACGTCACGACCCTCGCCCGCCGAAGCGCGCTATCGCTCGTGCCACTCGTGGATCTTT
CGCTTGTTCCAAGTGGTCAAGATACCCTCCCCTGCCCTGTACCTGCGCCTCGGCACGGGT
GCCTGTTCCACGCGTTAG
>c77074_g2; len=711  start:2245  end:2957
ATGGAGAXGGAGGAGGAGAAGGAGGAGGAAGAGGAGGAGGAGAGGGTGTGGGGAAGGCCA
GCCGAGGGAGAAATCCAGGAGATGAGAGCCGGATATCCCCTCATGCCGCCGGAAGAGGAA
ATCGCCCCCTCCCGAGGACCAGCTTCTCCAGACTCCGACGAAAGCAGCGGGGAGGAGATC
CCGAGAACCTCGTCCTCCTGTGCACCCGAAGAGGAGGAAAGCGCACCCTTCGAGGAGCAG
CTTCTGGCCGCXGCTAGCAAGGAGCGTGGGGAGGAAGGCGGAGAAAGGGACCTCGACGAT
CCAGACAGGCATTTTTTGCTCAGTCTCCTGCCTCACTTCAGACGCCTCCCGGACGACGTG
AAGTTGGAGGTCCAGGGCGAATTCATAAACACCCTCAAAAGGTTCAGGCGAGAGGCTGCC
TTCGACAGTCGGCTCTCCCCTCCCACCCACTTCCTCCCCGGCCTTCCTCCACAGACTTTC
CCTCTCAGTAATGCGGGCCCATCATCGACCGAACCCCAACAGAACCTCGCTTCAGCCACG
CATTGTCCTCGTGCCAACCCCCAGCCTTCGAAGTCCGCGGGGGCTCCGGTCGCATCGCAA
CCCCAGTCGACACGAACCCTCAGTCCCTCTCCCGAATCACCAGCGGCTTCAGAAGTGGCA
TCCCCGCGGTCGGATGGCTCAAGTATCTGTGATGATTATTTCCCTCATTAG
>c7854_g1; len=276  start:187  end:463
ATGGCGCAAAAGCTAAAAAACTGGGAAAAGGGCAATGTCGGTGCATTGGCCGACCATCTT
AGTCAGCTGGAGTTCGAAGGTGAAAGTCTCGGCCACGAAGCGACATTCGAGCACTTCGAA
GGAAAATTTGGAGGAGGAGCAGAGAAAAAGGTGGTCAGGAAGTGGTGTGATGTGATGGGC
TGGCGGGAGGAACGGGAXGAGGGAATAAGGTGCGAGGGAGGCAGAGAAGAAGAGGGTGAA
TGGTGGGAACAGAGGATGAAGGTCAGTGAAAAATGG
>c124063_g1; len=273  start:271  end:1; minus strand
XACAACAACAGCAGCAGCAACAGCGGCAGTGCGACCCTCACCACCACCACCTCCAGCAGA
GCCAACAACAGCGCGAGAAGCGCCACGCAAAGCCCGCATAAGGGCCTGGGCTCTCTAGGC
TCGTCCGTGAGCGTGAAGGCGTCCGAGGGCGCCGGAGGGCTTGGCTGCTTCGGCTACAAG
GGCGAGGACGAGGCGGGCCTCATCCGGCCGGCGACCATCACGGAGGTGCGGGCCAGCGAG
GCGCGCTTCGACCTGCCGCACTCGTACACGACX
>c71298_g2; len=531  start:930  end:402; minus strand
XXCCCAGCTATACCATCTCCACCACCTATACCTGATCCAGCCCCCATACCACCTCCTCCT
CCCATACCACCCATACCATCAATACCAATGCTAAAGGTAATACTACCCCCACCTCCTATC
ATACCGTCTCCACCTCCTATACCTCCACCACAGTCTATACCACCCCCTCTGCCCATACCA
TCTCCTCCACCCATACCATCACCCCTACCCATACCATCTCCACCACCCATXACCATCTCC
ACCCTCTATACCATCTCCACCTCCCGTACCATCTCCACCTCCCATACCATCTCCGCCACC
CATACCGCCTCCACCAGCTATTCCATCTCCCCCACTCATACCATCTCCACCACCTATACC
ACCTCCACCAGCTATACCATCGCCACCACCAATACCAGCCCCTCCACCCCTATTATCACC
ACACTCAATGCAGCGCCCACCACCGTTCCGCTACTTTTTTTGCGTCAGCCCCAGACTACC
AAGCCATCCTTTCTCTTGCCCTTGTCCCCATCTATACCATCTGCCCTGTAG
>c129048_g1; len=216  start:170  end:383
ATGCCGCCGGTTGCTAAGCGACAGGTAGTGCCACTGAAGGGATGTGGGTTTGTAGTGGCA
CTAAGGAATCACACTGACGTTGGCACCGAGGAGGTATGGATTTTGGGAAGCAGTCGATGC
GCCGCGAATGGTGCCGCCGCCGCCGCTGACGGTCCGGTTCGGAGCGCCAGGGACTCTGCG
GGAGACGGTTCCAAGGAGGGAGAXGAAATAGATGXX
>c63757_g2; len=312  start:309  end:1; minus strand
ATGATCATAGAACTGCCCCATCGAGCATTGTTCCGACACACTAAGCCAAGAGCCGATGCA
CCGGTGAAGGACTCGAAGGAGCCATGTCCTGCGGCGCGTGAGXTGACCAGTGCCCCGCCA
GTGCCACGTCCGCCATGGCACTCTCAGCTGCGTCGTCGTCCCTCGTCCTGCTGGCTGCCG
TCGTCGCCGTCGTCGTCGTGTCCTTCGCCCACGGCGCGGCGCACCGGAGCGGGGAGCAAG
GGGGGAGCGGCCXCCTCTCGCTGCGACACCTGCCCCTACTTCCTCAACACCAGCACCCTC
GTCACCACCTCX
>c97197_g1; len=69  start:229  end:162; minus strand
XTTCCGTTGGATTATCCTTTGTATGTGCTCTCGCTCTCCGGTTCGTACACATCGATCGAG
CATGAGTGA
>c72446_g1; len=567  start:566  end:1; minus strand
ATGACCCGTCCTTTGGTTGTGCTTTTGGCGTGTGTGGCGCTCGCTCTTGTTGTGCAGCCT
GGCATGGCAGAGCCTGAGCCGGACTCCAAAGTGCGAGTGAAAATCGACCCAAACGATTCG
AAAGTCGATGCGAATGTGGAAGTTCAGAAAACGGATAACGAACTCTCCGTAAACGTCCAC
TCCCAATTCCTGGGGCCGGATAACGAGGACAAGTTCTGTTGCTTGGTGGACGGCGTGATC
CACAACAACGGCACAGTCTGGATATATGGCAACGGGACCGAGTGTATCTGCTTGGAGGGT
CGAGAGGACTGCAACATAGTCATCTGTAATGGCGACCTCATGAACACTGAACACCGACCG
ACTGACGAAAAGGATAAGACGTTCACATTTAAGXACTTCTTCATGACGACTATAACGACG
GCTGTCAACGACGATAATGTGCAAGAGTATCCGCTTAACAAACCATCGAAGTGTCAGCGA
GTCCACAATAACAAGCTGTTCAAGAGGATAAGGGAACAAGATTCCACGTTGTTCAGGATA
ATAGAGCAAGATTCCACGTTGTTCAXX
>c19910_g1; len=213  start:1  end:210
XCTAAGAGCCAAATGGTCAAATCAGACTCTAAAAGGTTTGTGCACTCATGGCGAGTCCTT
TCCGTCACCCTGGCCTTCGTTCTTGATGCTTTGTTCACGTCATCTGTACAGCTGTTCAAG
TTTTTCCTTGACGTGATCXGCAACGTCATCCAGATCCAGGGGGTTAAAATGAATAAGACG
GTTTTGACATCTGTCCTGATCCATCAGGACTXX
>c29373_g1; len=156  start:1  end:154
XXCCTGGCTGTCCAACGGGTCCTTGGCGGGAAGCTCACTCAGGCGGACTTCAGGCTGGAG
TTGGTTCGCGGACTTCTGCAGCGGGGAGGACGCCCGGGAACGTTCAGAAGAGTTCCACCG
CAAGAGAAGCAGACGACCAGCAGACACACCTTTTAG
>c43179_g1; len=81  start:306  end:225; minus strand
ATGACCCCCAGAAAGTATCCCATGGCCATGGGTTGGGAACCAGTGCTCTATATGAACCAT
TTAAAGATTTACCAGTACTAA
>c55476_g2; len=378  start:1085  end:708; minus strand
ATGACAACCAAAAGGCTCTCACTTCCTGTAGGCGAAGATGAAGTAGACGACGAGAATGCC
CAGGGCGTGAGGGCGGCAAGGGTTAXGGAGGACGACCTTGGTTCTGGGCCACCAGGGGGC
GTTGCGGGGGAGGAGGCGCTGCACTTGGACGCCTTGCTGACGCCGCAGCGACACACGCCG
CCGGTCTCCGCGCACACACACAGCCCCTCGTACCTTCTAGCTGCCCATGGCTTCGTTTGC
TTGCGAGGCGAGGGAXTGGTGATGGTGGGCGTGGGCGAGTGTGTTGGGCGTGAGAACAAC
AGTGGGCTGCCCATCATACAGATGTTGACAGGATTTACATACCTGTACCACTTCTGCGTC
TCTTGCATTTGGTGCTGA
>c110082_g1; len=228  start:1  end:225
XXGAAGGTGAAGGAGAAGGAGAAGGAACAGGTGGAGGTGGAGAAGGAAAAGAAGAAGAAA
GGAAACATGAAAAAAAGAGAAGACAGTAAGATGAAAAACGGAGCCAGCGATTATGATGAT
GATAATAATGCTGAGAAAATGAAAGAGGGGAGGGGTGAGGGTGAXAAGATGGAGATGGCA
GAAGGAAAGGGAATAACAGAGAGGGAGAAGGTGAAGGAGGAGGAGGXX
>c68170_g2; len=366  start:366  end:1; minus strand
GCCTACTTTCCTGCCTGTCTTGGTCTGTCTCTACCCACCAGCCTGCTCTTTGTCTGCCTA
CATGCCTGCCTGCCTGCTTCCTTCCTGCTCTGTCTGTCTACCGATCTACCTGTCTGTCTG
CCTGCCTATCTCTACGTACCTACTTGCCTGCCATTCTCTGTCTGTCTCTACCTGCCCACC
TCTGTGTATCTGCTCTGCCTACTTGTCTGCCTGCCCGTCTATGTCAGCCTATTTACCTGT
CTGTGTCTGCCTGCCTGCCTATCTCTACTTACCTACTTGCCAGCCTGCCTGXTCTCTAGT
TACCTACTTACCTACCTCTGTCTGTCTCTACCTCCCTGCCTGTCTCTGTCTGTCTCTGCC
TACTXX
>c113310_g1; len=135  start:295  end:161; minus strand
AATGACGGCAAGGATGAAACTAATGACAATAACGACGATTTTGATGATAATGATAATGAA
CATATTGTTGGTGATGATACTGAAAATGAAAGTATTAATAATAAGGGTATTAGTAATCAG
GATAATAATCTATAA
>c54673_g1; len=204  start:574  end:372; minus strand
GATGGCAGCCGCGTGGXTCTGGCGGAGGCGCGGGAGGACCAGGCCAGTGTGGCGCGCAAC
TCGAGCGGGACAAGACCCGGCGAAGCAGCTCCTGAGACCGACTCGGCTGGAACTCTCCCT
CTGCGTCCGTCGGGGAAGAGGGACGTCGCCGAGACACAGAGACAGGCGGAGGTGTTCGTC
GAXGAGGGTTGCGTTGTGTTCTGG
>c77670_g3; len=174  start:113  end:286
ATGGAGCAGGAGTCCGGCTCGTGTCCCATCTGCCTGGAACCCTGGGACAAGTCGACCCAC
ACGCCCAAGTTCCTCAGCTGCCACCACACCCTCTGCCTCGACTGCGTGACCACTCTCTTC
GAAAATGCCGTCGCTGGAGAGGGAGAAGGACTGGAGGAGGAGGAGGAGGAGAAX
>c12255_g1; len=180  start:53  end:232
ATGGTGGACGTGAAAGAGGAAATGAGAGAGACCAAACAACTCGGAGTGATGCTGGCTGAG
CGTTCGAATGCCATCGTTGTATTTCAAATGACCATCATCACCAACGCGTATGTGTGTGTT
TGTCGCGATGAAAAGATGATTGTGXACAATAATAATGATGATATTAACGATAACAACGAT
>c103175_g1; len=351  start:1  end:352
AGTGGATCTGATCAGGTGCCACTGTAAGACAGGACCCATATTAATGAGGCTCCCTTCCGT
GACTTGAGGAGCGCCACCCTCAGTGCTCAGCGAGCTGTTGACACATTGGAGATCTTCCTG
GCTGGCTTTAGTGAGGACCTCACTGGACTTACCAAACCTGAAGTCCTTCCCCAAGCAGCC
GGATCTGCCAATTTTACCTCCAGCTCACTGTCCCAACATCAGCCTGCCCGGGTCACAGCC
ACGTTCAAGATCCCTTCGTTGTCCCTAGATGACCGTCGCTGTGAGCAGGXGAAGCTGATG
CACGAACGGCACCGCAAATGTGCGGGTCCGACACTGGGCTCAGCTAAGTGA
>c37782_g1; len=168  start:508  end:342; minus strand
XXTGACTGTACTGAGTGGTTCATCTATGACTATGCTGAGTGGTTTATTTGCGACTGTGCC
GAGTGTGGTTTCTTTGCCGTGTTGTCTCTGGTGGATGTGAATGGTTCTTTGGGGGAACCA
GGAGCTGAACGGGAAAAGGGACGGAGTAAAGAGAAAATGGATACGTAA
>c118645_g1; len=279  start:279  end:1; minus strand
CTTGCGGGGTCCGTGGCCTCGGGGGCCGGCTGCCGCGTCGGCCACACGCTCTGGTCGCCG
CCGCCGCCCGCGGCATCCGGGGTGTTCGTGGGCCATCGCGGCGCGGGCGGCCGGGCCGTC
GTGGCGCCCGTCGGCCACGCCGCTGGCGCGGGCGTGGGCGGCTTCGACTTCCGGGACTCC
GTGGGCCAGACGTGCGGCATGGGCGGCCGAGTGGGCCGTCCCGTCGGCCACGGGAAGACC
CGAGGCGGCCTCGGCGTGCGCCCGGTGGGCCACGCCGGC
>c111161_g1; len=177  start:311  end:137; minus strand
ATGTTATGTGATTGGCTGAAGGAGCCAAAAGAATTGTGCATGACACTTTCTGATXTAGTG
GAATTGCTTTACTACTTTAAGAACGAGTCGATTTACGATCTXATCAAGGCTAACTGCCAT
CTCATGAATCCCACTTTACCAATGCTGGTAAACGTGATGATAACAGACTCCTGGTAA
>c132537_g1; len=81  start:1  end:80
XATCACGTGGATTGCGTCGATCAAGCTGGGTCAAAGTTCAAAGTGGTGGTTAATACTAGA
AAGAAATCTGTTGCCTCGTGG
>c38479_g1; len=99  start:790  end:692; minus strand
ATGGAACTGATAGCTGCATCCACCCTGCACTTCCAACCCCGACGGTCCCTTCTAGCGAGT
CGCCAGGCAGGTCCTTGGTACATCTCTAATTCCTGGTAA
>c73414_g1; len=792  start:791  end:1; minus strand
XATAAGAXCAGCGCCGAGGTCCTGCGCGATTCCACAGCCCGGGCTCAAGGATTCCACAGG
AGTGGCTTCTACAGCTTCGTCTTTAGAAGTTTCAAGCTCTTAAAAGGATTCCCTCCGGTC
GGTGAGGXCTTCCCCCCCGTCTCCGTGATCTATGAGTGGGTGAAGGAAGGGAAGGATCTC
GAGGATGAGGGAGCCAAGTTCAACCGCCTTGTGAGAAGACAACATCTGATCGCTCTCCTC
GAGATGAACGGGAGACGTGTGTGCCTGCTGGCCTTGGTGCTTGCAGTTGGACTCGGCAGC
GGTCTTGGGGTGCTTGCAGAGGACGCCAAGAAGGACTCCGTCGCCGCTGCGGATTCTTCG
AAGAGCAAGGAGAGCAATGTGAAGAAAAGAAAAGCTGACGTGGGCAACATCCCGCCGCCG
CCGCTGTACCAGCTGCCGAACAGCGGCCTGTCGGTGCAGCCTCTCCCCCTGGAGTCCGTT
TCGCAGCAGTCCGGGCCCCTGCAGACCCAGGTCATTCAGCTGCAGCTCTCGCAGCCGAGC
GCGAGCTACAGCGCCCCCGCACCGCTGCCCCAGGACACCTACTTCGCCCCCACCGGCCCC
CAGGCGACCGGCGCCGGCTCCGGGGGCCTGATCAGCTTCGGGCCGGCTGATGCCGTGAGC
GGCCCAGGTGCGGGATACGCGGCGCCAGCTGTGAGCCAGCCCGCCAGCGGCTATTCCGCG
CCAGCTGTGCCCACGCAGTCCTACAGCGCGCCAGGCTTAGGCAGCTCTGGTTCCTTCGGG
GGATCCGGTTCC
>c57109_g1; len=348  start:479  end:130; minus strand
XCCCTGTCCACCTTCCAGTCCCTGCGTGGTCTTAAAAACTGCAGTCAGTTTCTCTCAGCC
ATGATGAGTCGTGTGTTCGTCCTCCTGCTGGTGGCGCTGGCTTTGGCTTCGCTGGTGGTG
GCTGGGCCTTTCCCCGAAGCTGAGGCCGGAGCCAAGGCAGATCCGCATTTCTTCATCCAT
AGGCCCTACTTCGGCGGCGGCTTTGGCTACGGCTACGGCTTCCGCGACCCCATTTTTATG
GCTAGAGATGCGGACTCACAAGCAATGAAGTGTTTGGGCGTCCTCTTCAGCTGTTTTCAC
TTCAAAGGAAGTTCGTCGGACTTCGTGAATGTCATTTACAAGCGGTAA
>c132562_g1; len=195  start:189  end:1; minus strand
ATGAAATACAXGGAGAGCGATGGCGGCTTTGCTCCTCAGGTXACCTCGTGCTTGGATTCA
CTATCGCGGGAGGCGCAGGXCAAGGAGATGCGGCCGCCGATGCTCCAGCGCCCCGGCGTC
CTCTTGGGTCCCTCGCCTAGAACCACGAGCATCACCGCCXACTTCTTCCTCTTCCTCTTC
TTCGTCTTCTTCTXX
>c46949_g2; len=105  start:1  end:104
XGTGCCACCTCCTATGGCTGCAGCTTGCAAGAGAAGAGTAGTGTGATGGTCACACAGCTG
CTTGCTATGTTCTGTCCTCCCAATGCTGAGGCAGTGCACATTCAG
>c89503_g1; len=93  start:91  end:1; minus strand
ATGAAGAAGGAAAAAGATCATTATATCAGAGTGGCCAATAACXATGAGCCCAATGGCCAA
ATTTTGGGCTACGTGCAGTCAGTGAAGCATCCX
>c45916_g1; len=174  start:171  end:1; minus strand
ATGAGGAAGAGAACATGGAAGTGGCTACATAGATATATGCTTATTGCCTCAGATGATGAC
TTCGCCTATTGGTCCAGTGCAGAGGCAGGCTTTTCGCTGTTGAGAATGGGTTCACGGCTT
GGCTTGGAGGAGGGTGAAGCCATGATGCAATCXTTGGTGCCCTTCCTGCTCCXX
>c89711_g1; len=78  start:185  end:259
ATGGAGGAGGAGAAGGAAAAGAAGGTGAGGATGAGGGAGAAGTGGGAGAGAGAXGAGGAG
AAGGAAAAAGAAAAGGXX
>c27543_g1; len=276  start:1  end:276
GTCGCGTGTTTCTACAACTTCATCGTTTACTTCTGCGATAGGCTGATTGTCGTAGATCTA
GGTCGGGCTATGAAGCGTCGCTTGGAGGAAGTGGGTGGTCTGATTCTTATTGGGCCAACG
GAAGTTCTTTCAGCAACTAAAGGTTCGGCAGTAGTTGTAGTGGTTATGGAAGAAAAACGT
CGTCGTGCTGGGCCACGGATTAATTTTCTTCTTGTGGTTGTTGGCTCTGCTGTAGTTACA
GTGGTGGCAGGGTCAGTTGGAGTAGTTGTTCTGGGX
>c79082_g1; len=480  start:478  end:1; minus strand
XTCAACATGTTGCGTGGAATCTTCGTGCTGGCGCTTGTGTTCGCGGCTGGAGTGTCCTAC
TCCGAACAGGCGAAGCTAGGAAAGAAGGTCGAGGACGAGCCAGCCAACGAGGAGGTCGCC
GCAGACCAGCCGGTGGTTCTCTTTGAGGAATCTGAGAGTAAGGACAGCGAAGGCTCCGCA
TCCGCAAGGTCCAAGCGCTCTCTCCTCGGCTCCTACTCCTCGGGCCACAGTCACCACGGA
TCCCACTCGGGGAGTTCGAGCTTCACCTCTCCGGTCACTGTCTCCGGAGGCAACGGGGCT
TCCTTCTCCAGCTTCCAGGGATTCGGGTCTTCGGGTAACGGGTTGGGCTCGTCGCTCGAG
GATCCAACGGCGGCTCGTCTGGATTCCAAGGCTTTGGAAGCTCCTTCGGCTCGGGACTCG
GTTCGTCCCAAGGATTCGGTGGCTCTTCTGGCGGCTTTGGAGCCTCAGGATTCGGTGGXX
>c107814_g1; len=111  start:1  end:111
ATGAAGAATAAGGTGAAAAAGAAGGTGAAGAAGATGATGAAGAAGAGAAAGAAGAATATG
ACGAAGAAGAAGATAGTGAAGAAGAGGAAAAAGGAGAAAAACAAAAAGTAA
>c18431_g1; len=231  start:229  end:1; minus strand
XXCGAGGATGGAAGCGACGAGTATCTGATTTTCCCTGAGCAACGGCAGGTGGAAGAGGCT
CGAGTGCTGTGTCGGAGATTAGGCAGTCGCGTGTACAATCCCCAATCGCTAGGAGAGATT
CAGGAGCTGTATCAGGTTGCTGTTGCACAAGCCAACGTGTCATCGAGCGATTTTCTGCTC
TTCTCCGACATAGCTAGCGGGAATACGGAAGGAGACGCGATGGAAAAACAA
>c77301_g1; len=1023  start:1020  end:1; minus strand
ATGTCCGGCGGCGGCGTCTGGACTGGCGCGGGTCGTCCGGGTCCTTGTGGGGCCGCGGGC
GTGACCACGGGAGCGGGAXCGGACAATTTGGACCTGCTGAACGGCGCCCGTCACATAGTG
CCTCCTCAGGCGATGGGCGGAGCGCCACCCACGGCCGCCCXGCGCCGCAAGGGGCTGCGC
AAGCGCTTCCTGTCCCTGACGGAGGGCCTCACCAACTTCCTCTCCGGCGACAAAAAGGAG
AAGGAGCCGGTCAAGCGCTCCGCCTTCCGCCCCTTCGACCATTCCACCGACCTGGACGTC
GACCTCGTGAGCGGCTACTGCTCCGACTACAGCTCCGACTGCCGGACAGAATACCGCCGT
AAAAATAGCAACTCCAGCATGTCTTCCTTCAAGCGCAGCGTGTCGCCGTGGTCGGGCCCC
GTGAACGGCCGCAGCGGAGGCCAGCTGGTGAGCGGCGCGGCCACTCAGGGCGGCCCCCTG
GCCAGCGCCAAGCCCCAGGGCCCCGTCAAGGCGCCGCCCAGCCCGCCGCCCCGCCGCTAC
TCGCTCTGGGCCATGGACGTCCAGTACGACCACTACTTCTTCCCGGACCCGCTGCGACCC
AACGCCCCCGTCAGCTACGTCCCGCCCGCGCCTCCGCCCGTCAAGCAGCCCCCGCCGCCC
CCGCCCATCCGCTACTTCAACCTGGCCCCGCCCGTGTCTTCCTCCATGAGCCGCCAGACC
TCCCCGCGCCCGTACCAGCCCCCGTCGCCCTCCGTGGCCAGGCTCCTGTCGGCCAAGCGG
GCGTGCTCCCCGCCCTCGCCCCGCTCCCACAGTCCCTTCAGGGGCGGCACACCCCCCACA
CCCAGGGTCTCCACGCCCTTAGGTTCGCCGGTGTTGCGAGGGCGCAGTAAATCCGACAGT
CGAACCGAGTCGTCGCGGGCGGXGGTCGGAGAGCCGCGGGCACGACTCGAGGGCGGCCTG
GTACCGAAGGAAATCCCAGGCGAGAAAACGAGCACAATCACCGGTGCAAGGGAGCGGGTG
CXX
>c42611_g1; len=72  start:337  end:407
ATGAGTGCTGCTGCGGCCGACGCCACTTCGTCAAGCGAGGCCTTCCCGCTGTACCACAAG
GCAACTCCTGGX
>c124120_g1; len=120  start:99  end:216
ATGGCGCCAGGCGGGGCGAGTTGGCGGGAGAAGCTGATCATTTCCTTCTGCCTCATTTTG
TCGGCGCTCTGCTCGGAAGCCTCGCCCATAACTCCAACAACTTCCTTGCGCATTGTTGXX
>c24252_g1; len=345  start:1  end:342
XXGAAGTCTGCCGGAGTTTCGGAGCTCAAGTTTCTGTGGCGCAGAGCTGCTGCCTCGGCG
GACGGAGACCCAGTTGTTGCCAAGGTCGACGGAAGTCCTTCCAAGGGCCTGGTGCAGCTG
GTGCCGCTCGGCCTCGGCCCCGCCTCGCGTCCGCTGAXGCAGGAGCGCGCGTCCCAGGAG
CGAGCTTGGTTTCTGGCGCAGATGATCACTGGCATGTACGTTGGTCTCATTATCGGCGGA
TCCTGCACGCAAACGTGCTCCTTAAATACACTTTCGGGCACACAGGCACGCACACGGGCA
CACTCAAAGACGCGCACGCACGAACGCACACGCACACGCACCTAA
>c52718_g1; len=156  start:93  end:247
ATGTATCGTTTGAGGATACGTCGCTTCGCTGTGATCATCAAAGCTACGGGTTCTGTGATA
TCTTCCTTCAGAGCGGGAAGCTGCATCTATGGGTTCAGACTGAATGGAGGAATCCTATGC
GTGTCCTTTCAGGTTCTTCTGGCAGTGGTGGGCGXX
>c77702_g1; len=1314  start:1509  end:195; minus strand
ATGCACCGCATTATTATAACAGTTGGCGGGAGTGGCGTCAATTCAAGTATAGACATCATT
ACAGCACCAGCACCGAAAGGCGCAGTCAAGACCAAGATCATAGACACCAGTCTTGTTGTG
CTATGGACTGAAACCTCGGATGAGCCCCATAAAGAATGCCAAAATACCACTGAAGTGATG
GTGACCTTCGCCAGAACGGGAACCGTTACCAAGTCCACGAGCAGCCAAGTGGACCGCGTT
CTGTTCCCCTTGAATGAATGCGATCTTGGGGCGGGGGAGGTTTTCGTCACGTCCCTCGGC
GGTAGCGGGTCGAGTGAGCCGAAGAAATCCAACTTCACTTTCGAGGATAGTGCCCTCGTC
ACTCCCATCATCGGGTCGCTGGAACTAAACGCCACCTGCGACTCCATCGAAGCAAGCTGG
GAATTGATTGACTGGTGTCCTTACCTCGCCTGGTTTAGGGTCACGTTAAAGCCCTCAGAG
TCGGTCACCACCACGCCAGATTACAACAGCACCAGCACGACTTTCGAAGGGCTCGATGCT
GGCACTAACTACGAGGTGTGCGTCCAGCCGGTGGATAGCAGCAGTGACGATCTTGCCGTG
AGCATTTGCAGCAACATAAGAACAAAGATTCCTGCCGTGGAAGACCTTCAACTCGAAGCA
ATAAATCACACAGCAGTTCAGGTTTCCTGGTCCCCGAGTGACTGTAATATGTCTGAACCT
CAGCGTTACGAAGTTGAAGTTGTTACCTGTAATAATTTCACGAATGAAACTTGTACGGGA
GCAACGTTTGTAAACTCGACTACAGAGCTTAACTACACGCAAACTGGGCTCGAACCCTAC
ACTCAGTATCATGTATCTGTGGTTTCCATATATGCAAGTGACTCCTCGTACCAAGCCGAT
GATTATGTCATCACTCTTCCTATGGCTCCTTATGACCTTGAAGCATTCCTTCAAGACGCC
TCGACTATCTATGTCTCGTGGAACTACCTTGATGAACTCTCAGAAAATCAAACGTACGGC
ATCAGCTGGAAACTAGAAGACTCCGACGTGATTTACAGCGGTAACACAACGTTCAAAGAG
TACGTCATCCAAGGTTACAACGGAACAGGGTCGACTCTTTTGTGCGTCACCGTCACCCTA
GATGCGGCAACGAGCATTCCGGAATGTAATGAATTCCGGCTCTACTATCTGGAAGATGAT
TTCGGACTAATTCTTGGCCTGATGTTGGGGATTCCCCTTATCATACTCGCCATCGGCCTC
GCTCTGGCTCGTGTCTTCAAAGTGACGCTTGCAGACGTATTCCCGGGAGTGTAG
>c47903_g1; len=75  start:73  end:1; minus strand
ATGTACGGGGCCAAGCAXGAGGAAGTGATGATTGTGATAATGATGGTGACGAAGATGATG
ATGATGATGCTGGTX
>c111767_g1; len=72  start:72  end:1; minus strand
ATGACCAAGACCACAACACCACAATCACCAACACACTCCACTGCCACAGTATCACCACCA
CCACTACCACAC
>c133796_g1; len=72  start:139  end:212
ATGGCGGCCCAGGTGTCCGTGGCCTACAAGCTTCAAAGGTTATGGGTGAATTGTGACAAA
GTGTTCGTCTAA
>c96579_g1; len=63  start:254  end:316
ATGTACATGAAGCACAAAATGAGCCAGACACAAACAGGGGAAACTGCCATTGCACGCCAA
CAG
>c80237_g3; len=219  start:1  end:218
AGCAACCXGCAGCAACCGCAGCAGCCACAGCAGCAGCAGCACAGCTCAACCGCGTCGTCA
GCTCTTAGTGGCTTGAGCAGTCTCTTCGGCCTGCAGAAGAACGCCCAGCAGGCCTCATTG
GCGATCTATTTAAAGGAAAAGGAGATGGATCCAGCCAGCAACAACATCTTCAACAGCAGC
AACACCAACAGCATCAACAACAACAACATCAACAACAAX
>c21468_g1; len=165  start:22  end:186
ATGGTATTCATGTTGCCATATCAGGAAGTTATGTTXATGGGAAACTATGAGGTGCTCATG
TTGCCACACCATGAGGTTATCTATGCCAACAACAGCATTATCGTTCAAGTTGTCAATTCA
CATTCTGTCAACAAGAGCGGGGATTCCTGTCAACTGCCGTTATAA
>c72867_g1; len=156  start:508  end:662
ATGTACTCGACTTCCGCGCCAGGCCGTGAGCACCAAACCTCAAACCCGTCGGCGTACCTG
CAGCGTGGCAGATGGCAGTCGTCGCCAGCGGTCACGGCGGCGGCCATXGAGGGCGGCGAG
GAGGAGAGGAAGGACGCTGTGCACCGCCATGGTGAG
>c97375_g1; len=162  start:162  end:1; minus strand
ATGTGTGTTATTCCCTCTACATTCCCCATTATCCTTACCAACGGTGTCCTTCTCCAGATC
CATCCCCTCCTGACATTTCCCTATTACTTCACCACCTCCCCCAGTCCCGATATCTCATTC
CACGGATTCTACTCCTGCTACTTCTCCACAGCCATTTCTACX
>c63681_g1; len=231  start:32  end:262
ATGGACTCGCTTTACATGGCTGAAGAGAACGAGAGAGCAGCGGTGGGAGCGTCCCTTCGG
TTCCTGGXCATGACTGTTGGTGTTACGCGAAGAAAGCAGTTCTCCAGTCGCGTGGGTGTT
CTCCGTTTGAAGGGCTACGTGAAGGCCATGGAGGATAGTGTGAAGAGGCGATTTGTTGAG
AAGCGTTGTGATGGCGTGTTAGGCGGTAAGGTGGATGAGCAGGCAGATGXX
>c109465_g1; len=72  start:1  end:70
XXGAAGAAAAAGGTAAAGAAGAAGAACAAGAAGAACGTGAACAAGAACATCACCCAGACC
AAGAAGAAAAAG
>c133422_g1; len=99  start:99  end:1; minus strand
ATGGACAGGGAGGAAACGGCCAAAAAGATGGAAAATTTATCCCTGGTGTCCCATAGCGCA
ACACCTCCGTCCACATTCCAGTCTGTAGAGTCGAGGCCX
>c70334_g1; len=444  start:468  end:25; minus strand
ATGTGGTCTGACAGTTCCCACGCGCAGACATTCGGACACGCCCCCGCCATGGACCGCCTC
TGTCTGCACTCCAGGCTCGGATGCGTGCTGGCGGGGGGGATCCACGGAGGGAATCGCGCC
GGCATCGGACACTTGGCCCGCGTGCAGGAACCGCCGGGTCTGCCGTCGGCTTCTGAGGTG
TCGGCTGAGGCGGCGATCTTCGTGGCGGTGATCGTCGTCTTCTACGCCGCCATCATCGTC
ATCCTCCTGGGCACCAACATGCGGCGTCCCAGGTCGTCCTCGTCGTCGTCCGCCGCCAAC
GACGATCCAGGTCGCGCTCGAGGTCCCGCCACAGACACCAGCTCGTCCTCGACCXCCAAG
GACGGCTCCGTGACCACCCAGCACGCGCCCAAGAAGAAGAAGGAGCCGCCGACCTCATCG
CTGCAGGGGGCGGAGAATGTGTAA
>c14633_g1; len=258  start:53  end:308
ATGTGCAAAAAAGGATCCCAACCTGCAGTTAGGACCTCCTTCCTGGTCTTCCTGGCGTTG
TCCCTGGCTTTGCTGCCCCTCCTGGCTACCGTCCCCAAAGACTCCTTCCAGCCTGAGGTT
CTCCAGAGCCTCAGGAGGTTCCCAGTACCCCAGGCCATCCAGGTAAGGGATCCGATATTC
AAGAAGGGCTGTTACAACTACGAGAATGTCACCGCTACGAACGTGTGTTGCAAGATGAAG
AGGTACGATTTCCCCGXX
>c70813_g1; len=216  start:41  end:256
ATGAGTAACTGGAAAAAGGCACAGCTGACCTCTAAGCCCAAGCATACGCTGCAGATCCCT
CTCGTTAAGGTGGTTGACCAAGATGACCTGGACGACGGGGACTTCGACTACCTCGGAGGG
CCGCGCCGCCCCTCGGGTGAGTCTCCGCGCCCCCGATCCCCCTCCTCCCCCGCCGCCCTC
AGGGCAACGGGCAGGAATTCCCGCCGTGTGAGCCTT
>c46069_g1; len=315  start:758  end:444; minus strand
CCAGGGGCGCCCCAGGGACAGGCGGGAGGACCTCCTGCTGGGGGCGAGGAGGGGAAGGCT
CCCGCGGGGGAAGCGCAGGCGTCGCCACCAAAGAGTCCTGAGAAGAAAGGAGGAGATAAA
GGGAATAAGAAGAAGAGCAAGAAGAAGTCTTCCAAGGAGTCGGGAGGAGGTCGCGTTCAC
GTGGACATTCTCGGAGAAACGGCGATGCGCAACGCTCTCTTCATTTGTCACAGCGTCCAG
GAGCTTCTCTTTTGGCGCGGTTACCAGTGGGCGCCCGGAGGCAAGAAGCAGAAGGGGAAG
AAGGGAAAGAAATGA
>c103253_g1; len=90  start:251  end:164; minus strand
XXCTACAATCCGTTTTTTTCCATGGGCAGCCTGAGGAAAATATTTATCAAACTACTCAAT
CACATCCACATACTCTTCAAGGTGGATTAA
>c33795_g1; len=111  start:360  end:251; minus strand
ATGCACTTGGACCTCCAAGGGCCGCGCGCCTTGCAATTGCTGACCCCGCXGCAATCACCC
TCTCCAGAGCGCCGTCTCTTCCGCCTGAACCAGCCTCTTGCACTGACCTAA
>c50027_g2; len=372  start:370  end:1; minus strand
XXACGCGATGTTATATCCGCCGCAGCTGACGTGGTCGAGGGAGGAGAACAGCAGGACTCG
ACACAGCTGTACGGATCTCTGCAGCGCCTCCAGCAGCTCCACGGCGGCCAGGCGGAGAGT
CTCGCCAAATCCTCGACGTCGCTGGAGAAGCAXAGTTCGAAGGTCGAGGAGGAGATGAGC
GAGTTGCAGCGCCAGGCGGAGGACCTCGCCCGGGAGATTGATGACCTGCAGCTCCAGGTG
ACCCAAGCGCAGCCCGAGGTGCATATGGCGTCCAGGGAAAACAGGTTACGCCGCGTCATG
ATCTGCAGTGACCTGACCTCCCAGACTCGGAGGCGCCAGGCGACCATCCTTGACCTGGAA
CACGAGCTGGAC
>c58234_g1; len=330  start:1  end:329
XXGGAAGAGGAGGAGGAGGACGACGACTTGGACGACTTGGACGACGACGAGGAGGACCAC
CACGACGACGACGACGAAGGCGGCGGCGACGACGACGAAGGAGGGGCGGAAGAAGAGGAG
GACGGGAAGCCAGGGGTGGAGGAACGTACCCTCATGATTCTTGTGCGGCCATCTTCCGTT
AAAAGCACCTTCCGGCCCTACTCTGTGCTTGGGCTCGTCGGCGAGGTGCAGATCCGAAGT
GTAATTGGCCGCTGCTGTTCCTCAATTGCTGACCCGTTAGATGTGGGTGACCTCAGTGAG
CCCGAATTTCTGACCGATTTCTCTCCGTAA
>c82640_g1; len=486  start:1  end:484
XXCTACGCCTCCTACGTGCGCAACAAGCGGCGCGAGGATCCCCGTCCGCCCTTCCGCCGA
GACCCCCGCCCCGCCCGTCCCTTCGACCCGTCCCCCCCGCCCTTCCGGTCCTCCTCGCCT
CCGTCCAGCGCCTCCCCGGTGGCCGTGTGGTCGGCGCCCCAGCACGCCTCGCAGCCGGCC
GTGCTGACGGAGAAGCCCCTGGGGAAAGCTCCTGCGGCCGCGCCCTACTACAGCACCTCC
GGCGAGAGCGAGGGCAGTCCCCCGCCGCCCTCGCTGTCCTCGGCGACCTCCACCTCGTCC
TCGGTCGCTGACTCCGGGCGCGAGGGGGGCGGCGGCCGCCACAAGGGGCGCGGCCGGAGG
CTTCGCATGCCGGACCGCATGGACGGCGACTACGACACCAACGAGCCGCTGGACGACAGG
CCGGTCGTCTTCCAGAACGTGCTCTGGGACCTGGAGGCGAGCGACGCCAAGCAGTCGTCC
GTCTAA
>c60468_g1; len=291  start:1  end:289
XXTTTCATCTTCAAGTCTGAAGATCAGGAGCAGAGGAAGAACATAAGGGXGGTAAAGGAG
AAGCATCACAGTACAAGGACAGATGAGGAXCAGGTAGAGACAGCTCAGGTCAGTCATGAC
CTAGACTGTTTGTTGGATAAGAAATCAGAATATGAGGATGTGGGACGTGAGACAATTGTC
TATACAGTTCATGTTATAAGTGAGGATTATGCCAGTTTGCAAGCACAGCACTTTCACTCT
CTTATTCAAAGGCCCAACTTTCACCAGGACAACACTCTCCATCACAATTGA
>c51326_g1; len=105  start:340  end:444
ATGATATTGAATGGGTTTCCCAAGGTGCTGTCACCCCAATTAAAAATCAAGGCCAATGTG
GATCATGCTGGGCTTTCTCTACTACTGGTGCTCTTGAAGGATTGA
>c68669_g1; len=264  start:86  end:349
ATGACCCTCGGCAGGAGATACGTGGTGGTGCTGGCCCTCCTGGTAGGATTCCTGGCCTCC
TGCAGCGACGCCGCTGATTCGCCAATCATCTTCCCTACCCTCAAGGAAGGCATGTGCCCC
ATAATCCGTGACGAGTGCCCTCCCCCCGGCAGGATCTCGCCCCCGAAGTGTATCGACGAC
GCCAGCTGTTCCGGGGACGACAAGTGCTGCTTCGACATCTGCCTCAGAAGGAACACGTGC
AAGCCGCCCAGGTTCCTCTTCTGA
>c95603_g1; len=138  start:175  end:38; minus strand
ATGAGAGGTCATAGAAAGGTCATTGTAGGAAAAGGGAACAAACAGTGGCACATGAGTACC
AAGAATCCCCACAAAAGCACATCCACAACCTGTCTGCTGCTACTGGATCAGTCCGCCAAG
AATCATCACCACTACTAA
>c107213_g1; len=72  start:1  end:104
XTCTCCGTATTTTTCGCGAGAACCATAGTCGCCGACAGTACTGGCAAGAGCAGTGAGCAG
AACAGCGACATTGGACTCATCCTGCTTTATGTAAAATCCGGGTAG
>c107213_g1;a len=72  start:70  end:1; minus strand
ATGTCGCTGTTCTGCTCACTGCTCTTGCCAGTACTGTCGGCGACTATGGTTCTCGCGAAA
AATACGGAGAXX
>c29251_g1; len=177  start:891  end:717; minus strand
XXCCATCACGTGCCCACGCCCACGCCCGCGCCCGTCCTCTACACCTTTTTCGACGAGATG
GTCTCAAATAAGGGATTCTGGTCGATAGGAGAAAAGGTGGCXGCTCAGGCGGGTCTGCAG
GCTTGCCGCTCACCCGTCGCTGCCGAAGGGGTCATCCATCACCGAAAGGTTCACTGA
>c68705_g1; len=156  start:231  end:76; minus strand
GTCCAGCTCCCCGACGGTCGTCTGCAACAGGTTACCTACAATGTGAACGGCGATTCTGGC
TTCATTGCTGACGTGGCCTACCAGGGAGAGGCCCAGTATCCTGCTCATCAGCCATCCCAA
TCCTACCAGCCTGCTCCCAGTCCCGCATATGGTTAA
>c69054_g1; len=681  start:1  end:680
XACGACGACGACGACGACGACGATAAGGACGACGACCACAATAACGATGTTGACGTGGGC
AGTGATGTTCGCGTTGGAGAGGACGGCGGGAGCGAGGGCTCTCCTATGAGGCCGCCCTCG
CCCTCCAGCACCACTGGCGGGGGAGAAGCGCCCCCGCACGCTGCCCCGCCCCCAGCCTCA
CCCGTGAAGCCACGCATCTGGTCTCTGGCGGACATGGCCTCCTCCTCCTCTTCTTCCCCG
ACGTCCCCGTCGTCCACCCTGGCGGGCGCGGTGGGGAAGATGAGCTCCACCGGCCGTTAC
ATCTTGAGGCGTCGCCTTACGCCCGCCGATCCCCATGGCACCAAGGTGCCCTCGCCTCAG
GAAGCTCTCTTGCAAGTCTACGCCAAATCCCTGGGCCTGGCGTCGCATCACGCCCATTCC
TTCCCGTCCCTACCTCCCGGCTTGAACGGGCTTGGGTCACACCTCTCCCCGCCGGGCTTA
GAGGCGCCTCTGCCTGCCACTCTGGGAGCTCCCCCATACAGCACAGCCACCCTACAGCCG
CCCACCATCAGCAAACCCGTTGXCTACTCGCCCATTGCCGGCCGTGTCACCCTCCAGCXC
TCCCAGCCCTTCACCACACCCTCCXCCGGGGGCGCCAAGATCACCCCCGCACCGCCCCCC
GCACATCGGCCCGAGGGTTAA
>c125049_g1; len=444  start:1  end:441
GGGGGAGGCGAGGCTTGGGGCTGGGCGGGTGXTGTGGAGGCGACAAGGGTAGTCAGCGAG
GCGGGTGAGCCACGTGGAGGCTCCATCCTCCCCTCCCCCTTCCATTTCXCCTCCACTGCC
GCCATCAAGGTGGATGGAGGTTGTCATCCACCGCAGAGGCTGGGCTCGAGAGGTCACTTT
CGGGGCGCGGCGGAGAGGGCCGCCACTGTGAACGTGGGCGTGGXGGACGTGCATGTGCAG
ACCCAGTGGAGGAACAGTAAAACCAGGGACAGGGAGACGCACAGACGCTGGGCCGATGGG
GCTGGCGAGCGCTTCGCGGAGGGCCGCGCGATGGCGGGAGCCCTGGACGTGCACCGCGGG
GCACACGGCCTGCTGGAAAGTACCTTCCGCCCCACACGAGCCCATGGCCTAAGGATACCG
AGATTCAGTGAAGCGAACGACCXX
>c123306_g1; len=132  start:33  end:164
ATGGCTCACAACCCGCGCCACGGTATGCAACCCGGAGATATGGTCTGCCTTGTAATTCTC
GGTCTTTTACCATTGACGATATGGGGACGAGATGAGATGTTGCGGGGAGAGCGAAGGGAG
AGTGAAGGGTGA
>c50103_g1; len=261  start:1  end:261
XXGGGCGTTTTGACGGGACTGTTCAATGCTGCGTTTTATATTGCGTCTTCCCATTTTGTA
GAGACTATTGGTTGGAGTCTGTCTGCTAAGACTAGGATAAAGGGTTTTGGGGAGAAAGTA
AAGGAGGAAACCGCCGATGTGGCACCTCAACCCTCTGTCTCGCCTCCTAGCAGCCTGGAG
CACGTGGAGCCTGGGTTGCTGCCGACAGCTGCGGCCTTCAGACAAGCTGTTATTAGGAAG
ACTGATAGTGTAGAGACTTAA
>c74665_g4; len=81  start:180  end:101; minus strand
ATGGCTAGCTTCCAAAATAGTAGTCTCCACTTGATGGATGGTGTCCTCAACAATGGAAGA
CTGGXGGTCATCCTGAAATAG
>c105898_g1; len=81  start:131  end:212
ATGGAAAAGGTATCTGTAAGCGTGGTGTGCGAGGGCGCCGTGTGGGTGTGGGCGCTGCGG
GCGGGCGGGGACGGTGTTAAT
>c89222_g1; len=105  start:1  end:103
XXGGCACAAAATGGAACGTCCATACAACTAGGAGGCCTGAGGCTGACTGCCTACGCTTCC
CTTTCCGTGGGCAGCGTGGGAACCATGCACCGCTGCTGCTGTTAG
>c120000_g1; len=267  start:264  end:1; minus strand
XCTCGCGAGCATCGAATCAAGCAAGCAGCCATGGTTCTCAAGTTCATCTCACGCGCATGT
GTTCTCGCTGTCTTGGTCGCTAGTCTTCCGGGCTTGAACGAAGGGAAGGAATACAAAGCG
ACTTGTCTGTACGACGATGCGAAATGCAAGGGATCGATTCGAGTCCGCCACTACGAACCT
GATGACTCGTGCGAGACAAGTAGTTGTTCGGCCGTCACTTTAGGTGGCTCCTCGGACTTC
GCGCAGTTTGTGCTGTGCCCGTCGAXX
>c89247_g1; len=282  start:1  end:282
TATCAGGAAGAATGTATGGAGGGGAGGGATCCAGAGGACACTTTGCAACAGAAGGGATTT
CCCAAGAAAACATTGTATTGTGTAGATACACTATATCTGCAAGAGAAGAATCCGGAGAAT
GAGATAAGGAACTGGTTAAGTGTCAGGAAGGGAGGGGTTCATGTGAGCATGCAGGTGCAA
GTGGTAAGGATAACTGAACAAAGAATGATGGAGATGGAGAGGACAGGGTGTGTTAAGGAA
GAGGAGGAGGAGGATGGAAACCGCAATGCCAAAGTCGTGGXX
>c113577_g1; len=183  start:251  end:71; minus strand
XXTGCTGATGCAGCCATCAAGGATGGTAAAATAGTACAGGGAATGTTACCTGCTGTGTAT
CAACAAAAATGTCTAAATGGCTTGTGTGCTGTCAGCTACATTCATCAAGGTTTATTAAAG
GGTACAGGAATGCTGGATGTACAAATGCAGCCTTCCAGAGTTGGCAAACTCTATGTCAAT
TAG
>c104415_g1; len=75  start:73  end:1; minus strand
ATGGCAGTAAAGGTGGCTGCCTCAGACGATAACATTTTCTCTTGTCCTGATCCCAGGCAA
GGTACTTCAAGCGXX
>c94883_g1; len=222  start:1  end:220
CGGAAGGCCCCGCCGGCAGAGGAGGAGCTGCTCAAGCCCCCGCTGGGCTGGGAGACGCCC
CTGGAGGAGGAGAGCGGCGAGGGCTGGGGAGAGGACGGCAGGGTGGGCGGGGGCGACCTG
GGCGAGGAGGAGCACCGCTTCTGCTGCACGGTGGCCAGGATGAGGCTGGTGATTCACCTG
CAGACCATGCTCAGAGAGCAATTTGAGGCCCTGCAAGATGXX
>c135300_g1; len=204  start:1  end:204
GACAAGGCCAAGCGCGAGGGCTTGTCCACGCTGXTGGCCGACCCACATGCCTTGGAGCAT
GCCGCTTTGCTGGCGGCCCGCGGCCTGGCTGACGGCACCTTGAAGCCGAAGGCTAAGGGC
AAGGGTCTGTTCCAGGCTGCCCTCGAGGACAATCCCCTCGGTCGCTCACTGCTCTTCAAA
AAGGCTGGCGAAATGATTACCAAG
>c103748_g1; len=186  start:374  end:190; minus strand
XACTTTAAGGGCATGACCTTGGGGAGTGTGGCCTTGAACATGAAAATCATTACCTTTGGA
ACTATAGAXAGCAGTGTATCCATTTGTACAGACTTTAAGGGCATGACCTTGGGGAGTGTG
GCCTTGAACATGAAAATCATTACCTTTGGAACTATAGAAGCAGTGTTCCATTTGTACAGG
CACTAA
>c52662_g1; len=93  start:1  end:91
XXGGATGGTTCAGGGTTGAGGGAAGAGATATTGGGGGAGATGCTGAGACATCTTGTGAAG
ATGGAAGAGGAGCAGAGTGAAGGACAGCTTTAG
>c19511_g1; len=102  start:94  end:194
ATGTCACCTACTAGGGTAAATGAGTTTGATAACCTGGTCTACAGCCTTGGXGGCAATGCT
GGAAACCGCACCATAGAAATCATCCTCGACATAAAGTCATGA
>c113404_g1; len=93  start:94  end:1; minus strand
ATGTCTTCGAGATCCCCCGTGGGTGTTGACTGCAATAAGCCCCTGATCTCGCCTGGACGC
AACAATCTCGACAGCAGAGAGACTGAGGTGCTC
>c45300_g1; len=270  start:1  end:270
ATGCAACTGGAACTGCAATACATATACACCAGTCATGTTTCAATATTTGAGTTGAACGCC
ACAGTTGCAGTTCTTGCGACTTTAGAGCACTACAAGACCGTCGTTGGGTGGAACATGGAC
ACCAAAGTGGGCGCTCTCTCGCCGTGGGAGTGGGTGTCCCTCTGCTTTCTCCTGGGCGAG
GAGAGCGAGCTGGCCATCGACGGGAAGGCCCTGCCGTCGACCGTCCCTTTCGTCGGCTTA
ACCGTCGATTTCACGATTCCATACAACATA
>c66754_g1; len=78  start:255  end:332
ATGATACCCGTCTCAGGCAACATTAATGCCGTTCCTGTTGAGTCGGCGAGTTTCAAAGCA
TTGGTACCGGAGGACTAG
>c64768_g2; len=513  start:513  end:1; minus strand
ATGCAGGAACCCTTCGCCGCCGCCAGCGAGGGCTTGGCCGCTCTTGCTGACAGGATTAAG
GCCGATTTTCCCGAGTCTGTTTCGATTTACAACAGTTTGCTCCTTCACGCCCGCGGCCAT
GCTCGTGCCTACAGCTTCTACACTCTAAAGGCGGCGCCACATTCTCATGTTGTTATGTGG
TGCCACTCGGAGAGGAATGAGGACTCGCAGACAAATGATTCTTGGCTTGGTCTCCATTGT
CGCAAAGAGGAGGTTGATTTGCTGAAGGCAGCTCTGCAGCAGACACGCTTGCTGGACTGG
GAAGGAAGGCTTTGCGTCTACCACGTCCCAGAGCACCTGAAAAACGCGGTGCAGGAAGTA
GCTGCGGCGCGGGCGGGTCAGGAACTAGACGCTTCCCGATGCTATACCTTCGCCTACCAG
CCCCAGCAGCAGGAGGAACCAATTAGGTGCAGTGCCGGGCTGCGCGTGTATCGCCTCGGC
AGAAAGGGAGTCCGCCACATGCTGGACACGAGC
>c73696_g1; len=627  start:1  end:626
XACAACAACAACAACAATAATAATAGCAACAACACCACGCCCAACAACAATAACAACAAT
CTCAACACCACCACAGCCCCGCTAATCCTGAACCTGTCCAACATCCAGGGCGGGGGCGGG
CTGCTCATCCTCAACAGTGGTGGGGGGGTGGGCACCACCCTGCCCCACATCCCCCACTGG
CTGGCCXCCCTCACGCTCACGTCGTATCTGGGGCAGCCCCATCCAATCTCCACCGCTGCC
TCCATCGTCCACGGACCGCCCCTCGTACCACACTCCACCCACGAGCGCACCTCCACCACG
CACCACACCACCACCACCATCCTCACCACCATCACCACATGCACCAGCAGCAGCAGCATC
ACCCGGGCCAGCATGGACCACAGCAGCAGCAGCAGCATGGACCCCAGCAGCAAGGTGGGC
CGCCACCCCAACATAATGCAXAACCTGTTGGTGAAGCGTGAGGGAGATAAGGCTGACGTC
ATGGAGACTCTCAAACTGGACGCCACCAATGGCAACATTGCCCTCGATGGTACCTTTGCA
AACCTTGTGTCTAGTCTTGAGGCTGGAGAGGCCAGACCCACACAACAGCAACAACAACAG
CATCAGCAGCAACAGCAACAGCAACAG
>c12409_g1; len=123  start:196  end:318
ATGAGCGGGACTTGTCAGTGCTGGGTGGTTCCTGCAGCTGTCCAACCTGGAGAGGAGGAG
GGTGCAGGTGGTAATGAGGAAAGGCAGGGTCACTGTCTGACTCTCTCTCTGCTGACCAAA
TGA
>c38746_g1; len=435  start:1  end:431
XXGGGTCACGTAATCAAATTATCATATTCTGGAGAGCCCATCTCCTGTGAGGTGGCTCTC
CAGAAAATCTTCTCTCTCACCGAGGTTGCAGTCACGCACTGCTTCAAAGTTCACAATGGA
TATAAGGTTGTTGTTGCTAAGCCTGAACAACTGACCCCCTTCCTCTTTCATCTGGCCAAC
GGAAACTCGCAGAGCAGGGTTTCAAACCCCTTCCTTCCCCTGAXGACTAAGGCTAAATGC
TCGGTCGTGGTAAAAAAGATCGACAAGACAATCCTGCCACGATCGCGCGAGTCTATCCAG
GCCGAAGTGACTGCGCAAAATGATGTCACTGTCGTTGATGTCTTCAAACCTCCCGAGTCC
CGGATCGTCAAGXATCTGATGCTGGCGCCAGAGGAGGCACAGAAACTGCTATCTCGTGGG
ATCGTGATGTTCACX
>c7280_g1; len=87  start:90  end:175
ATGAGAAAAGTTGGAGATGGAGAACAGGAGAAGGAGGXGGAGGGAAGGGTGAAGGAGGAA
GAGGATGAAAAGGAGAAGGAAGACTAG
>c67563_g1; len=504  start:781  end:276; minus strand
CGCTCGAGCCGCGCCCAGACGCCCAGGCCGCCCACGCCGCAGCAGGCCGGCTTCCAGGAC
GTCCACCACAACCTGATCTACCACGCCCCCGAGTCCAGCACGTCGACGGAGCCCTCGCCC
ATCCTGGAGCGGAAGTCGTTCCCCCGCAAGAGCGACGGGAACAAGCTGGGTCGCGGCGGG
GCCTTCCAGGGGCGCGGCCTCAGCAAGATGGTGGCCAGCATCCGGGGCGGCACCCAGGAG
ACCTCGCTCTCCTTCCCGAAGGCCGGCCACGCCTCCGACTCCAAGAGCTCGGACGACGGC
AAGTACGGCTTCGCGCGCCAGATCACGCCGCCCGTCGGCTTCTCCAGCAGCCACAACGAG
CTCTCGGAGGCGGAGTGCGACCTGGAGATGAGGCGGAGGAACAAGGAGGCCGAGGCCGCC
TCCGCTGCGTACGTGGGCCACTCCAGGTCGCAGTTCCGCTCCTACGTGTCCGGCAAGGAG
AAGGACTACAGCATCAAGGTCTAA
>c17536_g1; len=63  start:61  end:1; minus strand
ATGAATGGACTGCCATGCACTCCGCCACCGGGACACGGTTCGGGCGCCACCAGTTCGTGC
GXX
>c73357_g2; len=99  start:925  end:827; minus strand
ATGGCGGATGTGGACATTGATCTCTACGGAGACGTGGAACAAGACTTCACTCAGGATCGT
GAAATGAGCTGGTATGAACCGAACTCCTGCGAAGTTTAG
>c57908_g1; len=201  start:923  end:725; minus strand
XATGTGGAXGATGCCTGGATGGCTGCTTCATCCCTGCCTACCAACGCTGTGATGGACAAG
TTAACTGTTATGATGGGTCAGACGAGGACTTATGCCGCTTCATATACGCGCAACTGTTCA
TGTGACACCTCTTCTACCATCTCTGAACACTTXAAGAACTGCATGAAAACCCTGGTGAAC
GAGAAGACGCCACACTTCTAA
>c120213_g1; len=126  start:30  end:155
ATGACTTTAGAGTGGAGTTGCGAAGGCGATCGACTGACGTCCATATGGCAAGGAATGTGG
AAGGAGAAGCTCTCTGGCGGGGCGGGGGTGGAAGGGAAGGTGGAAGAGGAGGTGGATTGG
GGATAG
>c76220_g2; len=78  start:1  end:78
TACTACTACTACAACTACTACAACTACTACTACTATTACTACTATTATCGTCATTATTGC
GATGGTTATTGTTATTAA
>c55378_g1; len=582  start:1726  end:1145; minus strand
ATGACGCTAAATCCCCAGTTTCAACAGATCGGCGAGAGTTTCGTCAAGCAGTACTACTTA
ATCTTTGATGGAGATAGAGAAGGAAGGGAGAAATTGGTGAACTTTTATCACGGAGAATTG
TCGTTAATGTCCTTTGAGGAGTACAAGTACAAGGTGCTGCTXCAGATTATAGAAAAAATT
AAGGGTTTGAGCTTCAACAAAATTGCGAGAGCAATCACCACAGTGGACTGTCAACCAACC
TTTGATGGGGGTGTTATGGTCAACATTCTAGGACAACTAAAGATGGACGACGACCCTCCT
CACGGGTTCAATCAGACGTTTGTGCTCAAGCCCCTTGGCGACAGTTTCTTCGTCCAGCAT
GACTTCTTTCGCCTGGCCCTTCATCACATTGCCATTGAACATTGGTGCGAAGTGCCAGGC
AAGGATGAGGCAAATGCXGTCATAGTCACCCCTCTGCTGCATCTTTCTCTTATGGATGAA
GACCCAGTGCATGGATTCTCGCAAACATTCGTTCTCAAGCCCATGAACGACTCTTTCTTC
ATCCAGCACGATTCTTTCCGCCTGGTCATCCACAATCAATAA
>c68312_g4; len=93  start:403  end:311; minus strand
ATGGCACTCCACTTGGTTATGGCACTGAGGCCTCGGGCACTATTCCAGCCGGCGTATCCC
TCCCTCTGTCACTATCTGGTTATTTATCTTTAA
>c124278_g1; len=132  start:140  end:10; minus strand
ATGGCGACGAAGCTCACATCCAAXACACGACCCGTGACTGCCATTCTCACCCCTACGGAC
CGACGCCATAGGGGCTACATTACCGACGCACTCCATCCCCACACGCTAGGATTTGACTCT
TCTAACCCATGA
>c105651_g1; len=108  start:293  end:187; minus strand
XXTAAAGACTGGACTCGGAAACACACCATATACTGCCTGAAGGAAATGGGATGCAGCAAT
GTACACCACATGGTTTTGAAGAATAAAATGGCCCTGAACACCCCATAA
>c45778_g1; len=105  start:104  end:1; minus strand
ATGGTAAGCCTGGAGTATGTGGXGGAAGTGAGATGGTTCACCCTTTGGGGTCCCCATAAG
GAGAAGGGCTTGGTAATTAGCCAAGGGAATACTGTGCCCATGGCX
>c95532_g1; len=114  start:196  end:82; minus strand
ATGGAGACGATGGAAGTGGAAGAGAAAGCGGAGAAGACGAATGGCAAAGTCGAAGATGAA
GAGATGAGGAAAAAGGCCAATTGGCAGCAAATGAAATTCAGAGTAATTTACTGA
>c116419_g1; len=105  start:210  end:108; minus strand
XXCACCGACGACCCATACTCATGCCCCCTTTTGCCTTCCCTTCCGTCCTATAAGCCTTTG
AACGGAGTCTTTCTGAAGTCATGGCGCGTTCTGGTCGGCCCCTGA
>c39370_g1; len=132  start:276  end:407
ATGAGCGAAATATCAAGTGTGAATAAGTGTTTGACACGTAAGGAGAGTGCCGAGGTGGAG
AAAATGAGTGAAATATCAAGTGTGAATAAGTGTTTGACACGTAAGGAGAGTGCCGAGGTG
GAGAAAATGAGT
>c58059_g1; len=93  start:330  end:422
ATGTCACTGCGCATCTCAGTACAGTATTTTAAGAAACACATAGCGAAGTTGGAGGTAGCC
GAGATCTGCATAAAGGATAATGGATCTTTTTAA
>c45169_g1; len=366  start:365  end:1; minus strand
ATGGCAGACGCGTTGATTGAGTTGGTGCAGCAGAACCCCACGGGGGCAGCAGCCATCGGT
GGGGCAATCGTTGCCGCGGCCGTGGGACTTACCGCTGTGAAGGCCATTGGCGGCGGAAAG
GCCTCGGAGGCAGCCGCTCCTTCGTCGTCACGACGCAAGAAGAGCAAGAAGAAGAGCGCC
AAGTCCAAGAAAAGCGATGTGGAGTCGGATGTGCCAAAGCCTGCGCCAAAGGAAGAACAG
CCGATCAATTTGGAAGACTTCGTTGCGGATTTCCCTGACACCGAAGAAGAAGAAGCCGCC
CGTGCTGAAAAGCGCAAGTTGAAGCGCAAGTTGAAGAAGAAGAAGGCAAAGGCAGCAGGT
GGTGCX
>c48309_g1; len=57  start:217  end:160; minus strand
ATGTGATCTGTGAAACCCTTTGGAGATCAAGGAGGTCAGGCTGCCTCTTACAGGTAG
>c71372_g1; len=93  start:267  end:360
ATGACCACAAGAAAAGCTGGTATTGCGGAAAAAGGCTGTGGAGGGATACAGCGGGGTATC
GATTTTGTCTTGGTATTTGATACCAATGACTAG
>c112683_g1; len=111  start:122  end:233
ATGAGAGAGGAGGATGAAGGAGGAGGATGGGAGGAGAAGGGGTGGAAGGCGGAGAGGAGA
AAGGAAGTGGGAGAAGGAGAAAAGAAAAAGAAGGAGCGAGAAAAGGAGGAA
>c75430_g4; len=81  start:283  end:204; minus strand
XGCGCTTTGGACATCCTGCCAAACACTGCCATTCCACAGACCAATGCACCCTATGTGCCT
AACTCTCAGATACAAACTTGG
>c114396_g1; len=111  start:1  end:110
GGGTTTCGGCCCGGACTGCTCCCCGGCTTAGCGGCAGCCCAAGTTCAGAAGGGTGGTGGX
GGTAGTGTGGTCATGTTTGACCCGCTGACCTGGAGGGTAATGGGCCCTTGA
>c17259_g1; len=144  start:126  end:270
ATGACAGATGACAGACAGATGACAGTCTTCGGTGTTCTAAAAGGTGTTGAATTCCACGTC
CTGGAGCGACTTCGTGAGCTCAGCATCTTGTCAGCCGTGCGAGTTCTTGGCAAGACGATT
GTTCACACGTACTCGGAGGCCTCG
>c52347_g1; len=279  start:123  end:401
ATGACAATGCGTTTTCCGTGGCGAAGGCTCTCGGTCAAACGCCTCCTCTGCTTCGCTATA
ACGTGTTTGCTGACTTTCGCCATGCTGCAAACCGCCCGCGACGCTGCCGCCACGCCCGAG
TCCTGGCGAGACTCCGACTACACGAACGCCAAAGGAAGCGAGGACACCCTAACCATCGCG
GTCCCCAAATACCCAAAGGAGAGCGAAGAGAAAGGCCGTTACGAAGGAAAAAACAGTCAC
GCTGCAAAAAGTCAGGAAGGAAAGAACAGTCACGACACA
>c75915_g2; len=288  start:1  end:288
XATAAATCTAGTTTGTGCATTGTGGCTTTTTCGAACAACGATAATGATAATCCTGATGAT
AACAATGATGATAAGGATGAAAATGCAGAACGCAGCAACAATAGCATTAATAATGATAAT
AACAAGGACAAAATAATGATTGACAATAATAATGAAAATAAGGATAACGATAATAACAAT
GATAACGGTGATAATAATAGCAAGGATATCAATATXAATAGTAATAGCAATATTAATAAT
AATAGTTTTGATACTGATGATAACGATAATAACAATGATAATGATAAT
>c113323_g1; len=240  start:193  end:432
ATGGATATCTCGGTCGCCAGGATCAACAAACTCTTTGGAGTGGTTGATAACACGGTGTGT
ATAACCCTTCTTGTCGAGACCAAGATAGGCTCCCCAACCGCCACTGCAGATAACGGTCCC
CGGAAGAATATACTATTTTATCAGAGGGACCAGAGTGTCCTTATTCCGATTAGGAGAGAG
GGCAGCACTAGAGGAATAAGGAAAGACATCTTCGACTCCCTCACTATGCCTCCAAACACC
>c37881_g1; len=258  start:327  end:71; minus strand
CATTATATCATTGCCGCCAACGTTATTATTATCACCATCCTCACCATCAXCTGTCCCATT
ATCATTATTCATACCACCAACACCATTCTCATCACCACCAACTATTATCATCGCCATCCT
CACTACTGTCCTGTGATCATTATTATTCATGCCACCAACACCATTATCACCACCATGCTC
ACCATCACTGTCACCATGATCACTGCTATTATCATTATCATCGTCTTAATTCGAGAGCCT
CTGCGATTGATGACGTAG
>c57102_g1; len=135  start:287  end:152; minus strand
ATGCATCTTTGGTGTGAGAGTGGTAAGGGTAGTTCGTCGACACAGAATACGGTACAGCTC
CTTTTCTCAGGTACTTCTGCTTACGTCACCTGTCACGTGACCAGCGAACAGCTCATCGAC
TCCTATGCTAAATAA
>c93861_g1; len=57  start:154  end:208
ATGTGTTTGAGGGATATAGAAGGTGGCTCTGCTCCGTCTGAGGGTGGAAAGCCCAXX
>c59826_g1; len=372  start:1  end:371
CACCTGGAGAACAAACAACACCCCCTGGACAACAAACAACACCACCTGGACAACAAACAA
CACCACCTGGACAACAAACAACACCACCTGGACAACAAACAACACCACCAGGGCAACAAC
ATCTGCCAAACCTATTATTTCAACCCCTCTAGCTCCCACCACCACTCCATCCCCAACTAC
TACTGCAGCTCCAACCACAACTACTCCAGCTCCTACCACAACTCCAGCTCCAACAACAAC
ATCCTCAACTACTACAGTAGTTCCAACCACTACTACCCCAGCTCCTACCACAACTGCCTC
CACTACTATAGCGATTCCCACCACTACTACTCCAGCTCCTACAACGACTACTCCTGCCCC
CACTACTACAXX
>c74679_g1; len=258  start:499  end:243; minus strand
XCAGAGACAGAGACAGAGACAGACATTGATGCGCGCCATCTGTTGCTGATCGACGCCATT
AAAATGAACACTCCCGGGGAGCATGTTAAGGATCGTGACTTTCCCTTCTTGAGTGTTAAA
GACTCGCCGTGCTGAGGTCTTCTTCCCTTTGGTAATGGACCAGCCCCGCCTTCGTATCCA
TTAGTTGCCTTTTACGACATCTACGGGGTTGAGTCCGTGCCATACAAGGXGGACGAGGGA
CCTGGAATTTCAGACAAG
>c55567_g1; len=129  start:138  end:267
ATGGTAGAAAGTACGAATGACATGGAAGCACCCAATGTCGAGGCTGTGGACACTTTCTCC
TACCATGAATACATGGAGGATTCTTTATTTTCCAAGGCAGGGGTTGTGGAGTTGCGAGAT
GGAAAGACX
>c45386_g1; len=51  start:29  end:79
ATGTAGTCTCTCCTGTGGATCAAGAACCAGGGACCTCCCCATGCTGATTGA
>c73801_g1; len=456  start:1  end:456
GTGGCACTTACAGCTTATCCCATCGCCGTTGTGGCCCTGTCAGGCACCAGCTCGCCGCGC
GGTGGTCAGTGCCAGTGGTCAATGCAGGTCCTCCTCCTCCAAGCCATGGCCTCGCTCTCC
CTCCCCCAGGCTCGAGTGTTTGTCCTGCTCCTCGCGTGTCTGGCTCCCTCAATCGGCGCC
CTCGGGGAACAGAAGCCCCTTGACGCTCCTGCAGGATGCTCGCCCTTGCTCTCAGCGACT
CGGGACGCCAAAGCCGCGCAGAAGGAGCTCTCCAGCCTCCTCCAGATAGCCTCGAAGGAC
GCCTCTCTCGACGCCAAGAAACTGGAGAGGACCTTGTTCTTCGTGGCCAAGCGGTGGGCG
CACCGGTTGGAGGAGCAGGTGAGGCGCGCCCGGCGGGAGTGCGGCCTCCACGAGGGGCTC
CTGGAGGCCACCTACGAGGAGGAGGCGGAGGAGGXX
>c62675_g1; len=240  start:361  end:124; minus strand
ATGGCAGGCAGTGCACTTGATGCTGCGCCCTTGCTGCCGCCCACCCTGGXGGAGCGCAAG
GTGCACGTGGTAACTAAGTGGTCCCTCGGCGCAGTGGGCGAAGGAGGAAAGGTGACCGTG
GCAGCGCCCTTTCCTCTGACCCAGGCAGGCGGGAGCAGATGTCACGAAGGGGGCGTGGCT
TGCATCCGTGATXTAGAATTGCAAACGCAGAAGCACAAGGGGGCCATGGAGACCACGTGA
>c133632_g1; len=159  start:299  end:143; minus strand
XXTCGCGCTTTCTCTCTTTCTGCCATTCTCXTCGATCGTGATGCTTCCGGGGAAATGAGC
AAGGAAGAGGCTCCCGCGCCTGAGGAGGAGGAGGAGGAGGCTTTTAGCTCGTCTTTTCGC
CAGGGATTTTCCCAACTGCGCGAGCACTCTCAGGCTTAA
>c82764_g1; len=567  start:1  end:567
TACCCGCCCCTCACGTCAGAGGAGCCAGAAGTCAACGAAACGTCACCATCTGTATTGACC
AATCACACCCTTCCTCCGGTGAATGTGACGTCACCACCAAGTGTCAATGCAAGCCTGAGC
TCAAACTCGTCAGGCGACGGCACCAACCAGACCTCCTCAGGACCGGGCGAAGAAGGCAAG
ACCGAAGACAGCAACGTCACCGCCAACATCACCCCGGCTCCCAGCAGCGGAGATCCCGAC
TTCTCTGAACACCTCGGGCGGCTCGAGAGTGTGGCACAGGCGATCTGGGATGCCTTCTAC
GTGTTTCTGGCACTGTTCTGCGCATGCCTGGTGGCCCTCGTGGXCACTCATCGTACGCGG
GAGGTGCAGGCCAAAACCACACCCGTAGGCGACCGAGTGGCTCCCCCTAACCTAACCAAC
TCCCTTCCCATCCTGAAGXTAACCCTGGCCTCTCTCCTCAGGGAAGACGACCCTCCGCCA
GCTGTCGCCACTTACAACCCCAGGACCGCATCCTACCGCCTCGACAAGGTTTATGATAAC
CCATCCTATGATAACAATGCAGTGTGA
>c11865_g1; len=120  start:119  end:1; minus strand
ATGGCATTCTGGAAAAAGGAGAGTGAACAGAAGAAXTTGCTAAAGAGCTCGTTCGGGGGG
AAGCGGGAGACCTCAATGAAGGACATACCCATAATCAGGCGAAGTCGGGGTCGTGGACAX
>c73502_g1; len=285  start:1888  end:1604; minus strand
ATGGAACTTGTAGCAACTGTGTACACAACAAAGAAAGAGGACATTCCCATCTTGTGTACA
AGACTACTGACACACGCTTGCTATTCATCCGGCGCACTTCGAGAGGGACGCGCACCTCCG
GGAGACCTGCTGGGCGAGXACAAACGCACGAACGAACTGCGCGAGGACGTCCAGCTTAAA
GCGGAACAGAACACGTTGCGCATCCTCTCGAAGTGCAGCAGCAACAAGCGACTGTGTGTG
CACAATACAGAAATACACAGACTGACGAACATAGGTGTACAGTAA
>c63880_g1; len=1035  start:1  end:1037
GGCGGCTTCCTGTGGAGGATTTCCCATTTCACGCTGGCGCCCTACAGCAGCTTAGTGCTC
TGCGAGGGAGTCGCCATGAACATCGCCAACTGCTCTGTCGAGGCTTCCGTGTGGCGATGG
CGAACGTGGGCACTTGGCGTCGAGTTGACGACCTGCGTCCTTGGTGCCGTTGGATGTGTC
ATTGGCTTTTGCTGTCTGAGGGCATGTGAGAAGATTAAAGTAGGCATGAAGATTCAGATA
TCCCTTATTTTCACGGTGAGCTTCATCGTCTGCACTGTAGCCTTGCCAGGATACGCCATC
GCGGACTACTGGACGATCTGTTGGCAAATAAAAGGAACCAGCGTATTAGCCTTCTTGATA
TTCTACTCTGTATCCGTCAACATTGTGAGAAATTACTTTACAGTGCTCGCGATCTACAGG
TTCTTGGCAGTGTGCTTTCCCATCCGGTACCAGCAGTTTTCACAAAGGAGAGTAGTTACA
GGAATCGTCGTCACCGTCACTGTGTGCATAGTGCTTGCCTGGTCAACTTTGTACATAATA
CAGGACTACTCCAACGTGGACGTGAACAACCGTAGCAGCTACTACTTGGGCCGAATCCTG
TTTTACTTTTCTCTCGTAATCCCGTTTACTGTAACGGTGATAGCTTACTTCGCTTTGGCT
TTGTTTGTGATCTACAGAAAGTTATTCATAACACAGCCGCAAGGAATTCACAGGCGGGAC
CAAATCGCGGAGTCCGTAAGCATCCTTATCCTCATGAACCTGCTGTTGGATGTCCCTCAT
ATCACTGTGCATCTCTCAGACACCAGTTCAAATGACGTTTCCTACATCATAGTCCACATG
GTCTACCATCTTCGCTTTGTCTTCGACTCCTTTCTGTTTGTGTGCCTCAACAAGCGTTAC
CGACTAATGGTGCTCAGATATGTGTCCTCAAAGCTGCTACGCAGAGAACTGGCGGATATC
ACGTTTTCTGACACGCCCTCTGTTCCTTCGGCTGGATCTGTGGGCCAGTGCGATAGTGCT
ATGTCCATTTATTGA
>c80119_g6; len=513  start:1  end:512
XXGAAGAAGAAGAAGAGGAAGAAGAGCAGGAAGTGTAGAAAGCTGAAAGGGAAGCTGAAG
AAGATATGCAAGAAGGACGAGGAGATGTTCAGCTCCATCGTCCGGAGCAACCCGATGAGT
GGCAGCGAGGCGTGCCAGTACCACAACCTGGAGGAGTGTTACAAGAAGGTCGGTCTCGTG
GCCAACAAAACATCCGTGGTGAAGTGTCGCTATAGAGAGGAGTTCCTTGAGTGCATGGAG
GAGCAGCGCGAGGGGGTGTGCGACCCCAACTTCCAGACAGAGGGAGACATGGTGGCGCTC
AGGAACAGGATTCGGGACGAGATCTGGACCACCAACAGCTGCCTCATTTCCGGAGTCGTC
GAGGATGAAAGGTCGTCGTCATCGTCGTCCTTGAGAAGTGGTCGTCTAGAGGAGAGGGAA
GGAGGAAGAGAAAGGAGGAGGGTAGAGGAGGAAGTGCCTGTTATTGCGGCTGCCTCTGCC
TTGTTTCCGAAGTCGTCGAGGGATGAACGATGA
>c71979_g1; len=57  start:742  end:687; minus strand
XCTGTGTACGAGGAGGAAGAAGAGGGAGAAGAAGAGGAAGAGGAAGAGGGAGAATGA
>c132844_g1; len=54  start:129  end:75; minus strand
ATGCAAGAGAAGACCTCCTCGCCCAACTTCGAGATCGCCTTCGAGACCGCTTGA
>c94650_g1; len=129  start:82  end:212
ATGTTCCAATGCTTTCCCTCCGTGACAGGTGCCTTCACTATCGCCGCCCTGACCTTGTCT
TCCGAAAGCGACGAGGAGCCGGAGGAAGTGCTTGTCCAAGATGTGGCATACATCATTCAC
GGACAGTTG
>c70761_g1; len=90  start:349  end:260; minus strand
ATGTTGGGAGCCGCCACCGCCCGCGGCCGCGCCCCTGCGCCCGGCGTGGGCGGATGCGGC
AGCCTGGGGAGGGGCGCCGCGGAGGGCTGG
>c11091_g1; len=120  start:259  end:142; minus strand
ATGTCATCATGGGATAATCTGGCTGATGGCCAGATGATGCAAACTXTGCTGTTAGGAGCA
TTTTGGCTGAAGGCTAXGGGTGACAAGACTGACTTGCCACAAGTGCACAAGCTCTAGTAG
>c79366_g1; len=165  start:357  end:194; minus strand
ATGTCAGCGTCACGCAGGAATAAGAACGCACAGCAAGAGTCACAGGGCTTCTCTTCGGGC
TCCTCCGGGGACCAACTCGCTCGCGGGAACGGAACCTCCGCCCGGCAGAGAGGCATCGCG
CCGCGGGTGGCCGXGGCCGCCGTGAACGTAATGCCGTTGGACTGA
>c74130_g2; len=147  start:282  end:428
ATGACTATCTTTCAGAATCTGCTXTCGGTCATCAGCTTCCTTATCGGGAACTCGCTCTCA
CTCCGCCACACCTGCCAGGTGCCCGTCAACGGACGCTCCGCCCAGGAACCTTGCCCCGTG
CCCACGGGCGCTCACTCGGGGCAATGG
>c67062_g1; len=252  start:143  end:393
ATGGTCACCATTACTTGGGATAACCTCACTCAGTATCACCACTTTCACTCGTATGTTAAC
TCACCATTCACAAGCGGCACCAAACCAGAACTCTCAAACTATTGTTGCAATCACCTCCAC
AAGTGTAACAACTTCGTTCAGXTGTTCATCGCCTCATTACCATTGCAGTTACTACCATAT
GACACCACCGCTTCTGCTTTCATTGCTACCATGTCAAACAGTGGTAACATGTTCGGTACT
TTGATACGGTAA
>c108997_g1; len=63  start:1  end:62
GACGAGAGTAGAAGGAAGAACGAGAAGGAAAAAGAAGAGGAAGXGGAAAGTGTCAAGGGC
TAA
>c131360_g1; len=159  start:1  end:157
XCCGGCGGCTGCAGGAACTTCATTCGTGAGXTGATGTGGGGCGACGTTGGCAAAGAGATG
AGGGATAAGGTTGAGACGGAGACGGGGTGCTATTATTTTAGGGATAATGTTCCGAATGAG
TTAGGTGAGATGCTGATGAGGGATGCTACGGAATGGTGA
>c72227_g1; len=198  start:198  end:1; minus strand
ATGTCTCGATTATGGGCGAGCCAAGCGGTGCTCCTGCTGGCGATGCTGGTGGCCCAGGCC
TTCCTCAGGGGCCGCTTCCTCGTGACGGGGGAGGACATGGAGGCGGAGGTCATGGAGGCG
GAGGTCACGGTGGAGGAGGAGGTCATGGTGGAGGAGGTTATGGTGGGGGAGGACATGGTG
GAGGAGGAGGAGGAGGAX
>c131019_g1; len=81  start:1  end:79
XXAAAGAGAGGAGGTGGGGATGAGGTCGGTGGAATGAAGGAAGAGGAGGTAAGAGAGGAA
CCGAAGGAAGCCGAGAAATAG
>c43165_g3; len=225  start:426  end:201; minus strand
ATGGCGGTGCAGCAGCGTCCTCTGGGCCACAAGAGCACATGTCGCCTGCGCGGAGCACTG
CCAAGGAAGAGTCGTGGTCTGGCAGAGGAGTGCAATGTGTTGCCACGAGGGATATCATGC
ATCATACTGTCACCCGCTTTACACTTCCTGCCTATTGTTGGCGACCGCTGTAGCACCTTT
GTTGCCATGCAGGATGAAGCCACGGGCTTTCATGCACAGGCTTGA
>c78567_g1; len=111  start:110  end:1; minus strand
ATGCATATCAGCCCCATTTCTGCGAAGGACAAGGGATCTGAAGTTGAAGTCGAGACCTCG
GAACGGGACTCCCATCCTGGCGAAAGTCCACGTGAAGGTGATGCCTCCGXX
>c61072_g1; len=615  start:611  end:1; minus strand
XCTACGCTGGTCTTGCCCATCCTTTTCACTGTTTCCGGCTTTTTCCATGCGCCTCCCGTC
TTGCCCTTTGTGTGGCGTGACCACCACACCTTCGTGGTTCCAGACCCATCATTTTCCCAG
GTGACTGTGGCCGAACCTTTGGTCCTCGGAGAGTTATGTCTTGACCAGGGGACTTGCGGC
GACCCATTTCCTCCTAAGGCAAAGTCTGGAGGCAGCAAGGGCGGCTXTGTGACAAGTGCA
GTGACACTGGGTAGTGTACTCGTGGTCAACGTGTGGACTGAGTGTCGATCTCATGACTTC
GACTGGCATGTTCTTAAGAGTCAAGTTACACAGTACCAGXTCTCCTGTCACGGTCTTATA
ATCGGTAGTGTTTATGGCGACAACTTCGTCTTCTTTTTCTTCGTTCTTTCCAAGGCATAC
TCAAAAGTATACACGAATTACACTGATTTGGCATCACTGCACTCCATCATCGATGATTTA
CAAAAGTTACATGGTGTTAAGGXTCCAAAAAGCAAGGAGAAACCCAATTCCGGAGAGGCG
GCGCGAGGGAGGGAGCGCGGCGGAGGGAACCAAACCGAGCGCGAAAGCCTGGAGGAGGAG
GAGGAGGAGCAGGXX
>c43391_g1; len=114  start:1  end:112
XXGCGCACGCACACGGGGGAGAAGCCCTACGCGTGCCCGCACTGCCCGCACCGCGCCAAC
ATGCGCCATAACCTCCGCACGCATATCTTCGCCGTCCACGACGTCCTGTGCTGA
>c77060_g1; len=1152  start:1232  end:80; minus strand
XGTGCCTTCGGTTGCTTCCCTGGCCAGAATAAXAAGCGGGTCATGCTGTGGCTGATGTGC
TTGGGCCTCTTGCTGGTCTTCAAGGGCGCGGCAGTCTACGTGGAAGAGGGTAAGGTTCAT
TTTGCCGAACATGTAAAGAATTTGGCAATTATAGTTGCTGCTATAATATCGGAATTTTCA
TCCTTCGTAGATTGTTTGGTCCAGGATCGGCTCTTCATTGAGAGACCAAATCCTGAACAG
GCTTCCTTCTTCGCCTACGTCCAACACAGTGGCTCTATATTCACGGCCACACGAATGTGT
ACTGACCCACAAGAATTCCTCTTTCTCAGTGTTACTAGTCGAGACGTCGTTTGGGAAGAT
GCATTTGCAAAATCCAAGAAACAAGAAACAAGAAAGTCCCTGAGATCGAAAGAGAGATGG
ATGAAATTTGTTTTCCAAGCGGACGCCTTACGAATTTCAGACGCCGAAGGACGTCCTTGG
ACCAGCATCGAGATGTCTAAAAAGTGCAACTCCTTCAACATCACGGTTAAAGGGGTGTTG
GCTAAACAGCTGTGTGGGGGCGCAGCCAAGTGGCGAGTGACCAAAGAXCCGCTGCGCACA
CGTCCTCCTCCCACCTGCGAGAACAAGACTCTGAGCGTTAGCTTCATGTCAAACATGTCC
TTCGTTCCTACCCTTAAAATCGAAAACTTCACGACAAAATTGGTTCGTCGGAATGGCGAG
TTGGATCTCGTGAAGGACGAGCGGTGCAGCGGATGCCAACCTCTGAACGGTGAACGCAAT
GTCCTGCGCTTCCCTTTGTCCGGAAACAACCAGACGACCGGGAAGGCGTCTCCTCGAGTC
CTGACAGTGTGCTCGTCGTCAGGAGAACCGTTCATCGTCAGCGTCCGTCAGACACAGGAG
GGCGAGATCGCTCCCGCGACTTCGAACCAAGATGCTTTCACGGTGATCGCGATGGCTGTG
GTGGTGGCACTGACCCTTCTATCTCTAACGGAGTACGACAGTATAAGGTCCCAAGATGAA
TGGTTTCTGAAGCAAGACAAACACAAGGATCTTAAGTCCAGCGAGGAAGCGCTTTTCGTC
ATCATCTTTGAAGATTCTCAGAAGTGGCCGTTTCACTGCTCCAAGAAACCTGTTTCAGTA
GACTGTTATTAA
>c72358_g1; len=1308  start:251  end:1557
ATGGTGGGCCGACTGATGGTCGAGGACGAATACACGATCAACGTGAAAGTGCGCCGCCCG
CTGGGGGAGGAGGCGTGCCTGGCCCCGCCTACGATCACCATCACACCTGACTCGTCCCGC
ATCACCCTCACGCCCCCCGACAACTCTACCCTCACCTACGCCCACGCCTCCAAGAGTGTC
AATGGCTCGCCGCCCATGGCAGTTGGCTGCAGCACTCTGCCCCGCAGCTCCGCCTCCTCA
CGCGGCTCCTGGGCCACGCTGCCGCACCCGAGCCGCCACGCCGCCGGCGCCAAGCCCAGC
GGCAGCGGCCTCGAAGTGGCGCTCGCCAGCAAGGCGGAGCCGCCCGCCGCCAACTACGTG
GGCCTTTCTCTGAGCAAGAGCCTGGGGAAGCAGGTGTACGACAGCGACGAGGCCCCGGCG
CTCCGGCAGCAGATCATGCCGCCGCCGCCCCCTGAGCGCCGCGCGCCCCCGGGGCTGCTG
CCACTGACGGCGCCGCTGTCGCCGTGCTCGCCGGACCTGCCTCTGTCCCCGCCAGCCGGC
GTAACGCACGGCTGCCTGCCGCTCCCCATCATCCAGGTCTTCGCCGACGACAGCAGCCAC
GTGGCCACCAACAGGTTCGTCGCGCCCCCGAGACTAGTGTCCCCGCACGAGGGCGTGAGG
CGGCAGGGGTCTCCTCGGCCCGTCGACCGCTCGGCCAGCCACACCGCCGCCGGCTGCCTG
TACGTGCCGCGGATCCCCGAGCATTGCAAATCGGACAGCGGCATGCTGTACGTGCCGCCC
GTGGACGAGCACAACCTGAGGCAGTCCAGGAAGGACGGCCCGCCGGCCAAGGGGAACTCG
CGGCGCAGGAAGGCCATCGAGGCCAGCCCGGACTCGCAGGGGCCGACGCCGACCGGAGCG
CCCGCTCTCCTCCCCGGCGCCTTCCCAGGAGCCCCGGCGCGGGCGCCCCCGGACGCCGTG
CCCCCCAGGACGGCCTCCTCCAAGGCTGCCGCTCGGGCCCTTCTGGCCGGCGTCCTGGGG
CCCCGGATGGACCTCGGGTCGCCCGACGGCCCCGCCTGCGACGCGCTCAGCAGCAACCGC
AACTTCTGCAACATCGAGTTCCGACCCCCGTCTCCGCGTCCGCCCTTGCGCCAGATCTGT
TACAACGACGACGACGACGACGCCAACAACAACCGCAACAACCAGTACTTGGCCGAAGAA
TCCTACAACAACAGCCTCAACACCTACAAGAGCAACCGGGCGTCCCCCTTCAGCAGCCCC
GGCAAGCGTTCGCCAGAGGATGAAGGTGAACGTGTCGTGGAAGTGTAX
>c77977_g2; len=177  start:1  end:178
GATGAAGGGGCAAGCCTCATTGCCTCTAATATGGGTACTACTTCATTACTGGCCACAGGA
AGCCTTTATTATGTAGGGGAAATAAACAGTCTACCCCCACCAGTGCCCCTTAAGGGGGTA
AGGGCTAGACATCGGGGCAATACCGTGCCCATGTTCCTGCAGGCCGTTCAGGACTAG
>c111602_g1; len=57  start:303  end:247; minus strand
XCCCTGCTCACCATTCTGGATCCGGATCTGATCCAGATCACCACCAAAGTGTCATGG
>c31535_g1; len=114  start:1  end:114
TCAGAGCTAGACTTGTTCCACCAGGTACCAGACAXCGTCCTGTCCTGTTCCCAGGTGTTA
GACCTGCTGCAGGTGGAGAGTGTACAGAGCTCGGCACTGGACACCACCAAATAA
>c122321_g1; len=90  start:1  end:90
XTTCCGAACGGTCAAAACATCTTGTTCTACTTGTCTGGCGAGCAGGAGAAGAGTTCCGAA
CGCAGCATTATACCAACTGAAACAATCTGA
>c127621_g1; len=99  start:207  end:108; minus strand
CCCGGCTCGCCGCAGGAGGCCTCCGACGGCTCGCCCTCGCCTCCTGGCCGCCTTCCCCGC
CAGCAGGAGAGCCAGAGTCCTCCCAAGGATCCCGCGTAA
>c109073_g1; len=51  start:277  end:227; minus strand
AATGAGGAGAAGGAAAAAGGAGGCGGAAAAGAGGAGAGAGGAGGAGTCTAG
>c56364_g1; len=405  start:406  end:1; minus strand
GAGGAGGAGAAGGAAGAGGAAGAAAAGGTTTTGGAGGGGGAGGTGGAGGGAATGGAAGAG
AAGGAGGAAGTGGTGAAGGAGAAGGAAAATGCACGTGAGGATAAAGTTAAGCGAGGGGAT
AACTCCAAGGGTGAAGTCGAGTGTGGGAATGAAAGCGCTCCCATCCAAGATAACGCACAC
TTCCAGCACACAAATGAGAGCCGCCCAGACGTTAAGAAGCCCGGCAGCATCGCCTGTGAT
TTCACGCTAAACATAAGCGGACTAAGCCCCGTCGACGACTGCGATGAACAGACAGACGGA
GATGATACGATTTCCCCTTCAGATCAACACTCCAAGCAGGATAAGGCAACATTAACGCGA
AAGGAAGTAGTGGGTGTGAGGGAGGAAATGCTGCTCCTGAATGCC
>c65948_g3; len=1173  start:1  end:1171
XCGATGGGGGAGGATATTTTCGGCAAAGTGTACCAAACCATGGAAGAGTTGGACCTGGAC
TGGTCAAAGCTGGCCAGCATCACAACTGACGGGGCTTCTAGTAAGGTGGGCATGTCTCGG
GGTCTAATAGGACGCATGAACCGGGAGATGGAAGAACGGGGTCTCACCGCCCCGCTACAA
GTCCACTGCCTAATTCACCAGCAAGCACTGTGCTGCAAAGTGTTGACGTGGGATTCTGTC
ATGAAGGTTGTGGTGTCATGCATAAACTTCATCAGAGCAAAGGGACTTAAACACAGGCAG
TTCCAAGAATTCCTGTCTGAACCGGAATCTGCGCACAGAGATGTGCTGTACTACACAGAG
GTCCGATGGTTGAGCCGGGGCAGAGTTTTGAGGCGTTTTTACGAGCTGCTACTTGAAATT
AACGCATTTCTTCATTCACAAAACAAAACGGTGCCAGAGCTGATTGACCCAGAATGGAAA
TGGCACCTCGCATTTTTAACAGACATGACAGAAATGCTGAACAGCTTTAACTTGCAACTA
CAAGGCCAGGGGAAACTCATTTGCGACATGTATTCCCACATAAAAGCATTTGAGGTGAAA
CTAGAGCTGCTTTTGGGACAAGTGAAAAAGTGCAGCTTCATCATCTCCCTGCTACATAAA
ACCTCTCTGCAGAGAACCCAGCXGGTCTTGTTTCCAGCTGAAAAGTGTGTGGAAGCACTG
GAAATGCTGAAGGCGGAGTTCGGTGTGCGATTCCGTGAACTACATGTTTATGCAAAAGAA
ATCCATCTTTTCCAGAACCCATTTGTTGCCGACATTGATGAAGCCCAGCCTTCTTATCAG
TTTGAGTTGGCCGAGTTACAGAACTGTGATGTTCTGAAAGACGCATTCAAGCCCAACAGT
CTCACTGACTTCTATGCCGCCCTCCCAAACGACACGTACCCTAACATCAGAAAACACGCA
ATGAAGATGTCAACACTTTTTGGCAGCACGTATATCTGCGAGCAAACCTTTTCACGCATG
AAACTGCTGAAAACTCCAATGAGATCAAGACTGACAGATGAACATCTGCATCAGTGTTTG
AGACTGGCAGTGACTAAAATGGAACCTGACATTCAACTTCTCACCAGCCAGATGCAGGCC
CAXCAGTTCACACTGATGAACATACAAAGGTAA
>c64415_g1; len=516  start:514  end:1; minus strand
ATGTTACGTCTTGTGATTGGAATTTTCTTCGCCTCCGCTCTGTGTCCCGTCCAGTCCTCA
GCAGCGACATCCTCCCTCTCGGACCGCTGCGAGGTGACTGACGCGTGGTCCGCCTCGACG
ACCTTCAAGGACCACCTCGACTTCTCGTTCTCCTGTGCGCCCGAGAGCCTCAAGATCTCC
TTCTCGGGGGGAGCTCTCGACGGGGAGTTCTTCCACTTCCAAAGATTTGGGAGAAAACAC
TTAATACTGACTCCGAATGCCTTGGCCAGTCACCGTCTGATTGGCGGAAGGATGTCGAAC
TGGACCCTCACTCTCAGCAGCGCTAGAGGCGTCCAGCTCATAGACACAACAAGGAAAATC
ACCCTTCCGGTTTCCTTGTCTAAGGGCCGGGTCGGAGTCTGCTACAGAGTGCAGTTCGAG
ACGAATAGCCTCGATTTCCACATTTCTCGTAAAGACGXGGAGCGCTCCTTGCGACGTGTT
AACCACAACAACAACACCACCACCACCACCACCACX
>c132589_g1; len=162  start:1  end:162
CGATACGACAGAGAATTCATGGAGAAAGGATTCCAAGTTATATTAAATAACTTGAACAAA
CTCTTGCTGGCCGAAATAGAGXTCACTAAACTCAAGCAGCCTGAGGAACTCTACAAAGAG
ATCAACATCAAGCTAGAAGATGGCCCAATTTCTCAAGAATAA
>c68561_g3; len=81  start:82  end:162
ATGACCGGCTTGGAACTGTCAAACCTGGCGGCTGGCAAAGGAAAGTGTGAAACGCACGAT
GCGCACATAATTCTAAATTAG
>c59186_g1; len=228  start:226  end:1; minus strand
ATGAAAAACCGGACGGACGAAGGCTCCGTCAAGCGTCCGAATCCCTGCGATGACTTCCGC
CGCCGCAAACTGCCGCGCTTCGACTACGAGGAGGCGATGGACACCTTCGAGGGCGGCCAG
AGCGAGCTGCCCGACGCGGCGCTGGCGCTCGAGCACTTCTCGGGCGTGAGCCTCCCGGCC
GGCGAGGGAGACTGCCCCACGGGCGGCCAGGACGCGGTCGGCCTCCXX
>c53911_g1; len=375  start:375  end:1; minus strand
ATGATGGATAAGGCTGTTAGAATCGTGCTCGTTGCGATGTTGACCATAAACTTGACTCAA
GCAAGGAACTACAATAATGGCAACGGGAACGGGAATGGTAATGGCAACGGCAACGGAAAC
AATGGTAATGGAGGCTTTAATGGAAATGGCGGGTTTAACGGCAACGGCGGGTCTCATGGC
AACGGCAACGGCGGCTCGAATGGCAACGGCGGGTTCAACGGCAATGGAGGTTTCAACGGC
AACGGAGGTTTCAACGGCAACGGAGGCTTCAACGGCAATGGGGGTTTCAACGGCAACGGC
GTCATCAATGGCAACGGAGGTTTCAATGGCAACGGGTACTCCCTGGCCGATGCCATTGGA
GGTGGAGGCGTCCCA
>c4746_g1; len=129  start:141  end:268
ATGGCGTCGGAAGTCCCCTTCGCCCTGACGCCCTTCCCGCAGGAGGCGCAGGCGAAGATC
AAGGCGAAATTCCTCGGTTTCAGTAACGGCTTGGTGGACGTGGGCGGGCGCCACGCCATG
CCCGCGCAX
>c76183_g3; len=270  start:269  end:1; minus strand
ATGGCTGTGGGGGGAGTTGGCGCGGCAGAGGAAGAGCGGGAGGAGGACGGGCGCTGGGAC
CACACCTCCAGCCCCTTCACGCCCACCAGTGCCATCTCTGACGCCACGTCTGGAATCTCC
TCTAAGGAXCTGCAACAGAGCGCCGACATCGAACTGGCTGGCGCTCCTCCACCGCTTGGC
GACGTTAATGAGGTGATGAGTCTXCGCGTCCACGGCTCTCTGGATCATCTGGTAGAGGAA
GATCCCAAGGAGAGGTACACCAGCCCCGXX
>c108678_g1; len=72  start:155  end:225
ATGTCGGCGGAGGCGGTGACGGCGGCGCAGGXCAACGGTGTGGTCAGATTGTCCAGTTAC
GTGGCCTATTAG
>c57322_g1; len=72  start:451  end:522
ATGTATTACTGGTATTTTGTGCCCAAGTTATCATATGGACAGCTAAATTTGGATTTCATA
GAGGTGCAGAAG
>c74909_g1; len=141  start:163  end:304
ATGTGGCACTCGAAGGTTGTCCAGGATGGCAAGGGTGAAGAGGGTGTCATCAAGTGTGAT
ATAATTAGAGGGATAACCAGGTGTGTGGTGGACAGCTTCTTTATTTCCTGTGTGGAGAGC
AAGGCAAGTGACGCTGCCTAG
>c51327_g1; len=237  start:236  end:1; minus strand
CATATGAAGGACTGGGTAGAAACCACTGCCTTGGAGCTTAGGGTCTTCATTTGCCTCAGG
ATGGCCATGAGGATGAATCCTAAGCCTGAGCTXGAGGAGTTAATGGTCGACCGATCTTTT
CTACCACAGTCCCTTGTTCCCAGTGACTATGACGCGGGATTGTTTCGAACAGCTGAGCCG
CTACCTCCATATGGCGGACAACTAGGGGAGTCATCCCCCGATGACCGCCTGTGGAAG
>c81397_g2; len=1071  start:236  end:1303
ATGAGTCTGGAXGATGAGCAGATTGTCGTCCCACGCGACCAAATTAAGGCCTTGGAAGCG
CAGATTAACCTCCAGAAGCATGAGCTGGAAGAAAGCCGAAAGACCCAAATGGAACTCGAG
GAGAGGCTCCACGCGGGTGACCTCCACGCCTCGCACCAGCTCGGCATTTTGAAGAAGCAG
CTAGAGGAACAGGAGAAAGAATTGCGCAATTACAAGGCCCGTTTCTCCGAGTGGGGGTGG
GACGAGGGAGGGGGGGAGGAGATTACGCAAGCGGTGACCAGGAATTCCCTCGAGAAGCCG
AGCTCCGAGGCGGCCAACGCGCAAGAGCTCTCGGCGCGCGTCCAGGACCTGGAGGGGGAG
CTCGCCGCCCTCCGCGATCGGCACCAGCGGGAGGTCGCCACGCTTCTGGACCAGCAGGAG
GCGCTGAGGGAGAGGGTGAGAGAAGGAGAGATCGGAGAAGAGAAGACTCATCTGGAACAC
AAAAAACAAGATGGCGGACACGAGTGGGAAACGGAGCAAAACGAAAGAGGGAGAGGAGAG
AATGAGAGGAGAGAAGAAGAGAGAGAGAGGGAAAAGAGAGAAGAGGAGAGAAAGAGGGAG
ATGAAGAAATTAGAAGAGGAATGCAGAACATTGAAAGAGGAGAATGAGCAACATGCAAGA
AATATTGAAGAATTGGATAAGCAACATCAGGATGCGATCGATCGAATTCTGCAAAAGCGA
AAGGAGATCCAAAAGGAACTGATAAAGGAGAGGGAAGAGAGAAGCCAATTAGAAATGCAA
TTGGCGGGAATAGAGAAAGAGAGAGAAAAGGAGAAGATAGAAAAGGAGGAGAAAGAGGAG
AAGAAAGAGAAAAAGGAGATAGAGAAAGAGAAAGAGCAGGAGAAGGAGAAGACGGAGAAA
GAGGCGCTAAAGAAGGAACTAGAGGGAGAGAGAGAGAAACGGATGAGTGTGGAAGAGAAG
CAAGAGGAGATGAGAAAGATACTGGAAAAGAAAGAAGAAGAGGAAAAGGAATTGAAGAAG
AAATTAGCAAAGGAGGAAGAGGAGAAGGAGATGATGAGAATGAAATTAGXX
>c4368_g1; len=129  start:1  end:129
AACGGCAATGGTAATGGGAACGGTTACACCAACGGAAATGGTTTCATCAATGGAAACGGT
AAAGCTAATGGAAATGGTAGAGCAAGTGGTAACGGAATCAATGGTTTGTATCAAACGCCG
AGTCTCTGA
>c65907_g1; len=138  start:217  end:81; minus strand
ATGACAAAAGATGAGXTCACCGGTTGCTGTCAGGACAGAGCGGATTCATGTGGATTCATG
GTTCTCGTAAGCGAGTTCGCGGATACAGCATGCATAAATCTACCGGGAAACTTTGCCTTG
GATGTTAAGTTAGTCTAA
>c91666_g1; len=87  start:134  end:217
ATGACTAXGAAGAGCATGGGCTCAAAGGCAGATGACATTTCCATACTCGGCATTCTATTC
CTGGCTGCCGTGACTAGCAGTGCAGXX
>c7877_g1; len=165  start:972  end:808; minus strand
TGGGGTAAGGAGAATGGTGGGGTGAATGATATATATTTACTTCGCGAATTTGGCACATGT
GAAGACAGAGATAACAAGTCTACAACTCTGTTCCTCAACCCTCTTTCTGCTGCCTTCTTC
CTTGAAAGGAGACGTGGACAACAGACGTTAGAGAAGACAAAGTAG
>c93400_g1; len=72  start:72  end:1; minus strand
ATGCTGGTCACAGCAGCCAGGAATACAGTGTGTAGCAAGGAAATGGCATCCTCCCTGGAG
CCGGCACTCTTC
>c109988_g1; len=189  start:269  end:81; minus strand
XCTGGATCGCAGGCCGATTTCGATCTGATGAAAATAGAATATAGAGACAAAACTGAAATC
CTCGACGTGATACAATTACACTCGGCACAGAGCACTGAACACGTGAAAGAGGTCATGGCC
AGGTTTACGGACGTACCTTTCCTGCTGGAATACTCCCTGCCCACCAAAGACAGCTCTTGG
TGCAGCTAA
>c84424_g1; len=99  start:97  end:1; minus strand
ATGCTCGAACGAAGTGTGAAGAAAGTAATGGATGGGAGAAGGAAGGGACGGTGGGTTAAG
GATAAGGAGGGAAGGGAGAGAGGGTATGGCCTGGCGGXX
>c99527_g1; len=54  start:54  end:1; minus strand
ATGGTCATTCGCCGTGAGTTGATATTGATGTCTTACGGGGTTGATGCATACCAG
>c33600_g1; len=255  start:266  end:13; minus strand
CTGGGCTACCGCGAGAACGGCTACGTGCCCAACGGCCGGCCCGAGATGACCCCGCTCACC
GAGCTGCCGTCCACGGACTCGCTCACGGACACCAGCCACGACATCCAGACCTGGCTCGAG
GACTCGTCTCGCTACGCCCACCAGXTAGCCGCCGGCGGAGCCTCCGGTACTGCTGCGTCG
GCCTTCGAGGGCGGGGGCGXGGACGCCGCTCCGGCCGAGGCGCGGCATGGAGGCGGTGGG
GCGATTTTCCTGTAA
>c66809_g1; len=426  start:1  end:428
XTGACTTCCGTGGCGTTGTGGGGATCTACGCTCTCCGAGGTGAGGGAGAAGATCCTTGTC
TGCGTTTGCACTCTGCAGCTGAGCTTTACAACCCCCTCTCCCTCTAGTCCACCCCCACCC
CACTCCACCCCACCCGGTCTGGTTCACCCCTACGTTCAGCTGCTCTTCCTTCTGGATGGC
ACCGTGCTTGTAGGGCGCCCTGCTCCGGCTGGCGTAGCTGCCAGTGCCTCCCCGCGCGGT
GXCGAGACGCTGAAGGTGGACGTGCCGCGGCCGCATTCGCCAGTGACTGCAGGTGTTGAA
GGGCGCGGCGTGAGGGTGCTTAGTGTCCGCGACAGGTGCCGGAGAAGCGAGGAGTCAGCG
CTAATTGAACAGGAGTTCAAGACGGACGCGGCCGGTCGTCTACAGCAGGGGCGGTGTCGC
GGCGGT
>c15847_g1; len=147  start:1  end:146
XCTAAGGXCTACTTCATGCCTCATGGACAGTTCATAGATCAAATGCAGTTTATCTATGTG
TCTAAGGAAGAAGAGGAACAGTGCAAAAAAGCCATTGGGAAACAATCAACGGGTAGAAAT
GGGTACAAGAACATGGGAATGAGGTAG
>c112718_g1; len=288  start:66  end:355
ATGACTCTTTTCAAGGTTAATGCACAGTACCTGGCCTTTTGTCATATTCTGCTCGTTCTC
AACTGCGTAGCCAGTTACCTTACCACAGCCATTAATATTATGTTTAGCAGGGGTGGAGGG
GGGAGAGTAGTAGTATTCACCATCAAAATCAACGAGTTTACCGTCACCATTAACCATCAC
CATCGCCCAAGCATGCAAAAGAACTCACTCTTGGCTAACCTGCAGCTTTATGTTCTCAAT
CTGCTCATGAACAACCCGCGCATCACATGTGAAGGAAGGGAGTATTAG
>c52832_g1; len=252  start:252  end:1; minus strand
ATGGTCGTCATCCTTAGCATTGCCGTTGTCATCCTCGAGGTTGCCATGCTGTCGCCATCC
CAATCATGGTTGAGAGGCATGTTCTCCCTTAGAATTGCCTTCGTGATTCTTATCGTGATG
GCTGGTTTTATGATGATGATGACCAGCGTCCTCATTCACTTCGTCCTCGTCAAGCAATTC
TATACTGCGTGGATCTACTACTACCTGTTTGTCATGGTCGTGGAATTCGTCATCGTCTTG
AGCAAGGCTTTX
>c64460_g1; len=114  start:287  end:400
ATGTCAGTCAGTGACTACAGCTTTCACTCTATACCCTTCTATGTCTCTACAGCACCTCTT
CAGACCTTCGAGTTCCATTCCATAACTCCCTCCAGATTCATTGTTCTGTACTAA
>c21616_g1; len=234  start:234  end:1; minus strand
CTCAAGACCAAGGTTATGCTGXTCAGTAGGGACCTTAAAATCTTCTTTGAGGGCACAAAG
AAAATTTTCGGACTTAAGCACGCTGCTGCTGGGACATTTTTTGCAGTGGACAACATCCTC
ACGGAAGACTATGAGATCCAGAACCGTTGGGTAGAACACTTCAACACCCTCCTGAACAGG
AACTCATCACCCAACAAGACTTCCTCCGAAATGTACCATAACACCCACCCCAAC
>c114848_g1; len=165  start:373  end:209; minus strand
ATTTATCACGATCATCATCATCACCATCATTACACCACGGACAATGXCAAACAAAAGCGC
ACCGAGATCGAGGAGCGCCAGGCGGCTCCTCATCAGTATGTCAAATTCGCGGTGGCCGGC
TGGACACGTCGCCTCCGTTCCGCCCCTAATCGCCACGCGAAGTAA
>c24929_g1; len=75  start:71  end:1; minus strand
ATGAAGCTACCTGGTGGGGACTACCTGGTGGXGGACCATCAGGCGGACATXTACTCGGTG
GAGACAGACTACCXX
>c116238_g1; len=315  start:314  end:1; minus strand
CTCATCATGCAGTGTTACAACATCATGTTCACGTTGCCCGGCCCGCAGTGTTGCCAGAAG
CTGTTCCGGAGCACCATCACGCCGATCGGAGTGTGCTACAGGAGTGCCTTCGACAGCCAC
TTTACCCAGGTCATGCCCGGGGAGGGAATGGGCATCAACATCGATCTACATGTTCCTCTG
CATACGGAGGCCGACCTGGACTGGAGCATCCTGAAGGAGAACTTACACACCGTCTCAGGA
CTACAGATCTCCATCATCAACAGCATCTCCATCCCCAGCTTAAAGGTCCTCGGCGAGAGG
GTCGTCATCCAGCCX
>c63874_g1; len=96  start:529  end:624
ATGGAAGTCGAGAATCCGCGAACGACTTTCTCGAATCCAAAAACGAGAGTCGAGAATCAG
TCGAAACCGGGATTGCCTCCCACGCGCTTCCTGCCG
>c117613_g1; len=189  start:1  end:187
XXTTCAAAACAAACGAGAGCAAGTGTGTTGTATTGTGTCATTGACTCCACCCTCGCCTTC
CATCGCATGACCGCCGACCTTGAACTCCACATGCXGTACGAGTTCCTTAGAGTTGAGAAT
CCTACTGGAAAGGCCTTGACCTTCGTCTTTCTGGCACTCCTTGCTGGCCTAAAGGGAGGC
TATAAATAG
>c47575_g1; len=102  start:100  end:1; minus strand
ATGGACATGATTGCGGGAATGTTGATGCGCATTGACAGTTTCCCATGTGCATCTGGCTTG
TTCAGTAGTTTGGGAGCAACATTAGGCACCTACAAGCTTGXX
>c74379_g1; len=78  start:432  end:509
ATGGCATCCACCATGTTTGTTAACTTGCTGAGCACTGAGGGAGATGATCAGATGTGGGCT
TTGAACATGATAAACTAG
>c47519_g1; len=72  start:310  end:239; minus strand
ATGTCAGGAAAAAGTCTGGCTGAGGGCTGGGTAAAGGATATATCATCATGGAGAAATCTT
GTTGAGGATTAG
>c75992_g2; len=231  start:1  end:232
CTGGTAGTCTCTATGGAGAGGGCAGCGCGCCTCACTCACTTCCCACTCCAGATCCGGCAG
GAGCAGATGCCTAACCTCACATTTCCCGTGTCGGGTGCCTXCTCCATCCGAGATGAGCAG
ACGGAGGCCGCCCCTCGTGCCGCGCGACCTCCCGTAGCCAAGCTGGCCCCGAATGTCACC
AAGCCCAGCGACAAGGCGTGTCACCAACTCTACGTGTTTGACTTCCTTGTG
>c121551_g1; len=126  start:126  end:1; minus strand
ATGACAGCTGCCCTTATTTGGTTTGACTGGAGTGATCAGAACTTTCTTAATTTGGCCAAT
GCACTGCCGATCAAATTGCTCTGCTTCTATAATTTCCTACAAGAAAGTTTCAAGTCCAGA
TTCCGC
>c76099_g3; len=177  start:312  end:134; minus strand
ATGGGAATTGGCCATGTAGCAAAATACTGCAAGGACAAGGCACCCGTGCAGTATGTGGTG
AGCAACATACTGCCAAGGAGTGTCCTGGCAGTGCTGCAGGATGAGAGTACTGCATATGCA
CTGACCTTCGCCGATCCTGCTTCAGGTGTGGGAAGACGTGTGACTGCCTGGCACTAG
>c32219_g1; len=354  start:1  end:350
XGGCGGAGCACCGCCCGCGACGACGACGGAGCTCGTCGCCGCCGCCAGGAGGGCGCAGTC
GGTCCGGAAGTGGCCGGAGACGGCGGCAXGGGCGAGCCGAGCGGCAGCGAGACGAGCCCG
AGGGGGGGCGCCGCGCCCTCCTCCCCCTCGTCGGCCTACGGCTCCCCCTCGGGCGTGTGG
ACCATCAGCGGCCGGCCTGGCTTGCAGTCGGCGCCCAGCCCCGTGCAGCCCCCGCCGCCC
ACGCCGCGCGGGTGGCGCGACGCCCTCGCCGAGGCCGTGGACAGGCGCGACCTCGCCCCG
CTGCGGGCCGCCCTCCCTTCGGCTGAGGAGGTGGTGCTGGCGATGGGGCGATXX
>c73974_g1; len=591  start:187  end:776
ATGGTGATGCTGCATGTATGGTGGAATGTTGAAAAGAGGAATGGTGCATCTGAGCATTGG
GAGCTGCATCGGACGGGTATTGAXTTCCTGCATAATCCCAGGTCGGAAGTGATGCTGAAG
GGTGTTGAAGAGCGTGGTGATGACTCCCCATTGGGTGCTCTCTTTCTGCTTGCTCAAAGG
CAAATAGGTCTGGAGCTGTCTCACATCTTXGATATTATTGGCCTAAATCTAGAGCGTTCG
GTGTCTGCCAGCCATTTTGGATCGATTGTGCCCTGGGTATGGCCCGAGTACAAGGAGTCA
CAGGATTGGCTCAAACTTCGCAGGGCAACGAACCTTAGATACGGTCTCTCCACTGGCTTC
AGTGGTAGAACCGAGCCCACAATACGCACAAAGGATTTTCTACGAGCCCTTGTTGATGAT
GTTCGCACCTCCTCCCTCAGTCTGAGCAGTAGTGGACCAAGGCCCACTGCCTGCAAAATC
ACCCAGGCACTTTCTCCAAAATCTTGCACCAGCTCCTCCACCAGCCCCAACAACATTGCT
GGCATGCCACTCATCCCAACTCACATAACAGGTCAGCAGCGCAAGATGTGA
>c103796_g1; len=231  start:305  end:74; minus strand
ATGGCAAAGTTCAGTGTCTTGATAATTGCAAGGTCTTCTGACTTTCAGGCCAGCCTCACC
CAGTTGACTCAGCTGAGTGTGAGTACTGCAGCCACCTGTAGTAAAAGTTGGGGTGGAAAG
GAGCCAACCACTTTATCAAACCATCCCTACAACTTGCCAGGTATTTTCATCTCCATTTGT
ATATGGGACAACTTCAAGCTTTTTGGCTGCGTCACAAACTCCAGCATGTGA
>c82764_g2; len=1440  start:379  end:1817
ATGTTGAACTACACCAAGCTGATCTGGACACTTCTGGTGGTCGCCGCGTGCGTCCTCCCT
GCCCTGACCCAGGATGACCTTGGAGCCAACCCCGCGGCGGGTTCGGGAAGTGCAGCGGGT
TCGGCGGTCGAGGGCGCCTCCGACGGCCATCTGGGAGAATCTCAGGGCAATTCGGACCAA
AAGAACAATTCGTCAGAGGTCTCCGCGCCGCTTGGAGGTGCGCCCGACGCCAACCAGGAG
GGAGGCAGCGGGGCGAGCAACGGGGGCAGCGGCGCGGGTCTCGGAGGCGCCGACTCGAAC
CACGACGACAGCGACGAAGACGACTCGGGCTCTTGGGAAGGAAGCCACGAGTTGTCGGGA
TCCAACAACCCGGGCTCGAACCCTGTAGGCGGCGGCGGCGAGCTCACGGAGGGCGGCTCC
GGTGGCGAGCTCACCGAGGGCGGAGAACACGCGGAGGGCGGCGACGGGTCCGACCTCGAC
GACGCGCAGGTGGTGGTGAGCAACGTCCCCACCTTCGACGCCGAGGGACGCTTCACCGAC
GTCACGGACTTCGTGGTGGGCGTGAACGACTGGAACTTCCACGGGTGGTGGGCCAAGTTC
AACACCTCCGAGAAGAGCGTCATGGACATTCCGCTGAACGAGGAGTCCAAGAACCACATG
ACGTTCATCTGCAAAGTAAAGGAATATGAAAGTTTCCTCGAGAAGAAATTCCCCGCCCTT
GAGGATGCGAGGATCATCATCAGCTACTACTTCTCTTCTCCTGCAGAGGACCTCGTCATG
AAGTTGACCATGGAGCAGGCCGGCCGCCCCCCCCTCGGGATCTTCACCTACACTTTCCCC
GAAGACCTCCTGGAGCACCACGAGGTCTGGGTCAGCCAGGAGGTGCAGATTCCAAGCTAT
TCGAGGATTCAGCCGTTTAAGATTAAGCTGAGTCTCTCCAGCTTCAACTCGAGCACCTGG
GCAGCGGACGAACTTCGGGTGCTGGGGTCCGCGCCGACGTCTCAGCCCTTGGTGAACTTC
ACCTACCCGCCCCTCACGTCAGAGGAGCCAGAAGTCAACGAAACGTCACCATCTGTATTG
ACCAATCACACCCTTCCTCCGGTGAATGTGACGTCACCACCAAGTGTCAATGCAAGCCTG
AGCTCAAACTCGTCAGGCGACGGCACCAACCAGACCTCCTCAGGACCGGGCGAAGAAGGC
AAGACCGAAGACAGCAACGTCACCGCCAACATCACCCCGGCTCCCAGCAGCGGAGATCCC
GACTTCTCTGAACACGAGCCAAGACCGACCGACACTCCCCGAAATGACTCGATCCATGCC
AAGCCCTCGAGCAAGCCAGTTCAAGCCAATGCAAGCTCGATCTTCCCCXCCCAAAGCAAG
CTCATTCGCTCCTCCGGTTCGCTCGAATGCGAGTTCGGTTGCTCCGCCTGTCCCTTCTAA
>c124189_g1; len=69  start:1  end:67
XXGGAGGATCCGGAGATAGATATTGTTACAACAGAAAGCAGTCTTATGAAGATCCAGGAA
AGAGCGTAA
>c79439_g2; len=723  start:1718  end:996; minus strand
ATGATAGCTCATGGTCGCAGCACAACCACAATGTCCGTTTCACAAATGTCCAATGTAAGT
CAGAACTCAAGATCAAGAGTTAGGAAAGGTCCAAGAACCAAGCCTGTTGTCAAAAAGCCA
ACTGAAGCCAGTATTAACAGACCCAAGAGACAGGTTAACATAAAGAACAATGAAGAAAAA
GAGCAGGAGACTGTTGGAAATGTGTCACTTCTTTTTGAAGAGGAAGAGGGTACAGAGCGC
CAGCTGACACTGGATGAGATGTTACTCAATCAAGTCCCACAGAAGGAACAATTATCTTCA
TCTGGCCAAGAATATGATGCCAGGCAGCTAGGAAATTCACCGGAAAAATCATTTTCTAAG
CCAGCAAGAAAATCTTATGACAGAGGAGTCTTAGAAGAAATAAGGAAGAAATTCGTAAAG
GAATATGGAGGAGGGGATACAGCAACAGAAACAGAGGATGAGGATACCTCTCCTGAGAAG
CCAAAGAGAAAGAAGAAGCCTCAGACAAAGAGGGCACCCAAGAAGAGCAAGAAAGTGGAC
GCTAATAGTTCACAGTCAAGCAATGACTCCTCGATATCGGACACATTCACTTCTGGCAAA
GGAAAGGTCTTGAAGAAGAAGAAGAAAGTGAATAGTGTTTTTGAGCGATCCATGGACGAA
TGGGCATCAGATTTAAATAGCCACTTCAGTGAAGTAGAAGACTGTGAGCTGGTGATATTG
TAA
>c84439_g1; len=189  start:1  end:186
XXGATTGTCATGATGGAGGAGGAAGTGATGGTGATGATGGATGAGGAAGTGATGGTGATA
AGTGAAAGGTTAGTGAGGATAAAGAAAAAGGATGAAAGAATAGTGATGATAAAGGAAGAA
GGCAXCAATAAGGATAAAGAAAAGGATGGCGATGATAGGGGAAGGAACGGTGGCGATGAT
AAAGAATGA
>c121145_g1; len=237  start:1  end:234
XXCGGCGGGGAAGAAAAGAACAAGAAXAAGTTGGAGAAGGATGAGCGCGAGCGTTTGGAT
AACGTTCTAATTCTGTACGTGXTCACTCAACAGCTGACGCTGGATTACGTCAAGGCAGGG
CACGGCGAAGCGAACGTACTCACGCACACGCCCCTGCATGCGTGCTTCGAGACGAGCATA
CGTGACACTGATGTAGTTGACAAGTGCTATAGCAAACCTGGAAAAGAACAGTATTGA
>c6966_g1; len=189  start:1  end:186
XGGAAGGAGGGGAAGGAGGGGAAGGGACATCTCGAGAAGCAGGCAGGATCAAAAGGAACG
GGGGCGGGAGAGGAAGGGCAGAGTCGGGAGCGGGTGCCTGACGAAGXGGGCAAGGAGGAC
TTGGAXGAGCGTCCCTTCGACGAGCGCCGGGAAGCAGCTAGTGTGACCGTCACTCTAGAG
GGACTTTGA
>c86127_g1; len=219  start:332  end:113; minus strand
ATGAGGCGTTTTCATGGCGCCTGCTCGGCTCTTGCCCCGTCAGCGGAAAGCAACGATTCT
GACGGTTTCTGCAAGACTAGCAAAGGAACTGGAAAGGGAACTGTGGACGCTTCCTCGTCG
GCGAAGCATCTGCATGGTGGCCCAGTGAGTCCTGCAGGCTCCATGGACGGCCATAGTTTG
GGTCAATCCCGTGCGAATAAATGCGAATCATCCTGTTAA
>c83344_g2; len=306  start:306  end:1; minus strand
XXCGAGGTGGAGGTGGAGGATGAGGATGGCGAGGTCGAGGATGAGGAGTCAACXCCCGAG
GAACTGACTGAATTTGTAGACACCTTCCTACTCGCTTCCTCCTTCTTCGAGTGGAAGAXC
GTAGAGGTCACGGCGGGGGCATCCGAGGTCGACCTCAGCCTTCCGAACATCTTCTGGCTG
TTTCGACGAGCTATCTTGAAGGATAAGATAATAGCTCCCTTGATCTGCGTTCTCTTGCTC
CTGAAGGCTGATCTCGCGGCACTAGTTCAGGCCATTGGCACTGTGTGGGTTTTCTCTGAC
GAGGAG
>c61771_g1; len=60  start:91  end:150
ATGACGATGGCGATGTTTATGATGGATGATAGAAACATGAAGAACGACCAGTCTTACTAA
>c85534_g1; len=246  start:1  end:243
XAGGAGGTATATGCAGAAGATAAAGAAAAGGTCACCACGTCTTTGGAGAAGGAAGCCAAG
GACAAACCAAAGCCTCGGAGGATAAGGGAAAGAGCGCTGAATATCGATCGCAAGGAAAAC
TACGATAATGTATTCGCGGCGAAGGAGAAAAAGACGTCCTCGGAGGTXACGCACTCCAGC
TGGGATATGTCCGTCGACCGATACTTTACAAGTGACTCTGGCTTTGTCTTTGTCTTCGCC
CTGGXX
>c60396_g1; len=138  start:228  end:364
TGCTATAGCTACTACTATTTCTATTACTGCTGCTACTCCTACACCTACTACTACTACTAC
TACAACAXCTTTTACGACTTCTGCTACTGCAACTACTGCTACTATATCTACTACCAATAT
TACTATAACTACTACTAA
>c82138_g1; len=198  start:1961  end:2156
ATGGAAGGAATCGACAGCTTCGTGGAGCCCTTGAGGAGAGAGAGTTCTTCAGACGTCTTG
AGGGAAAAAGTCAACGGCCAGAACCTCGAAGCCTTACCTGAGGCCTATTGTACTGAGGCT
TCGTCCTCTCCTCTCCTCGGCGAGCTTCTCTTGGGCGCTGCGTTGTACTCTCCAGGCGGC
GAGACGGCGGCTGGACXX
>c37313_g1; len=69  start:1  end:68
XACACCTTCAGAAGCAACTACGACAACACCAGATACGACTACAACCGTAGGGATCACCGT
ATGAAATGA
>c83146_g2; len=750  start:112  end:858
ATGCCTCCTCCTGCCGCCGCCTCACTCCTGGAGGGCGAGGCGGGGGGGGAGGTCCTGGCC
GCCGCTGGGGAATCCACTCTGGCGGCGCCGAAGGCCTTTCCCGGXGCACCCGAGCGCCGG
ACTCGCGCCTCGACACTGAACCTTTTCAACGGCGAXAGCGTGAACAATGCAACGGAACAG
CGCCGGGGCGTGACGGGCGTGGGGCGCGAXGAGAACGAGGXGGCCCCGGCGAAGGCACGT
GGCAGGAGGGGCGAGCAGGTACGGAAGGCGGGGCAGCAGCGGCGGCAGCAGCAGCAGCGA
GAGCAGCAGCGTGCGTTCGTAGGCGGCGGCGGCGGCGTCACGTTCAACAATCCGGGTCTG
GGAGGCGTAGTGCGAGCGGCCGAGGAGGTXAGCGGTGGTGTGGCGGCGGAGGCGGTGCCG
CGCGGXGGGGGACTACGCAAGCCCCGCCCCGACATCGATCTTGACCTGCGCAGGGTACAG
GCTGATCTGCCCGCCGCTGCCTGCCTCTGCCCCGACGGCGGAGGAAGCACACCGCGCTCC
AGCGGCGGACGACGGGCGTTCCCTTCGTCCCGACGCGGCCACGGCAAGGGACGGGACGGA
GCAGCCGXCGGCCAGGCGCTGAGGGGCGGTCGCTCCGCAGCCAAAAAGGAATGCAACTCA
AGCTTCGAATCACAGAAGGTCGTCGCTGTGCTGACGCTGAAGTCCAGCAAGGCTCGAGCG
CGACCCGAGGCGACGGCCAGCGGCACCTGA
>c92941_g1; len=762  start:858  end:99; minus strand
XCGTCTTGGGGCTCAACTGCTATCGTGGGCGAGGCTGACGCCCTGTTGGGAAATAGGCCA
CAGAGCCTGGGCGCGGGCGGTTATGGCGAGGCCTTTCTAAACGCGGCGGACAAAGTTGTA
GTCAAATACGCGTTCGATTTTGACACATATTGGTCCAGCGTCAAGGAGGTGGAAGCCATG
ACGGCCCTGAAGGGCGTCCGGGGCGTCCAGAAACTCGTTGGCGTGTGCCCAGAGCGCCTC
ATGATAGCCACCGAGTACGGCGGCCCCGTCCTGXTGCAGCTGGATGGGCCGGAACTCCCC
GTTGCTCCCTCGGCGGTGGACGACATCGCATCGGAGATTGCATTAATATTCGCCGACATC
CACGCGCTCGGATTCATCCACAATGACATCAAGAGCAATAATATCTGCCTTGAAGTCACG
CCCAACGGACTGGAAGTCACCGTCATCGACTTCGGCCTCTCTGAGCGGCGGGXGGGAGCA
CCTGGACCTTCTAGGAGCCTGGAGGGAGGACGACTGCTAGCCGCCGGAGTTCTTCACACC
GGGCGGCGGGCTCTGCAGACAGCGGTCGGACGTCTACGGGATCGGGAAACTCATGGCATC
GATCTTCAGGCTCCACAGCCGGAGACGCGCGAGCTGACCACGTGGACGCGAGAGAGCCAG
AGGCACGAGGCCGAGGCGCGCCCCTTTCTGGACCTCCTCCTGAAGGCTCTGAAGGAAGAG
CGGGCXGCTGATGAGGCGTCGGCTGAGGTGATCGAGCTCTGA
>c25880_g1; len=294  start:1  end:291
XGGGAGGATCACTTTACTGCTGCCGGAAGGGCGCTGATCGTACTGCTGGCCAGATGTAGG
TATATCAGGAGGCTACTTACTGAGAGGAAGAAGCAGAGGAAGGAGGAGAGAAAAAGGGAA
GGGGGAGAGAAAAAGGAAGAGGAGAGAAAGAGGGAGGAAAAGGAGGAGAAGGATGAGCAT
GAGAGGAAAAAGGXGGTGAAGGATGAGCATGAGAGGAAAAAGGXGGTGAAGGATGAGCAC
GAGAGGAAAAAGGXGGAGAAGGATGAGCATGAGAGAAAGAAGGGGGAAGGTAGA
>c28302_g1; len=87  start:86  end:1; minus strand
ATGAGTCAAACCCATGGTAATACCATGAAACTAGCACAAGATCAGTCATTTCCACAATCT
GTGATTGCCAACTCAGGCTATATGGCX
>c87934_g1; len=177  start:175  end:1; minus strand
ATGTAGTATCGTGTGGATCTGGAAAACTCAAAGGCTCCCCATGTCCTCTGGCAAAGTCCC
CTCTTTTTAGATTATATAATCGCCATCGGCXTTTCTCCGCCGGGCTCCCTTCTGCTGCGA
CTCGATTCCGCACTGATGCGCAGAGACGGCATGACGAAGTGTCCCGAAGGAACTCCX
>c3117_g1; len=75  start:73  end:1; minus strand
ATGGTGACTGGCCCGTACGAGAGGGACGACGATGACGCAACGGGGCTGGTGGACGGGTAC
ATGGTGGGGGCCGXX
>c34962_g1; len=216  start:215  end:1; minus strand
XTCTCTCTCACCAGCGCCTCCATTTTGGTGAACTTGCTTTGCCATTCCTTTGACGTCCTC
CTGTTGGGCAAAGTCTCTAGCGGGGCGACTTTGTTCTGTTTCCTTGGAGATTTTATTCCC
GCTCCAGTCCCCATTCTGGGCTCCTTCAAGACCTTCTATCCCAGAAGGATTTGTATTTAC
GGACACTTTATGCTCTCCGAATCCTGGGCAGTTTCX
>c44286_g1; len=81  start:2696  end:2774
ATGATTTATGGTAATGATGGTGGTGGTGGTGATGATGAGTATGATGATGGTGGTAGTAAT
AATGGTGGTGATGATGGTGXX
>c77483_g1; len=321  start:1  end:321
CAATACCAGCAGAACCGCGATCTATCCTACCAGTACCAGCAGAATCGCGACCAAAGCCTT
TCCACCCGCAACAACAACCTCAGGTACAACTTCCAGCGTTATGGAACCAACCGCTTCAAT
CAGAACCTGAACCGCCCATCGCCAAGCCTCTACAGCCAAAACCAAAACTACCTTCTGGCT
CGCTATGGATCCGGTTCTCAGAACCAGTACACCAACCAGTACAACCGCGTCTACAACCAG
TACAACAGCCAACAGAACAGGAACCAGCAGAACCAAGGTTACTCTCCCATCAGCGTGGTT
CTCGCATCCTCAAGGAACTAA
>c102017_g1; len=228  start:227  end:1; minus strand
XTTACGGATATTGGCAAGAAGCTAAGTGGAAGTAACAACTTTXTGGTGATTGTCATCTGG
GAGTTTAAAGGCGTCCTAAGATTCAAAGATGAGTGCAAAATATATTTAACGGTTAAAGAC
TGGGATAACTCCGACCTATGCAATCTCAAGCACGATGGTTTTGATGAGGACTGGCCGGGC
TGTCAACTGCTGGXGGTTGCCATGCGGGAGGTGGTCATCCGAGCTGTC
>c116320_g1; len=105  start:221  end:119; minus strand
XXTGCAGCAGCAGTGCAGCAGCAGTGCAGCAGCAGTGCAGCAGCAGCAGTGCAGCAGAAG
TGCAGCAGCAGCAGTGCGGCAGAATTGCAGCAGCAGCAGCAGTAG
>c77209_g2; len=90  start:482  end:570
ATGAGCCACCTGATGGATAAGGTTCTCCTCAGAGAACTGGCCCAAGTATTCATXATAGCC
AAAGCAGGTAGCACTGAGCTATGCGAGTAA
>c118034_g1; len=117  start:210  end:95; minus strand
XXCAGTAATAGTAGCCGTCGAGCCCTTATTAAGAATCACGAGGACATTGAAATCTTTCAG
ACATTTTCCATAGCCGGTTTGGAGTACTATGCTAAAATGGACGAATATTGCACGTGG
>c93406_g1; len=126  start:14  end:138
ATGGAAAAGAAGAAAAAGAAAAAGGAGGXGGGTGATAAAGCGGAGGCAGAGAAAGCGGAG
GCGGCGGCGGCGGAGGAGGAAGAGGCGGGACGGAGGAACTTGGAGGGAGATCGGTTGCCA
TAGTAA
>c94231_g1; len=123  start:1  end:121
XXTACGAATGGCACTGTGCAATCCTGGGTTTATGCCTTGCCAAATACACAAATATCCGCC
AAGGGAGCTATTGAAAGCTGCCTCTCCTGCTTCCTTGGTCTTCCCCTTGCCATAGAAACT
TGG
>c11237_g1; len=63  start:309  end:370
ATGGGTAGGGATAAGGATGTAGCCAAGTTTATGAGTGACAAGGAGXTGTATGAGGATGCA
TGA
>c72640_g1; len=1524  start:306  end:1830
ATGACACTTCACATGACATTCCAGGAAATGTGCACTCGACAAGAGGTTGGTTTTGTGTGT
GATAATGAGTCCATGGCGCCCCTGACCAAGCGAGAGTCCTTCAACGACTTGGTTATCAAG
TTGGCCTCCAAGTGTGAGATGAACCTTGTCTTCCTCACGGGAGCAAGGAACAAAGTGTTA
CACTTCACCATCGATGTCGTGCCCGAGGACCCCGTCCACGGCACGGCGGTGACAGTGACT
AAAAGCAAAGGGCGCAGAGGCAGCGAGTACCCTAAAGGATACGAGGCTGTGGCGGCGGCC
TGTCAGCAGGTGGTGGCCAATAGCTATCACGGCCTGCATGCTATTGCAAAGCTTGACAAA
TCAAATATGCCAGATAATGCAAGCAGAAATATGTATACATTTGCCCAGTTTGTCAATTTC
CTTGTCCATGGGATTGAGGCTTATTTCATGTTTGCTAAAGCTAACGAGCAGTTTGTGTTG
AATGCCATGAATCTGTGGGAGACGCTAGAGGATCTCATGATGGATGGATGCTACATTGTG
ATGGCTTGGCAGTATGAGGAAGATCCCAGGAAAGATTGTGTACCAAGGACACCGTTGTCA
TCACTCATCAACAACATAAAAGAGCCAGAGCCATTGCCAGTTGTTGAGCCAGTTCAGCCA
GTTGTGTTAAAGGAGACCAAGAGGCAAGTCACCACAACCACCACGACCTCAAAGAGCACC
AGCACAACTACAAAGGGAGGAAAACGAGGCAGGCGCAGCATTGCAGCTCGTGTCCAGGAG
GCCAGTGAAGCAAGCACTGATGAAGAAGACACAGAAATATCTTTTAAGGTTAAGCCAGAG
ATGAAGAAAACACCAGAGATACAATATCATCCAGACATCTTGGTTAACAGTGCAGAGTCT
GTTGTGCAAAAGXACTTCACCCAGAGCAGTACAAAATCCATCACCAAAAAGGTCATTCTC
GAGAGACAAAATGTGTCTCCTAAAAAGTCAAAATCAATGGAGGTTGAAGAACCAGCAGCT
CCCATAAGTAAAGAAGACACCATGCCAGAGGACTTCACCTTTGGTTTTGACAAACCTCAG
GTCAAGACCAGTGGACGGAAGAGCACAGCACGGAAGAGCATGGTCCCAGATTGGCCAGAA
GAGCAGAAAGAAGACATCCTGTACTTCTTTGATAACCTTAACCCATCACAAACAGAGCAG
TCACGTATTGCTCTAACATGCAAATATGTTTCCATGAAGTATTCAAGAGAATTTTCCTCC
AAGACGTTGTATCAATGGGTTCAGAAGAAGGGCCGTTCAGTCAGTACAGAAGTCACCAAT
TATGAATTACCAGAAAGCAAACATCAGGAGACAACACTGACTTTCTTCCGATCATTGGAT
TCCAGTCTCTCAGAAGCTAGTCGTATTGCTTTTACCTGCAAGTTCATGCAGACGCAGTAT
AGTGTAAGTGTCACATCGAAGAACCTGTATGACTGGCTTAATGATAAGGGGAAAAAGTCA
CCAGACGACGATAATGAGCTTTAG
>c128881_g1; len=114  start:79  end:192
ATGACTCACATAAGCATCATCTCCAGGGACTCCTCAGGCCTGCCAGCXGCGAACGACACG
GAAAAGGCTAGAATGTTCCATGAAACCCTCAAGCACTGGGAGGAGGATGAATAG
>c53713_g1; len=150  start:111  end:259
ATGGTAAAGGGGGCCACAGGAGGXGAATCGGTTAATCCCAGGATTGATCACGGCGACGGT
ATTGGTATGATGATACCGATAATATCCGTCGTGATTTGTCCCATTAGCGGCAGCGATGGT
ATTACTACCAGTGATAAAGAGCGACATTAA
>c83328_g3; len=81  start:80  end:1; minus strand
ATGACTGATGATGCAGAGGAGGCAGTACTGGAGGAGGTTGAGAAGGTGGAGGAGGTGGAG
AAGGAGGTGGAGGAGGAGGAX
>c113155_g1; len=180  start:1  end:179
XXGTTCAAAGCACTTGTGGCCGGTGCTCTGCTATTCGCTTCTAATGCTCTTCGAGTCCAA
ATAGATCATGAAGCTACACAGTTTACCAAGATCAAGAAGGACAAGAACTATCAGACATCC
AAAATTCTTGGAATGATTGGTTCAGAGATGCTCTTCCTGCCCTTGGTGATTCTGAATTAA
>c43791_g1; len=249  start:1  end:253
AGGCGTCCACTGTACATACTCCGTAACTTGCGCCAGTTGGACGGCTTTTGTTTCGGTTCG
GCAGACTCTCCCGCGGGCAAGGAGCCACGTCGGGAACGGGAGCTGCGGCAGGAGGACACG
CCGGTGCTCTCCCTGCTCGGCCGCCCCTTGCCCGAGGCCTTGCTGCTGTTCCTGGGGCGC
CAGGACACCTTCGGCCTTAATCTGAGAAGCGCCGCACTGCTGGACCTTATCTGCGACGCC
GTTACGTGA
>c76207_g1; len=441  start:441  end:1; minus strand
ATGATGACTTCGCTGCCACGACAATTTACATTCGCCTTTATGTTTAACATCACATTCGTA
TCCGACGTCGATGCAGGCGCAGGTCTCGTGAGGGATCTCGTCGAGGGCGCTGCACGTGAT
CGTCGCCGGTTGCTCGCAGTTCGGGTTGGCGTCCGTCAGGTCGTAGTCTGCGAAGTCGGT
GGCGTCGCTCCTCGAGGCCAGGTCGTGGAGGATGAGCTGCTTGAAGTATTCGAATTGTTC
TCGGAGTTTGGCGACGTAATCTTGATCGCTGGTCGCCTCCCCCGCGCCCGGCTGCCCCCG
GAGCGCCAGCAGCAGAAGCAGAAGCAGCATCCCGTCGGCGCCCAAGACTCGTCAGGTGTG
GCTCAGCGTCGTCGGAGGTCGCGGCAGGTGTCAAAGGGTTGCGTCGAGCTGAAGATCGAA
CCAAATCTGAGCGCCGTCACX
>c31949_g1; len=201  start:282  end:83; minus strand
ATGTTTTTAGGAACAGCGTCGGTGTTGAGTCTTATCGAGGTAGAGCTACCAATTGGATGC
GGGGGAGTCACATCCTACCAAATTCAGATGAACTCCGAATGCGATAAGXATATAACCGGC
AGTGAGGGCTCGGGTGCTAAGGTCCGAGTCCAAAAGGGAAAGAACCCAGATCTACAGCTA
AGGTCTCTAAATCTATACTAA
>c76584_g1; len=294  start:602  end:895
ATGCGCGAGTGGGTGATATTAGGTCACCTCGCTCTCCTAGCGGTCATGTGCATCGGCGGA
GTGGAGGGTCGCGGGGCCGAACAGATCCTCGGAGACGAGTCCAGGGAAGAGCCCCTCCTT
CAGGACGCCCAGACGCCTGCTGGGGAACAGGTCCTCCCTGGAGCCGGCCCTCCCCACCCT
CCCCCGAGGGAAGTCGAGAGGGAAGGCAAGATGGAGGAGAAAGAAGAGAAGAAGGAGGGA
AGGGATGGGAAGAAGGAAGAGCAGGAGGAGAAGGAGGATGGGAAGGAGGCAGTG
>c65634_g1; len=1653  start:1405  end:3058
ATGGCGCCCCTGGACTTCTGCAAGCTTCTCATCCCAGCCCCTGTCAGCACGACCAACCAC
TGTGGTAGCTCTAAATCCAXCAGCAAGGATCTATTTCTAACCGCCCGGGTGAAACCGTCA
CACTCCATAACACTCCGAAGACACCTTTCAGAGGATTTTCATTCCAGTCCTTCCATCCAG
GATCATCTTCAAGTACTGCATTCCAGCTTGGTGCTTCAGAAAAATCATCTAGGAATGAAC
CAGAAAATTACCTTCAACACCTTTACCTCCGCACAACCCACCTCAAGTATCCCACTCTCC
TATCCCATCTACAGCACCAACTTCTTTGTCAACTTTCCCXCCAAACAGCATTCCCTGCTG
ACTTTGGTTCTGCATCCACTCAAGGCCAATTTTCTCTACTACTCCTCTTCCTCCTGCACT
AACAACCCCAAGGTTTGCCGTAACACCTTCTCCTTCACAAATAAATTTAGATCCTCCCTC
ACCTACAACTTTCAGCCCACGACCTTTCCCCCCTCCACAACCTTCACTTCAACCTCCACC
AAGCCATTTCGGTTCTTCTCAGGCTCGCCCAATATTCAGTCAATCTCTACAGAACGTCCA
AAACTTCCTTCTCTGACCTTCACGGCTCCTGACTCATTCCAGTTCCTCAAAGTATCACCG
CAAGGGGAAGTTAGCACTCAGAGTTCAGGCAXCTACACAACCGCAGGCAACGACCTTCAG
AGGCCCTTTTCTTCAGTTCTTTTCTACACCTGGGTCATCTACCACACCTTCTCCCTTCCA
GAGAACATCAAATGTTCAGAGATTCAACTCTCCTTCAATTTCCACTTCTCCAAGACCAAC
AACTTTCACATCATTCCAGGACCCACGTGGTCGAGCATCGCCAGCACCTACCGTTGGATC
CTTTGTGCCTACATCTCTTCCAGGGAATCCTCGCAGTTTCCGGTCTACAACTACTTTGCC
ACCTTCCTTGCTGCTTTTTCTGTCTCTTCAGATGACTCAGAAAAACTCCGAAATCGCGCA
CCGGAGAATACTCTGCCTTCGCCACCTCTCATTGAAATCGGGGGCTTTGTTCCTATGAAA
ACATCGAAGGCAAACACAAACGACCAACCTGTAAAGCCAGCAGAGATCTTAACGCCCCCT
CCTCCACTCCCATCATCATTTGGGGATAGAGAXGCCGTCTACATCCTTTGCCCCCAATTT
GTCAACTCCTCAGCCTCCCTCTACCACCTCAAGACCTGTCGTCACCAGCCCCACCTCACA
GCCTACAGTCACAAGAGAATTCAGCCGTCAGACAACTCCAAGGCCCTGTTTAACACTGCA
CGACCACCACAAACTATCACAGGCTCCAACTTCTTCCTGGATAGTTTXCAGATCGGCATC
TCCTCCTCCAGCGACTGTAACAACTCGACTCCCACGCACCACCAGAAGACCGCGCACAAC
ACTCCAGCCCAAGACCCATTCCTTCAGCAGTCCGATCACGACGACAAGGCCCAACGCTAT
TTCAACCTCACCGAACCCCAGAAAAACAACAGCTTTGAAAAGATACAGCAGAACGAGCCG
AGAAAGCAGCTCCTATCCTCCGCTCCCAGGCAACAGACTGTTGTGXCCAAAGATAACAAC
AGCTTCGCCTCCTTCACCCACGAGCGCCAGTAG
>c59204_g1; len=426  start:434  end:858
ATGGAGGGGGGACTGAACAAATCTCAGGTCATTGAGATGAAAATCAAACGACCCACATAT
TTCCCGGCTTTCCTCGGCGACGGCTTCGTGGATATGTCGGGAGAAAGGTCGTACGATTTC
CTATTGCTCGACTGGAGACCGAACTCGCAAGATATGGTCGCTGTTCTCGAAGTGGCGACC
GGAGGGAGATCTGCAGTGGAGGCGGGCGATGCAGGGCCAGTGGCGGTGGTGACGCTGCAG
GAGGTGGACTGGGCCTACGACTCCCCCCCCGGGCCCGACGAGGACTGCGCCGACGGGGCT
CTCTGCGATTACCTCGTGGCAGGTGCCCGCTTGGCCCCAGGGTACGTGGTGATGATCGTG
CTGTCTCTGCTGTTCCTGCTGGCCGCCTGCTCCGCCTTCGCCATGTCCTCCGGAAGCGCC
TCCGXX
>c58847_g1; len=141  start:676  end:536; minus strand
AAGGTGATAACCCTGTCCTTTCTGGGCCTTCAGGAGAAAGGAGAAAAGGTGACAACCCCG
TTCTCTCTGGGCCTTCAGGAGAGAGGAGAAAGGGCGATATCCCTGTCCTCTCTGAACCTT
CAGGAGAAGAAGAAAAGGTGA
>c111076_g1; len=102  start:1  end:102
XACTTCTACGGCGCCATCACACCTTTGGCTATTCCACCTTCAAACTTAAAACTGCATCTG
GGATTCTTTGGACAATCGATGCCGCACGATCTCTTTCATTAG
>c105410_g1; len=57  start:161  end:217
ATGCCCACGCGCCCGTCACCCTCCCAGTCCGACAAGACGGGCGATGAGCACCCGTGA
>c71461_g1; len=1362  start:1883  end:523; minus strand
ATGCGGTTCGTTCGAGTGGCGGCGCTCGCGGTGGCCGGCGCCTCGCTCGTGACTGGACAG
AATCTCCGCCAAAACAGAGATAAGACAGCCCGGCTGTATTATGGCTACAACAGCAACAAC
AACAATGGCTACAACAGCGTGAGTAGCAACCAGGTGATGCAGCAGTCGGCCTCACCCGCC
CCCACCGCCAACAGCAATGGCTATGCAAACGACTACACCAACTACCAACAGCAGTACGGC
TACTACGACGGCTACGGCAGCGCCTCGGACTACGCGCAGGACTATGCCTCCGCAGCGACT
TTCGGGTCCGGCGTCGCGGAGAACCCGGACTCGTCGCCGGCTCTCTCCGCGCTGGCGCTG
CTCGGCTTCCTCTACTTCCTCAACCTCATCCAGGATGTCCTTCAGAACAACAACGGTCGC
CGTCGACGATCGCTTACCACTCTCCAGGACGCGATGGAAGGAGAGCAGCTGAAGCCCTTA
GGGTCCTTGGAGTCCCTGGACGAAGAGCAGCTGAAATCCTTGGAGTCCCTGGAATCCCTG
GACGAAGAGCAGTCGACGCCCTTGGAATCCGTGGAAAGCCTGGAGGAAGACAAGCTGAAG
CTCTCGGACTCCCCGGAGTCCGAGGAGGGCGAGCATTTGGAAGTCGCGTCCGACCGAAAC
CCGAGCGCGCGACGCCTCTCCTTCTTCGAGGATTTTTTCATCCGACTCCCGCAGGCGCTT
GGACTGGTCAGGAAGAACCGAATCGACCGCAACGGACGTGACGAGGCGGCCATGACCGTG
GGCGGCTTCCTCACCTCGCGCCTCAAGATGATTTCCTCCATCATGAACTTCCTGCXGAGA
CCCGAGTCCTATGCGGGTTCGCCGATCCTTGCCGAGTCCGTGGGCGGCGACGGGGAGCGG
CCGGAGGAGCAGGACCCGCTGCGCAGCGCGCGCTCCCGGCGCTTTACTCGCGGCATGAAC
GCCTGGTACGGAGACCTCCTCGGCCGCAACGCCGAGGGCGAGGAGGGAGCAGGTGGAATG
GCGGCCAAGGTCGTATCCCTGCTGGGCGGCGGGCGTGACCTGCAGGCCGCCGCCAGCGCC
GAGGCGGTGCCGGCTCTCCTGGAGGCGACGCGGGCGCTGTCTGGCGACGCCCACCCGCAC
TGCCTCCAGCGCGTCCTCTGCCGCATCAGCGCTCAGCAGCAGTCGCTCTCCCTCGCCCCA
CGCCTCGCCCTGCAGTTCCTCAGCAACACACTGGCCGAGGGAGCGGCGGGCCCTGAGGAC
CACCTGAAGGCCGTCGCCGCTGGCCGCCGGGGCGAGGATTGCGAGAAGTCCTTCCCGCAT
TGCCGTCAGGATCTGCAGGAGGAXCCCACGGCTTCCTAGTGA
>c91506_g1; len=219  start:216  end:1; minus strand
XTGTTCCATTTCCCCGTGCTGGAGGGCGCAGAGXCCTCGCCCCAGGXGAAGCGCGAGGCC
AAATCCTCCGAGTATCCTACCGAGGGCGAGTACTGGACAGCCGAACTGAACGTCGGCGAC
AGCGCCTCCGCCTGCAAGCTGAAACTGCAAGACCGCTTATATGACGGAGAAGAGGTGGAG
TTCCTAACGACAGGCAAGGATGGCGGGGAGAACGAACXX
>c79482_g1; len=1725  start:1  end:1726
TACATCTACCAGTACAAGTACGTCTACCAGTACTTCAACTATACATCGACAAGTACTTCT
ACTAXGTACATCTACAAGCACTTCGACAAGTACGXTCTACTGTACGTCTACAAGTACATC
TACCAGTACTTCAACCAGCACATCAACTACACATCTACAAGCACATCTACTAXGTACGTC
TACAAGCACGTCTACCAGCACATCAACCAGCACATCTACCAGTACATCGACCAGTACATC
GACGAGCACATCTACCAGTACATCTACAAGTACTTCAACCACATCAACTATACCTCCACC
TCCAXCAAGTACCTCCACCAGTACATCTACCTCTACTTCTACAACGACCACCACCACGTA
CAGTCCAGGCTGCGCTACAAACCCGTGGAGCCAGCGAACAGGGTCACCGTGACGACCTGT
GGAGATATATTGCCAGAGTATCGAGATATCTGCACCTGTCTCCCGTGCTCACAGTTCTCC
CGACTTCAGCTGAACTGCAGCATCTGTTCCGGCTGCGACATGGAGATCTTCGCTGTCCAC
GATTTCCAAATCAACCTGGCCCTCCACTTCATCTTCAATAATAGCTGTCCGTACCCGGTT
AATTTGGGAGACCTTACGTACGGCAACGAAGCCAGGTTCGTGGTGCTGCTCCTGTGTTAT
CCGATTCCGTCGCGGATCACCTTCCCCGGTCCCTTCCCCACGTGGCCGGCCGTCAGGATC
GTTTTCTATATGACCGGATGCCCGAACTTGTTCACCGGCGAGCCCTGTATTGACCTCACT
GGCCGTCGGCGCCGCACTTCCACCGGCATTCAAGGTCAAGCCATTTCTTACGAGAGCCCG
AGACCCGATAGGTGGACGGGAGGGAAGTCGGTGTTGTCGGGGACCCCGTCGGACGGCCAG
AGTCTCCGGTCCCACTCCGAGCAGGAAGATCTGTCTTGGCTCAGCGTCTTCTCCAATCTC
ACTCATCTATATCTCATCGAGGTCAAAGTGGACACCTCGACGCTGCCGGTGCTAGAACAC
CTGCACACCCTCGTCATCCAAGACGGGACGGGAGTGATGGAGCAGGACAACTACGACCTG
CGTCATCTCAGTCACGTCCAGGAAGTGTTTCTGACTCTGGGCGAGACGACGCTCCACTCC
GACTTCGTGATGCTCGAGTCGGACAGCCTTCAGTACGTGGAGGTCGCGGTCCCCAACGCC
AAGGTGAACAGCCTGGAGATCAACTTCATCAACCTGGGGGCTCAGGGGGGCGAATCTCCC
CTCCTGCTTCCGGATCGCTTCGGACAGTCGXTTCCGGAGGTCACCATGAAGGTCAACCGA
GTTCACATGCCCTTTGTCCTGTACCCTGTGTTCCTGCCGCTGCTGAAGGTCGCCGTCATC
CACTGGGTCAATGACGATGGCACCTACGTCTCCTGCGACCACTGTGGCATCGCCTGGTTC
TGGACCCTCAGCGAGCAGGAGCTAGAGTGCCTGCAAGTCGCGTGCACCAACCCCGAGGGC
CAGCTGATGATGGCACAGGACTACATTCGCGGGGGAGGAAGCAACCCGTGTGCCATCTAC
TTTGGCAAGGAGGACCGCCGCCTGCCCACGGATCGCGCCCXGGTGCCTCGTCCGTTCTTG
AGGAGTGCCAGTGCCATGGAGCCTGAGAAATACACCTTCGTTCCCAATTGTATTTTCATT
CAGATCTTCCTCGAGTTTGGAGTTATTGTTGGTTTTATGTAGTGA
>c78164_g2; len=1188  start:1296  end:109; minus strand
ATGAAGAAGGAAGGAGAGGAGAAGAAAGTGGAAGCAGAAACAGTTGAGAAAGAGGGAATT
AAGGAAGGAGTGAAGAAGGAAGACGAAGGAGCGAAGAAGGAAGAGGAAGGAGAGGAGGAG
GGAAAGGCCGATAAGGAAGCGCCAGGACCTTCCTTGGTGCAGCTCCTCCAGCCCGTCCTG
TCGTCCTTGGGAGTGGGCGTGGCTGTGGGCGGCGCCTXCGTGGCCCTGGTGGGCGGGGGG
CGTGGCCTCGTGTCCAAGAAGCTCAAGGACCTCGGGGACTTCAGTCAAGTCCTGACGTGG
GTCGAGTCCTTGGCCGCCGCTGCGGAGGTCAAGAAGGTCGAGGAGGAGGTCAAGACGGTC
GAGGAGGAGGTCAAGAAGGTCAAGGAGCAGCAGGAGGGTTGGGTCTCCXCCGAGGGCGTG
GACCTCCAGAGCATCTCCTCGACCTTGAGGCAGCTGGCCCTCCACGCCCGAGACCTCGAC
GCCAGCCTCTTCGAGGACGTCCTCCAGAGCCTCGAGGAGAACCCCGCCCTCGCCGACGCC
CTCGCCTCCTCCCTCGCCCCGCCCACCACCTCCCTCCTCCTCCTCCTGGCCACGCCCGCC
GCCCAGCAGTCCCTCCAGGAGCAGCTCGGCCTCAGGCTCTCCTCCTTCGCCGCCTCCTTC
GGGATGGCGGGCCTCACCCTCGAGAACTTCCCCGAGCGGCTGGCGCCCTGGGTAGGCCTC
TTCGCCTCCGACTGGGGCTTTAGGCCTATGGTGGTCCTCGGGCCTCTCCGGGACTTCCTC
AAGGGCGTGCTGGCGTGGGCGGGGGCGGCTCTGGCGGAGGGGCGTGGCCTAGGGGAAACG
GAACTCCGTCACGTGGTACACCGCGCCCTGCGTGATGACGTCATCAACACGCTCCTTGAX
CGTCAGGCAGGCTATGACGTCACCAAAGTGTTTCTCTCGGCGGTTGTGCGAGGTCAGTCG
AGGTCAGGACGTGACCTCACTCAAGAGGGCGGTGGTCAGGGTCGCTGGCGTTACCATGGC
AACGGCAATGGACGGCGTCCCAAGGATAGATTTTGCGACTTTTTGGACGAGGTTTTCCGG
GCCCTCGAGGGAGATTGTCAGGCTACATCTCCGAACGACTGTAAGGAAGCCGAAGCCAGA
GCCGCCACTGGACAGATGGACCTCAAATACGAACACAGTGAACTATAG
>c110680_g1; len=108  start:1  end:109
GGAGTGGTAACACGGGGACCTCCTTCTGGACGTCTTGGGGTCAGTGTCTACAAGGAGGAG
TGCCTGCACGTAGGTGGAGTTGCTAGACAGGGCGGGGAGGATGGCTAG
>c66627_g1; len=216  start:294  end:508
ATGACGTCACTTGCCTCGCCTCCGCCTCGTGTTGGTTTACCAGTGGTGGTGGTGGCCGCC
GAAGAGAGGGAGCGTCAGGCCGTGGCCCCCAAACCCTCCTCTTCCTCCAAACCCTCCTCT
TCCTCCAAAGCCTCGTCTCCCGAAGCCTCTCCCGATGCCTCGTCCTCTAAAGCCCCGACC
TCCATAGCCCCGACCTCCATAGCCCCGACCTCCATX
>c101084_g1; len=174  start:40  end:211
ATGGCCTTCACCCGTGAGCTACAAAAGGACATCGAAAAGGCACAGATGCATAGGATTTTC
GACCACATTGCTGCTGTAATTGGCCTTAAGXTCTGCCTGCTGGTAGAGAATGCTATACTC
GGTGAATCGAGTGACGAGTGCATCCTTTTGCTAAGTTGGTTACATAAGGCCTGX
>c86382_g1; len=144  start:1  end:143
XXGGGCTCCCCAGCTGACATGACCTTGCCTAACTGCGGTGGCTGCGTCTACATACGTAAG
GGGCCAGGCGCACGCGCCCTGAAGTACGGGCTGACGTTGACCTGCGTGGGCGACGGCAGA
TCGGGGGAAGTGCCCTCAACATAA
>c133589_g1; len=51  start:58  end:108
ATGACGTCACAGAGGCAGCACAGTAGCCACGGTGTTAGCATCAACGTCTAG
>c68640_g1; len=429  start:260  end:692
ATGAACGCCGGAGATGAAGTGATCAGCCTCGGGGGAAATGAAGTACTAAATTCTCTTCAG
ACGTCCCTCTACGAGCTCACTCGATCGCCTCTGAGCATGGATGTGATTCTAGAGTTGAAG
AAGTTTCCATGTTTGTCGTACCGCTACTCCTCCCTGCCCTTTCCCTACCACACCCCTCCA
AGACCCGGTGGTGGCATXGAGATTGCAATGGACATGGAGGCCGGGGATGCCATGTCTAAT
TCATACTTCACTCTCCGGTCTTTCCTGGATGGAAACCTGGCCTTCATAAGGTACTTCACC
GAGCAGACCTTCATTTGCCAACTTATCTCGAGTACAACCTCGGGCGGTGAAGATGGGCGG
CTGCACTTCTCGTGGTGCACGTACGCCTACGCCGACGCGGAGGAGGACGTGGAGCTCAGC
ACCTTTGCX
>c77458_g2; len=192  start:514  end:706
ATGCATGATATATCTGCTTCAACCTCAATCTACCTGCAAGGCCTACTCTGCGTCTGTCCC
AGCAGCGCATCCACCCCAGGTTCCACCGACACGGCCCAGTTGGTTCCCTCGCCCGGGCAA
CCCATACGCACATTTTCCTCACATTTGGTCAGTAATGTTTCGGATGATCTTAATGGCATA
GCAGTTCGCTAA
>c87178_g1; len=60  start:1  end:60
GACCCCGCCGAAGTGCCTGACGTGAGTCTGAGTGCGAATGACGAGCAATTTCCTCCGTAA
>c44660_g1; len=549  start:694  end:146; minus strand
XXCGCTTTGCGTCCCAGTCAATCTTGTGTCTGGCAGAGTCCAACAAGCCTTAAACTGATC
AAGATGCGTTACATTGCTGCATACCTCCTTGCTGTTCTTGGTGGCAACGACGCCCCATCG
GCTGCCGATGTGAAGAAGATTTTGGCTTCGGTTGGCATTGATGCTGAGGAAGAAAGCCTC
AAGGCCGTCATGACTGAGCTGGAGGGCAAGGATATTGAAGAGATCATTGCCAACGGCTCC
AAGAAGCTTGCCAAGTTCGGTGGCGCTGCTCCAGCTGCTGGTGCTGCTGCCCCTGGTGCT
GCTGGCGCCGCTGCTCCTGCTGAGGAGAAGAAGGAGGAAGTGGAAGAAGAAGAGGCCGAC
TTGGGTGGTGGCATGGATATGTTCGGCGGCGGCGAAGACTTTAAGCCCTTTGCTTCCTCT
CTTCGAGCXGCAAAGGTTTCCTGTGATTTAAAACTTCCCATCTCATTGCGCACTCCGAAT
GTATCGCTGGAGCAAGATGGAGTGACTCTGGGATGGGATCTAGTAGATGAACAGGCAACC
AGGGAATGA
>c60936_g1; len=276  start:961  end:685; minus strand
TGGTTCTCGGCCACCTCAGATGGGGCGTGGCAGGACATTGAGGTGGAAGATCCAGCCACG
CCCCCCTGGCCTGAGTGGCTGACCTCTGGAGTTGGTCATACCTGCCCTTTTTGTGGCAAG
ACCTTCCTGAAGAAGTTCAATCTGGTGACTCATGTGCGCATCCACACTGGTGAAAGGCCT
TTCCAGTGTCCTCACTGTCCATACCGAGCCAACCACTGCTCCCATCTGAAGTCTCATGTC
AGGAAACTCCATATTGAAAAGGGGCATCCCATCTAA
>c73530_g1; len=51  start:663  end:713
ATGGTCAAAGTTCTAACAGCTATGAAAGAAGTGGGCAGTGAGGAGCTGTAG
>c77851_g1; len=78  start:402  end:326; minus strand
CGACTCTACACCAAGCCAGGATCTGTXATCCTGCAGCGGGCATTGGTACGAGTGACCCAT
GGTGATGCCTCCGTCTAG
>c73552_g2; len=333  start:333  end:1; minus strand
ACAGCCGCTACCGATAACTGGGAGACTCAGGCCGCCGATCCCTTCCCCTCACCCGCCTGG
TCCACGCTGTCCGCCGCACCAGTTGCTATTTTGGTGGGGAAGTTGGTCGGTTGTGTCGCT
CGGTCGGGAAGAACGCTGCTGAAGGATGAACAGGGAGAGAACGTGATTGCGGAAACGCTG
CTTTTCATTTACAAGTTCCTGCXGCTGACCTGCCTCAACGCGCCCCAGCATGACGGACGC
GGAGTGCGCCGTGTGCCAAGCCCCGGCGAGTCAGCGGTGGCCAAGTGTCACATCACGTCC
TACTGCAGCAAGGAGCACCAGAAGCAGCACTXX
>c5687_g1; len=192  start:117  end:307
ATGGCAAAGAAGGAAAAGTACGGTGTAGAAAAAGACAAGTGGACAATAAAGATGAAAATG
GAGATGATGCAAAAAATCAAXGAGAAAGAAGAAGAGGAGCAGATGTATCAGAAGAAAGAA
GAGGAGGATATTGGTGAGAAAAAGGAGAAGAAAGGGGAAAAACTTAGATCAACAAGTAAT
CAGAATAAGTGA
>c126114_g1; len=138  start:1  end:135
XGGGCAATCATTAAGCTCCCCATTCXCTACAAGGCAGGCAAAGGTGCAGAGGAAAACCAC
AATGACATGAGCAAACTXCTTGAAAGCTTGGATGTCACAGTTCTGACTGGTTACTATGAG
GTCTTAGATGAGCCCTAG
>c78017_g4; len=957  start:986  end:29; minus strand
XTTACCCCCAAGAAGGTGGATACCCTGAAAGTTACTCCCAAGAAGGTCGATACCCCGAAA
GTTAAGCCCAAGAAGATGGATACACCTAAAACCACCCCCAAGAAGGTGGATACTCTGAAA
GCTACACCCAAGAAGGTGGGGACACCCAAAACTACACCTAAGAAAGTAACTCTGTTGGGG
AGACCAAAACTTGTACCCAAGAAAGCTGGTGTTAAAGCAACTGCAAAAACTACTCCGAAG
TCAACAGCCTCAAGAGGACAGAAAAGGAAGGCTAGCTTGACACCTCAGGCATCAAAATCC
AAGAAGACAAAAGTAGCTGTAGCCACACCTAAGCAAGAAAGCACATCTAAGAAAACACCA
AAGAAAGTTCAAGCAAGAGTTCTGGCTAAGACTCCTAGAAAGACTCCTGGAAAGACCCCT
AAGAAGTCCTGGGCAGATGTGTTGAAGCGAGGCCTAATGGCGCGGAAGATGCCATCATCC
AAGGCCGAACGTGCCAGGGAAGTGATTCAGAAGGCAAGAGTCCTTAGGGATTCTCGTAAG
GCTGGAGGAGTGAAAAGTGCTTCAAATACCAAATTTTCCTTGGAGGTGCCACAAAGCTTT
GATTTTAGAACGTCTACCACTGGACATGTCAATTCACCAGCTCCAATCTTCATTTACAAG
AAAACAGCAAAAACACCTCGTGTATTTCGAAAAGGACAAAAAAGTCCCTTCAAGTCCAGA
ATCAAGGGCCAGCAGGAACTGATGAACACTTGGAAGGATTGGCAGGGCTCATGGATACCC
CAGGCAAAGTGGTTGATTCAGAAGATAGGATGGCACATAGTATCAAAACTAGTGAATCTG
CCCAAGAATTTCCTTGAACCAAAATTCTACAACAGAAGGCTCACCTCGCCCAAGAGGGAG
ACCTTCAAAACAAGCAGCAAGTCCAACAAAGACGCCAGAGAGCTTGCCTCGTCCTAG
>c66724_g1; len=417  start:1091  end:674; minus strand
TTCCTGGACGACCACGCAGCGCAGAGGAGTGTCCGCGCCGCCCACGATGGTGATTCCCAG
CGGGTTATGGGCGCGGGGGATCTCTATGTGAGAGATTTCCCCCTCCAGGATAGGCAGCCG
GGTGATGCCATCAGAAATAACGTGGATGTTGACCTTCTTGTTGTTCCTCTCGCTCACGCC
CGCCCGCCCACTCCAGCCCCACTTGCCGACTTCATACACGCCCACCATGGCAACCCGCTC
CCGCCCACGCTGCTGCCACCCGCCCACGTGACGGCTACCACACCTGAGAGTGAGGTCGTA
GGCGTGGGTGGTGTGGGCGGGAATGCTGTGGGAAGTTCTCTCTTCTCGGTGTCCTCTCTG
TTTCTCTTCTTCCTTGTCTTCGCCTTTTTCTTCTTCTTTTTGCTTTTCAGTGCTTAA
>c111794_g1; len=66  start:64  end:1; minus strand
ATGTCGCATGGGCGGCGCGAGAGCCCCGGCAGAGACGCACCTTCGTCCTCCTCGCCGGGT
TCCGXX
>c109228_g1; len=162  start:1  end:160
XCTTGCATCCGTCAGACCGAGATGACAGCCGTTCAGCAGACCCTAAAGAXCAACACAATC
TACCACTTGATTCGTCCTTTGCTCAAAATCCTATATTTCTTACCTAGGGACCTCACCTGT
CTGCCTCACCTTCACCAATTGCTCTTCTTTGCCACTGTATAG
>c128765_g1; len=60  start:1  end:60
CGTCGTTGCTGTGGCGGTGGTGAAAGCATTAAGGAGTTTAAAAGACCTCAGACGGATTAA
>c42801_g1; len=75  start:1  end:73
GAGATAGTGXACGCCCTGAAGGAGGTGGAGGAGGTCGAGGGAGGTCGAGCCGGCGAAGXG
GGCGTGGCTTGGTGA
>c128877_g1; len=183  start:294  end:111; minus strand
TATTTGTACCACTTGCGCGAGGGGGGATCTTTGTTCTACACGGAAATGCGGATACGAGTA
GGTTGGTATCGGCATGTCATCAGGGGCTTTAAGGACAGGATGGGAGGCAGTGGCGTTGCT
AATTCGGAAATCGACGGGACTTTCCTCCTCTTCACCCAAAATGACGCTGTTAATTCCGTG
TAA
>c82739_g1; len=1365  start:450  end:1813
ATGGCGGAAGTAGATCCGGTTACAAACAGGACAGCCGAGGCGAGCGTGCGGGCCTTCCAC
CCCTCCCTGGCGGTCGAGTTCCTGACGCAGCAGGAGCGGAGGGGCAAGAGGTGCCGCAAC
ACCCCCGGCGTCTTCTCCGTCAGGCACCGGAATGTCGTGTGGCAGGAGGCGGACGTCGGC
GGCACGGTTTTCCTGGCCTTCGGGGCCTACTTCGACGATCGCGATGTTGAGGAAGGACCC
TTGGTGCGAGTGCTGGTGATGGTCGAGAGTCCGAAGCCGCCCACGCCCACCTGCCACCTG
TGGTTCGAAGGCGACGTCGCGCCCACGGCCACCAGAGCCATCCGCGTGGAATACGTCCAC
TGGCAAGAACGATTCACGGGCGTCTGGCTACCCTACATCGTGXACATGTCGGGCGGGAAG
AGGTCTCCGGGGCATCCCTCAGGTAGCCTCTCTCGTCCCCCACGCGTGTGCACCGTCCAC
CAACGCGCTCCGGGTCTGCAGCACGACAGGTCCGAGCCGAAGCGAGGTCTGGCGCTGTGT
CACAAGTTTATCTTTAATCCCGTTAGAGACATTTCGCAGAGACTCGCCGAATGGATCGAG
GCAGCGCGGGCGTGGGGCGTCGACCACATCACGACCTACGAAGCCTCCGCCCACCCCAAC
GTCGCCAAGATCCTGCGGCATTACGAGAAGGAAGGGTTCCTCAGCGTCATTCCCTGGCAG
AACCCTGGATCGCAGCCGAACGTGCCCCATCTGTACAGGGCGTTTTACGACACGCAGCGC
TACAGTCTCTTCACGACGGAGAACATCCCCTACACGGACTGCCTGCTGCGCCACCTCGCC
TCGCACCGCTACGTGGGCGTGTGGGACGTGGACGAGTTCCTGGTGCCGGCGCCGCCCTTC
GTCTCGATTCCGGACATGATCGACGGGGCCAAGGGAACGGCCCACTCCATCGGCGTCAAA
CCCCCGACCTCCTACCTGGCCCGCTGCAGCTACTTCTTCGACAACCTGACGGAACCCGCG
ACGTCGGACATGCCAGAGTACCTCCACCTCCTCCGCCACGTGACCCGCACCGCCAAGTTC
TCCCCGCCGAAGGTCTTCACCAAGGCCGTCCACGACACCTCCTACGCCCTCGGCCTCCAC
GCGCACTTCGCTCTCCTGAATCTCGAAGGGGAAGTGGACAGGGAACGCGACCTGTACCAC
TTGTACCCTGCCAGCGAGGGGTATCTAGGGCACTACAGACCCGCGTGCCAGGGAGAGAGC
CAGGAGGAGTGCAACGCCTCCTTCCXGGCCGTTCACCACAAGGGATACAGCCATGTGGAG
GTACAGGGAGCAGATCGCAGGGAACACCAAGAGGGTTTTGTCTAG
>c109011_g1; len=138  start:216  end:81; minus strand
XXTGGTGTTCTGGCCGTTGGTCCCCGGGAAGCGGCCTCGGCTGGGGGCTTCGGCGCTACT
TCAATTTCCTTAGATTTTTCAAAGCTTTTTCTCCCCCCGAGCTTTCCCTTCGCCTCGGAC
AAGCTTCATGAAACCTAA
>c77107_g2; len=621  start:1  end:621
TCCGGAACGATGCTCTTCGTGGCCGCCCTGCTCTCGCTGTCGACCCTGTGCGCGGCGACG
GAAGACAAACCGGAAGCTGCAATGCTCCGACAGTTCGGGCCTTACGGACGCAGCCCCGAC
TTCCAACGGAACTCCCGCAACGACCGGAGGCGACCCAACGACGACTACAAACTGGACGAC
CTCTACGCCAACCACAACTTCGAGAAGGGGGACTTCGACAGATTCGGCGATTCGGGTCAT
GGCGGTCAGGACTTCGGCGATAATTACTTCGGAAATGATGAAGGATTCCCGAGTGGCGGG
TCCTACAGGCAGCAGGATAACGGGGTGAGGTCGGGCGGGTCCTTCGAXGAGGATTTCGAG
GCCTGGGCTGAACCGCCGGGCAGGATTACGGACGCCCTGGACTACGGCCGGCGGGGGATC
GAGAGGAGTGGAGGCAGTAGCGGCAACAACGGGAGTATCGACGTCTATAGCATCCTAGCC
CTGGGACTCTTCGCCGCCTTCCTGGGCTACATCGTCTACTACTACATCAGCGTCAACGGA
GGCGGCAGGTCCTTCGAGGGGCTTGGGGGAGAAGCCATGACGAGAATCCTTGAGGACGTG
ACGAAGGGGATCGAGAGATGG
>c76078_g1; len=471  start:1  end:466
XXCTTTATTCGAAAATCTACCATCTTAACTGATCTATACAGGGAGXACAATATCAATGTC
AGTGTACTAACAGGAAATGAAACACTXAAGAAAGTAAAGTCGTCTTTTACCCAGAACGTC
TCCTACAAGGAGCAXTTGCTTATGACTCGAGAGCGCCTTCCCTGCCCTGCTGTGCCCTCG
ACGCCGCCTCGTCCTGCTCGCAGCCCCGTCCTGCGCCGCCCGCTGCCCGAGCAACGGCGC
GACGCCTTGGCTCCCTGCGTGTGCTGGCAGATCGGAAACAAGCATCAGTCCAGGCATGCA
GCCTCGCTCTCCTCXACTCCTCCGTTCGCTTGCCGCCTGCCGGAGGCCCGGCCAGCCCTG
CACAGCGCCGGTGAAAACTCTGGTCTGACCGAGTCGAAAGGCGGTTACTTTGGCGTTCGA
GCGGGACTGCAAACCGCTCCGTTGCAGCGTGAATTTCAATATGAAAACTGA
>c12720_g1; len=552  start:1  end:550
XXGAAATCGGCGCCCTGGCAGTGGGTGTCCCTGTGTCTTCTTTTGGGAGAGAAAAAGGCA
CTGGTCGTCGATGGAGCCATTTTGGACGTAGAAATGCCTGATGTTATTGATTTAACGATC
CCATATAACTTGACTGTGGGAATACCAAATACCTCCAGGGGAGCTGGTTCGGTTCTCCCC
TTCGGCGGCAGCGTGACTCTCCCTCGAGTGTTCAGGCGAAGACTACAAAAGAAAGAGATG
GAATCCTTGGCCAAGTGCGAAGACCTTCCTGATGAAGACGACGACAGCAAGGGGGAGTGG
CAAGTCATGACGACTGACAGCGGAAGGATCGGTACAATCTACACTAACGGGACTCACTCG
CAATACGTGGCTGACGGGCGCTCCGATGCCAAGGGCCTTTTCGAAGTCTCGGAGGTCTCG
GAGGAGGAGCTCTGCCTTCCTCGGCCACAACACAGACTCCTGCAAATTTCGCTGGAGAAT
AGGAGCGGCATAACCTACGCGCAAGCCTCCACCCACTGCCAGTCCTATGGCGGGAGTTTG
CTTAGCGCCGCG
>c71438_g3; len=324  start:1231  end:907; minus strand
CAGTTGGCTCCTCAACAACTGCTTTACTTGAAACAGCTGGCCCATCAGTTGAGGTCTGAC
TGCTACTACCCTGACTGCAAGAAGCACCTGTTGGAACTGATTTCTCTTCAGCTXAATGTC
AACTCCTTAGAAGATGTCTGTGGCATTTCATCTTCTGTATTCTCACCATCTGAGGATCTT
GGGAGGGAGCATGGTGGCGGAGAGTTTGCAGAAAAGCGTGATGTATCACTTGCTTGGCTT
GATGAGCTACTCCGCCTGATTATATTCTACATCCAGCCATATTTCGACCAGAATCAGCAT
CACATCATCATGCTCCTGCAGTAG
>c93334_g1; len=531  start:318  end:847
ATGGCATCCGCCGCAGAGGCCGCAGCCTGCGCCAAGGACACGGCGCGGGTCAGTCCATTC
TTCCTGCCCGTCCCCTCTGCGCCCACACTCATGTCCTCTGTCCCGCTGACCCTTTTTAAG
CATGCTGGACAGGTGGAGGCAGGGTGCGCCCTGGCCTCCATCTGTGATCCTGTAGGAGCT
GCAGGAGGTGAGGATCCATGGTCGAGGGGTCCGCCGTCAGGCTCCAAGCCCCTGGCCGCA
CGCCCCACGACCGTTGACACCGCCCATCACTGCACTCTCACCXACTTGAACACGTCCGGG
AATGAACACTTCACTTCTGTGGTCAATTTTCAXAACTTCAGGAAGTACAAGCGCAAGCAT
CCCTTTCTCTGCCCGCAAGTTCGGCTGCATCTTCGTCTATTCGGCTCCGCCAAACAGCCG
TGCAACCTCACACCGCCGCCCGGCTCCACCTGCCCGTGGTATCCTTGCATGGCGCCCCTC
GACGGCGGTGGCAGCGGCGGTCCGGAAACACAGCGTCCCGCGGGCACACGX
>c131676_g1; len=330  start:329  end:1; minus strand
CAGCCCTCCCGTGGCACTGTGCCTCCTGCCGACCTGXTAACCACCGAAGCCCGGTCGTGG
CCCCCAGCACGTGGCACCTCCGCGGGGGGCGCCATGAAGGGCGCCGAGATGGTCAGGTCG
GGTCGCAATGTGATGGAAGATCTGGATGTCTATTCCTGGCTGACGTCGCGTCCTGCTGAG
CCGCCGAAGGTCCCGCTGCGCCCGTACACGCGCCCGCTCCTGCCCTCGCCGCCCGCCTGC
TGCCCCTACTGGAGAAGCATCGAATTGGCGGAGAGGAAGCGGCGGGAGGAGATCCTGGTC
AAGGAAGAGGAGAGGAGGAGGCAGGAGGAX
>c81538_g4; len=525  start:1340  end:1865
ATGGGTGTAAATGGAATCACAGAATCACGCGCTGTGTTGGAAGAGGTTACGGAACTGTTA
CTGAAGTGGGAGAAACACAGCAACACTCTGCATTCATTGGCAGACCAGATAATGGGCCTT
GAAAGGTGTGAAAAACAGAAAATAGCTGTTCCTGCTGACACCTACATTGCAGTTCGATCC
ACCATACAACAAAAGATAGTTGAAGAGCTAGAGAATCTTTCGGTGTTTCTGAACGAGCTG
GAGGTTCAGCGTGACGCCATGGTTTCCCATATTGACAACATGGAAACCAAGTGCCAGACC
ATGCTAGAGGACAAACAAGACCAGTCGCTGAGGCCATCAACGGAATTTCCCTTATTGCAG
ACCATGTATTCCATTTACAACCACATATCGGTTATAGTTTCCATGAAGAAGATTCCACTC
CATAATGCCAGAGTGGATGATTTCCAGAGTCTGCAAGAATTGCAGCGAATGAATCAGACA
ACAGAGTCAATCAAGACAGAGCTAGAGAAGGATTGCATGGTCTAG
>c105014_g1; len=93  start:574  end:482; minus strand
XACAAGGAGGATAACTTTAAGTGCGGTGAGGAAAAGGAACATATTATTCTGCGCAGTGGT
GGTTGCCTGCTGGTCTTTGTGTGGCACGTATAA
>c24372_g1; len=57  start:56  end:1; minus strand
ATGTCAAACTTCACTTGTCCGGGATTCAGTGGXTACGGCAACTTCGATGGTTCGGGA
>c116573_g1; len=57  start:57  end:1; minus strand
ATGGTTATCTTCGGAGGACTTGTGGATGCGATCTTCGGAGAGCGCGTGGTGCGGCAX
>c53141_g2; len=93  start:166  end:259
ATGACAGTGGCGCTCAAGAAGCTGAAAGAGGCAGGGGACAAACTCCTCTTTCCCTTGGTC
ATGATGGAATGCCTTTTTGATCATCTGAATTAG
>c93573_g1; len=219  start:521  end:739
ATGGGCGCACTGGGCGATGAGGCGCCGCCATGGTGTCAAGGCCTGGGCGAGGAGGATGTG
GCGGCCGATCTGCGCGGCGCCGGAGXTCTGACGAAGGAGGTTTGCTGCTTGGCCTTCCAG
ACGCTGCTXTTCTGGGACGCATCAGCAAGCATGGACGAGTGCAAGCAGACAGAAAAGGGG
CGGGGCACGCGAAAACAACTGACGGAGCAAACACAGTAA
>c75096_g1; len=207  start:764  end:559; minus strand
ATGTACCTTACACTTTCAATAAAAATCTACACCCTCTATCAGATTCATCAGAGTGAGGTT
ATACCAGTGTTTTATCCATGTCTGAAGGAGTACAACAACTACAACAATAAGAAGATGAAG
AAXTACTACAAAGAAAATGAAGAAGACAACAACAAAAAAGAGACAAAGACAAAGAAGAAG
ACCTGCACAGCATTGTTTGCATTCTAA
>c109677_g1; len=180  start:1  end:181
GGCGAAGGGACACGGCCGGCGGGCGGGCCGGACAGAAAGGGCGGCCGGAAAGGGAAAGCC
TCCTCCTCTGATGCGCTCAACAATCCTCTCAAGAGTGGAATGAAAACCTATGACCTCTTT
TGTCTACTCTGTTCCTCAGGCAATCATCAGTATCCGGAATCACACCTTCACATCCTCTAA
>c108356_g1; len=171  start:173  end:1; minus strand
ATGTTCTCGGTTAAACGTGTGACCGTTAATTTTTTGGCCAAGAAGTCGCCGGAGGGTCGC
TACGCCTGCCTGGTAACACTGGCCGGTCGCCGCGGGGTGTCCGTGGAGAGGGACATCCTG
AATGGGGTCTTTCTCTCTTCCTGTGTCTCTGTTTGTCTGTCTGTCTCTGTC
>c16547_g1; len=213  start:255  end:46; minus strand
XXCCTGACTTGCATGGCGCGTTCCTTTTACGATGTCXATGTCTCCCGTTTCGGTTTCATT
TGGGACATCGAAGCCATTTTTTGGTTCAGTGCCATCGTCCAGTCAGTGGGTACGGTCATT
CCCCGACTACGCCTGGGCCGACCTGAGCGCCTGTCCTTGGGAAATAAACAGCTGTACACG
CGGGTCGCCCACGGTACTTCCCAACACATCTAG
>c100940_g1; len=129  start:167  end:293
ATGCCCTTGCTCCCGGATGTGXTCTGTCTGTGCGTGGGGGCTGGCGGCGCCGGCGAGGXG
CTGGCCGAGGTGTCGCTGCGAGCGCCTGAGGGCTGGCTGGCCGGGCCGAGCGCCGGACTG
CGCCTCTTG
>c45996_g1; len=237  start:1  end:238
XGTACTCTGAGAGTTAGCTCTCTGTGCGGCGAAGCGCAAGCATCGATTTACTTAAAGTCC
AAAAAGGTTATCAATAGTACTTCATCCTCCACTTTCAAACGCGACGTAACACGAGCTTCT
TTCCGCGCCATCAAGCGCACGTATCCAGCGTCCATCCCAGTGACCGCCCTCACCTACGCC
AACCGCTTCGAACAACAAGACACCCTCACTAACCTGAGCGCCGACCGCGACTGGGAT
>c64345_g1; len=198  start:1  end:197
GAGAAGGAGGAGGAGGAXGAGGAAGAAGAGGATGATGATGACGAAGGGGGTGAGGAGGAA
GGCGATGAGGTAGATGAGGATGATGAAGAAGAGGATGAAGATGACGAAGGGAGTGAGGAG
GAAGATGAAGAAAAGGAAAACCAGGGCGAGGAAGAGATTGACGAAGAAGCTGATGAAAAA
CAAGAGGAAGAATAATAA
>c75793_g1; len=822  start:1095  end:275; minus strand
XXTGTTCAGGTCCACAAGGAAGCAGCCTCCGAGATGATGACGTCACGACTCAGCACCCTC
CTCGTCCTCCTCGCTTCCGTGGCGCTGCTGACCAAGGCTGACCCCAAGGCTGACCCCAAC
CCGAAGGCTGGCCCGGAGCGAGTCCTGACGCTTTGGCTAACCCGGTGGCTGACCCGGAAG
CTAGTGCTGACCCCGTTGCTGACCCCGATGCCAGTCCTGACCCCGAGGCTGACGCTGACC
CAGAAGCTGACCCCGAGGCTGACCCTGAAGCTGACCCCGAGGCTGACCCAAGCTACCCTG
GXCTATCCCGTGTACAACGCTTATCCTACCCCTTGCTATCCCAAGACTTATTACGTCACC
AAATACCAGACGAAGGTTCAACAGGTCCCCGTCTACGAGACCGTCTACAAGCAGCAGTAC
ATACCTACCACCCTGTACCACACCCAGTACCGCACCCAGTACAACACAGTGTACCTGACT
GAGTACGTTCCCAAGTACATCACCAAGAGCGTTTACAATACCCAAGTAAAGTACATTACC
CAGTACAAAACTCATCACCATACCAATTACAATACCGCGTACGTTACTCAGACTCAGTTG
GTACCCCAATACATCACCCAGACCCAGTACCTTACCCAGTACCAGACCCAGGTAGCGTAC
CAGCCCGTCTACAGTACCGTCTATGCACCTCAGTATGTTACCCAGACTGAAGTGAAGTAC
CATACCCAGTACCAGACACAGGTGGTACCCCAGTACTTCACCATTACGAAGGCGCATCTT
ACTTATAAGACCGTGTGCCCCAAGGCTGGCTACGCTCGCTAA
>c42959_g1; len=264  start:262  end:1; minus strand
XXCTCCGTTTGCAAGGCCTCCCCCAACATCGCGCCTGCGCACTATGGCATGGCCATCGGC
AAGGGCGGCACCCGCCTTAAGTATCTTCAAAAGAAGCATAAAGTGAAAATTACCGTCCCC
AAGGACAGGGTGTCCGCACTAATAGTTTCAGGCGAGTCGGCCAACATTCAAAGCGCCATC
AAAGAGCTGGAAGAACTGGTCGAGGGAGACCTGCTCAAGCAGCACGTGGTGGTTGAGGGG
CCTCTGACCGCAGCACAGAAGGCC
>c76299_g1; len=1521  start:1  end:1514
XXGCTTGAGGGCATTATCCATAAAAAAGGACTTATGCAGTCTTATAAGTATATGCCCATT
GAAACTCTTTTGGATCATGATCAGAGTGTAAAGCTAAATGAAGATTACTATGTTGTCACC
ACCAAAGACAGCATGACAGAGAAGTACAGCCTTGATGTCTTTGCTTGCGTATGCTCCTGT
AATGTAGGTCGCAAGGXGGGGGCCTTGCCAGCATCAGGCGTCTGTGATCATTTTGTCATG
GACAGTGCACAGTTGATCAGCATCCGTGAGGAACCAATCTTTATTGACGTAGAGGAGGAG
TCTCTACTTGTGGCATGTGCAGATGATGTTACTCCTGTGGATGAAGAGTGTGATATGATG
GAAATCATAGATGACCTAAATGTCGACAGCAGTTGCGAAGATCCCTTGCAGATCAGTGGC
ATGGAAGAAGATCCAGAGTGCCTGATTGTGGAGGACATTCTGGCAAGGGATGACTGCATT
TCACCGACACCACCGGCAGTTCGGGATAAAGTAATACTCCCTGACGACAGTATAACGGAT
GTTCTGGAACAAATAGAAGGGAATGAACAGCAGCCAGTCTCTGAAAGCCTGATCTTATGT
CCTACAACAGAGAATGACACAAGTGAACATAGAGAAATAAGTTGTGCATCATCCCCAGTG
CGTGATCAACCCATAGATGAATTACCCATTTCTTGTGAGAATGTTGAAGTCCTGGAGCCA
ATTGATGACATGAATCTTTTCTTAGATTTAGCAAACAGTATGGAGGAAATTCCAGAGAAG
GAAAGGAATACCGGCCCAGAACCCATGAGTGATGTTACTGAATATAGTGAAGACATAGAT
ATGGTAGCTATAAATAATTTGGATGATTCAGTGCATGTATCTGATAACACATTTCAGTCT
TCAGAACCACTGTTTGTTGATGTTGAAATGGAAGTCTCTAGGGACTATCTCCAGTCACCC
GAGCCAAACTGTAATGAAGTCAGTGATAGTGGCACTGATGTACCTTCAGAGCAAGTGACT
GGTATGGCAGAAGTTACAGATCCCTTAGGAACTTTGCCTTCACCTGAAGAACGGCTGTCC
TTAGCAATCAAGGCTGTCAATGAGGAGAAGAGAATGAAACGTAGCAAAAATCCAGCCAGA
GATGTGCTCAAGAAGTTTAGAGCAGCTTGCCAGAAGATCATAGAGAAGGCAGAGGGGAAT
AGAGTACTCTTACTTCCTGCCTTGTCCATCTTTGCCAAGTTCACCGAGAAAATTGCAACA
GATCTTCAGCTAGCTCTTGCACTCTACAAATTTGCGGGATTCATTGATGGTACAGATGTT
GGGCAGCATCCAACCCAGCAGGAGAACCATACTTTGGAGGCAGAGGAGAGACAGCGTCAG
CTACTGATGAGGTTGGAGAGAGAXGAGTACAATGCGTCCACGGAAGAAACGAGGGAATTC
AGAGGAGGAGCAGCCAGGCCATCAGCCAAGTATATGGATAGAGTTGCCACAAACAXCAAC
AGCATCAGCAAGAAGGGCAXX
>c94477_g1; len=180  start:1  end:180
XATCTTTTTAATCGAATGAAGATCAGCTGCGATGATGTCAGCGATCGCCACAGATTGCTG
TGTTTCCACTTTGGCTCCATCGGCTTCGAGATGACCTCCGTCGGCTTCAACTTGCTCAAC
CATGTTCCTGGTCAGCCTGAGGATTCTTCCAACTCCTTACATCATCGTGGTAAACCTTAG
>c58453_g1; len=282  start:161  end:441
ATGGCCGCCAGTCGGGAAGAGGAGCGGTCGGCCGAGAAGGAGTCGGGTTTGCTGACTCCC
CCGCCCACGCCCACGAGTCCGTGCGGGTTCCAGTTCCCGGGTATGGGCGGCAGTGGAGAC
CGAGGGTCAGCCTTCACGCCCTGGGTGCCCAGGGGCCCCTCCCTCCTGCCCCTGCTCCCG
CCCTTCCCCATCCTCCCCGCCATCGCCTCCGTCGCCGCCGCCGCCAAGCAGCAGTCGTCC
CTGGCCGCCGACCCCCGCGTGATGGGGATGCTGCAGAGCTAX
>c136024_g1; len=165  start:32  end:196
ATGACGCAGGAGGCTTCACAGGGACCTCCGAGACCCAGCGGTGGCTTTGGCGGTGGAGAT
GCCTCGCCCGXGGTGGCTTCCGTTGCAGCTCTCAAGCCGGTCAAAACGCACAGGAAAATC
ACAGCTGACGAGACCATTGTCGTGGGATCCTTCCTGTGGCAATGG
>c61797_g1; len=732  start:1  end:729
XTCGTAGTTGGATCTGTCAAGTTCAAAGCCTACACTCCTCCGAGCGGAAGCATCTTCAAG
GCCAAACTGACATGTGACGGGGACTGGCACAGAGACTCGCTTGCCGTGTCCGGTGACGGT
GTAACGATGAAGAGTTTCCACGGTAACAACTTGACCACCACGGTGATGCCAGCGCCGCCA
GCTGAAGAGGGATGGACGGACCTTGAGCTGAAATTCGGCGACACTTACGAGCTGCTCGAT
GGCCAAGACCGGTCGTGGATCGACCAGGAAATTTCCCCCAAATGCATGTTGAAGAAAGTA
GAGATAAGCGATGGCAAGTTCGCTAAACACTGCCCCGAAGGGACGCTGAAGTGGGAGGTC
GAGGGGAAGAAGTGTTCCTTCGTCCCTCTCCCTCGCTCCTCCGGGAGTCGTCACACGCTG
AATCTGACGCTGGTGTCCAAGGACAGCTTCAGGCCCGTTTTCCAGCTGGGAGGCGTCGAA
GTTGAGCTGGGCATGAGGGAGGGCTCCGTGGTGGCTGCAGGGAAGGGCAACTCTCCGCTG
GAACCACCGACGCAGAGGATCCGCCTTGGCTTCAAGCGGCAAGAAGAGCACACTTCCCTT
ACGCAGATGACAACAGGCGAGCCTTTGTCCAACTTCCTGTACAAGGCGGTCCTTGCAAGT
GAGACCCGACACATGAATGTCTGTGAAGTGAACGGCAGGAAGTTCATACTAACAGCGGCC
CTCGAGGAGGXX
>c105658_g1; len=204  start:1  end:201
XXTACACTGAGTGTGCGACAGCGTTCACAGCCGGAGTTTGTXGAGGTACTGAGTGCGCTC
CGCGAGGATGTGGGCCTGCTGGGTACCCAACACCCAACACCCACCCCCTCCCCCGCCCTC
TCTCGCTCTGCCCTGCGCACTCTGCTCGTCGCTGGCCCCAGCGCCTCCACAACAACCAAT
GTTATGATGTCAAAATTGGAATAA
>c77278_g3; len=213  start:236  end:22; minus strand
CTGATCGTGAAGCGACCGCTCCACCGCCAGCCATTCCTGGCCAGCGCCCGTTCGAGTGGC
TATGGCGAGACCTTCCGTTCCGGAACTGTGTTCCAGACCAGACCAGATCTGAGCTCTGTT
CTCTGGCACACTCCAGTCTGGAATGGAGGCAACCGTCTGAACAAGAAATGCATAACTTAT
ATGATGAAAAGACGAAAGCTGATGACAGTTTAA
>c135937_g1; len=240  start:236  end:1; minus strand
XXTACTGCCACACGCGGCGCTGCGTTCGACATCCTCAGCTCTTCGTTTGCATACATCAAT
AATCCTTCAAACAXTGCCTTTAAATTTCTCACAGATGTCTCTAGCGTATCGAAGGTGATT
GCCCGCTGCTTGTCCGACGCACGTATGAGGAATAAATCCCGTTATATGCGGCTAATCTCA
GTGGATGTCGCCGGGCTTCACGCGCGCACGGGTCACGTGACTACCTCGCAATCTGTCTCX
>c68691_g1; len=69  start:402  end:470
ATGACTGACCTCAGCTTGTTCTTCATTTATGGTGATGGACTCTTTAACCCGCTTGAGCAC
AAGATGTAA
>c54640_g1; len=867  start:1  end:866
GCGCGCGAGTGCGGTAATCCTCCGCCGCCGAAACGGCCAGGGCAGAGTGCGGCTGCGGCT
GCGGAGGATTCCCGCACTCGAGCGCAGGCTGGAAGTCCTTCGGTCAACATCCCCAATCGG
ATCGCGGGCTGGCAAGAGGGCACAAATCTGCAGACCAAAGAGCTGTCAACAACCTCCTCG
CGCCCTCCCTCGCGGAACGACGTCGCAAGTTCGGCTGCGACTGAAATAGACAATAGTGAT
TACCCGGAAACACTGATGACTGAATACTCGGGCTCAGTCAGACAAACGGGACACCGAAAG
ACGCCCATGCACCAAACGGATAACGGGAAAGAGATCACGGATGACAAAAGAACAGATTAT
CCCGATGCCTTAGCTGAGGAGAACGGCCTATCGAATACCCTCCCCCACAGTGCAAACCCC
TTCCCTCCAAGCTACAGTGAATACCCGAGCGCCGAGCAAGGAAACAAAGTGCTCGACGGT
CAGCCAGATAAAGTTGCAAATGAATTGATCCGAAACGTATCGCAACCCCTTTACAGTGAC
CGACACAGTGACAGAGAACCGGATTTACAAACCGACAGAGAAACCAACAAAGTCCAATCG
GTAACTGCGGACAATTTGGACATCCAGACGAAGGGAAAAGAGGAATTGTACATTGACAAC
AACACGGATTTACTACGCTCGTACAGTAATTACGATGACTATTACTCCAACTACCAGACC
GATTCCTCGCCGACCTACTGCGACCTAGAAACGTGTCACCTGGACAAGGAAACGATCTGG
AGTTTGGATAATTCTACCATAGAATACGAGGAACTCTCTTTTCTTGCATACAAAATCGTC
TGCAACGGTTCCTTCAGCTTGACCAAX
>c29595_g1; len=60  start:60  end:1; minus strand
GACTCCTCCGATTCTGGGGCAGAGTACACGGGCCTCGGTGTGGTGTACACGGGTCTGGGT
>c61536_g1; len=213  start:329  end:117; minus strand
XXCCTGGAGTCCTCGCTTGGCCTAGAAAACGGAGCTTCGCCCCGAGCTGAGGGGGTTATC
CTAACGGTCCGACCCGAATACCAGCGATGCCCGTACGACACGCTAAATCAACGGGGCATC
GATATACGGTGGTTTCTGGTGGCATTCTCGTTCTTCTATCTCAACCCGAATGCCTTTGTG
TTAGTGATGAAGATGAAACAAAGAGCTTTCTAA
>c58411_g1; len=693  start:1  end:690
GGCGGAGCGGCCAGCGGCACCAAGGCTGCGGCGGCGGCGATGGCGCGCGGCCGCGACGCC
GAGGAGAAGCGGACGGGGTGGAGCCGCGACCCCTACGGCGGCTGGGTGAAGGAGAACGCC
GGCGGCGGCTCCACCAGCAACCTGGCCAACGCCAACATCTCCAACAACCTGCGGAACCGG
CGCCGCACGAGCGCCACCACGGGCAGCATCCCCAACCTGCACAGCAACGGCAACGGTCAC
ATCTCGATGCCCGCGGGCGGCTCGCAGCGCGGCTCCTCGGCCAGCCCGCGCGCGCCGCAC
AGCAAGGGCTTCTGGGTGCAGGAGCCCGACGACTTCCACTCGCGCTGGGTCACCACGGCC
ACGCCCACCXCCCGACCCCGACCCGGCCTCCTGCGGGATGCCCCTCACGTGGCCGCCCGC
GXGGAGGGAGCGGCGGCCACCAGCATGGGCGXCGAGGGCGGGCGGGCGGCGTGCCTGTCC
CAGCCGTCGTCGCCCCACAAGACCCCAGCCACGCCGCCTCCGATGGGGTGCTCCGCCACG
CTGCCCAAGATGTCGGGGGAGGCAGGGGAGGGCGGCACAGGGGGCGGTGGAGCGGAAGTT
ATGGATTTTCATAACCGCGTCAAGAGATTCCAACAGAAGGACCAGCAGTTCAATCAGCAG
CAGCAGGTTCTGAGCAGCAGCAGCAGCAGCAGC
>c98192_g1; len=204  start:211  end:11; minus strand
XXCTATGAGGAACAACAAAAAGTTGTGAATGGAACTGCTAGTGAAGTAGTTACCAGGCAG
GCTACAGTGCTACAAATTGACAGAAAAGTAGAAGCTGGTGTTGGTTATGATGXGGACATG
GCTTGTAACAACAGTTTCAAAGAGAATGTGGTGAATACAGGGGTGACCCTTACAATCGTG
CATGGTCCTTTAAAGGTTGGCTAA
>c45594_g1; len=78  start:75  end:1; minus strand
ATGTCTGAGGTGACCGCCGCCCGCACTCTXAAGGTGTGTGTTTTGCTGTTTCAGGTGGGC
GGCGGTCACTGCTCCAXX
>c66045_g1; len=237  start:74  end:310
ATGGACTGCTTCCTGACCTCCAATAACACCCAAACCGTTGCCGGCTCCATXTACCGCCTG
ATGTACGCCATTTACAATACTAACACCGTTTCCTCCGTGTTCTACAGCAACTCCAACAGC
ACTATCAATTCCAGCTTCTTCGAAGATACCATCAGTGCCACTAAATATTTCATCTTCATG
ACCTCCAAGGATTTGACCGCCAGCAGAGGCAGCAGAACTAAGAGCAGTCTCAAGGTX
>c95908_g1; len=66  start:1  end:65
XGTATTAATCACAGCCTGTATGTTCTCTTCTTCTTCATACTCTTCAACAGCCGTCACATA
AGGTAA
>c27085_g1; len=117  start:278  end:162; minus strand
ATGGAGGGTGAATGGCAGCGACAGAGGAAGCGGTGGAAGAAACGGATGAAAAAGTCCACG
GAGACGACAGGACCTCCACGAAGGAGAGGATGTGGAGGTGAAAAGAGACAGCGTTAA
>c83290_g1; len=630  start:630  end:1; minus strand
ATGAAGTTCAAAGGTTTGGTGAGTTTACTCCTGACGTTGGTGATGGCCGTCAGCGTCCGG
GCTGACGAGTGGTCGTGGGGATCTGACGCCTCGCAGGAGCCTCTGGCGACCCCCGCTGAC
CCCGCGACCCCAACGGACGTCCAGACGGAAGCGGAGTCACGTGATCTGTCGGGTGAGGTG
GCCGAGGGCGTCGACGAAGGACGACAAGGCCGCTTCTTGGGCCTCGGGAAGAAGGTGTGC
GTCCTCGGCATCGGCCCTGGTTGCGACAAGAAGACTTACCCTCCGGCGGTGGAGTCTCAC
TACGGGCATCCCTCCTCTCCACAAGTCACGTCCAGCTACGCCACCCTCAACCACCAGGCC
GCCCACGCCCAGTCCACCGCCACCAAGGGCATCTCCGCCCTTATCAAGGGCTTCTTAGCT
CCCCCGAAGCCCCTGAACCCATCTTACTCAGCTCCCAAGCCCTCCTATGGTGCCCCAACC
CCTGACTATGCTGCCCCCAAACCGGCCTACGTGGCCCCAGTGCCAAGCTATGCTGCTCCC
AAGCCAGCATATGTTGCCCCTGTGCCCACCTACGATGCCCCCAAACCAACATATGTTGAC
CCCGTTCCAACCTATGCCGCCCCTAAGCCA
>c666_g1; len=81  start:276  end:357
ATGTCCGTGGTTCCCAACCCCATGGTCACCAGGATTTTTCTGAGGGTTGCCAAGGGTCTT
CGCCACACCGATATCGACGAT
>c81841_g1; len=129  start:156  end:285
ATGGAAAGGGTAGAAGTGGAGGGTATGGGAAAGCAGAAAACATGGAAGAGGGAGATGATG
AAGGAAAGTGAAAAAATGGAATTGGAAAAGGAAAAAGAAACCGTAATTGTGGAGAGTGAA
GGAAACTGG
>c64324_g1; len=138  start:1  end:138
XTTCCTCGAATCCTTCCCTTCCTCCCTGGCTCATTCTCCCTCTCCCTCGAGACCTGCCAG
CTGATCCCTTTATCTCTGACCGTATCGGCACTTCACGCCTCGGACTCCTACGACTCGGCC
AGTTTTTATGCCTCTTAA
>c42161_g1; len=183  start:126  end:308
ATGTCGGCAGCAGATGAAACAGTCGCCTTTGAGACTGAAGAGGGAACTCGATGCTTCTGC
GCTGGTGTTGAGGCCATGGAACTTCCCGCCGACGTCCTCCAGGCCTTTGAAGTGACGCGA
GATGGAGGAATACTGCGTTTGGTTGCAGAGTTGTCCATCTCGAGTTCCACACGACAGGTT
TGA
>c75088_g1; len=1650  start:1  end:1648
XXGAAGGGATTCTGGCAGCAGGAGAAGGCGCACTCGGGCGACXGCAGCATGAAGTGTCTG
GTGGTAGCAGCGCTGGCGGTAGTAGCCGTGGGCTACCTGTACCAGACAATTGTCTCGTGC
CATGTGGAACTGTCGGGCAAACTXTACGTGGCCTTGCCACTCCAGTACCAGGCAAGCTAT
GCAGTTGGTGCTGGCCCAGTAGCGCCAACTCCTGAAGTCCAGCAAGCTACTGCAGCTTTC
ATGGCTGCCTGGAATGCTGCTGCCGCTCGAGCAAATACCATCACATCGACGCTATTGCGC
CATCAGGATACGTTCAAAATCCTGCACAAGTCCAGACAGCCTGTGCACAGTTCTTGGCAG
CATGGAATCAAGCTGCTACACGTGCAGCAACTGTCCAGCATGCAGTCTACTCTCTTCCAC
AACCAGTTCAGCAAACTGAAGAAGTTAGAAAAGCTACTXGAGGAGTTCATGGCCGCATGG
AGGGCTGCTGCTCAGCGAGTTTCAACTATTCAGCAAGCAATCACTGTTTCGGCTGATCCT
TATTCCTCTGCACCTAAACCGGTAGAGGCTACTGAAGAGGTCAAAAGGGCTACAGCTGAA
TTCATGGAAGCTTGGAACAAGGCTGCAGCAAGAGTGCCATCTATTCAAACCACCATGTAC
CAGCTCCAGGAACAACACCATCTGCTACCCCTGCTCAACCAGCTGGATCTACACCACAAT
TTGCTCCATCAGTGGAACAAGCTACTGCTGAAXTTCATGAAGGCATGGAATGCTGCTGCT
GCTGCCGCTGCAGCTGCTCCTGATGTCAATATCATCATGGGTGCTGGTTCCCGACCTCAG
GCTCCTTCCCACTCTTTTACCTACTCAGCACCCACCTCTGCTGTGCATACTTATGGTGTT
CCCCAACCTGTAGAGCCTACCCCTGAAGTTCAGAGGGCAACAGCTGAATTCATGGCTGCA
TGGAATGCTGCTGCTCAGAAGGCTACACTGATCCAGTCATCTCTCGTGAAATCTGCTCAA
GCTCCTACACAGGTTGGTGCAACGGATGCTGTCAAGAAGGCAACACAAGAGTTTATGGCG
GCATACAATGCAGCTGCTAGAAGAGCACCCGTTGTTGAACAGGCAGTGTCAACCATCCCA
CAACAAGTCCAGGAGACTGAAGAGGTTAAGAGAGCTACAGCAGAATTCATGAATGCTGGC
ATGCAGCTGCTCAACGAGCATCAGCCATTAAGCAGACAGTATCCTCAGGACCACAGCCAG
TGCAAGCAACTGATGCAGTGCGAGAGCTACAGCTGCATTCATGACTGCTTGGAXATGAAG
CTGCTTCCCGAGTTCCAAGGATCGAGACAACCATGTATACTCTGTCAGGCTCAAGTGCAC
TGGATACCTGTGCTGCTTGTGCAGCCCCATCACCTGTCTCTGATACCCCTGAGGTTAGAG
CTGCCAAAGAACAGTTCATGGCCACATTCAGAGCTGCTGAAGCGGCTGCTCGCCGCGCAT
CTGTATCCCGTGGTGTACTGCCTGTTCCCTCAGTGTTGGCTGTGCATGCCCCATCTCATG
TCGAACATACAGCAXCAGGTGCCCCTGCCCACAGTTACGTTCTTTCTGACCGTCTCTTTG
CTCCATTCCAAGGACTTCCACTTCATGTGA
>c110251_g1; len=81  start:207  end:128; minus strand
XTGAACTTGTATCTGTTCATGACCCACCTGATTACCTCCCAGCTGCTGCTTCATTTCCTT
CGCGTTGCTTTGCCCTTCTGA
>c84172_g1; len=120  start:1  end:120
XGCATCTTCACCTGTCTTTGTGGTACCACAATTGGCGTTAAAAAGGTCTTTGGCAATAAA
AAAGTCTACAATTTAGCAAATAACTTTCGGGAACCTGCTCGCAATGGAGGACGTTAATAG
>c75467_g1; len=144  start:252  end:109; minus strand
ATGATCGGCTCCTCCCACGCCCTTCCCGAACCCGACCCCATGGCAGAGGCTGGGCACGAC
CTGGTGGTCCGAGGGTACGTGCAGCCCCCTCGCTTCCACTACCGAGGCTTCCACAGGCCT
TACCCCAAGTACGACTGGGAGTAA
>c82108_g1; len=546  start:3006  end:3550
ATGTCCTACTTTCACCTGTTCCTCTTTGGTGAATGCCACCAAGTTTGCTCTCTTCTGTAC
ATCTCGAAGAGTCAACAGAGCAGCTTCTACAATATTCTGATTATCATTTTTGGCGTATTT
CAGAGCACTAGTAATGAXAAGCAGGAGGAGCTGAGCCACATCTCTGAGATAATGGCGACT
CATGGAGACTCCGCGTGTCTGTGGTTTGACTCTGAGAAGTACTACAGTCTGXTGACGGAG
ATGGTGGCACTGCTTGAATTCTCCAAGGAGGTTACTTGTTCTTCTAGCTCTGCCACACGC
TGCTGTAACCTCTTCCTTTCTCTCATGATGTGTGCCACACTCGCXGCAGAGAGCAACAAC
TCCCTGCCGAGCACCACCCACCACGAGGGAAACAGCAGCCGAAACAGTGTCATCCACTTC
CGCTTGAGAGCCATCTTTGCTCCTCGGTTCGCCATGGCGCCTCAGCTCATCTACGAACAC
GAGCTCATCTTCGGCCAGTTACTCGAAGTCTCCGACACATTATCTCCCATCACTTCCGGC
TAATAA
>c60527_g1; len=111  start:167  end:277
ATGTTGATCTTTGAGGGAGATTTATGGATGCTTTCCTTCAAGATGGCGGCGATGGAGGGT
GAGGGAGGGAAGGAGGGAGCGGGAGGGAGGGAGGAGGAGAGGAAGAGGTAG
>c82435_g1; len=2499  start:3076  end:572; minus strand
XXGCAGCAGCAACAACAACAGCAGCACCATCATCATCACCAACAGCAACCATCCAAGGAG
ACCATTGTGATGCAGGATCACCAGCAAGTGTGCATGGAGTCCCATCACAGCCCCATTCGC
AGCAGCATCAACAGCAGCAGTCACTTGCAAAGTACCAGTCCAGTCAGAAACAAGGACAGC
AGCCCCAGCCTCAGCCTCAGCAGCAACAAGCAAATCCTTCGTCTGCTACAAATAATACTC
AGCAGCAGCATTCTCAGCGACAGCAACATCAGCACCAAGCGCACCACCCTTCGCAACAGC
ATACAGCTACTXAATATAAATCAGCCACACCTGAATCAAGCAGCCATACAAAAGCACCAG
CAATCACAAACACAGCATCTCACTCAGCAGCAGCAACACCAACAACAACAGAATTCAATT
GTTCAGCAGCAGGTGCCTGGACATTCATTACTGGGCCACAACACTAACATTGTGGCTGGT
GTTGCAGGAGCTGTTGTAGGTGATGTTGGTGATGTCCTAGGGGACAAGGAACCTCAGGCC
AAGTACCTGGTGCAGCTATGCAAGCCAGCCATCAGCCTGGGATGGTTCCATGCCATATCA
TCCCCCAATGGTCACAGCACCAAGCTACTGCAGCCACCAACCTATGACTATAATGCCTAT
TGTCGGAAAGCCCCACACTCACCTCGTTCGGAAGGCAGGCACCAGTGCTATGGCTATGGC
AAGCAGCACCAATATCAGCATGGGGATCTCCTACCTCCAGATGCCACAATGATGCCTGAC
CCAAGACTGGCTCATAATCCACCCATGCCCATGCCTGGGCCTTTCCTGGAGACAACTGAC
GAACCACCACCCATGCGCCCAGAACCAGCATCAGAACATGTTAGGTACTTCTCTGTGAGT
CACTTAGTCAGTCATTCAAATGAGCCAAGAAAAACATCCATAAGTGGTCAGCAGAAAGAT
GGATCAGCATCCCACACAGAGGACAAATCCAAGGAACAACAAGGACGAAATCAGGCAGCA
GGAAGTCTGAGAGTAAGTCCCGAGGGGCAGGAGGAACCAAGAGTAGTTCTCAAGGTGACT
CCCATTCCAGAAGAAGGAGCCCAGCAAGAGGGTCTCAACAAGGCAATAGTGGTTCAGTGG
CTCCTGCAATGTGGAGCAACAAATCCTCCACTGTGCACAAGCAAGGACATAACTACTCAG
CAGAGCTCTCTTAAGCACTCAAAATTATGGCAGGCCAACACACAGGCCACCTGCAAATCA
AAATTATCCAATCTGGCTCCGAATCAGATGTACCAAAGCAATTATTCCCCACAGCAGATG
AAGAACTTTGTTCCCAACACCTTTTTGGATATACTAGCCATGATCGGAGTGGTCAGAGTG
GTTGCAACCCAGATTACAATTTCCAGTTGCATACCCAGGCTTCAGTTCCTTAGCATATGG
AAGCAATATGGCATACATGCCCACAGGATACCCATATCAAAATTTGCCTCCCTCATCATC
CTCTATGCTGXTCTGGTGATATCATGGCACCACCACACCCAGCAGGCCCTTATCCTCGCT
TCCATGAGTTCCCAACAGACCAAXAGCAACTTTCCACCAAACCCAACATTTCCATTGCCA
CTGGATCCCCAAGATGTATGCAGTGGAGGGGGACTGATGGGAGCAGCTAGTAGTGCAATG
GCTGTGCGAGCACCTCACTCTGACATGCAGCTTGTACCCTCCTCGTCXAGTTTCTTCTAC
AGTGGCATATTCAAGATCCAATTCAAATCGAAGCAGTGGGAACAAGGAGTGAGTTCAAGC
GTTGGAGGTAGTATCAGTACTAGTAACCACACAATAGGAAGCAGTAGCGGAGTGAGCTCT
AAGAGACCTCGTTATGGAGAATCCAACATGGTGGCAGTGGGATGGGAGGATCTGCAAATC
TCTTGGAAGGTGGGGCACTCGCTCACATTCCTCTCCATTCCTTTACACCTCCTTGTGATG
ATCCAACATTGGTTCATTCAAATTTGTTCCCAGGGACAGCGCCCAGGCACCAAAGCAATT
TCCTCTTGGGTCCTGATAATCTCATGCCAATCAATACTGCTCAGTACCCAGGGACTAGTA
CTGGCACAGGGTCAGGAGGGACAGGTCAATTGGGAGCAGGTGGAGTGGCAGGTCCCCCAG
GCACCCGTGCAGGTTCATCTGTTGTACTACCACCTGGTGCACCACCAGGACATGTTCCTT
TCAGCCXCCTTGCGTGTGATGGACAGACAGCAGGTCAACATGGCACCTCCCACAGCTCCG
CACCTTTCCTCATCATTGTCCAACTTCAATCTGACCAGCATCATCCCAGAGATTGATGGA
AAGGGAGGAGAAAACAATGGAGGAATGGGTTCTACATCTCGTGGAACCGCCAAGGTAACA
ATGAAGTTCTTGGTGCAGCCATCCCAGGCCAAGCACGGTTCCTCCAATGCCCTCTTCTCT
GTTACCACCAGCAGAACCTCTCAAGGGGTTACCAACTGA
>c96321_g1; len=192  start:14  end:205
ATGATTATGTTCACGCTTTCGGGTGATTTCGATAACTGGGAGGGTAAGTCCAGCAGCTTC
CATAGCTTCAACCATAGGTTGCTTTCTAGCTGGGAGAAGTTGGACATCAATTCCAGCAGC
CTTATCCTTAGTTTCAAGAGTGATAGTGGAGGTTTCGTTTGGAAGATACTTCTTGAAGAX
CAGCGTCCCAAG
>c38617_g1; len=54  start:52  end:1; minus strand
ATGAAAGCTATCAATGACAAATTCTTCCAGATGTTGCCGAACAAACAAGGTCXX
>c3781_g1; len=60  start:234  end:293
ATGGAAGTTGAGGGCCATGCGATGAAGCGCCTGGAAGGCGTCCAGGCCGCTTCTGTCCAX
>c135952_g1; len=150  start:149  end:1; minus strand
ATGTATAAGGCATTCGATTCATTTATTTATGCCAATTTTGGCGAATCCAATATTGCCAGC
TCTTCGAAAAGGGATTGGCCATATTGGGAGGGTTGCTCAAAGGCGCCGACTGACTGCCTC
TCCGCCGCAGCCTGCTGGACGCCATCCACX
>c24804_g1; len=156  start:362  end:208; minus strand
XXTCCCTCCCTGTCCGCCCAACTTTCAGAAACTCCCCAAACCCACTCCGATGTCTATCCT
CAGCTGACCAGATTCTCCGGACCCGCTGACCTCAGGGCTTCCTCCCACGACGACTCACCC
TACGACAAAAACACTTCTAGGCTTGCAATAGGGTAG
>c91710_g1; len=123  start:1  end:124
GAGAATAGAGAAAAGGAAGGGGAAGGGGGATTGAAAGAGAACAAGAAGGAGAAAGGAAGG
GGCGGGAAGGAGAGAGAAGAGAAGGATGATGTGGAGGAAAAGGATGAAGAATTGGTAGGG
TAG
>c109139_g1; len=198  start:96  end:291
ATGGGACAGAGGGGTGACGAGTCGGAGTGTGTCCTGCAGCCCGACGTGTCCGCGGTGGCC
GTACTGGXGATAAGTAGTTTAGCGAGCATTGGTCGAGGAGGCACGATCACGGCTGAGGAC
ATCTATCCAGXGGCTTTGGGTATCTATCCTTGTGGAAGTGAAGAGAACGAGCGCGGGAAG
CGCCGGCTGCCGAATTAA
>c80158_g1; len=831  start:1974  end:1148; minus strand
ATGATATACCGATATCTTTACGAAATTTTGCCGGATGTGAGTATTGCTTTTGTTTTCGTC
ATCGAGGCCGAGCCGGAGCCAGXGGAGGCCGCGGCCGGTTGTCGCCGGCTGCGCTCGCCT
CTCCGGCCCGGCTCCCTGCGGCCGAGGCTAAATCATCGTGTTTTCATGCTGTGTTTGCCT
GGCGCCGCGAGCTCGGGTCCCCGCTCACCGGAGGTTGCCGTTGTACCGGGGATCTGCCTG
CCTCGCGAGTGGCGGAAAGCCTCAGCTGGCGATGATGGCGTCCTCCTCCAGTCGGTGGAG
CCCAGGGAGGTGGAGGAGGTCCAGATGGCGGAGCCAGCCGAGGGCGAGGCGAGCATGTCA
TCCACCTCCTCCCGCCCTCCGCCCGCCGCCCCCXCCTCTGCTCGTCCTCCCTTGATGGCT
GCGGGCGTCCGCCACCAGGTACGGCTGCTCGCGGTGCTGCGAGTGCGCGTGGGCGGXGGC
AAGGTGGGCGTCATXGAGTCGCTGAAGGAGTGCTTGGTGGCCGCTGGACGTCGGGAAGCG
GAGGCGGAGGCGGAGGCGGAGGCGACTCAGGAGGAGGATGGGATTCTGGAGGAGGAAGCA
GCTTCGACTGGAGTCATGATGATGGAGGAGGAAGTTGCGATGGTGGAGGAGATCAXCGAG
GACGCCTTCGAGTACGTGGAGXACTTCAAGCGGCCACCGAGTCAGGATGCCGAAGTCGAG
GTCAAGAGGCCGCGGGAGCAGCAGTTCGAACAGCAATTGGTTCATATTGGCTTTGGTTTC
TGTGTTTTGCTGGGGATCATGATCTACCTGCTGTATAGGTATGCCATGTAA
>c67871_g1; len=1095  start:1341  end:247; minus strand
GCCGGACCTTCAAAGGCTCCCGAGAAAGTTCAGATTGAAGAGCAGGAGTTGCAGGCGGTC
GTGGCGGCGACGGCGGAGGGAGGCAGGCAGATCCGGGCGAGCTTTCGACGGGTGTGGAGC
TCCTTCCTGTCACGCACCGCCGCCCTCGCCGTCGCTTCTGTCTTTCTCTTCGCCTXCTCC
CTGTCCCTCTGTCTGTTTCTTCAGGCCAACGAGCACTTTTCCCTTCGCGTGGAAGACCCA
AAGCTGAACGTGTGGCACTTCGGGCGCGACGCCGCAATGGAGATGAGGATTGCGTTGGCT
TCGCTGCAGCTGCTGACGGCGCTGGCAGTGCTGACCCAGGACGCCGCTGCGGCCTCCACC
GCCGCCGAGACGACCTTGCTCCGCTGGAGGCGCCAGGCCATCCACTGCCAGCCGGGAGAC
GCGGCCTGCGCGCACTGCTCGGCTTCCTGTGACGCCGTGGAGGCGTCCCGGCTGCCCGAG
TGCTGCGAGGCCTACGGCGCCTGCTGCGACCAGTACTTCAAGGCGTGCAAGCAATGCTCG
AACATCGTAAACGAAGACAAGTTTTTCCCCGAGTACTGCTGCGCTTCCTTCACCGACTGC
TGCGACCTCATAACCACTTTCACCACGGAGGTCAAGGCCCCGACGACGCGCAAAGGCAAG
GGCAAGGGAAAGGCGGACCTGCCCGTGCCCATCACCCCGGCTCCCAAGCCCGAGGTCTTC
CCAGGGGTCAGTGAGTACCCAGGCGAGGAAGCCCGGCCCTCCGCCCCCGAGTTCCACCTG
CTCCTGCAGCGCCTGTTGCCCCCGTCGCTCCTATCGCCCCAGGGGATCCTGCTGGCCCAG
AGCCCCTCCTACCCCAGAGGCTCCTGCGGCCCCCAGCGCGCCATTCCGCGCCGACTCAGC
GCCCGCGTCTCCTGCGAGAGAGCAGCCGAAGCGGXGGCCGAGGTGCTGACAGCAGGAGGX
GGCGGCGCAGGCGGCGTAGGCAGCGCAGGCGGTCGCGGCGCCGCCCGGGGGAGGCAGCCG
CAGCGCAGCCAAGCGCAGGGACCGTCGGCCGACAGCAGACGAGGGCGCGTCACTTCCAGG
GGCCGCGTGCTGTAA
>c34608_g1; len=69  start:245  end:178; minus strand
XGCTTCGAGAAATATCTGTCCATTGTACGATTTCATCTGTATGTCTGGTTGGAGTGCGAG
ATGCCTTAG
>c83672_g2; len=57  start:237  end:183; minus strand
XXGGACCAACAATCCAGTGACTTTTTCGATGAACTCTTTGATGACTTCCCGCGGTAA
>c62217_g1; len=261  start:72  end:333
ATGGCGTACGAAATAGCGAAATTCGGGGCCAAGAATGGAAGCAAAAAACGTAGGACAGGA
ACAATTGTCAACGACTGGGAGAGGCCTATGTCCTGCAGTGGACTGAGTGGACTGATACAG
GCTGGTGATGACAGGAAGATACATATATACGAGGAACTTCTTGGACTTGGCACCTCGAGG
GACCCGCCCAAAAGTGCCAATTTCGAGAAGCTGCCAAAATTCGGGAAGCTGGGGTCCAAG
GXCATGCGTAACGAGTCATAG
>c78056_g3; len=288  start:1815  end:2100
ATGATGCAGCAGTACAGTGCTGCATTATTCCTCCCAGAGGCCACTGTXAAGTCCTACACC
AATATTGCCATGATTAGCTTCTGTAGATATAACCTGTCTTATGAAGTTTATATTGGTGTT
ATCCTACCCTGTCTGACCATXATCGACCCCTTCCTCATCATTGTCAGAAATTTTAGCGTT
TTGTCTACCCACCCAAACACTGTCGCTCCACAGGCTGCTGCCGTTTATGTGCCCAACCTG
GTCATTACCGTTCAAGTTGCCTTGCTCAGTCCCGTACATGTGTCATAA
>c58051_g1; len=69  start:304  end:372
ATGAGTTATAAACTGGAGGTCATTCACACCACACAGGCTGACCATAAGGGTGAAAATGGC
GGACGCTAG
>c76341_g1; len=255  start:263  end:518
ATGCTGTTCCTAAGAAGACATCCCACGCCACGCTCCCATCCGCGACCCACGCATCTGGGA
GCCGCAACTGCCTTGACCTCACATTTCCTGTTCGGGGCACTTTTCACCAATGGTAACCCG
AGACAGGCACAGAGACAGCCTGCTCCTGTACTGCATGGACCCCTGCTTACCACTGCAATC
TGTCCTCGCCGGGTGAATGGCTACTCGGGCACTGCACTGACCAGTCTCATATCATATTCT
GTTCTACTTGTGTAA
>c67042_g1; len=498  start:595  end:97; minus strand
ATGGTCCGGAGTCGATGCCTCGAGGTCGGCCTCCGCGTCGCCCTGCTCCTCCACCTCTTC
TTCGCGGACGTGGTCAGGGCGGCGTCCCTCTCCGAAAGAGACCGAGGAACAGAGGTCGAA
GAGGCCAGCGCGGACCAGCCAGTTGAGGGTCGTTCCGGCTACTACGATTACTACGACTAC
TACGACTACCCGAGCACGTACCACCACCACCAGCACCACCACAACCTGTACCAGCCTTCG
TACTCCGGCAGCTTCGGAGGGGGGCGCGGCGCCGTCTACGGAAACCTGGGCATCACGGAG
GACTCGGAGGACTCGGGCTTGGCAGGCTTCGGCTCGGAGGACTCGGGGGGCTGGCGGGAC
TCGGCGCCCTTGGCCTCGGCGGCCTCGGACTCGGACTCGCCGGTGGCCTGGGGGGCATCG
GGGGGCTCGGGGGGCACCACGGCCACCGCTCCCCCGCGTCGTCTCTCCTGGGGGCGCTCG
GACTCAACAGCAATCTAG
>c134988_g1; len=54  start:1  end:54
CTGAAGAACAAGCTGTGTTCCGCACTGCTCAGGTTCATCTGCCAATACAACTAA
>c44779_g1; len=135  start:1  end:134
XXGGAGGAGGAGGCAGAGGAGGAGGAAGAAGAAGAAAAGGAGGAGAAGAAGAAGAAGAAA
TACAGATTCGTGAGAGCCTTTTTTTTCCTCAAGGTCATCGGTACCAACATGAGCATTGAC
ACAGAGTTAACGTGA
>c15227_g1; len=423  start:422  end:1; minus strand
ATGGTGGGTGGCGAGGATCTCGCGCACCGCTACTGCGACTGCTGCTCCGACGGGGGCGAG
GACCATCAGTTCCTGGAGCCTCCCTTGCTGAGAGGCCTCTCGCCTGCGCCCTGGCTCACC
CCGGACGGCTCCCTGCCCCGGGGCCGCTCGCCGCTGCCCTGGCTCACGCCGGACTCCTCT
CCCGCGTCGTCCCGCAGCTCCGACGCCXCCTCCGCTGCCCCCGAGGCCCGTCCCGAGGTC
GCCCGTCAGGAGCAGCCCCTGGCCCTGCGGGACGCCCTCTACGCGGCGCGGCTGCCACTG
CCCGTCCACCAGCCGTCGCCATGCCACTGCGACGGCTGCACGCCCTCTCAGCAGGACGAG
GACTCCATCTACGAGGAGGTGGGCTTCCAGTATTACTCAAACCCGGGCTTCGCGGGAGCC
CTX
>c74117_g8; len=129  start:226  end:353
ATGTCCCAGCACTXCGAGGACGAACTCCGCCAGCGCCACGACCAGCGCCAGCCCCATCCC
CCCGAGGAGCACCAGAAGACACCGCCCACGTTCGATAAGTTCAGTTCACTCGCCATGCTG
CTGCCGCCX
>c107681_g1; len=111  start:1  end:109
XXGTCTGAGCAAAACAAGTTCCATCTGGTTGGACGAGAAGTTTTGACCATTCGGAACCGC
TACTTTGGCGTTCACAACGTCCAAGCCTTATCAACGAAATATTCAGGTTAA
>c53949_g1; len=108  start:190  end:82; minus strand
AAGAAGAAGAAGAAGAAGACGAAGGAGAAGAAGAAGAAGAAGAAAAAAAAGAAGAAGACA
AAGAAGAAGAAGAAGAAGAAGGCAGTAAAGGAAGCGGTTGATGAATAG
>c9020_g1; len=258  start:1  end:256
XTACGAAGAGAAAATAACAACAGTGCTAACCACCACAAGCCCACCACCGTTTACCGTGCC
TGGTATCACCGGCGGCTAGATCAGGTGGGGGTACGACCCGTGACGTCACATGTAGCGGAG
GAGGAGCTGATTACGTCATCGGXGGAGGGGCGGGAGGCAGCTGCTTTGGTCAGGAAGGTC
GAGGAGTGGACGAGGAAGACCAAGCAGACTAGAAAGGGTGAAAAGAAGAAGGGGGGCAAA
TGGGAGGCTGGGAATTAG
>c76745_g1; len=1968  start:1963  end:1; minus strand
XXGGAGGAGAAGGAGGAAAGGGAAGAGGAGGACCAGGAGGGGATGAAGGAGAAGGAGGTG
GGCGACGAGAAAGCAGAGGAGGAGGAGAAGAAAAAGAGGGATGGGAGAATTGAAGXGGAC
GAGGAGAATGCGGXGGAAGGAGGCGACATAAGGGTCGAGGACCTGACTGTAAAGTATTGT
CCAAAGGACGACACCAACACCGACAGCATGACCTCCGGGATGGATTCGGAACTGACCAAA
AGTCAGGTGXACGATTCCCAGCAGGACGAGTTTGATCTCGAGCCAAGGGCCGAGGAAATG
AAGGTCTACACGTCCTCGGAAACGAATTCGATTGCGGAGGACGTCGCGAGAAATAGCGAG
GTCGAGATGCCGGAGAAATGCAGTCTTCACGCGAGCTTCGATGACGACGGTGGCCCGACG
CCCACTCCGGAGCAGATGGGCGTCACGGCCGGGGATACAGACTTTTACAGTGAGTTGCTC
GACACCATCCTTAGCGTGGTCGACGCGCAGGAGTCTCCGGATCACGGGGACGGCGACCAT
GCGTTCCTGGACCACGACACGCCCGTCATCTCGAGGGAAGTCACTCGCACGATCAAAGTA
AACCAGTTTAACGGCTCCAGTGAAAGCTTCAGGTTAAAGGTAGAAGTTATAGAAACGAAG
AAGAAGGAGCCCGAGGCCGCCAAAAAACAAAAGACGCAAAGCCGGAACCTGAGCCAGAAC
CAGAATCTGXATCCGACTCCAACTCCCACAGCTAAGAGGGAGACGGAGCGCCCCAGCGAC
TCGGATTCGACGGCGAGCGTCGACTCTGAATTGGCGGAGGTTCGACGTCGTATCACGGAA
AGGTTTCCGCCGGCGCCTCGAGACGCATCCCAAGCTAGCCAGGAGTCCATCCTAGCCTCT
CCGAGCGCCATATGCCCCATGCCCAACTGCGCCGCGTGCCGTGCCCAGAGCATCAATTTC
TCTCAACCTCTCGTATTTACCTTCGACGATCCCGCTCCCGTGCCCACGCCCGAACCAGCG
CGGGCGGCGAGCGTTCCGTACGTGGACCAGGCTTGCGAGGAGGCGCCTCATGAGGTCTTC
AGCAGGTCTGCCAGCCTCCCGCATGACCCCGAGGGTTACCACGACGCCCAGGTCATCCGC
CGGCCCGACCGCCAGCACCACCACCACTATCACCGTCACCGCCAGTACTGGGGATCCGCC
CTCAACGACATAGTGGGCGGGTCCGTCCCCGAGCATTCGCTCCTCGGGGCGCATCCCCAG
GGGGCGTCGCTCCAGGACGAGTCTCTCCTCATAGGGGCGCTTCAGAGCAAGATTCTCGAA
GAAGCTCGGGACCAAGACGCATTTCTTCAGGGGACTTGTCAGATCACGCCGCGGCCGAAT
GAAGGGCCTCAGGGGAAGCCTTCAGCGACCTCGGATCGTAAGGCATCCCCTCGGGAAAAG
CTGAATTCCAACCAGGGTGGAGCACCAGTAAACAAATCACCGCCCCAGAACCCTTCCGTG
AAGAAGGGTGCATCATGTACCCCCGTCCAGGACACCCTCGTGAAACCTCCCATTCAGGAG
CCGATATACGAGAACCATCCCATTCAGTGGCCGGTCGGAGATGCCAGTCTAGATAACTCG
GCCCTCAAGGACGCGGCCATTCACGAGGTCAAACTCCAGGATACTTCGTTTCACGACAGC
ACGAGCCAAGAAACAACCCTTTTAGATATCACCCTTCAAGACAACACACTCCAGGACTCC
ACACTTCAGGACTCCACGCTGCAGGACACGACGCTCCAAGACATCGCCCTGCAGGAGGCA
GCCCAACAGCAGGCCGATGTTCAGAGCAGGCAAGAGGCGCGCAGCCGGCCGGCCCCGGAC
ACCCCCCTGCCCGACGGCCCTGTCAAGGACGCGCCGCCGCAGGGGGACCCGATGACGGAC
TCTGGGGTGGAGGGATGCAGAGATCACAGCGAGAGCTCGAGCAACCXX
>c132187_g1; len=60  start:218  end:277
ATGGGTGTGACGTCAGGAGATTTGCGATCCGGCTGTCAGGAGGAGGAGGAGGAAGGAGGA
>c133473_g1; len=267  start:263  end:1; minus strand
XCGAAGGTGCACAAGCCAGGTGXTACTGATGAGGCCGATCACTTCTGGCACTGGCAGTGC
TCCCCAGTGTTTGGCGAAGTTTCGGCAAAACCCCTCTCCGCCGCTAAGGGAGTCATCAGT
GATTCCCACCTGAAGAACTACGGXGGACCTTATCAGACGTCTTCAGAGTTCCTTATACAG
AAATTTTTAAAAACTTTAAAAGCTGCCACTTATCAGCCATGCGATCTCAGCACCTCGCAG
TGCCTTCTTATCGCTATACGTGAGAXX
>c71049_g1; len=177  start:558  end:732
ATGTCTCAAGATGAATTCTTGGCACAGACCTTXACCCTAGTGTCCCGGAGCAAGAAATCC
GACACTACCAACATTCCCATTACGACCAGCCTCAACATCCACAGCAACATTCXCTACCAG
TACCACCAAAACCTGCAGCACATCCACCACTACCAGCAACAGCAACAACAGCAGCAG
>c83389_g1; len=2238  start:1  end:2242
TACTACTACTACTACTACCACTACGACCCCAGCCCCACAAACAACACCGAGGTTCCGTGG
GCCTTTGCTTCGCCGTCGCCCGAGCGTCAGAGAACGCCTGCGCACCCGGACGACGACGCC
AAGACCAACTACCGAAAGCCCAAGGAGGATTATGTTAACTCCCCAGAAGCCACAGATCCT
CCTACTCAAGAXGAGAACAACAACTCTCAGCCCATTCAGCAAAGGATTAGAGACAGACTG
AAACGTATTCGAAGCCGAACGCAAAGCAATGCTGAAACCACTACACCAGAAACTACACCA
GAAACCACGGAGAGTGATAAGAACATTGTGACCTCCXCCAGCACCTCCCCCAAGAGTCAC
AAGAAGCGTTTTGATCCTGAAAGATACCAAAGATTTAGGGAGATGATCAGAAAAAGAAAC
AAAAATAGAATAAAGGAGATCAATAAAAACAGTGAAGAAGGTACAATTTCAGATAATGAG
GATGATGTTGAAGCTACTGAGAGTCCAGACACCGGTTTTGAAGTTACAAGGCCTGATTTT
CAGAACAGACGGATCAATAGATTTAGAACCGCAACCGTAGAGTCAACAGAGGAAAATGTT
CTCCTTGTTAGGGAAATCACAGGATCAGATTTGGAGACTCAGGAGACCAGTCAGGATTTA
GTGAAGGAAGAATTCCCTTCAGAAGAAAATCAAACCGCTGGAAATCCCACATACAATGAT
AATGCTGAAGAAACGAACAACTCTGCTTACGAGGATTATTCTGCTGAACCCGAGCAACTG
GAAGAGACAAGGCCTGTTGAACCTCCCACTGATGATGTGATGTCTGATAATGAAGGCACA
GAGAGAAAAATAATAAATCCCAATTTTAGAGCTCGCTTCCGGGAGTTCCTGAAAAACAGA
AGGAACAGAGTCAGTGCACGATATAGTACAACAACAGCTCCTGAAGGTGAAGAAGAGAGA
GAATTAGGAACACCAAAGGAAGATGAAGGTCATGATTTCTTCATCAGTCTCAAGAAAATC
AAGGAGGTCATTTTCAAGCAGAAGCTCATTGAAGACATACCGGAAAAGACAAGTATGAGC
ATAAAAGAGAAACTAGAAGAGATAAGCAGGAATCGTCAAGAGGCTCGAGCTAAAATTCTT
GCCAACAGGGAACACCTTAGAGGAGACAGACTGAGCCGTAGGATTCCAATTCGGCCTGGA
AGTACCAACAAGCTATCAGGTCCTCCGAAGGATGAGACGACCAGTGACTCCGAGACTAAT
GCTAAGGAAACTACATCTGAAAATCTAGCAGGTTTCCAATCACCTACAATTACAGAAGAT
GAAACAAGAGAAATCTTTGCGGAAGACAATGCTCACGAGATATCATCTGCGGTGCCATTT
GCCAGACCTCTTGTTCAGAATCGACCAAATGGAAATAGATTTATACCATCCATTGGCAAA
CCATTAATAACGTCCAAATCACAAGAAGCACCAGAAGAGGAGGAACCCGTGATAATTACA
GCTCCTCCTCCTATTGAAGATGGCGACGTTGTCATGTCGGTAAGAGTGTCTGCCAATCTG
GGAGGATCACCGAGTAAAAGCAGTGTTGAGGAGGCGAGAGAGAAGACCCTCGCTGCAGAC
TCTGATGTAAATTACTCATCTGATCAGATTGAGGAGGAGCAGTCCGAGGAAGAGGATCTA
AGCTTGGCCCAGTCTAAGATTCAAGAAGTGACGTTTGAGCAGTCGGATGAAAGATCACTC
GGCATTCAGTCGGATCATTCTTTGGAATCTGAGCAAGAAGAXATCAACAAGTACAACATC
AGCGCCAGATTACATAACTTCAGTTCCCTTGACAACCACTTCCTCAGCAGCCCCAGAATA
CAGACCAACAGAACCTTCAACAACCACTTCTTCGGCAGCACCGGAATACAGAACAACAGA
ACCCTCAACCACAACTTCTTCAGCACGTCCTTCACTTATACCCCTGGCATCTACGCCGTC
ATACCCAAACCATCGGAGGAAGAGGAGAGCGACTTCGACAGCCTGTCCAAGCCCTCCTTG
CCGAGGGTCTCGAAGCCAACGTTCCAGCTGCGTCCGGCGGGGCACAAGAGGGAGGACGAC
CACGTGGCCATCTCTGCGTCCGACTACAGCGGGGAGGAAACCGTGGTCACGCCGGTGCCC
TTCTTCACCATCACCATGTCCACGGATGAGCCCATGTTGCCCCTCGAGAGGTTGATGCCC
TTCTTCGGGAGACAGTGA
>c75663_g1; len=624  start:1276  end:655; minus strand
XACCGTCTGCGTCGCTCGCATGTTTACAATCACAACGCGTGTGATCTCCAACCAAGAGGC
GAGGTGCACGCACATCAAATCATAAGGGTACCTGTAAGTGATTTGGAATGCCTGCAGTTG
GGAAGATGGGAGGTXAAGGAGAAAAAGAAAGCCACAAGTGTGAAACGCAAAAACCCCATT
GGAGAGCCTGCAAAGGATTTTGCCAGCCCAGAGAAGAAAGCTAGAAACGACAACAAAACA
TCAGCCAAGAAGAAAAAACCTCCCATCAATGAGAATAAAACTGCCAAGAAAGTTTTGCCA
GAAAATCAGAAACCTCAAAAAACTGATCAGGAGGTTGTGAATGAGAGTAAGAAGCAGCAG
AAGAAGGCAAAGGTCGGTAAAGATAGTCAAGCCAGTGCTGTCAGCAAAGTGAAGCCAGCC
AAAAAGAAAAGTACTCTTGTCAAGGAATCAGCCAAGGACAGCAAAACTGATGAGGCATCT
TTAGATTCAGTACCCCTAACAGGTGACTTGTTAAAAATCTACCAGAAGAGAAAGGCAGAA
AGAAATGCAAGATGCTTCCGTGTCATAATCCGTACTTCGGAGGAGGATGAAGAGGATGAG
GAAGTGGAATTTGAAAATGCTGTG
>c20258_g1; len=270  start:259  end:528
ATGGAGGTTGCGGTGGAATATCTGGCGATGTTGGGGGTTGAGATGGAAGCCATTCTGGGX
GTAGGAGGTGGGGAGGAAGCCTTCCTGGGGTGGGAGGCTGAGGTGGAAGGCTTTCTGCAG
TTGCAGACTGTGGAAGTCCTXACTGGAGTGGTGCGTGAGGTACTCGTATTGAGGACTTCA
GTTGAGGTTTTGCTGCAGATGGGACCCGAGGTGCGATATATGCTGGAGTTTCATTCTGGA
GAGAGTGATTTTCTGGATCTAAGTCTTTAG
>c73402_g1; len=249  start:1  end:249
XXCCTCGAGAAGGAGGAGGAGCGCCCCGTCGTGATCGCAGTCGGCAAGGAGAAGCGACCA
AGGTGTCCCGAGGGCGAGATCTACCTGTCGGAGCTCGACATCTGCGTCTGCTACCCCGAG
GAGAACTGCGAGGACAAATACCCGGAATACCAGATGCGTGTGCGCGGCGAGATGCATGTG
CGTATGTGGGTCGGGGATAGGCGCTCGCGGGAGACGCACATGGACGTGGTCGTGTCTGTG
TGGGTTTGA
>c120679_g1; len=183  start:157  end:336
ATGTGAGAAAGTTTGGAATACTTTACCACTTGGCAACCCACAGCTGTTAATTGCCCCCTT
GACCTGGATTCACAAGCTGATCACGCCGGGATGGGTCAGAGTCAGGTCGAGGXGAAGATA
CTAATTCGCCTCTCGCTGACAAAGCTGTCGGCACTTAAGAXCAGTGTGGACATGGTTCGC
GTX
>c75995_g1; len=633  start:1  end:631
XGGAGCGAGGATGGGCGGGACGGCGGGCGGGAGGAGGAGGCGCTGAGGATCCTCATGCTG
GGCGCCGACCTCAAGCACGTGCTCAGGACGCTGCATGACACGCCGGACTCTTGCACGCAG
CTGTTGGAGCTCATCCTGTTGGACTCCAGCCCGCACATCCTCGCCCGAGACCTCCTGCTG
CTGTACCTGCTGATGGTGCCCGACATGCCCACGCCCCTGCAGGACCCGAACCTCCTTCAG
TCGCATGCTGAGAAGGTTGTGATGGTGTTTTACTCCCTGGCTCTGGACATGGAAACGCAT
GCTTTACTCTGCAACACGCTCCATAACCTTCTCAACATGACGTATAAGACATTTCTGAAT
GAGCTCCGACAGCAGGTCCACATCGATGCCGTCACATACACCCTCGTTCAAGCTGTGTGG
AATGGGTGGATGAGCTTTGCCAACGACCCAGCAGCGATGCAAAAGCTTGAGAAAGTCCGA
ACGTCCAAAATGTCGAGCAAAGTGGTCAAGGACGTTCTGGGCCGCTATGTGAAGTCCTGC
CCGCGGGAACACCAGAAGGCTATCTCCGACTGGATCAAGAGGGGTTCGCTGAGGAAGCAC
AAGACCGGTGGAAACTTCCCTAACGTCACTCTX
>c44983_g1; len=171  start:123  end:292
ATGAATTGGAAGGACCTTTGGGATGCCCAGGCATCTCCCAGCACCGATTGCCGTGATCCT
GAAACCGTAGATGCGTCCACGTCATCCACGXTCCTCATGACGCGCAAGACCTCTTTGGAG
ATGAGCAGGAAGGCAGACGACACCTTGCCCCCGCTCTTGCCCCGACAGGAC
>c32641_g1; len=51  start:169  end:219
ATGTCTTTCGTCAACACTAGTGGAGACCAGCCGGACGAGAATAAGTTGTAA
>c64806_g1; len=93  start:183  end:275
ATGGAAGGCAAGGAGAGTGGAACCGAGCCTTTGAGAATAGGCGAGGTACATAGCAAGGAC
GAAAATATCGGCACGGTAGCGGTAAGAGAATAA
>c58653_g1; len=60  start:1  end:60
AGAAGACCGGCGTCACCCCCTGAGCGACCGCCGCGCCGTCAGCAGATATCTGGAGACTAG
>c73533_g5; len=132  start:1291  end:1160; minus strand
ATGATACTGGCTCAGGCCACGCCAGTGTCGGCCCCACAAGTCTCTGGTGCCCCGGCCCAG
ACCTCAACCCAGGTGGGTTACACCGGCTGCCTTCACCTTCACCTCACCTTCACCCAAACA
GGGGTTATGTGG
>c71763_g1; len=1359  start:1359  end:1; minus strand
ATGAGAGGAGGCGTGGGCACCTCTGCCTCCTCCAGCTCCCTCCCTCAGGAGTTCCTTCCC
TTACGCTACGGACCGAGCACGCCCCCCTACCCCCTCTCCXCCCCCGAGGACCCCGTGCCT
GAGCGCCCGCGCGTCTCCCGCGGCGATGGCGGAGTGCCCAGCGACGTGGCCGCCGTGCCG
CCGCTCGCGCCGTCCTTCTCCACGCTGCTGGGCCAGGGCCACACGCCCAAGCTCAAGTCC
TACATGCTGTCCAAGCACAACAAGGAGCGCGTCACGTCGCAGCCGCCCCCCGCCAGCCCC
TCCGCCCCCCTCAGCAGGCCCATGCCGCCCCTGGAGCCGCTCCTTGACGCCCCGGAGGCG
CCGGGATCCTCCGCCCTCGGCCGCGCCGTCCCCAAGAAGCGGCCGAGGCTGAGCAGCGAC
CTCAGGGATGACCCGGCGCTGCTGGAGGCGGCGGCGTCGAGCCCGCTCTACCTGCCCGAC
ACGCCCTTCTCGCTCGCCGCCCGCGGGGACGACGGCGACGCCTACCTGGAGGGGTCGAGG
TTCCTGTCGCCGACGCCGGAGTCCACGGCGGCCGTCGCCGGCGCCCGCCTGCAGCGCCAG
CACGACCTGGACCTGGCGTCCCTCTTGCCGCTGTCCCCGCCGTCCTGCCACCTCTCCCCT
GGCTACACCATCAACCAGATCTTCACCGAGCTGCCCTTCAGCCCCTCCTCTGTTGCCGCC
AGCAGCCCCAGGGCCGTGTCGCAGCCCCCGTCGCCAGCCTGCGTCGTCCCCAACTCGGCC
AAGTCGCCGCCGCAGCCGCAGGAGATCGCGGCGCCGGCGACTGACCCGAAGGTGGCGGCC
GAGGACTGGCTGACGCAGAGCAGCGCGCTGGACCTGAGCCAGCTGCCCAGGGCGGACCAC
CTGCCGCAGCTGGTCATCGCCAGCCACTACCGCGACCTGACGTCGGGCCTGCGCTTCGGC
CAGACTCCGGACGCGCAGATGACGGGCCACCCGCXGCGCACCGGCGGCGGGGCCCGCGAG
GGCGGCTGCGTCCAGATGGGCGGCCCGCAGAGTAGCTTCCAGGAGGTCGGGCAGCAGAGG
AGCGGCTTCCAGCCCGTGCGGCCGCTGAAGGTGCGGCTGCAGAGCGGCGGCCCCATCAGG
GGCGGCTACCCGCTCGTGGGCCCGCTGAGGCCCGTGTTCCAGCAGGCCGGCGCGCAGGGC
GGCGTGTTCCTGCAGCGGCCAGCCACCGGCCTGCACGAGGCGCGGCAGTGCCTGGACGTG
AAGCCXCCGCCCCCGCCCATACCTCCCGCGCCCCGTCCACCTCCCCCGGACTTCCCGCCC
CCGCTCAAGGCCTTGCAGGATCTGCAACGCGACCAGTCX
>c76585_g1; len=606  start:357  end:962
ATGGCGGTCATGTATAAACTGXTTACCGCTGGCGAGCGTGTTCTGTTTGGGGAGAGCGGG
GGTATTTATGCCAACTGTCAGCAACAACGTCTCACTTCTGATGCCAGCGGCTCCCTGGTG
CCCXCTCTGGCCTGGTCATCCTCCAGGCCCCCCCGTGGCGCAACGGTGGCCGCACTCGCC
TTCCGCCGCGACGCCCCATCGGCCTGTCTGGTCCTCTCGTATCCCTTCCTCGATGGGTTC
AAGGTTCGCGTCACCACCAAGGTCAGGGACGGGGACGACGACGACGACAGTCATGAGGAC
GAGGATTCGCGGGAGGCGGTGGCAGCGGCACCCGTAGGCGGCAAAAAGCCAGAGGTCACT
CCTTTATCCTCATCCTCCAGCAAGCCCTGCTGCCAGGGGACTTCCGCCTCGGGGAGCTCG
GCCCCCGGGGACAACCTCAACTCCCTGGACTTCTTCCCGGTTCAGAGGCTTCCGCGGCCG
CCGCTGGTCGTGTGGCCCGAGTCCACCAGCCAGTTCAGACCTCTCAACGTGTCCGCCAAA
GAGACGGGGATACCCAACTCTCTCAACTACAAAATTTATTTCCAGAATGAAGATGGCCCC
ATTTCG
>c63046_g1; len=159  start:148  end:306
ATGGTTAAGGXCGTGGTTCAGGGTTTGGGTGTGATTGTGGAGGGTGGTATGGTTGTTGGT
GTGGTGCGGGGCAAGGGAATGGTGACGGTGTGGTTTGGGAAGGGTAGAATGGCCAGTGTG
TTTCAGAAATGGTGGAATGGTGAGGGTATGGTTCAGTGA
>c36243_g1; len=141  start:555  end:416; minus strand
XTTAAAGTCACTCTATGGGACTGTGTCTCTGCCTTTGGTGATGCCCATCTGGAAGAXCCC
ATTGACCTGACATCGAATGAAATTTCCGCCGTGATGACATTTGGTCTGCCCATCATATCA
GGTCATACCAAGATGGTTTAA
>c129848_g1; len=321  start:380  end:58; minus strand
XCCTCCACTCCCTGTAACCCCCAGGGCTACAATTTTGGCCAGCGTCATTGCCTTTTATAT
GTGTGCCTCAATTTCTTCGCCTTGTTTGACCCCTTATATAGCCACGACCGGGAGCGTTGG
GGTGTCTTACAAAGCTCGCTCCTTGATTTAGAGCTCGTGCACATGATCATCAAGATAGAG
TCGAAATGTCGATGGCAAATTAATACAGAATGCAGGAACGAGATTATGGTATTCTACCTC
TCGATGCTGCCCACGGATATGTACCTGGCTTGTCTGGAGGGTAACGGAGGTCGGGGCATT
ATGTGCAACCTTCTTGTCTAG
>c66603_g1; len=69  start:719  end:650; minus strand
ATGGTCAACTTCCACGATAAGCTCTGGCTGGTTATGAGTACAAATTATCTGTTCCTGCTC
AAGGAGTAA
>c7474_g1; len=102  start:896  end:996
ATGGCTGAGATTTTCACACTGCGGGAACTTTTGAGCGTCCTGTGGAATTACGGTTCGTAT
GAGGAGTTCGAGCAGGATCTGTTGGTXAAGCAGTTTTCATAA
>c85649_g1; len=111  start:298  end:190; minus strand
XXGCGACTGTTGGTATTTGAAATCGAAATTGTCCTGCGAATTCGCAAAGCTGGCACCTTC
CTGCGCGCGGTCGACTGCGCACCCGATGCCACAGGCTGCGGTTCTCATTAG
>c57217_g1; len=156  start:1  end:156
GAAGAAGAGGAAGAGGAAGAGGAGTCCACTGAGTCAAGTATTCCAAAGAAACCTGTTCAA
GCAGCTGTAAATAAGACAAAGAAGGAAACAGCTTCAATGAGCGATAGTGAAGAGGAAGAG
ACTGGGCAAACCTTAACTGCAAAAGATTTACAGTAG
>c103556_g1; len=138  start:118  end:252
ATGTTCATAAACATXTACTACTACTACCATTGCTACTGCTGCTACTACTACTACACTGTT
ACTACACTGCTGCTAGTGCTGCTACTGCTATTTCTAGTGCTGCAAGTAAAGTACTTCCAC
TGCTGCTGCTTCTGCTXX
>c90224_g1; len=210  start:206  end:1; minus strand
XXTGGAGCGGCGGTTCCTCTGCTGGTGAGCTTGGGCGTCCTCGGAGTGGCTGGAGAGCCG
TTGAAGGCGTCGGAGCCGCGGCCCGCCCTGTCGAGCGGGATCGGCGGCACTGCGGGCGCG
GTGAGAGAGGCGGCAGACGCCCCCAACTTCCACCGGAAGCGCGACAACTCGTGGTACAGC
GGCGAGAGGAAGGACCCGCCACTGCAGCXX
>c52107_g1; len=90  start:658  end:569; minus strand
ATGAGAAATATCAAGGCCGGCGGGCCGCCCACGGCTCGCCTCAACTGCCGGGGCGCTAGT
CACCAACCTTGCCCCACGCCCACGCTCTGA
>c70355_g2; len=159  start:263  end:421
ATGAGGTACTTTCAGAACGTGCTCGATCAGATTCAGGGCTTGAGCGTTCAGCGTCACTGT
CGTATGTGCAGCGTTTGTGATGCAGCACCGCGGGTTAACXACAAGCAGCTACAGGTGCTG
GGCGAGGAGTTACGTGCACCCGGCACCACAGTCAGCGXX
>c78215_g3; len=474  start:473  end:1; minus strand
ACGGCTGGGGCACAGGAGGTTGAGACGGCTGGGGCACAGGAGGTTGAGACGGCTGGGGCA
CAGGAGGTTGAGACGGCTGGGGCACAGGAGGTTGAGTTGTTTGATATACTGGAGGTGXTG
GTGACCTGCTCCGGAGCTGATGTAGTXAAGGTCATTGTCATCAATAAGGTCAGACACCAA
CACTCCATTGATATCTACTCTAAGCCCTTGACCTTTCTCGGACAGGAGCAACACCAGAGC
CTGACCATCGGCATTCATGTTGACCTGCCCTGGCATGTCCACGGTGATCTGAGCTCTTCC
AGGATCCGAACCCTGGAGGTTAACTACTGCCCCGAGGAATCGACGTTGACCTCCGAAGTC
GGTTTCCCCATGACCAGTGTTACCAGCATGAAGACATTTCCCAAACCACGGATCACTGTT
GCCGGTTTCATTGTCTCGGAGACGGACGAGACCGCGTCCACTTGCAGCGCCGCX
>c42445_g1; len=108  start:105  end:1; minus strand
ATGGGATCCAGCAGTATCGATGCAGAATCGATATTCACTGTCGCAACACTTGCTGGAAAG
TTTCTCTTGGACACCGCGTTGGATGAXTTCCTGGTGAACATTTTCCXX
>c73749_g1; len=1134  start:1408  end:270; minus strand
ATGTCTTCCTCCGAGTCGCTCGCTTTCTTTGAGTTGCTGTTGCGATGGGGTGTCCTTTGT
CTCGTTGTTCTTCTTGTGGACTCGGCTCAAGTTTGCCAGGAGGTTAACGTGACTTGCAAG
ACACTCCTGCCCATCTCTGAAGAAGCTGACCATCTGGTGGCGCTGGTGGGCGTCCTTCCG
CGGCAGGGCGTCTGGGGCGTCCACTTCGAACTGGAGCGAGAAAAGCAAGTCCTGGCCAGC
TTCAACATGTCTCGCACGGAGGAAAACGAGGACGACGATTACTTACAGCGACCATTTGGC
AGTAAGCTGCAGAAAAGAGCAGCTCTGGAGGTGCCTTCTCCCTGGCCGGAAGACTGGTTC
TTATGCGGCGTCAAATTCATCTTGTTCAATATATCCCAGCACCTCATCGAGTTTCGTGGA
AAGCAGACTCCGCAGGATACCAAGATCTCGCAACAGATGTATGXCAATGTGAATTACCTC
TCCGACGTCTCCTTCTCGGCCTCAAGTCTCCGCCATCTGCCCACGCCAATGCTGGTCTTC
GGTGCGCTGACGAAGAGCCAGGGAGGAGCXGCTGACGAAGAGCCAAGGGACGGAAGCGAA
TCGGAGTCAGCCGTTCCTCCAGTTTTCCAACTGTGCGTCGCTGGACTCATCGTGCTGCTT
GCCTTAGTCCTGTCAGCCGTCGATCTCTTCCTGATCCTGTCGCTACGGAAGCGCCTCCTC
ACCCCGACGATGACTGCTATAGAAGCTGTAGGCGATGACTACGTGCCACGGAGGCGGAAG
AATAXGGATGAATTAAATACGGAGAAAGTCATCTTGTTGACCATTATAGTTCCTTCGTTC
TGTCTGGACGAGTCTTGCTTCTTCAAAACAAAGCTTCTGCTCAATTCAAGACATAAACCT
TCCTTTTTTTACCCTCCTCCGTTTTACCGCGTCCTTTGGGAGCTCCTACCGGGTGCCCCT
TCTTCCCCTGATGAGGAGGAAGGCTACCTCTTCTCCCTTACCCTGGGGCCTCCTGCGAGT
TCGCGAAGCCTGGACGTGGGGGCGGAGGGACGCCATGGTCGCAACACAAGGGAATTGGAG
GTGCAAAACCGTGTGCTTAAGCAGGCGGAGACCCAGCAATGTGTTTTGAGATAG
>c80582_g1; len=1128  start:1  end:1126
XACAGGATGAACATCATCGGAAAGTACAAXGAGATCACTGGAAATTATGAAAGGATGAAA
ACCGAGGCCGCTGAGTCACAGGCGATGAACAAAAACCTCGAGGAAATGCTTATGACCAAA
[truncated: 9,510,515 more chars]
