# Supplementary material for: Transcriptome analysis on the exoskeleton formation in early developmetal stages and reconstruction scenario in growth-moulting in Litopenaeus vannamei
Source: Sci Rep. 2017 Apr 24;7:1098. doi: 10.1038/s41598-017-01220-6 (PMC5430884; doi:10.1038/s41598-017-01220-6)
Supplement: Supplementary file 6 — Table S4 [file 41598_2017_1220_MOESM6_ESM.xlsx]

## Sheet: Sheet1
Table S4 The expression (FPKM value) of all unigenes in nine early developmental stages, including zygote, blastula, gastrula, limb bud embryo (lbe), larva in membrane (lim), nauplius, zoea, mysis and postlarvae.
Genes	Expression
	zygo	blas	gast	lbe	lim	Nauplius	Zoea	Mysis	Postlarvae
c100_g1	0	0	0	0	0	0	0	0	0
c10000_g1	11.9344	13.1385	5.60028	3.17904	0	3.52586	7.59158	8.27924	1.14395
c100000_g1	0	0	0	0	0	0	0	5.26757	0
c100001_g1	0	0	0	0	0	0	0	0	0
c100003_g1	0	0	0	0	0	0	0	0	0
c100004_g1	0	0	1.14092	0	0	0	0	0	0
c100005_g1	0	0	0	0	0	0	0	0	0
c100006_g1	0	0	0.765359	1.74896	1.23966	0	0	0	0
c100007_g1	0	0	0	0	0	0	0	0	0
c100008_g1	0	0	0	2.98664	0	3.05461	0	0	0
c100009_g1	0	0	0	0	1.25903	0	1.05243	1.4117	0
c100010_g1	0	0	0	0	0	0	0	0	0
c100011_g1	0	0	0	0	0	0	0	0	0
c100012_g1	0	0	0	0	0	0	0	0	0
c100013_g1	0	0	0	0	0	0	0	0	0
c100017_g1	0	0	0	0	0	0	0	0	0
c100018_g1	0	0	1.12421	1.26675	1.7194	0	0	0	0
c100019_g1	0	0	2.63762	0	0	0	0	0	0
c10002_g1	0	0	0.62039	0.698798	0	0	0	0	0
c100020_g1	0	0	0	0	0	0	0	0	0
c100021_g1	3.57654	2.82142	0	0	0	3.60503	0	0	3.98244
c100022_g1	0	0	0	0	0	0	0	0	0
c100023_g1	0	0	0	0	0	0	0	0	0
c100024_g1	5.99412	2.39248	0	0	0	0	0	0	0
c100026_g1	0	0	0	0	0	0	0	0	0
c100027_g1	0	0	0	0	0	0	0	0	0
c100028_g1	0	0	0	0	0	0	0	0	0
c100029_g1	0	0	0	0	0	0	0	0	0
c100030_g1	0	0	0	0	0	0	0	0	0
c100031_g1	0	0	0	0	5.56189	0	0	0	0
c100032_g1	0	0	0	0	0	0	0	0	0
c100033_g1	0	1.09587	0	0	0	0	0	0	0
c100034_g1	0	0	0	0	0	0	0	0	0
c100035_g1	0	0	0	0	0	0	0	0	0
c100036_g1	0	0	0	0	2.2488	0	0	0	2.97874
c100037_g1	0	0	0	0	0	0	1.72262	2.49789	4.54179
c100038_g1	0	0	0	0	0	0	0	0	0
c10004_g1	0	0	4.7619	0	0	0	0	0	0
c100040_g1	0	0	0	0	0	0	0	0	0
c100041_g1	0	2.70814	3.02927	0	0	0	0	0	0
c100042_g1	0	1.8677	0	0	0	0	0	0	0
c100043_g1	0	0	0	0	0	0	0	0	0
c100044_g1	0	0	0	0	0	0	0	0	0
c100045_g1	0	0	0	1.1102	0	0	0	0	0
c100046_g1	0	0	0	0	0	0	0	0	0
c100047_g1	0	0	0	0	0	0	0	0	0
c100048_g1	0	0	0	0	0	0	0	0	0
c100049_g1	0	0	0	0	0	0	0	0	0
c10005_g1	0	0	0	2.49212	0	0	0	0	0
c100050_g1	0	0	0	0	0	0	3.73757	5.2883	4.86109
c100052_g1	0	0	0	0	0	0	0	0	0
c100053_g1	0	0	0	0	0	0	0	0	0
c100054_g1	0	0	0	0	0	0	0	0	0
c100055_g1	0	0	0	0.504238	0	0	0	0	0
c100056_g1	0	0	0	0	0	0	0	0	0
c100057_g1	0	1.30715	2.96208	0	0	0	0	0	0
c100058_g1	0	0	0	0	0	0	0	0	0
c100059_g1	0	3.57138	0	0	0	0	0	0	0
c100060_g1	0	0	0	0	0	0	0	0	0
c100061_g1	0	0	0	0	0	0	0	0	0
c100063_g1	0	0	0	0	0	3.16837	0	0	0
c100064_g1	0	0	0	0	0	0	2.41347	0	0
c100065_g1	0	0	0	0	0	0	3.09372	0	0
c100066_g1	0	0	1.00713	0	0.968229	0	0	0	1.42666
c100067_g1	2.38298	0	0	0	0	0	0	0	0
c100068_g1	0	0	0	0	0	0	7.5267	0	0
c100069_g1	0	0	0	0	0	0	0	0	0
c10007_g1	1.2947	1.5614	0.585777	1.3436	0.931974	0	0.561372	1.77881	0.757743
c100070_g1	0	0	0	1.29764	0	0	0	0	0
c100071_g1	0	0	0	0	0	0	0	0	0
c100072_g1	0	0	0	0	0	0	0	0	2.99297
c100073_g1	0	0	0	0	0	0	7.77735	6.01109	0
c100074_g1	0	0	0	0	0	0	0	0	1.05295
c100075_g1	0	0	0	1.02027	0.317363	0.331375	0	0	0.863991
c100076_g1	0	0	0	0	0	0	0	0	0
c100078_g1	0	0	0	0	0	0	0	0	0
c100079_g1	0	0	0	0	0	0	0	0	0
c10008_g1	0	0	0	0	0	5.67106	0	0	0
c100080_g1	0	0	0	0	0	0	0	0	0
c100082_g1	0	0	0	0	0	0	0	0	0
c100083_g1	0	0	0	0	0	0	0	0	0
c100084_g1	0	0	0	0	0	0	0	0	0
c100086_g1	0	0	0	0	0	0	0	0	0
c100087_g1	0	0	0	0	0	0	0	0	2.64306
c100089_g1	0	0	0	0	0	0	0	0	4.723
c100090_g1	0	0	0	0	0	0	0	0	0
c100091_g1	0	0	0	0	0	0	0	0	0
c100092_g1	0	0	0	0	0	0	0	0	0
c100093_g1	0	0	0	0	0	0	0	0	0
c100095_g1	0	1.35372	0	0	0	0	0	0	0
c100096_g1	0	0	0	0	0	0	0	0	2.86417
c100097_g1	0	0	2.26186	0	0	0	0	0	0
c100099_g1	0	0	0	0	0	0	0	0	0
c10010_g1	0	0	0.927519	0	0	0	0.87895	0	0
c100100_g1	3.42651	0	0	0	0	2.07019	1.63488	0	0
c100101_g1	1.63436	5.18749	1.43761	0	0	0	0	0	0
c100102_g1	0	0	0	0	0	0	0	0	0
c100103_g1	0	0	0	0	1.805	0	0	0	0
c100106_g1	0	0	0	0	0	0	0	0	2.45391
c100107_g1	0	0	0	0	0	0	0	0	0
c100108_g1	0	0	0	0	0	0	0	0	0
c10011_g1	0	0	0	0	1.30348	0	0	0	0.472241
c100111_g1	0	0	0	0	0	0	0	0	0
c100112_g1	0	0	0	0	0	0	0	0	0
c100113_g1	0	0	0	0	0	0	0	0	0
c100115_g1	0	0	0	0	0	0	0	0	0
c100116_g1	0	0	0	0	0	0	0	0	0
c100117_g1	0	0	0	0	0	0	0	0	0
c100118_g1	0	0	0	0	0	0	0	0	0
c100119_g1	0	0	1.13161	6.54315	0	0	0	1.64166	0
c10012_g1	0	0	0	0	0	0	0	0	0
c100120_g1	0	0	0	0	0	0	0	0	0
c100121_g1	0	0	0	0	0	0	0	0	0
c100122_g1	5.41435	0	4.89252	0	0	0	4.80342	0	0
c100124_g1	0	1.33742	1.5228	5.0547	0	1.80579	0	0	0
c100125_g1	0	0	0	0	0.924865	0	0	0	0
c100126_g1	0	0	0	0	0	0	0	2.93385	0
c100128_g1	0	0	0	0	0	0	0	0	0
c100129_g1	0	0	0	0	0	0	0	0	0
c100132_g1	0	0	0	0	0	0	0	0	0
c100133_g1	0	0	0	0	0	0	0	0	0
c100134_g1	0	0	5.15821	1.94486	0	0	0	0	0
c100136_g1	0	0	0	0	0	0	0	0	0
c100137_g1	0	3.29779	0	0	0	0	0	0	0
c10014_g1	0	0	0	0	0	0	0	0	0
c100140_g1	0	0	0	0	0	0	0	0	0
c100141_g1	0	0	0	0	0	0	0	0	0
c100142_g1	0	0	0.722664	0	0	0	0	0	0
c100143_g1	0	0	0	0	0	0	0	0	0
c100144_g1	0	0	0	0	0	0	0	0	0
c100145_g1	0	0	0	0	0	0	0	0	0
c100146_g1	0	0	0	0	0	0	0	0	0
c100147_g1	0	0.882748	0	0	0	6.55491	0	3.07659	0
c100148_g1	0	0	0	0	0	0	0	0	0
c100149_g1	0	2.02647	2.33796	0	3.0534	0	0	0	0
c10015_g1	0	3.43421	0	0	0	4.63933	0	0	0
c100150_g1	0	0	0	0	0	0	0	0	0
c100151_g1	0	0	0	0	0	0	0	0	0
c100152_g1	0	0	0	0	0	0	0	0	4.43561
c100154_g1	0	3.56855	0	2.23591	0	0	0	0	0
c100155_g1	0	0	0	0	0	0	0	0	0
c100156_g1	0	0	0	0	0	0	0	0	0
c100157_g1	0	0	0	0	0	0	0	0	0
c100159_g1	0	0	0	0	0	0	0	0	0
c100160_g1	0	0	0	0	0	0	0	0	2.72061
c100161_g1	0	0	0	0	0	0	0	0	1.89586
c100162_g1	1.60141	0	1.45144	1.63623	0	0	0	0	1.80299
c100163_g1	0	0	0	0	0	0	0	0	0
c100164_g1	0	0	0	0	0	0	0	0	0
c100166_g1	0	0	0	0	3.42386	0	0	0	0
c100167_g1	0	0	0	0	0	0	0	0	0
c100168_g1	0	0	0	0	0	0	0	0.979964	0.956913
c10017_g1	0	0	0	0	0	0	0	0	0
c100170_g1	0	0	0	0	0	0	0	1.79096	0
c100171_g1	0	0	0	0	0	0	0	0	0
c100172_g1	0	0	0	0	0.871518	0	0.728241	0	0
c100173_g1	0	0	0	0	0	0	0	0	0
c100176_g1	0	0	0	0	0	0	0	0	0
c100177_g1	0	1.81194	0	0	0	0	0	0	0
c100179_g1	0	0	0	0	0	0	0	0	0
c100180_g1	0	0	0	0	0	0	0	0	0
c100181_g1	0	0	0	0	5.25881	5.13407	0	2.56626	1.00845
c100182_g1	0	0	0	0	0	0	2.21914	0	0
c100183_g1	0	0	1.42525	0	0	0	0	0	0
c100184_g1	0	0	1.85669	0	2.07251	0	0	0	0
c100185_g1	0	0	0	0	0	0	0	0	0
c100186_g1	0	0	0	0	3.88174	0	0	0	0
c100187_g1	0	0	0	0	0	0	0	0	0
c100188_g1	0	0	0	0	0	0	0	0	0
c100189_g1	0	0	0	0	0	0	0	0	0
c10019_g1	0	0	0	0	0	0	0	0	0
c100190_g1	0	0	0	2.7493	0	0	0	0	3.18618
c100191_g1	0	0	0	0	0	0	0	0	0
c100193_g1	0	0	0	4.24635	0	0	0	0	0
c100194_g1	0	3.9063	0	0	0	0	0	0	0
c100196_g1	0	0	0	2.80139	0	0	0	0	0
c100197_g1	0	0	0	0	0	0	0	1.02882	0
c100198_g1	0	0	0	0	0	0	0	0	0
c100199_g1	0	0	0	0	0	0	0	0	0
c10020_g1	0	0	0	0	0	0.222141	0.679661	0	0.592773
c100200_g1	0	0	0	25.0933	0	0	0	0	4.63043
c100201_g1	0	0	0	0	0	0	0	0	0
c100202_g1	0	0	0	0	0	0	0	0	0
c100203_g1	0	0.661375	4.46256	3.90961	1.5761	0	0	0	0
c100204_g1	0	0	0	1.02666	0.989237	0	0	1.23482	0
c100206_g1	3.20671	2.58583	0	0	0	0	0	0	0
c100207_g1	0	0	0	0	0	0	0	0	0
c100208_g1	0	0	0	0	0	0	0	0	0
c100209_g1	0	0	0	0	0	2.64281	0	0	0
c10021_g1	0	0	0	0	0	0	0	0	0
c100210_g1	0	0	0	0	0	0	0	0	0
c100211_g1	0	0	0	0	0	0	0	0	0
c100212_g1	0	0	0	0	2.703	0	0	0	2.91547
c100213_g1	0	0	0	0	0	0	4.66365	0	0
c100214_g1	0	0	0	0	0	0	0	0	0
c100215_g1	0	0	0	0	0	0	0	0	0
c100216_g1	0	0	0	0	0	0	0	0	0
c100217_g1	0	0	0	0	0	0	1.04792	0	0
c100218_g1	0	1.1783	4.13149	6.21557	4.61062	0	0	0	0
c100219_g1	0	0	0	0	0	0	0	0	0
c10022_g1	9.00124	0	0	5.75044	0	2.08511	5.92306	9.81535	0
c100220_g1	0	0	0	0	0	0	0	0	0
c100222_g1	0	0	0	0	0	0	0	0	0
c100223_g1	0	0	0	0	0	0	0	0	0
c100225_g1	0	0	0	0	0	0	0	0	0
c100226_g1	0	0	0	0	0	0	0	0	0
c100227_g1	0	0	0	0	6.48748	2.53973	0	0	2.56154
c100228_g1	0	0	0	0	0	0	0	0	0
c100229_g1	0	0	0	0	0	0	0	0	0
c100230_g1	1.00209	4.01021	0.898725	2.07943	0	0	0	0	0
c100232_g1	0	0.560541	0	0	0	0	0	0	0
c100234_g1	0	0	0	0	0	0	0	0	0
c100236_g1	0	0	0	3.46722	0	0	0	0	0
c100237_g1	2.95276	0	0	0	0	0	2.65777	0	0
c100238_g1	0	0	0	0	0	0	0	0	0
c100239_g1	0	2.39647	8.03647	11.9719	0	0	0	0	0
c10024_g1	0	0	0	0	4.45294	0	10.4082	2.47693	11.749
c100240_g1	0	0	0	0	0	0.874387	1.85645	2.08014	3.49094
c100241_g1	0	1.87958	8.43214	0	0	0	0	0	0
c100244_g1	0	0	0	0	0	1.63581	0	0	0
c100245_g1	0	0	0	0	0	0	0	2.18282	0
c100246_g1	0	0	0	0	0	0	0	0	0
c100247_g1	0	0	0	0	0	0	0	0	0
c100248_g1	0	0	0	0	0	0	0	0	2.78909
c100249_g1	0	0	0	6.61945	22.145	0	2.71674	4.25654	0
c10025_g1	0	0	0	0	0	0	1.21377	0	1.60695
c100250_g1	0	0	0	1.73078	0	0	0	0	0
c100251_g1	0	0	0	0	0	0	0	0	0
c100252_g1	0	0	0	0	0	0	0	0	0
c100253_g1	0	0	0	0	0	0	0	0	0
c100254_g1	0	0	0	0	0	0	0	1.45295	0
c100256_g1	0	1.47951	4.9923	1.84896	0	0	0	0	0
c100257_g1	0	0	0	2.04002	0	0	0	0	0
c100259_g1	0	0	0	0	0	0	0	0	0
c100260_g1	0	0	0	0	0	0	0	0	0
c100261_g1	0	0	0	0	0	0	0	0	0
c100262_g1	0	0	0	0	0	0	3.13945	0	4.06013
c100264_g1	0	0	0	0	0	0	3.25116	0	0
c100266_g1	0	0	0	0	0	0	0	0	0
c100267_g1	0	0	0	0	0	0	0	0	0
c100268_g1	0	0	0	0	0	0	0	0	0
c100269_g1	0	0	0	0	0	0	0	0	0
c100270_g1	0	0	0	0	0	0	0	0	0
c100271_g1	0	0	0	0	0.267232	0	0	0	0
c100272_g1	0	0	0	0	1.92573	0	0	0	0
c100274_g1	0	1.70277	0	0	1.00868	0	0	0	1.34876
c100275_g1	0	0	0	0	0	0	0	0	0
c100276_g1	0	0	0	0	0	0	0	0	0
c100278_g1	0	0	0	0	0	0	0	0	0
c100279_g1	0	0	0	0	0	0	0	0	0
c100282_g1	0	0	0	0	0	0	0	0	0
c100283_g1	0	0	0	0	0	0	0	0	0
c100284_g1	0	0	0	0	0	0	0	0	0
c100285_g1	0	0	0	0	0	0	0	0	0
c100286_g1	0	0	0	0	0	0	0	0	2.09884
c100287_g1	0	0	0	0	0	0	0	0	0
c100288_g1	3.14183	2.48465	2.78881	3.14083	0	0	0	0	0
c100289_g1	0	0	0	0	0	0	0	0	0
c100290_g1	0	0	2.1822	0	0	0	0	0	0
c100291_g1	0	0	0	0	0	2.23512	0	0	0
c100292_g1	0	0	3.46956	7.79637	0	0	0	0	0
c100293_g1	0	0	0	0	4.3278	0	0	0	0
c100294_g1	0	0	0	0	0	0	0	0	0
c100295_g1	0	0	0	0	0	0	0	0	0
c100296_g1	0	0	2.04599	1.17492	1.37003	0	0	0	0
c100297_g1	0	0	0	0	0	0	0	0	0
c100298_g1	0	2.34913	0	0	0	0	0	3.70265	0
c100299_g1	0	1.20705	0	0	0	0	0	0	0
c1003_g1	4.85534	3.87192	0	10.0108	13.5403	0	0	0	0
c100300_g1	0	0	0	0	0	0	0	0	0
c100302_g1	0	0	2.2847	0	0	0	0	0	0
c100303_g1	0	0	0	0	0	0	0	0	0
c100304_g1	0	0	0	0	0	0	0	0	0
c100305_g1	0	0	0	0	2.23269	0	0	0	0
c100306_g1	0	0	0	0	0	0	0	0	0
c100307_g1	0	0	0	0	0	0	0	0	0
c100308_g1	0	0	0	0	0	0	0	0	0
c100310_g1	0	0	0	0	0	0	0	0	0
c100311_g1	0	1.3718	6.24105	0.873621	1.0206	0	0	0	0
c100312_g1	0	0	0	0	0	0	0	0	0
c100313_g1	3.7608	5.86952	26.3994	11.123	4.23912	0	0	0	0
c100314_g1	0	3.52802	0	0	0	4.87312	0	0	0
c100315_g1	0	0	0	0	0	0	1.81551	0	4.66932
c100316_g1	0	0	0	0	0	0	0	0	0
c100317_g1	9.89465	0	4.54192	0	0	10.8957	0	0	0
c100318_g1	0	0	0	0	0	0	0	0	0
c100319_g1	0	0	0	0	0	0	0	0	0
c100320_g1	0	0	3.77807	0	0	0	0	0	0
c100322_g1	0	0	0	0	0	0	0	0	0
c100323_g1	0	0	0	0	0	0	0	0	0
c100324_g1	0	0	0	0	0	0	0	0	0
c100326_g1	0	0	0	0	0	0	0	0	0
c100327_g1	0	0	0	0	0	0	0	0	0
c100328_g1	0	1.42911	0	3.55902	0	0	0	0	0
c100329_g1	0	0	0	0	0	0	0	0	3.19435
c100330_g1	0	0	0	0	0	0	0	0	0
c100331_g1	0	0	0	0	0	4.4784	7.46687	0	0
c100332_g1	0	0	0	0	0	0	0	0	1.36239
c100333_g1	0	0	0	0	0	0	0	0	0
c100334_g1	0	0	0	0	0	0	0	0	0
c100335_g1	0	0	0	0	0	0	0	0	2.06027
c100336_g1	0	0	0	0	0	0	0	5.25781	0
c100337_g1	0	0	0	0	1.02983	1.14569	0	0	0
c100338_g1	0	0	0	0	0	0	0	0	0
c100339_g1	0	0	0	0	0	0	0	0	0
c100340_g1	0	0	0	0	0	0	0	0	0
c100341_g1	0	0	0	0	0	0	0	0	0
c100342_g1	0	0	0	0	0	0	0	0	0
c100343_g1	0	0	0	0	1.17188	0	0	0	0
c100344_g1	0	0	0	0	0	0	0	0	0
c100345_g1	0	0	0	0	0	0	0	0	0
c100346_g1	0	0	0	0	0	0	0	0	0
c100347_g1	0	0	0	0	0	0	0	0	0
c100348_g1	0	0	0	0	2.50696	0	0	0	0
c100349_g1	0	0	0	0	0	0	0	0	0
c10035_g1	0	0.931926	0	0	1.49304	0	0	0.773639	0
c100351_g1	0	0	3.68801	0	0	0	0	0	0
c100352_g1	0	0	0	0	0	0	0	0	0
c100353_g1	0	0	0	0	0	0	0	0	0
c100354_g1	0	1.4262	1.6063	0	0	0	0	0	0
c100355_g1	4.42671	0	0	0	0	0	0	0	0
c100356_g1	8.06734	0	0	0	0	0	0	0	0
c100357_g1	0	0	0	0	2.23123	0	0	0	0
c100358_g1	0	0	5.03072	0	0	0	0	0	0
c100360_g1	0	0	0	0	0	0	0	0	0
c100361_g1	0	0	0	0	0	0	0	0	0
c100363_g1	0	0	0	0	0	0	0	0	0
c100364_g1	0	0	0	0	0	0	0	0	0
c100365_g1	0	0	0	4.05715	0	0	0	0	0
c100366_g1	0	0	0	0	0	0	0	0	0
c100367_g1	0	0	0	0	10.3971	0	0	0	0
c100368_g1	0	0	0.753394	0	0	0	0	0	0
c100369_g1	0	0	0	0	0	0	0	0	0
c100370_g1	0	0	2.7241	5.91019	0	0	0	0	0
c100371_g1	0	2.21714	0	0	0	0	0	0	0
c100372_g1	0	0	0	0	0	0	0	0	0
c100374_g1	0	0	0	0	0	0	0	0	0
c100375_g1	0	0	0	0	0	0	0	0	0
c100377_g1	0	0	0	0	0	0	0	4.42875	0
c100378_g1	2.23841	0	0	0	0	0	0	0	0
c100379_g1	0	0	0	0	0	0	0	0	0
c100382_g1	0	0	0	0	0	0	0	0	0
c100383_g1	0	0	0	2.30404	0	0	0	0	0
c100384_g1	0	1.65361	9.79589	12.4926	6.27088	0	0	0	0
c100386_g1	0	0	0	0	0	0	0	0	0
c100387_g1	0	0	0	0	0	0	0	0	0
c100388_g1	0	0	0	0	0	0	0	0	0
c100389_g1	1.97032	1.54019	8.62956	3.91149	4.60384	0	0	0	0
c10039_g1	0	1.63296	0	0	0	0	0	0	0
c100392_g1	0	0	0	0	0	0	0	0	0
c100393_g1	0	0	0	0	0	0	0	0	0
c100394_g1	0	0	0	0	0	0	0	0	0
c100395_g1	0	3.06801	0	0	0	0	0	0	4.25932
c100396_g1	0	0	0	0	0	0	0	0	0
c100397_g1	0	0	0	0	0	0	0	0	0
c100398_g1	0	0	0.550703	0	0	0	0	0.722799	0
c100399_g1	1.46392	0	0	0	0	0	0	0	1.70963
c100403_g1	0	0	0	0	0	0	0	0	0
c100404_g1	0	0	0.328046	0	0.332101	0	0.350317	0	0
c100405_g1	0	3.73394	0	0	0	1.60365	0	1.91742	0
c100406_g1	0	0	0	0	0	0	0	0	0
c100407_g1	0	0	0	0	0	0	0	0	3.47155
c100408_g1	0	0	0	0	0	0	0	0	0
c100409_g1	0	0	4.93331	0	0	0	0	0	0
c10041_g1	0	0	0	0	0	0.576152	0	0	0
c100410_g1	0	0	0	0	0	0	0	0	0
c100411_g1	0	0	0	0	0	0	0	0	0
c100412_g1	0	0	0	0	0	0	0	0	0
c100413_g1	0	0	0	0	0	0	0	0	0
c100414_g1	0	0	0	0	0	0	0	0	0
c100415_g1	0	0	0	0	1.42183	0	0	0	0
c100416_g1	0	0	0	0	0	0	0	0	0
c100417_g1	0	0	0	0	0	0	0	0	0
c100418_g1	0	0	0	0	0	0	0	0	0
c100419_g1	0	0	7.30422	0	0	0	0	0	0
c10042_g1	0.393415	0	0	0	0	0	0	0	0
c100420_g1	0	0	0	0	0	0	0	0	0
c100421_g1	0	0	0	0	0	0	0	0	0
c100422_g1	1.85671	0	1.67638	0	0	0	0	0	2.06609
c100423_g1	0	0	0	0	0	0	0	0	0
c100424_g1	0	0	0	0	0	0	0	0	1.50741
c100425_g1	0	0	0	0	0	0	0	0	0
c100426_g1	0	0	0	0	1.03255	0	0	0	0
c100427_g1	0	0	0	0.279416	0.581433	0	0	0	0
c100428_g1	0	0	0	0	0	0	0	0	0
c100430_g1	0	2.59481	2.93245	0	0	0	0	0	0
c100432_g1	0	0	0	0	0	0	0	0	0
c100433_g1	0	0	0	0	0	0	0	0	0
c100434_g1	0	0	0	0	0	0	0	0	0
c100436_g1	0	0	0	0	0	0	0	2.50534	0
c100437_g1	0	0	0	0	0	0	0	0	0
c10044_g1	0	0	0	0	0	0	0	0	0
c100440_g1	0	0	0	0	0	0	0	0	0
c100441_g1	0	0	1.86201	0	0	0	0	0	0
c100442_g1	0	0	0	0	0	0	0	0	0
c100443_g1	0	0	0	0	0	0	0	0	1.51978
c100445_g1	0	0	0	0	0	0	0	0	0
c100446_g1	0	0	0	0	0	0	0	0	0
c100447_g1	0	0	0	0	0	0	1.75311	0	0
c100448_g1	0	0	0	0	0	0	0	0	0
c100449_g1	0	0	0	0	0	0	0	0	0
c10045_g1	0	0	0	0	0	0	0	0	3.70516
c100450_g1	0	0	0	0	0	0	0	0	0
c100451_g1	0	0	0	0	0	0	1.49302	0	0
c100452_g1	0	0	0	0	0	0	0	0	0
c100454_g1	0	0	1.97139	0	0	0	0	0	0
c100455_g1	0	0	0	0	5.21324	0	0	0	0
c100456_g1	0	0	0	0	0	0	0	0	0
c100457_g1	2.29286	0	2.01463	0	0	0	0	0	0
c100458_g1	0	0	0	0	0	0	0	3.80017	0
c100459_g1	0	0	0	0	0	0	0	0	0
c10046_g1	0.835144	2.0059	3.82717	0	0	0	0	0	0
c100460_g1	0	2.72621	3.08569	0	0	0	0	0	0
c100461_g1	0	0	0	0	0	0	0	0	2.54041
c100463_g1	0	0	0	2.73789	3.6778	0	2.20429	0	0
c100464_g1	3.00198	2.56656	0	10.009	0	0	7.87973	0	0
c100465_g1	0	0	0	0	0	0	0	0	0
c100466_g1	0	0	0	0	0	1.25534	0	0	0
c100467_g1	0	3.13778	3.54012	0	2.61998	0	0	0	0
c100468_g1	0	0	0	0	8.56285	0	0	0	0
c100469_g1	0	0	0	0	0	0	0	0	0
c100470_g1	0	0	0	0	0	0	0	0	0
c100471_g1	0	0	0	0	0	0	0	0	0
c100472_g1	0	0	0	0	0	0	0	0	0
c100474_g1	0	0	0	0	0	0	0	0	0
c100475_g1	0	0	0	0	0	0	0	0	0
c100476_g1	0	0	0	0	0	0	0	0	0
c100477_g1	0	2.13317	2.3836	0	0	0	0	0	0
c100478_g1	0	0	0	0	0	0	0	0	0
c100479_g1	0	0	0	0	0	0	0	0	0
c100482_g1	0	0	0	0	0	0	0	0	0
c100483_g1	0	0	0	0	0	0	3.73189	0	0
c100484_g1	0	0	0	0	0	0	0	0	0
c100485_g1	0	0	0	0	0	0	0	0	0
c100486_g1	0	4.94727	0	0	0	0	0	0	0
c100487_g1	0	0.459605	0	0	0.787748	0	0	0	0
c100488_g1	0	0	0	0	0	0	0	0	1.89951
c100489_g1	0	0	0	0	0	0	0	0	0
c100490_g1	0	0	0	3.41517	0	0	0	0	0
c100491_g1	0	0	0	0	0	0	0	0	0
c100492_g1	0	0	0	0	0	0	0	0	0
c100493_g1	0	0	0	0	0	0	0	0	0
c100494_g1	0	0	0	0	0	0	0	2.0389	0
c100495_g1	0	0	0	0	0	0	1.24588	0	0
c100496_g1	0	0	0	0	0	0	0	0	0
c100497_g1	0	0	0	0	0	0	0	0	0
c100498_g1	0	0	6.51828	25.9577	5.23605	8.38545	0	0	0
c100499_g1	0	0	0	0	0	0	0	2.55528	0
c10050_g1	0	3.12763	1.79211	0	0	1.17566	0.426137	0.702151	1.15758
c100500_g1	0	0.522171	0	0	0	0	0	0	0
c100501_g1	0	0	5.28631	3.00201	3.22666	0	0	0	0
c100502_g1	0	0	0	0	0	0	0	0	0
c100503_g1	0	0	0	0	0	0	0	0	0
c100504_g1	0	2.31183	0	9.0612	7.06691	0	0	0	0
c100505_g1	0	0	0	0	0	0	0	0	0
c100506_g1	0	0	0	0	0	0	0	0	0
c100507_g1	0	0	0	11.7808	0	0	0	0	6.49747
c100510_g1	0	6.45531	3.60009	0	0	0	0	0	0
c100512_g1	0	0	0	0	0	0	0	0	0
c100513_g1	0	0	0	0	2.06209	0	0	0	0
c100514_g1	0	0	0	0	0	0	0	0	0
c100515_g1	0	0	0	16.585	0	0	0	0	0
c100516_g1	0	0	0	0	0	0	0	0	0
c100517_g1	0	0	4.64216	0	0	0	0	0	0
c10052_g1	0	1.01214	1.14033	0	0	0	1.03681	0	0
c100520_g1	0	0	0	0	0	0	0	0	0
c100521_g1	0	0	0	0	0	0	0	0	0
c100524_g1	0	0	0	0	0	0	0	0	0
c100525_g1	0	0	9.96101	3.78004	4.38822	0	0	0	0
c100526_g1	0	0	0	0	4.82073	0	0	0	0
c100527_g1	0	0	0	0	0	0	0	0	0
c100528_g1	0	0	0	0	0	0	0	0	0
c100529_g1	0	0	0	0	0	0	0	5.0046	4.11227
c100530_g1	0	0	0	0	0	0	0	0	0
c100533_g1	0	0	0	0	0	0	0	0	0
c100534_g1	0	0	0	0	0	0	0	0	0
c100535_g1	0	0	2.0891	0	2.41829	0	0	0	0
c100537_g1	0	0	0	0	0	5.73273	0	0	0
c100538_g1	0	0	0	0	0	0	0	0	0
c100539_g1	0	0	0	0	0	0	0	0	0
c10054_g1	0.466992	0.381421	2.57373	0.505895	2.3254	0.562861	0	1.34552	0
c10054_g2	0	0	0	0	2.78975	0	0	0	0.847799
c100540_g1	0	0	1.1669	0	0	0	0	0	0
c100541_g1	0	0	0	0	0	0	0	0	0
c100543_g1	0	0	13.4808	0	0	0	0	0	0
c100544_g1	0	0	4.765	2.67133	0	0	0	0	0
c100545_g1	0	0	0	0	0	0	0	0	0
c100546_g1	0	0.711225	0	0.876958	0	0	0	0	0
c100547_g1	0	0	0	0	0	0	0	0	0
c100548_g1	0	0	0	0	0	0	0	0	0
c100549_g1	0	0	0	0	0	1.18826	0	0	0
c10055_g1	0	0	0.41251	0	0	0	0	0	0.496336
c100550_g1	0	0	0	0	0	0	0	0	0
c100551_g1	0	0	0	0	0	0	0	0	0
c100552_g1	0	0	0	0	0	0	0	0	0
c100554_g1	0	0	0	0	0	0	0	0	0
c100555_g1	0	0	0	0	0	0	0	0	0
c100556_g1	0	0	0	0	0	0	0	0	0
c100558_g1	0	0	0	0	0	0	0	0	0
c100559_g1	0	0	0	0	0	0	0	0	0
c10056_g1	0	0	0	0	0	0	0	0	0
c100560_g1	0	3.25	0	0	9.74548	0	0	0	0
c100561_g1	0	0	0	0	0	0	0	0	0
c100562_g1	0	0	0	0	0	0	0	0	0
c100563_g1	0	0	3.95232	6.48324	2.0502	4.36493	0	0	2.70115
c100565_g1	0	2.3133	0	0	0	0	0	0	0
c100566_g1	0	0	0	0	0	0	0	0	0
c100567_g1	0	0	0	0	0	0	0	0	0
c100568_g1	0	0	0	0	0	0	0	0	0
c100569_g1	0	0	0	0	0	0	0	0	0
c10057_g1	0	0	5.00752	1.87091	0	0	0	0	0
c100570_g1	0	0	0	0	0	0	0	0	0
c100572_g1	0	0	2.5953	5.89368	7.38831	0	0	0	0
c100574_g1	0	0	0	0	0	0	0	0	0
c100575_g1	0	0	0	0	0	0	0	4.73002	0
c100576_g1	0	0	0	0	0	0	0	0	0
c100577_g1	0	0	0	0	0	6.7465	0	0	0
c100578_g1	0	0	0	0	0	0	0	0	0
c100579_g1	0	0	0	0	0	0	0	0	1.38755
c100580_g1	0	0	0	0	0	0	0	0	0
c100582_g1	0	0	0	0	0	0	0	0	0
c100583_g1	0	0	0	0	0	0	0	0	0
c100584_g1	0	0	0	0	0	0	0	0	0
c100586_g1	0	0	0	0	0	0	0	0	0
c100588_g1	0	0	0	0	0	0	0	0	0
c100591_g1	0	0	0	0	0	0	0	0	0
c100592_g1	0	0	0	0	0	0	0	0	0
c100595_g1	0	0	0	0	0	0	0	0	0
c100596_g1	0	0.882035	0	0	0	0	0	0	0
c100597_g1	0	0	0	0	0	0	0	0	0
c100598_g1	0	0	0	0	0	0	0	0	0
c100599_g1	0	0	0	3.41068	0	0	0	0	0
c1006_g1	1.59127	1.94715	1.4516	0	0	0.910273	0	0	0
c100600_g1	0	0	0	1.61738	0	0	0	0	0
c100602_g1	0	0	0	0	0	0	0	0.783519	0
c100603_g1	0	0	0	0	0	0	0	0	0
c100605_g1	0	0	0.706531	0	0	0	0	0	0
c100607_g1	0	0	0	0	0	0	0	0	0
c100608_g1	0	0	0	0	0	0	0	0	0
c100609_g1	0	2.61218	0	3.47481	0	0	0	0	0
c100611_g1	0	7.86474	0	0	0	0	0	0	0
c100613_g1	0	0	0	0	3.86066	0	0	0	0
c100614_g1	0	0	0	0	0	0	0	0	0
c100616_g1	5.02684	4.95187	4.34898	0	0	0	0	0	0
c100617_g1	0	0	0	0	0	0	0	0	0
c100618_g1	0	2.73164	0	0	0	3.71878	0	0	0
c10062_g1	0	0	0	0	0	0	0	0	1.44232
c100620_g1	0	0	0	0	0	0	0	0	0
c100621_g1	0	0	0	0	0	0	0	0	0
c100622_g1	0	0	0	0	0	0	0	0	0
c100623_g1	0	0	0	0	0	0	0	0	0
c100626_g1	0	0	0	0	0	0	0	0	5.63661
c100629_g1	0	1.20422	0	0	0	0	0	0	0
c10063_g1	38.0362	0	0	0	0	13.3727	36.7057	7.87183	0
c100630_g1	0	0	0	0	0	0	0	0	0
c100631_g1	0	0	0	0	0	0	0	0	4.10614
c100632_g1	0	0	0	0	1.94603	0	0	0	0
c100633_g1	0	0	0	0	0	0	0	0	0
c100634_g1	0	0	0	0	0	0	0	0	0
c100635_g1	0	0	0	0	0	0	0	0	0
c100636_g1	0	0	0	0	0	3.74906	0	0	7.88342
c100637_g1	0	0	0	0	0	0	0	0	0
c100638_g1	0	0	0	3.41616	0	0	0	0	3.39909
c100639_g1	0	0	0	0	0	0	0	0	0
c10064_g1	0	0	0	0	0	0	0	0	3.03486
c100640_g1	0	0	0	0	0	0	0.890457	1.17336	0
c100641_g1	0	3.01768	3.41342	0	0	0	0	0	0
c100642_g1	1.74808	0	0	0	0	0	0	0	0
c100643_g1	0	0	0	0	0	0	0	0	0
c100644_g1	0	0	0	11.3792	1.87349	0	0	0	0
c100646_g1	0	0	0	6.38507	0	0	0	0	0
c100648_g1	0	0	0	0	0	0	0	0	0
c100649_g1	2.03887	0	0	0	0	0	0	0	0
c10065_g1	0	0	0	5.03438	0	0	0	0	0
c100650_g1	0	0	0	0	0	0	0	0	0
c100651_g1	0	0	0	0	0	0	0	0	0
c100652_g1	0	0	0	2.46989	0	0	0	0	0
c100653_g1	0	0	0	0	0	0	0	0	0
c100655_g1	3.49773	0	3.28895	3.80881	5.25606	0	0	0	0
c100656_g1	0	0	0	0	0	0	0	0	0
c100658_g1	0	0	0	0	0	0	0	0	0
c100659_g1	0	0	0	0	0	0	0	0	0
c10066_g1	0	0	0	0	0	0	0	0	0
c100660_g1	0	0	0	0	0	0	0	0	0
c100661_g1	0	0	0	0	0	1.72162	0	0	0
c100662_g1	2.76124	0	0	0	0	0	2.48045	0	0
c100663_g1	0	0	0	0	0	0	0	0	0
c100664_g1	0	0	0	0	0	0	0	0	0
c100665_g1	0	0	0	0	0	0	0	0	0
c100666_g1	0	0	0	7.82459	0	0	0	0	0
c100667_g1	0	0	0	0	0	0	0	3.37399	0
c100668_g1	0	0	3.85255	0	0	0	0	0	0
c100669_g1	0	0	0	1.6072	0	0	0	0	0
c100670_g1	0	0	0	0	0	0	0	0	0
c100671_g1	0	0	0	0	0	0	0	0	0
c100672_g1	0	0	1.31362	0	0	0	0	0	0
c100673_g1	0	1.43962	0	0	0	0	0	0	0
c100674_g1	0	0	0	0	0	5.62574	8.94209	0	0
c100675_g1	0	1.28565	2.92414	0	0	1.66796	0	0	0
c100676_g1	0	0	0	0	0	0	0	0	0
c100678_g1	0	0	0	1.70051	2.33579	0	0	0	0
c100680_g1	0	1.48768	0	0	0	0	0	0	0
c100681_g1	0.128317	0.374475	0.108146	0	0	0	0.10314	0	0.140278
c100682_g1	5.08703	3.99532	0	2.38471	2.21172	0	0	0	0
c100683_g1	57.4597	43.6089	14.3981	20.6729	16.2641	53.175	27.0917	40.705	13.2776
c100684_g1	0	0	0	0	0	0	0	0	0
c100685_g1	0	0	0	0	0	0	0	0	0
c100687_g1	0	0	0	0	0	0	0	0	0
c100688_g1	0	0	0	3.57607	0	0	0	0	0
c100689_g1	0	0	0	0	0	0	0	0	0
c10069_g1	145.114	155.574	148.299	166.71	87.7722	222.207	126.359	82.3214	58.3784
c100691_g1	0	0	0	0	0	0	0	0	0
c100692_g1	0	0	0	0	6.22031	0	0	0	0
c100695_g1	0	0	0	0	0	0	0	0	0
c100697_g1	2.66385	0	0	0	0	0	0	0	0
c100698_g1	0	0	2.39433	0	2.12315	0	0	0	0
c100699_g1	0	0	1.15833	0	0	0	0	0	0
c1007_g1	83.7075	130.105	250.508	343.972	40.3081	87.4698	32.0734	24.1357	18.7705
c100700_g1	0	1.72687	0	0	0	0	0	0	0
c100701_g1	0	0	0	0	0	0	0	0	0
c100703_g1	0	0	0	0	0	0	0	0	0
c100704_g1	0	0	0	0	0	0	0	0	0
c100706_g1	0	0	0	0	0	0	0	0	0
c100708_g1	2.24571	0	3.92545	0	0	0	0	0	0
c10071_g1	170.31	180.03	232.347	519.374	211.875	161.263	97.8655	64.3176	45.0091
c100710_g1	0	0	0	0	0	5.58446	0	0	0
c100712_g1	0	0	0	0	0	0	0	0	0
c100713_g1	0	0	0	0	0	0	0	0	3.92972
c100715_g1	0	0	2.42457	0	0	0	0	0	0
c100718_g1	0	0	0	0	0	0	0	0	0
c100719_g1	0	0	3.19053	7.23174	0	0	0	0	0
c10072_g1	0	0	0	0	0	0	0	0	0
c100720_g1	0	0	0	0	0	0	0	0	0
c100721_g1	0	0	0	0	0	0	0	0	0
c100723_g1	0	13.8302	0	0	0	0	0	0	0
c100724_g1	0	0	0.662461	0.726417	2.72027	0	0	0	0
c100725_g1	0	0	0	0	0	0	0	0	0
c100726_g1	0	0	0	0	0	0	0	0	0
c100727_g1	0	0	0	0	0	0	0	0	0
c100730_g1	0	0	0	0	0	0	0	0	0
c100731_g1	0	0	0	0	0	0	0	0	0
c100732_g1	0	0	0	0	0	0	0	0	0
c100733_g1	0	0	0	0	0	0	0	0	0
c100734_g1	0	0	0	0	0	0	0	0	0
c100736_g1	0	0	3.18266	0	0	0	0	0	0
c100737_g1	0	0	2.1885	0	0	0	0	0	0
c100738_g1	0	0	0	0	0	0	0	0	0
c100739_g1	0	0	3.77339	0	0	0	0	0	0
c10074_g1	0	0	0	0	0	0	0	0	0
c100740_g1	3.05577	2.52257	0	3.25634	0	0	0	0	3.47265
c100741_g1	0	0	0	0	0	0	0	0	0
c100743_g1	0	0	0	0	0	0	0	0	0
c100744_g1	0	0	0	0	0	0	0	0	0
c100745_g1	0	0	0	0	0	0	0	0	0
c100748_g1	0	0	0	0	0	0	0	0	0
c100749_g1	0	0	0	0	0	0	0	0	0
c10075_g1	0	0	0	0	3.2535	0	0	0	0
c100750_g1	0	0	0	0	0	0	0	0	0
c100751_g1	0	0	0	0	0	0	0	0	0
c100752_g1	0	0	0	0	0	0	0	0	0
c100754_g1	0	0	0	0	0	0	0	0	0
c100755_g1	0	0	0	0	0	0	0	0	0
c100757_g1	0	0	0	0	0	0	0	0	0
c100759_g1	0	0	0	0	0	0	0	0	0
c10076_g1	0	0	0	1.60721	0	0	0	0	1.78845
c100760_g1	0	0	0	0	0	2.09556	1.13668	0	0
c100761_g1	0	0	2.06164	0	0	0	0	0	0
c100762_g1	0	0	0	0	0	0	0	0	0
c100763_g1	0	0	0	0	0	0	0	0	0
c100764_g1	2.0825	2.30832	0.906585	1.59091	0	0	0	0	0
c100765_g1	0	0	0	0	0	5.15892	0	6.04012	0
c100766_g1	0	0	0	0	0	0	0	0	0
c100767_g1	0	0	2.21262	7.2705	5.56478	0	0	0	0
c100768_g1	0	0	0	0	0	0	0	0	0
c100769_g1	0	0	0	0	3.10411	0	0	0	0
c10077_g1	0	0	0	2.5074	1.66617	0	0	0	1.48815
c100770_g1	0	0	0	0	0	0	0	0	0
c100771_g1	0	0	0	0	2.21276	0	0	0	0
c100772_g1	0	1.65362	0	2.22646	0	0	0	0	0
c100773_g1	0	0	0	0	0	0	0	0	0
c100774_g1	0	0	0	0	0	0	0	0	0
c100775_g1	0	0	0	0	0	0	0	0	0
c100777_g1	0	0	0	0	0	0	0	0	0
c100778_g1	3.14053	2.94765	2.08703	0	0	0	0	0	0
c100779_g1	0	0.908323	0	2.34574	0	0	0	0	1.48551
c10078_g1	1.78611	1.47513	0	0.946924	0	0	0	0	0
c100780_g1	0	0	0	0	0	0	0	0	0
c100781_g1	0	0	0	0	0	0	0	0	0
c100782_g1	0	0	0	0	3.18198	2.66584	0	3.18115	0
c100783_g1	0	0	0	0	0	0	0	0	0
c100784_g1	1.54408	0	0	0	0	0	0	0	0
c100786_g1	0	0	0	0	0	0	0	0	0
c100787_g1	0	0	0	0	0	0	0	0	0
c100788_g1	0	1.89539	0	0	0	0	0	0	0
c100789_g1	0	0	0	0	0	0	0	0	0
c100790_g1	0	0	0	0	0	0	3.63587	0	0
c100792_g1	0	0	0	0	0	0	0	0	0
c100793_g1	0	0	0	0	0	0	0	0	0
c100794_g1	0	0	0	0	1.28065	0	0	0	0
c100795_g1	0	0	0	0	7.49159	0	0	0	0
c100796_g1	0	0	0	0	0	0	0	0	0
c100797_g1	0	0	0	0	0	0	0	0	0
c100798_g1	0	0	0	5.65869	0	0	0	0	0
c100799_g1	0	0	0	0	0	0	0	0	0
c1008_g1	0	0	1.70127	7.55668	2.31369	0	0	0	0
c1008_g2	0	3.80137	4.32576	14.1707	0	4.99814	0	0	0
c10080_g1	0	0	0	0	0	0	0	0	0
c100801_g1	0	0	0	0	3.34785	0	0	0	0
c100802_g1	0	0	0	0	0	0	0	0	0
c100803_g1	0	0	0	0	2.10319	0	0	0	0
c100804_g1	2.8309	0	0	0	0	0	0	0	0
c100805_g1	0	0	0	0	0	0	0	0	0
c100806_g1	0	0	0	0	0	0	0	0	0
c100807_g1	0	0	0	0	0	0	0	0	0
c100808_g1	2.37121	1.92376	4.36868	0	0	0	0	0	0
c100809_g1	0	0	0	0	0	0	0	2.30472	0
c10081_g1	0	0	0	0	0	0	0	0	0
c100810_g1	0	0	0	0	0	0	0	0	0
c100811_g1	0	0	0	0	0	16.479	0	2.11311	5.26344
c100812_g1	0	0	0	0	0	0	0	0	0
c100813_g1	0	0	0	0	0	0	0	0	0
c100814_g1	0	0	0	0	0.947425	0	0	0	0
c100815_g1	0	0	0	0	0	0	2.09998	0	0
c100817_g1	0	0	0	0	0	0	0	0	3.0135
c100818_g1	0	0	0	0	0	0	0	0	0
c100819_g1	0	0	0	0	0	0	0	0	0
c100820_g1	0	0	0	0	0	0	0	0	0
c100822_g1	0	0	2.70715	0	1.55278	0	0	0	0
c100824_g1	0	0	0	0	0	0	0	0	0
c100825_g1	0	0	0	0	0	0	0	0	0
c100826_g1	0	0	2.46706	0	0	0	0	0	0
c100828_g1	0	0	0	0	0	0	0	0	0
c100829_g1	3.60133	0	0	3.64917	0	0	0	0	0
c10083_g1	0	0	0	0	0	0	0	7.47202	0
c100830_g1	0	0	0	0	0	0	0.478065	0	0
c100831_g1	0	0	0	0	0	0	0	0	0
c100834_g1	0	0	0	0	0	0	0	0	0
c100835_g1	0	10.3673	1.35897	1.61076	1.59356	0	0	0	1.68177
c100837_g1	0	0	0	0	0	0	0	0	0
c100838_g1	0	0	0	0	1.26613	0	0	0	0
c100839_g1	0	0	0	0	6.26599	0	4.68731	0	0
c10084_g1	0	0	0	0	0	0	0	0	0
c100842_g1	0	0	0	0	0	0	0	0	0
c100843_g1	0	0	0	0	0	0	0	0	0
c100844_g1	0	0	0	0	0	0	0	0	0
c100845_g1	0	0	0	0	0	0	0	0	0
c100846_g1	0	0	0	0	0	0	0	0	0
c100847_g1	0	0	2.20588	0	0	0	0	0	0
c100849_g1	1.94585	0.725331	0	0	0	0	0	0	0
c100850_g1	0	0	0	0	2.14131	0	0	0	0
c100852_g1	0	0	0	0	0	0	0	0	0
c100853_g1	0	0	0	0	0	0	0	0	0
c100855_g1	0	0	0	0	0	0	2.80071	0	3.70956
c100856_g1	0	0	0	0	0	0	0	0	0
c100858_g1	0	0	0	0	0	0	0	0	0
c100862_g1	0	0	0	0	0	0	0	0	0
c100863_g1	0	0	0	0	0	0	0	0	0
c100865_g1	0	0	3.91205	2.23916	2.64329	0	0	0	0
c100866_g1	0	0	0	0	0	0	0	0	0
c100867_g1	0	0	0	0	0	0	0	0	0
c100869_g1	0	0	0	0	0	0	0	0	0
c10087_g1	0	0	0	0	0	0	0.598942	0.710119	0
c10087_g2	0	0	0	0	0	0	0.950726	0	2.49278
c100870_g1	0	0	0	0	0	0	0	0	0
c100871_g1	0	0	0	0	0	0	0	1.90917	0
c100872_g1	0	0	0	0	0	0	0	0	0
c100873_g1	0	0	0	0	1.72059	0	1.01754	0	0
c100874_g1	0	0	0	0	0	0	0	0	4.15723
c100875_g1	0	0	0	0	0	0	0	0	0
c100877_g1	0	0	0	0	0	0	0	0	0
c100879_g1	0	0	2.13294	0	0	0	0	0	0
c10088_g1	0	0.781045	1.79828	2.0473	1.32437	1.08801	0	0	0
c100882_g1	0	0	0	0	0	0	0	0	0
c100883_g1	0	0	0	0	0	0	0	0	0
c100885_g1	0	0	0	0	0	0	0	0	0
c100886_g1	0	0	0	0	0	0	0	0	0
c100887_g1	0	0	0	0	0	0	0	0	0
c100888_g1	0	1.42139	0	0	0	0	0	0	0
c100889_g1	0	0	0	0	0	0	0	0	0
c100890_g1	0	0	0	0	0	0	0	0	0
c100891_g1	0	0	1.7404	0	0	0	0	0	0
c100893_g1	0	0	0	0	0	0	0	0	0
c100894_g1	0	0	0	0	0	0	2.00462	0	2.71474
c100895_g1	0	0	0	0	0	0	0	0	0
c100896_g1	0	0	0	0	0	0	0	0	0
c100897_g1	0	0	0	0	0	0	0	0	0
c100898_g1	0	0	0	0	0	0	0	0	0
c100899_g1	0	0	0	0	0	0	0	0	0
c1009_g1	4.23372	2.305	0	0	0	0	2.33727	0	0
c100900_g1	0	0	0	0	0	0	0	0	0
c100901_g1	0	0	0	0	0	0	0	0	0
c100902_g1	0	0	0	0	0	0	0	0	0
c100903_g1	0	0	0	0	0	0	0	0	0
c100905_g1	0	0	0	0	0	0	0	0	0
c100906_g1	0	0	0.89732	0	3.83733	0	0	0	0
c100907_g1	0	2.00771	0	0	0	0	0	0	0
c100909_g1	0	0	0	0	1.77127	0	1.82543	0	0
c10091_g1	0	0	0	0	0	0	0	0	29.6734
c100910_g1	0	0	0	0	7.05323	0	0	0	0
c100912_g1	0	0	0	0	0	0	0	0	2.2245
c100913_g1	0	0	0	0	0	0	0	0	0
c100914_g1	0	0	0	0	0	0	0	0	0
c100915_g1	0	0	0	0	0	0	0	0	0
c100916_g1	0	0	0	0	0	0	0	1.51189	0
c100917_g1	0	0	0	0	0	0	0	0	0
c100918_g1	0	0	0	0	0	0	0	0	0
c100919_g1	0	0	0	0	0	0	0	0	3.57705
c100920_g1	0	0	0	0	0	0	0	0	0
c100921_g1	0	0	0	0	0	0	0	0	0
c100922_g1	0	0	0	0	0	0	0	0	0
c100923_g1	0	0	0	0	0	0	0	0	0
c100925_g1	0	0	0	0	0	0	0	0	0
c100926_g1	0	0	0	0	0	0	0	0	0
c100928_g1	0	0	0	0	0	0	2.22601	0	0
c100930_g1	0	0	0	0	0	0	0	0	0
c100931_g1	0	0	0	0	0	0	0	0	0
c100933_g1	0	0	0	0	0	0	0	0	0
c100935_g1	0	0	0	0	0	0	0	0	0
c100936_g1	0	0	0	0	0	0	0	0	0
c100937_g1	0	0	10.6833	8.02542	0	0	0	0	0
c100939_g1	0	0	0	0	0	0	0	2.13802	0
c100940_g1	0	0	0	0	13.8433	0	0	2.08454	0
c100942_g1	0	0	0	0	0	0	0	0	0
c100943_g1	0	0	0	0	0	0	0	0	0
c100944_g1	0	0	1.8019	0	0	0	0	0	0
c100945_g1	0	0	0	0	0	0	0	0	0
c100947_g1	13.6069	37.0471	21.1809	1.47466	14.8991	6.56695	3.24621	4.19972	2.07588
c100948_g1	0	0	0	0	0	0	0	0	0
c100949_g1	0.763516	0	0	0.729337	0	0	0	0	0
c100950_g1	0	12.8368	34.2973	0	0	0	0	0	0
c100951_g1	0	0	0	0	0	0	0	0	0
c100952_g1	0	0	0	0	0	0	0	0	0
c100953_g1	0	0	0	0	0	0	0	0	0
c100954_g1	0	0	0	0	0	0	0	0	0
c100956_g1	0	0	0	0	0	0	0	0	0
c100958_g1	0	0	0	0	0	0	0	0	0
c100959_g1	0	0	0	0	0	0	0	0	0
c10096_g1	0	0	0	0	0	0	0	0	0
c100960_g1	0	0	0	0	0	0	0	0	0
c100965_g1	0	0	0	0	0	0	0	0	0
c10097_g1	1.25358	1.36279	0.779082	0	0	0	0	0	0
c100970_g1	0	0	0	0	0	0	0	0	0
c100971_g1	0	0	0	4.24091	0	0	0	0	0
c100972_g1	0	0	0	0	0	0	0	0	0
c100974_g1	0	0	0	0	0	0	0	0	2.30021
c100976_g1	0	0	0	2.84339	0	0	0	0	1.62836
c100977_g1	0	0	0	0	1.49847	0	0	0	0
c100979_g1	0	0	0	0	0	0	0	0	0
c10098_g1	0	0	0	0	0	0	0	0	0
c10098_g2	0	0	0	0	0	0	0	0	0
c100980_g1	0	0	0	0	0	0	0	0	0
c100983_g1	0	0	0	0	0	0	0	0	0
c100984_g1	0	0	0	0	0	0	0	0	4.11777
c100985_g1	0	0	0	0	0	0	0	0	0
c100986_g1	0	0	0	0	0	0	0	0	0
c100987_g1	0	0	0	0	0	0	0	5.23662	0
c100988_g1	0	0	0	2.42165	0	0	1.01658	0	0
c100989_g1	0	0	0	0	0	0	0	0	0
c100992_g1	0	0	0	0	0	0	0	0	0
c100993_g1	0	0	0	0	0	0	0	0	0
c100994_g1	0	0	0	0	0	0	0	0	0
c100995_g1	0	2.39823	0	0	0	0	0	3.62294	0
c100996_g1	0	0	0	0	0	0	0	0	0
c100998_g1	0	0	0	0.655679	0	0	0	0	0
c100999_g1	0	0	0	0	0	0	0	0	0
c101_g1	0	0	0	0	0	0	0	0	0
c1010_g1	0	0	0	2.53435	0	0	0	0	2.95069
c10100_g1	0	0	0	0	0	0	0	0.874266	0.863573
c101000_g1	0	0	0	0	0	0	0	0	0
c101002_g1	0	0	0	0	0	0	0	0	0
c101004_g1	0	0	0	0	0	0	0	0	0
c101005_g1	0	0	0	0	0	0	0	0	0
c101007_g1	0	0	0	0	0	0	0	0	3.84614
c101008_g1	0	0	0	0	0	0	0	0	0
c10101_g1	0	0	0	0	0	3.16513	0	0	0
c101011_g1	0	0	0	0	0	0	0	0	0
c101013_g1	0	0	0	0	0	0	0	0	0
c101014_g1	0	0	0	0	0	0	0	0	0
c101015_g1	0	0	0	4.77357	0	0	0	0	0
c101016_g1	0	0	0	0	0	0	0	0	0
c101017_g1	0	0	0	0	1.58231	0	0	0	0
c101018_g1	0	0	0	0	0	0	0	0	0
c101019_g1	0	0	12.6965	0	0	0	0	0	0
c10102_g1	0	5.83542	0	0	0	3.86045	0	0	4.22631
c101022_g1	0	0	0	0	0	0	0	0	0
c101023_g1	0	0	0	0	0	0	0	0	0
c101024_g1	0	0	0	0	0	0	0	0	0
c101026_g1	0	0	0	0	0	0	0	0	0
c101027_g1	0	0	0	0	0	0	0	0	0
c101028_g1	0	0	0	0	0	0	0	0	0
c10103_g1	0	0.82722	0.941304	1.06406	0	0	0	0	0
c101030_g1	0	0	0	0	0	0	0	0	0
c101032_g1	0	0	1.86922	2.07085	2.14475	0	0	0	0
c101033_g1	0	0	0	0	0	0	0	0	0
c101035_g1	1.42401	0	0	0	0	0	0	0	0
c101036_g1	0	0	0	0	0	0	0	0	0
c101037_g1	0	0	0	0	0	0	0	0	0
c101038_g1	0	0	0	0	0	0	0	0	1.77494
c101039_g1	0	0	0	0	6.33302	0	0	0	0
c101040_g1	0	0	0	0	0	0	0	0	0
c101042_g1	0	0	0	0	0	0	0	0	0
c101043_g1	0	1.7903	0	0	0	0	0	0	0
c101044_g1	0	0	3.67783	0	0	0	0	0	0
c101045_g1	0	0	0	0	0	0	0	4.99944	0
c101046_g1	0	0	0	0	0	0	0	0	0
c101047_g1	0	0	0	0	0	0	0	0	0
c101048_g1	0	0	0	0	0	0	0	0	0
c101049_g1	0	0	0	0	0	0	0	0	0
c101050_g1	0	0	0	0	0	0	0	0	0
c101052_g1	0	0	0	0	0	0	0	2.71864	0
c101053_g1	0	0	0	0	0	0	0	0	0
c101054_g1	0	0	0	0	0	0	0	0	0
c101056_g1	0	0	0	0	0	0	0	0	0
c101057_g1	0	2.60568	9.21018	3.62425	0	0	0	0	0
c101058_g1	0	0	0	0	0	0	0	0	0
c101059_g1	0	0	0	0	0	0	0	0	3.18226
c10106_g1	0	0	0	0	0	0	0.35968	1.06914	1.48264
c101060_g1	0	0	0	0	1.74545	0	0	0	0
c101061_g1	0	0	0	0	0	0	0	0	0
c101062_g1	0	0	0	0	0	0	0	0	0
c101063_g1	0	0	0	0	0	0	0	0	0
c101064_g1	0	0	0	0	0	0	0	0	0
c101065_g1	0	0	0	0	0	0	0	0	0
c101066_g1	0	0	0	0	0	0	0	0	0
c101070_g1	0	0	0	5.66648	0	0	0	0	0
c101072_g1	0	0	0	0	0	0	0	0	0
c101073_g1	0	0	0	0	0	0	0	0	0
c101074_g1	0	0	0	0	0	0	0	0	0
c101077_g1	0	0	0	0	0	0	0	3.4239	0
c101079_g1	0	0	0	0	0	0	0	0	0
c101080_g1	0	0	0	0	0	0	0	0	0
c101081_g1	0	0	0	0	0	0	0	0	0
c101082_g1	0	0	0	0	0	0	0	4.47709	0
c101083_g1	0	0	1.1289	0	0	0	0	0	0
c101084_g1	0	0	0	0	0	0	0	0	0
c101086_g1	0	0	0	0	0	0	0	0	0
c101087_g1	0	0	0	0	0	0	0	0	0
c101088_g1	0	0	0	0	0	0	0	0	0
c10109_g1	0	0	0	0	0	0	0	1.22561	0
c101090_g1	0	0	0	0	0	0	0	0	0
c101091_g1	0	0	1.17067	2.59636	0	0	0	0	0
c101092_g1	0	0	0	0	0	0	0	0	0
c101094_g1	0	0	0	0	6.51557	5.33723	0	0	0
c101095_g1	0	0	0	0	0	0	0	0	0
c101097_g1	4.55671	0	0	0	0	0	0	0	0
c101098_g1	0	0	0	0	0	0	0	0	0
c101099_g1	0	0	0	0	0	0	0	0	0
c1011_g1	0	0	0	0	0	0.872234	0	0	0
c10110_g1	0	0	0	0	0	0	0	0.377028	0.532655
c101101_g1	0	0	1.35946	0	1.35431	0	0	0	0
c101103_g1	3.37407	0.832462	3.87921	0	1.07259	0	0	0	0
c101105_g1	0	0	0	0	0	0	3.25675	0	0
c101106_g1	0	0	0	0	0	0	0	0	0
c101107_g1	2.83756	4.61959	2.63203	0	0	0	0	0	0
c101108_g1	0	0	0	0	0	0	0	0	0
c101109_g1	0	0	0	0	0	0	0	0	0
c10111_g1	79.2781	66.6423	51.8385	62.392	47.2251	101.601	74.5668	56.8476	39.0448
c101110_g1	0	0	0	0	2.92388	0	0	0	0
c101111_g1	0	0	0	0	0	0	0	5.48329	5.01751
c101112_g1	0	0	0	0	0	0	0	0	0
c101113_g1	0	2.21139	0	0	0	0	0	0	0
c101114_g1	0	0	0	0	0	0	0	0	0
c101117_g1	0	0	0	0	0	0	0	0	0
c101120_g1	0	0	0	0	0	0	0	0	0
c101124_g1	0	0	0	0	0	0	0	0	0
c101127_g1	0	0	0	0	0	0	0	0	0
c101132_g1	0	0	0	0	0	0	0	0	0
c101133_g1	0	0	0	0	0	0	0	0	0
c101135_g1	0	0	0	0	0	0	0	0	0
c101136_g1	0	0	0	3.79033	4.37246	0	0	0	3.8978
c101138_g1	0	0	0	0	0	0	0	0	0
c101139_g1	0	1.5041	0	0	0	0	0	0	0
c10114_g1	75.2107	37.1999	27.4434	1.11029	1.40804	1.90346	4.17649	4.97501	3.4263
c101140_g1	0	0	0	0	0	0	0	0	0
c101141_g1	0	0	0	2.9514	0	0	0	0	0
c101142_g1	0	0	0	0	0	0	0	0	0
c101143_g1	0	0	6.33365	3.55447	0	0	0	4.67335	0
c101144_g1	0	0	0	0	0	0	0	0	0
c101145_g1	0	0	0	0	0	0	0	0	0
c101146_g1	0	0	0	1.49991	0	0	0	1.75671	0
c101147_g1	0	0	0	0	0	0	0	0	0
c101149_g1	0	0	0	0	0	0	0	0	0
c10115_g1	0	0	1.07936	0	0	1.31479	0	0	0
c101150_g1	0	0	0	0	0	0	0	0	0
c101151_g1	0	0	1.42206	1.53177	1.36442	0	0	0	0
c101152_g1	0	0	0	0	0	0	0	0	0
c101153_g1	0	0	0	0	0	0	0	0	0
c101156_g1	0	0	0	0	0	0	0	0	0
c101157_g1	0	0	0	0	0	0	0	0	0
c101158_g1	0	0	0	0	0	0	0	0	0
c101160_g1	0	0	0	0	0	0	0	0	0
c101161_g1	0	0	0	0	0	0	0	0	0
c101164_g1	0	0	0	0	0	0	0	0	0
c101165_g1	0	0	0	0	0	0	0	0	0
c101168_g1	5.40976	0	0	0	0	0	0	0	0
c101169_g1	0	0	0	0	0	0	0	0	0
c10117_g1	0	0	0	0	6.72717	0	0	0	0
c101174_g1	0	0	0	0	0	0	0	0	0
c101175_g1	0	0	0	0	6.38354	0	0	0	0
c101177_g1	0	0	0	2.42626	2.34711	0	0	0	0
c101178_g1	0	0	3.46343	3.97984	0	0	0	0	0
c10118_g1	0	0	0	0	0	0	0.508727	0	0
c101180_g1	0	0	0	0	0	0	0	0	0
c101182_g1	0	0	0	0	0	0	0	0	0
c101183_g1	0	0	0	0	0	0	0	0	0
c10119_g1	0	0	0	0	0	0	0	0	1.596
c10119_g2	0	0	0	0	2.35123	0	0	0	0
c101190_g1	0	0	0	0	0	0	0	0	0
c101191_g1	0	0	0	0	0	0	0.743549	0	0
c101193_g1	0	0	3.21075	3.57746	0	0	0	0	0
c101194_g1	0	0	0	0	3.35112	0	0	0	0
c101197_g1	0	0	0	0	0	0	0	0	0
c101198_g1	0	0	0	0	0	0	0	1.20974	0
c1012_g1	0	0	0	0	0	0.252477	0	0.302751	0
c10120_g1	0	0	0	0	0	0	0	0	0
c101201_g1	0	0	0	0	0	0	0	0	0
c101202_g1	0	0	0	0	0	0	0	0	0
c101203_g1	0	0	0	0	0	0	0	0	0
c101205_g1	0	0	0	0	0	0	0	0	0
c101208_g1	0	0	0	0	4.01928	0	0	0	0
c101209_g1	0	0	0	0	3.99212	0	0	0	0
c101210_g1	0	0	0	0	0	0	0	0	0
c101211_g1	0	0	0	0	0	0	0	0	0
c101213_g1	0	0	0	0	0	0	0	0	0
c101215_g1	0	0	0	0	0	0	2.95174	0	0
c101217_g1	0	0	0	0	0	0	0	0	0
c101218_g1	0	0	0	0	0	0	0	0	0
c10122_g1	0	0	0	1.23495	0	0	0	0	1.52488
c101220_g1	0	0	0	0	3.61307	0	0	0	3.66771
c101221_g1	0	0	0	0	0	0	0	0	0
c101222_g1	0	0	0	0	0	0	0	0	0
c101228_g1	0	0	0	0.326626	0	0.326085	0	0	0.441285
c101229_g1	0	0	0	0	0	0	0	0	0
c10123_g1	0	0	0	0	0	0	0	0	0
c101231_g1	0	0	0	0	0	0	0	0	0
c101232_g1	0	0	0	0	0	0	0	5.09585	0
c101233_g1	0	0	0	0	0	0.873992	0.854206	0	0
c101234_g1	0	0	0	0	0	0	0	0	0
c101235_g1	0	0	0	0	0	0	0	0	0
c10124_g1	0	0	0	0	0	0	8.05155	6.8796	0
c101240_g1	0	0	0	0	5.65635	0	0	0	0
c101241_g1	0	0	0	0	0	0	0	0	0
c101242_g1	0	0	0	0	0	0	0	0	0
c101243_g1	0	0.357102	4.2385	0	0	0	0	0	0
c101244_g1	0	0	0	0	0	0	0	0	0
c101248_g1	1.42671	1.08614	0	0	1.57975	1.45528	0	0	0
c10125_g1	0	4.53793	0	0	0	0	0	0	0
c101250_g1	0	0	0	0	0	0	0	0	0
c101253_g1	0	0	0	0	0	0	0	0	2.53634
c101254_g1	0	0	0	0	0	0	1.25809	0	0
c101255_g1	0	0	0	0	0	0	0	0	0
c101256_g1	0	0	0	0	1.31972	0	0	0	0
c101259_g1	0	0	0	0	0	0	0	0	0
c101260_g1	0	2.57004	0	0	0	0	0	0	0
c101262_g1	0	0	0	0	0	0	0	0	0
c101263_g1	0	0	0	0	0	0	0	0	0
c10127_g1	0	0	0	0	0	0	0	0	0.469929
c10127_g2	0	0	0	0	0.359446	0	0.214208	0	1.43792
c101270_g1	0	0	0	0	0	0	0	0	0
c101271_g1	0	0	0	0	0	0	0	0	0
c101272_g1	0	0	0	0	0	0	0	0	0
c101277_g1	0	0	0	0	0	0	0	0	0
c10128_g1	0	0	0	0	0	0	0	0	0
c101282_g1	0	0	0	0	0	0	0	0	5.04923
c101283_g1	0	0	0	0	0	0	0	0	0
c101284_g1	0	0	0	0	0	0	0	0	0
c101285_g1	0	0	0	0	0	0	0	0	0
c101286_g1	0	0	0	0	0	0	0	0	0
c101287_g1	0	0	0	0	0	0	0	0	0
c101288_g1	0	0	0	0	0	0	0	0	0
c10129_g1	0	1.19944	0	0.790477	1.96694	0	0	0	0
c101296_g1	0	0	0	0	0	0	0	0	0
c101298_g1	0	0	1.84843	0	0	0	0	0	0
c1013_g1	9.11619	4.82606	0	6.23387	4.57942	3.57586	7.93285	4.23996	3.59301
c10130_g1	0	0	0	2.26799	0	0	0	0	0
c101300_g1	0	0	0	0	0	0	0	0	0
c101302_g1	0	0	0	2.35679	0	0	0	0	0
c101303_g1	0	0	0	0	0	0	0	0	0
c101306_g1	0	0	0	0	0	0	0	0	0
c101308_g1	0	0	0	0	0	0	0	0	0
c101309_g1	0	0	0	0	0	0	0	0	0
c10131_g1	3.20311	1.68696	0.483251	1.5644	0.503915	1.03591	1.00957	1.82894	1.99322
c101310_g1	0	0	0	0	0	0	0	0	0
c101313_g1	0	0	0	0	0	0	0	0	0
c10132_g1	0	0	0	0	0	0	0	0	0
c101321_g1	0	0	0	0	0	0	0	0	0
c101324_g1	0	0	0	0	0	0	0	0	0
c101325_g1	8.42007	8.59997	3.39285	2.81522	12.6035	5.2635	2.41377	6.28868	7.6885
c101326_g1	0	0	0	0	0	0.603453	0	0.476207	0.250218
c101328_g1	0	0	0.657638	0	0	0	0	0	0
c101329_g1	0	0	2.825	1.62356	0	0	0	0	0
c10133_g1	0	0	0	0	0	0	0	0	0
c101330_g1	0	0	0	0	0	0	0	0	0
c101331_g1	0	0	0	0	0	0	0	0	0
c101332_g1	11965.5	7722.22	9375.24	10674.9	7573.56	6484.34	10006.2	9822.64	8056.66
c101333_g1	0	0	0	0	0	0	0	0	0
c101334_g1	0	0	0	0	0	0	0	0	0.607973
c101335_g1	0	0	0	0	0	0	0	0	5.12599
c101336_g1	0	0	0	0	0	0	0	0	0
c101337_g1	0	0	0	1.98351	2.23958	0	0	0	0
c101338_g1	913.284	684.862	821.903	1319.07	1866.21	2235.31	3891.86	2587.98	1772.43
c101339_g1	0	0	0	0	0	0	0	0	0
c101340_g1	0	0	0	0	0	0	0	0	0.505501
c101341_g1	3.16823	2.54895	0.96024	2.21267	4.81446	2.28519	8.07081	3.48162	0.621605
c101342_g1	0	0	0	0	0	0	0	0	0
c101343_g1	0	0	0	0	3.72076	0	0	0	0
c101344_g1	0	0	0	0	0	0	0	0	0
c101345_g1	0	0	0	0	0	0	2.43948	0	3.28512
c101346_g1	0	0	0	0	0	0	13.579	0	0
c101347_g1	0	0	0	0	0	0	0	0	0
c101349_g1	0	0	0	0	0	0	0	0	0
c101350_g1	0	0	0	0	0	0	0	1.70252	1.78735
c101351_g1	0	0	0	0	0	0	0	0	0
c101352_g1	21.1636	5.79088	4.35578	7.45013	0	5.50633	8.85884	8.08752	4.02456
c101353_g1	0	0	0	0	0	0	0	0	0
c101354_g1	0	0	0	0	0	0	0	0	0
c101355_g1	0	0	0	0	0	0	0	0	0
c101356_g1	0	0	0	0	0	0	0	0	0
c101357_g1	0	0	0	0	0	0	0	0	0
c101358_g1	0	0	0	0	0	0	12.9032	0	0
c101359_g1	0	0	0	0	0	0	0	0	0
c101360_g1	47.2532	20.1784	12.6565	47.9811	65.6031	26.3095	19.5661	7.96685	31.7144
c101361_g1	0	0	2.05867	0	0	0	0	0	0
c101362_g1	0	0	0	0	0	0	0	0	0
c101363_g1	1.19828	0	0	0	0	0	0	0	1.34386
c101364_g1	0	0	0	0	0	0	0	0	0
c101365_g1	0	0	0	0	0	0	0	2.4705	0
c101366_g1	0	0	0	0	0.626693	0	0	0	0
c101367_g1	0	0	0	0	0	0	0	0	0
c101368_g1	0.623172	198.733	421.13	11.1568	0.650484	0	0	0	0.744932
c101369_g1	4.45938	5.84994	4.40334	0.261055	0.454178	1.229	0.413585	0.366902	1.71102
c101370_g1	125.964	101.258	69.1329	53.2543	121.657	195.654	172.546	111.858	70.2891
c101371_g1	0	0	0	0	0	0	0	0	0
c101372_g1	15.3546	25.9531	15.9241	4.44891	5.10779	4.07012	2.97043	1.6248	1.64693
c101373_g1	0	0	0	0	1.08658	2.71424	4.14914	1.08692	0
c101374_g1	0	1.09052	0	0	0	0	0	0	0
c101375_g1	0	0	0	0	3.72541	0	0	0	0
c101376_g1	0	0	0	0	0	0	0	0	0
c101377_g1	0	0	0	0	0	0	0	0	0
c101378_g1	3.94557	6.72599	6.35683	11.5619	2.29007	0	1.53594	0	0.996687
c101379_g1	0	0	0	0	0	0	0	2.68597	0
c10138_g1	1.85051	1.49997	0	0	0	2.14995	0	0	2.10616
c101380_g1	0	0	0	0	0	0	1.15816	39.4056	98.0044
c101381_g1	3.41038	0	0	0	0	0	0	0	0
c101382_g1	0	0	2.66261	2.93299	3.79808	3.27928	0	1.97588	0
c101383_g1	0	0	0	0.873122	0	0	0	0	0
c101384_g1	0	0	0	0	0	0	0	0	0
c101385_g1	0	0	0	0	0	0	0	0	0.519046
c101386_g1	0	1.03732	0.790067	5.45614	0.663996	0	0	0	0
c101387_g1	0	0	2.86307	0	0	0	0	0	0
c101388_g1	1260.41	500.64	946.435	575.524	682.405	711.203	1243.46	866.177	898.881
c101389_g1	0	0	0	0	0	0	0	0	0
c101390_g1	0	0	0	2.44913	0	0	0	0	0
c101391_g1	0	0	0	0	0	0	0	1.99441	0
c101392_g1	0	0	0	0	0	0	0	0	0
c101393_g1	0	0	0	0	0	0	0	0	0
c101394_g1	0	2.54544	2.88201	0	0	0	0	0	0
c101395_g1	0	0	0	0	0	0	0	0	0
c101396_g1	0	0.375286	0	0.991764	0	0	0	0	0
c101397_g1	0	0	0	0	0	0	0	0	0
c101398_g1	0	0	0	0	0	0	0	0	0
c101399_g1	0	0	0	0	0	0	0	0	0
c1014_g1	0	0	4.02242	0	0	0	0	0	0
c10140_g1	0	0	0	0	0	0	0	0	0
c101400_g1	0	1.34708	0.38758	0	0.678402	0	0	0	0.517347
c101401_g1	7.56792	0	3.24482	0	0	0	0	0	0
c101402_g1	0	0	0	0	0	0	0	0	0
c101403_g1	0	1.26044	0	0	0	0	0	0	0
c101404_g1	0	0	0	0	0	0	0	0	0
c101405_g1	34.6622	8.71473	14.3738	4.42456	1.36821	11.978	11.7334	9.37672	11.174
c101406_g1	0	0	0	0	0	0	0	0	0
c101407_g1	1.05157	1.72656	5.8972	7.74159	1.57973	0	0	0	0
c101408_g1	0	3.26401	0	0	1.43309	0	0	0	0
c101409_g1	0	0	0	0	0.578368	0	0	0	0
c10141_g1	0	0	0	0	0	0	0	0	0.681071
c101410_g1	0	0	0	0	0	0	0	0	1.27937
c101411_g1	0	0	0	6.80638	0.991658	0	1.12255	1.34134	0
c101412_g1	1.80359	2.35964	4.28827	3.07633	0.817024	1.37191	0	0	0.68359
c101413_g1	0	0	0	0	0	0	0	0.582154	0
c101414_g1	0	0	0	0	0	0	0	0	1.20179
c101415_g1	0	0	0	0	0	0	0	0	0
c101416_g1	15.1113	25.3052	28.4903	33.9215	78.4356	54.0692	29.6955	13.898	14.9018
c101417_g1	1.83233	0	0	0	0	0	0	0	0
c101418_g1	0	0	0	0	0	0	0	0	0
c101419_g1	0	0	0	0	0	0	0	0	0
c10142_g1	3.9741	0	0	0	0	0	0	0	0
c101420_g1	0	1.20734	0	0	0	0	0	0	0
c101421_g1	0	0	0	0	0	0	0	0	1.36712
c101422_g1	0	1.03098	0	0	0	0	0	0	0
c101423_g1	0	0	0	0	0	0	0.299944	0	0
c101424_g1	0	0	0	0	0	0	0	0	0.626139
c101425_g1	3.54766	0	1.56437	1.7537	0	0	0	0	0
c101426_g1	0	0	0	0	0	0	0	0	0
c101427_g1	0	0	0	0	0	0	0	0	0
c101428_g1	1.19222	0.478212	1.07757	0.61936	0	1.38113	0.515548	0	0.692807
c101429_g1	0	0	0	0	0	5.06341	0	0	0
c10143_g1	0	0	0	0	0	0	6.06116	3.33824	2.74707
c101430_g1	88.7843	50.1241	8.65546	28.5748	13.9319	18.5043	14.47	9.27766	12.7829
c101431_g1	0.856136	2.08088	0.78577	0	0	0.52992	0	1.2592	0.507284
c101432_g1	0	0	0	0	0.501092	0.40251	0.781017	0.480466	1.21259
c101433_g1	0	0	0	0	0	0	0	4.24739	0
c101434_g1	0	0	0	0	0	0	0	0	0
c101435_g1	0	0	0	0	0	0	0	0	0
c101436_g1	0	0	0.925275	1.06642	0	0	0	0	0
c101437_g1	0	0	0	0	0	0	0	0	0
c101438_g1	0	0	0	0	0	0	0	0	3.05953
c101439_g1	0	0	0	0.499457	0.643159	0.516585	0	0	0
c101440_g1	2.85222	2.41133	2.75997	0	0	0	0	0	0
c101441_g1	1.14292	0	0	1.20665	0	1.30774	0	0	1.28572
c101442_g1	0	0	0	0	0	0	1.41214	3.53429	0
c101443_g1	0	0	0	0	0	0	0	0	0
c101444_g1	1.24689	1.00541	1.14707	1.30854	0	0	0	0	0
c101445_g1	0	0	0	0	0	0	0	0	0
c101446_g1	0	0	1.01344	0	0	0	0.961	0	1.27942
c101447_g1	0	0	0	0	0	0	0	0	0
c101448_g1	0	0	0	0	0	0	0	0	0
c101449_g1	0	0	0	0	0	0	0	6.54511	0
c10145_g1	0.713674	0	0	0.720145	0	0	0	0	0
c101450_g1	0	0	0	0	0	0	0	0	0
c101451_g1	0	0	0	0	1.44569	0	0	0	0
c101452_g1	0	0	0	0	0	0	0	0	0
c101453_g1	0	0	0	0	0	0	0	0	0
c101454_g1	0	0	0	0	0	0	0	0	0.82979
c101455_g1	0	0	0	0	0	2.37517	22.7187	10.7012	21.2883
c101456_g1	0.906529	0	0	0	0.695789	0	0	0	0
c101457_g1	0	0	0	0	0	0	0	0	0
c101458_g1	0	0	0	0	0	9.72894	2.43794	11.5522	3.18221
c101459_g1	17.2299	11.132	21.3982	5.51636	0	13.9279	6.30175	7.62281	1.96144
c10146_g1	0.589734	0.238349	0.270833	3.16028	1.29289	1.0071	0	2.02877	1.374
c101460_g1	0	0	0	0	2.70804	1.15875	0	0	1.2595
c101461_g1	0	0	0	0	0	0	0	0	0
c101462_g1	0	0	2.12695	2.08392	1.41811	0	0	0	0
c101464_g1	0	0	0	0	0	0	0	0	0
c101465_g1	0	0	0	0	0	0	0	0	0
c101466_g1	106.284	49.2194	39.4226	6.9559	4.76259	167.734	162.183	32.9875	37.9376
c101467_g1	0	0	0	2.10191	3.06406	2.39655	0	0	0
c101468_g1	0	0	0	0	0	0	0	0	0
c101469_g1	1081.49	907.184	1111.64	683.959	404.245	894.216	545.44	195.645	106.757
c10147_g1	0	0	0	0	0	0	0	0	0
c101470_g1	0	0.63597	0.720111	2.51009	0	0	0	0	0
c101471_g1	0	1.86697	2.10379	0	0	0	0	0	0
c101472_g1	0	0	0	0	0	0	0	0	0
c101473_g1	0	0	0	0	0	0	0	1.86559	0.980033
c101474_g1	39.4847	24.4911	9.90093	55.7353	28.4726	22.7776	20.8676	16.1232	13.3018
c101475_g1	0	0.371979	0.210811	0.499661	0	0.288036	0	0	0
c101476_g1	0	0	0	0	0	0	0	0.676098	0
c101477_g1	26.6341	16.2474	15.6194	3.64721	29.314	30.7578	51.5023	26.2559	13.9844
c101478_g1	0	0	0	0	0	7.2316	0	0	7.33654
c101479_g1	0	1.04469	1.18648	0	0	0	0	0	0
c10148_g1	0	0	5.34246	0	0	0	0	0	0
c101480_g1	0	1.06588	0	0	0	0	0	0	0
c101481_g1	0	0	0	0	0	0	0	0	0
c101482_g1	0	0	0	0	0	0	0	0	0
c101483_g1	0	0	0	0	0	0	0	0	0
c101484_g1	0	0	0	0	0	0	0	0	0
c101485_g1	0	0	0	0	0	0	0	0	0
c101486_g1	0	0.341194	0	0	0	0	0	0	0
c101487_g1	0	0	0	0	0	0	0	2.82654	0
c101488_g1	0	0	0	0	0	0	0	0	0
c101489_g1	0	0	0	0	0	1.49478	0	0	1.7205
c101490_g1	0	0	0	0	0	0	0	0	0
c101491_g1	4.40136	0	0	0	0	0	0	0	0
c101492_g1	0	0	0	0	0	0	0	0	0
c101493_g1	0	2.76492	0	0	4.8667	0	0	0	0
c101494_g1	1.22124	0	0	0	0	1.32717	2.21001	6.43439	0
c101495_g1	0	0	0	0	0	0	0	0	0
c101496_g1	0	0	0	0	0	0	0.547082	0	0
c101497_g1	0	0	0	0	0.138838	0.161838	0	0.190509	0
c101498_g1	0	0	0.364398	0.408964	0	0	0	0.522181	0
c101499_g1	0	0	0	0	0	0	0	0	0
c1015_g1	0	0	0	0	0	0	0	0	0
c1015_g2	0	0	0	0	0.351028	0	0	0	0
c101500_g1	3.35927	0	3.06588	3.40442	0	0	0	0	0
c101501_g1	0	0	0	0	0	0	0	0	0
c101502_g1	1.74255	0.483504	0.539439	0.626103	0	0	0	0	1.36216
c101503_g1	0	0	0	0	0	0	0	2.44214	0
c101504_g1	0	0	1.40668	1.60547	2.2733	0	0	0	0
c101505_g1	17.7329	9.03135	1.03232	2.37276	1.63645	2.57585	2.95021	3.08281	2.63121
c101507_g1	0	4.61671	20.6843	0	0	0	0	0	0
c101508_g1	0	0	0	0	0	0	0	0	0
c101509_g1	2.29093	2.66917	8.03794	0	0	0	0	0	0
c101510_g1	0.259266	0	0	0	0.646792	0	0	0.336209	0.30397
c101512_g1	0	0	0	0	0	0	0	0	0
c101513_g1	0	0	0	0	0	0	0	0	0
c101514_g1	0	0	0	0	0	0	0	0	0
c101515_g1	0	0	0	0	0	0	0	0	0
c101516_g1	6.11346	1.64263	3.71835	2.09704	8.51921	0	0	0	2.34583
c101517_g1	0	0	0	0	0	0	0	0	0
c101518_g1	0	0	5.53721	9.58253	3.25483	0	0	0	0
c101519_g1	0	0	0	0	0	0	0	0	0
c101520_g1	0	0	0	0	0	0.331916	0	0	0.394369
c101521_g1	0	0	0	0	0	0	0	0	0
c101522_g1	0	0	0.307837	3.26638	0.554411	0.813453	0.572494	0.48177	0
c101523_g1	5.12164	4.16409	7.04994	5.2297	10.1397	0	6.56084	0	2.92709
c101524_g1	0	0	0	0	0	0	0	0	0
c101525_g1	0	0	0	0	0	0	0	1.44468	0
c101526_g1	0.108266	0	0.289245	0.216015	0	0	0	0.130263	0
c101527_g1	0	0	0	0	0	0	0	0	0
c101528_g1	0	0	0	0	6.74329	0	0	0	0
c101529_g1	0	0	0	0	0	0	0	0	0
c10153_g1	0	0	0	0	0	0	0	0	0
c101530_g1	0	0	0	0	0	0	0	0	0
c101531_g1	8.53269	14.8297	7.19975	6.38704	5.63591	2.53046	2.12982	4.28981	0.955566
c101532_g1	5.96613	1.24653	2.82285	0	0	0	0	0	0
c101533_g1	0	0	0	0	3.23626	0.130528	0	0	0.152611
c101535_g1	0	0	0	0	0	0	0	0	0
c101536_g1	0	0	4.70225	0.913175	0	0	0	0	0.958742
c101537_g1	13.3483	15.1191	11.6817	18.4471	5.92582	3.93224	4.76859	7.04696	5.96723
c101538_g1	2.25364	0	2.06666	11.5763	2.88047	2.43111	0	0	0
c101539_g1	0	0	0	0	0	0	0	0	0
c101540_g1	0	0	0	0	0	0	0	0	0
c101541_g1	0.280067	0.10941	0.502115	0.398288	1.17814	5.35936	128.138	85.2776	49.3192
c101542_g1	0	0	0	0	0	0	0	0	0
c101543_g1	0	0	0	0	0	0	0	0	0
c101544_g1	0	0	0	0	0	0	0	0	0.216837
c101545_g1	0	0	0	0	0	0	0	0	0
c101546_g1	0	0	0	5.47855	22.5394	0	0	0	0
c101547_g1	0	0	0	0	0	0	0	0	1.17549
c101548_g1	0	0.320637	2.94993	1.95121	1.14982	0	0	0	0
c101549_g1	0	0	0	0	0	0	0	0	0
c101550_g1	0	0	0	0	0	0	0	0	0
c101551_g1	1.24719	0.479312	0	0	0	0	3.63211	1.57102	4.10132
c101552_g1	0	1.44607	1.61742	1.82945	2.45287	0	0	0	0
c101553_g1	85.2158	72.9277	42.781	22.8523	7.69607	9.26092	7.77443	7.75697	5.3662
c101555_g1	0	2.68776	0	0	0	0	0	0	0
c101556_g1	0	4.81658	0	0	0	0	0	0	0
c101559_g1	0	0	0	0	0	0	0	0	0
c10156_g1	0	0	0	0	0	0	0	0	0
c101560_g1	0	0	1.22145	0	0	0	0	0	0
c101561_g1	0	0	0	2.61781	0	0	0	0	0
c101562_g1	0	0	0	0	0	0	0	0	0
c101563_g1	0	0	0	2.3174	0	0	0	0	0
c101564_g1	0	0	0	0	0	0	0	0	0
c101566_g1	0	0	0	0	0	0	0	0	0
c101567_g1	0	0	1.73404	1.9711	0	0	0	0	0
c101568_g1	0	0	0	3.36688	8.32812	0	0	0	0
c101569_g1	149.4	92.415	89.6048	11.8507	6.68617	26.2273	54.3473	34.0497	57.8004
c101570_g1	0	7.83586	4.36697	5.11484	0	0	0	0	0
c101571_g1	0	0	0	0	0	0	0	0	0
c101572_g1	0	0	0	0	0	0	0	0	0
c101573_g1	2.37615	1.93572	0	0	0	2.6565	2.05488	6.26896	8.19958
c101574_g1	0	0	0	0	0	0	0	0	0
c101575_g1	4.15233	0	3.6959	0	0	0	0	0	0
c101576_g1	0	0	0	0	0	0	0	0	0
c101577_g1	0	0	0	0	0	0	0	0	0
c101578_g1	0	0	1.98977	4.42249	2.65085	0	0	0	0
c101579_g1	0	0	0	0	0	0	0	0	0
c10158_g1	0	0	0	0	0	0	0	0	0
c101580_g1	0	0	0	0	3.25566	0	0	0	0
c101581_g1	0	0.584125	0.677846	0	0.85297	0	0	0	1.68224
c101582_g1	0.298671	0	0	2.74142	1.824	0	0	0	0
c101583_g1	52.6473	24.5561	22.1374	49.9069	58.1294	15.0578	11.7549	24.7937	82.7429
c101584_g1	0	0	0	0	0	0	0	0	0
c101585_g1	0	0	0	0	0	0	0	0	0
c101586_g1	0	0	0	2.9443	2.10767	0	0	0	0
c101587_g1	0	0	0	0	0	0	0	0	0
c101588_g1	0	0	0	0	0	0	0	0	0
c101589_g1	0.899413	0	0	0	0	0	0	0	0
c10159_g1	0	5.95391	2.74215	9.42551	4.98086	0	1.2782	0	0
c101590_g1	0	0	0	0	0	0	0	0	0
c101591_g1	0	0	0	0	0	0	0	0	0
c101592_g1	0.723942	0	0	0	0	0	0.599877	0	0
c101593_g1	0	0	0	0	0	0	0	0	0
c101594_g1	0	0	0	0	0	0	0	0	0
c101595_g1	0	0	0	0	0	0	0	0	0
c101596_g1	73.1066	23.2497	17.5302	22.6853	1.19279	10.4857	13.8385	13.6916	13.7754
c101597_g1	0	0	0	0	0	9.68738	1.90041	0	0
c101598_g1	0	0	0	0	0	0	0	0	0
c101599_g1	0	0	0	0	0	0	0	0	9.76769
c10160_g1	0	0	0	0	0	0	0	0	0
c101600_g1	0	0	0	0	0	0	0	0	3.14751
c101601_g1	0	4.96405	1.13129	0	0	1.29912	0	0	0
c101602_g1	0	0	0	0.150742	0	0.0789299	0	0.281564	0.185771
c101603_g1	0	0	0	0	2.6191	0	0	1.44296	0
c101604_g1	0.221562	0.171065	0	0.430139	0.451767	19.8004	37.1779	52.2047	35.5456
c101605_g1	0	0	0	0	0	0	0	0	0
c101606_g1	0	0	0	0	0	0	0	0	0.439801
c101607_g1	0	0	0.594716	0.679409	0	0	0	0	0
c101608_g1	0	0	0	0	0	0	0	0	0
c101609_g1	0	0	0	0	0	1.07264	0	0	0
c101610_g1	1.65131	0.430685	0.486606	1.08086	0.619829	0	0	0	0
c101611_g1	0	0	0	0	0	0	0	0	0
c101612_g1	5.90309	9.45867	10.599	0	0	0	0	0	0
c101613_g1	0	0	0	0	3.14473	0	0	0	0
c101614_g1	0	0	0	0	0	0	0	0	2.33157
c101615_g1	0	1.54005	0	0	0	0	0	0	0
c101616_g1	0	0	2.26484	0	0	0	0	0	0
c101617_g1	0	0	1.20062	4.11857	2.01927	0	0	0	0
c101618_g1	0	0	0	0	0	0	0	0	0
c101619_g1	0	0.729055	0.847483	2.06527	2.52153	6.34577	2.47277	8.83157	35.2961
c101620_g1	1.86301	1.51069	3.41343	0	1.37693	0	0.760876	1.24219	1.01403
c101621_g1	0.980115	0	0.444107	0	0	0	0	0	0
c101622_g1	0	0	0	0	0	0	0	0	0
c101623_g1	0	0	1.32256	0	0	0	0	0	0
c101625_g1	0	0	0	0.589473	0	0	0	0	0
c101626_g1	0	0	0	0	0	6.3635	0	1.07011	1.08683
c101627_g1	0	0.265584	0	2.82175	0.487806	0	0	0	0
c101628_g1	0	0	0	0	5.74608	0	0	0	0
c101629_g1	0	0	0	0	0	0	0	0	0
c101630_g1	0	0	0	0	0	0	0	0	0
c101631_g1	0.518395	0	0	0	0	1.02821	2.21999	9.19442	9.92936
c101632_g1	0	0	0	0	0	0	0	0	0
c101634_g1	0	0	0	0	0	0	0	0	0
c101635_g1	0	0	0	0	0	0	0	0	0
c101636_g1	0	0	3.05392	0	0	0	0	0	1.9131
c101637_g1	0.7769	0.928251	1.72165	0	2.17501	4.8865	0.746196	1.48479	1.96995
c101638_g1	0	0	0	0	0	0	0	0	0
c101639_g1	0	0	0	0	0	0	4.03828	0	0
c101640_g1	0	1.62106	0.922134	1.04151	0	0	0	0	0
c101641_g1	58.2405	20.2578	13.8267	14.8132	6.73131	6.25543	30.1775	9.00442	16.9289
c101642_g1	0	0	0	0	0	0	0	0	0
c101643_g1	0	0	0	0	0	0	0	0	0
c101644_g1	0	0	0	3.11521	11.6244	0	0	0	0
c101645_g1	0	0	0	0	0	0	0	0	0
c101647_g1	0	0	0	0	0	0	0	0	1.73643
c101648_g1	0	0	0	0	0	1.1273	0	1.33607	2.21745
c101649_g1	0	0	0	0	0	0	0.463592	1.32248	0
c10165_g1	0	0	0	0	0	0	1.43848	0	1.88951
c101650_g1	0	0	0	0	5.28322	0	0	0	0.613286
c101651_g1	0	0	0	0	8.61426	2.44487	0	0	0
c101652_g1	0	0	0	0	0	3.85392	54.6999	45.7346	100.721
c101653_g1	0	0	0	0	2.24945	0	0	0	0.430555
c101654_g1	3.47312	0	0	3.39993	0	0	0	0	0
c101655_g1	0	0	2.5812	0	0	0	1.17952	0	0
c101656_g1	0	0	0	0	0	0.0908896	0	0.109656	0.0944751
c101657_g1	0	0	1.0139	1.1687	3.49231	0	0	0	0
c101658_g1	0	0	0	0	0	0	0	0	0
c101659_g1	0	0.461926	0.773782	0.308457	1.11113	1.8325	1.20531	1.32837	0
c101660_g1	0	0	0	0.838528	0	0	0	0	0
c101661_g1	0	0	0	0	0	0	0	0	0
c101662_g1	0	0	0	0	0	0	0	0	0
c101663_g1	2.03142	0	0	0	0	0	0	0	0
c101664_g1	0	0	0	0	0	0	0	0	0
c101665_g1	0	0	0	0	0	0	0	0	0
c101666_g1	2.33889	0	0	0	0	0	0	0	0
c101667_g1	0	0	0	0	0	0	0	0	0
c101669_g1	0	0	0	0	0	0	0	0	0
c10167_g1	0	0	0	0	0	0	0	0	0
c101670_g1	528.023	421.639	520.009	797.339	1214.9	1276.66	1733.86	1328.91	825.477
c101671_g1	0	6.43543	3.58546	0	0	0	0	0	0
c101672_g1	0	0	0	0	0	0	0	0	0
c101673_g1	0	0	0	0	0	0	0.726837	0	0
c101675_g1	0	0	0	0	0	0	0	0	0
c101676_g1	0	0	0	0	0	0	4.49585	1.795	0
c101677_g1	0	0.599204	0.272362	0	0.136376	0.143871	0	0	0.190968
c101678_g1	0	0	0	0	0	1.36657	0.493343	0	1.25471
c101679_g1	1.44361	0	1.32372	0	0	0	0	0	0
c101680_g1	0	0	0	0	0	0	0	5.48535	0
c101681_g1	0	0	0	0	0	0	0	0	0
c101682_g1	0	0	0	0	0	0	0	0	0
c101683_g1	0	0	0	0	0	0	0	0	0
c101684_g1	0	2.71826	0	0	0	0	0	0	0
c101685_g1	0	0	0	0	0	0	0	0	0
c101686_g1	0.818171	1.32243	0.741215	0	0	0	0	0	0
c101687_g1	0	0	0	0	0	0	0	0	0
c101688_g1	0	0	0	0	0	0	0	0	0
c101689_g1	0	0	0	0	0	2.23236	29.9702	9.38499	43.0375
c10169_g1	0	0	0	0	0	0	0	0	0
c101690_g1	0	0	0	0	5.53234	0	0	0	0
c101692_g1	0	0	0.937508	0	0	0	0	0	0
c101693_g1	0	1.39301	3.13604	0.884426	2.22962	0	0	0	0
c101694_g1	0	0	0.52994	0	0	2.46994	2.56353	2.23068	6.93919
c101695_g1	0	0	0	0	0.810749	0	4.51749	2.21469	3.07534
c101696_g1	0	0	0	0	0	0	0	0	0
c101697_g1	0	0	0	0	0	0	0	0	0
c101698_g1	0	0	0	0	0	0	0	0	0
c101699_g1	0	0	0	0	0	0	0	0	0
c1017_g1	0	0	0	0	0	0	0	0	0
c10170_g1	0	0	0	2.27643	2.52351	0	0	0	0
c101700_g1	0	0	0	3.33953	0	0	0	0	0
c101701_g1	0	0	0	3.27277	0	0	0	0	0
c101702_g1	0	0	0	0	0	0	0	0	0
c101703_g1	0	0	0	0	0	0	0	0	0
c101705_g1	0	0	0	0	0	0	0	0	0
c101706_g1	0	0	0	0	0	0	0	0	0
c101707_g1	0	0	6.58157	0	4.82843	0	0	0	0
c101708_g1	1.37559	0	0	0	0	0	0	0	0
c101709_g1	0	0.188414	0.633795	0	1.22673	0.283819	0	0	0.535818
c10171_g1	0	0	0	0	0	0	0	0	0
c101710_g1	0	0	2.9804	0	0	16.8294	87.8094	8.04175	15.1304
c101711_g1	0	0.578977	0.65329	0	1.786	0	0	0.927439	0
c101712_g1	0	0	0	0	0	0	1.07339	0	0
c101713_g1	0	2.47402	0	0	0	0	0	0	0
c101714_g1	0	3.17999	0	0	0	4.46724	0	0	0
c101715_g1	3.79312	2.45608	1.75295	0.398815	0.53986	0	0.698196	0	0.934077
c101716_g1	0	0	0	0	0	0	2.06404	0	0
c101717_g1	0	0	0	0	0	0	0	0	0
c101718_g1	0	0	0	0	0	0	0	0	0
c101719_g1	0	0	0	0	0	0	0	0	0
c10172_g1	0	0	0	0	0	0	0	0	0
c10172_g2	0	0	0	0	0	0	0	0	0
c101720_g1	0	0	0	0	0	0	0	0	0
c101721_g1	0	0	0	0	0	0	0	0	0
c101722_g1	0	0	0	0	0.437928	0	0	0	0
c101723_g1	0	0	0	0	3.94606	0	0	0	0
c101724_g1	0	0	0	0	0	0	0	0	0
c101725_g1	0	0	0	0	0	0	0	0	0
c101726_g1	20.3598	5.19501	4.3993	3.35759	0	7.55368	2.65406	2.19465	0
c101727_g1	0	0	0	0	0	0	0	0	0
c101728_g1	0	0	0	0	0	0	0	0	0
c101729_g1	0	0.632713	0	1.57755	0	0	0	0	0
c10173_g1	0	0	0	0	0	0	0.58846	0.920278	2.38046
c101730_g1	0	0	0	0	0	0	0	0	0
c101731_g1	0	0	0	0	0	0	0	0	0
c101732_g1	0	0	0	0	0	1.09606	0	0	0
c101733_g1	0	2.29236	0	0	1.8263	0	0	0	0
c101734_g1	0	0	0	2.49463	0	0	0	0	0
c101735_g1	0	0	0	0	0	0	0	0	0
c101736_g1	0	0	0	0	0	0	0	0	2.09928
c101737_g1	0	0	2.55638	0	0	0	0	0	0
c101738_g1	0	0	0	0	0	0	0	0	0
c101739_g1	3.9151	0	0	0	0	0	11.2974	5.11658	2.09107
c10174_g1	0	0	0	0	0	0	0	0	0
c10174_g2	2.55375	0	0	0	0	0	0	0	0
c101740_g1	0	0	0	0	0	0	0	0	0
c101741_g1	0	0	0	0	0	0	0	0	2.52274
c101742_g1	3.15138	1.73	0.971082	0	0	5.1039	2.61382	0	3.66248
c101743_g1	0	0	0	0	0	0	0	0	0
c101744_g1	0	0.54507	0	0	0	0	0	0	0
c101745_g1	1.79122	10.9118	4.66657	4.98353	1.60928	0	1.60717	0	0
c101746_g1	0	0	0.141527	0	0.199663	0.340757	0.844993	1.82469	2.28391
c101747_g1	0	0	0	0	0	0	0	0	0
c101748_g1	0	0	0.389038	0	0	0	0	0	0
c101749_g1	0	0	0	0	0	0	0	0	3.24842
c10175_g1	0	1.95782	0	0	0	0	1.02811	0	0
c101750_g1	0	0	0	0	0	0	0	0	0
c101751_g1	0	0	0	1.76303	0	0	0	0	0
c101753_g1	0	0	0	0	0	0	0	0	0
c101754_g1	0	0	0	0	0	0	1.38059	2.09722	0
c101755_g1	0	0	0	0	0	0	0	0	0
c101756_g1	0	0	0	0	0	0	0	0	0
c101757_g1	0	0	0	0	0	0	0	0	0
c101758_g1	0	0	0	0	0	0	0	0	0
c101759_g1	0	1.00138	2.27254	5.13244	0	0	0	0	0
c10176_g1	0	0	0	0	0	0	0	0	0
c101760_g1	0	0	0	7.30864	0	0	0	0	0
c101762_g1	0	0	0	0	0	0	0	0	0
c101763_g1	6.60051	0	0	0	0	0	1.78429	0	0
c101764_g1	0	0	0	0	0	0	0	0	0
c101765_g1	0	0	0	0	0	0	3.63165	0	0
c101766_g1	0	0	0	0	0	0	0	0	0
c101767_g1	0	0	0	0	0	0	0	0	0
c101768_g1	1.46249	0.566349	0	0	0	0	0.658533	0	0
c101769_g1	0	0	0	0	46.3141	38.2544	162.107	233.053	333.401
c10177_g1	0	0	0	0	0	2.11698	2.92032	2.49598	5.93631
c101770_g1	0	0.528484	2.41832	2.07719	1.9134	0.754023	0.569106	0	0
c101771_g1	0	0	0	0	1.62143	0.768401	0	0	0
c101772_g1	0	0	0	0	0	0	0	0	0
c101773_g1	0	0	0	0	0	0	0	0	0
c101774_g1	0	0	0	9.31921	2.13857	0.562793	0.213595	0.339142	0.861389
c101775_g1	0	0	0	1.31094	0	0	2.21736	1.70078	0
c101776_g1	0	0	0	1.00688	0	0	0	0	1.13772
c101777_g1	0	0	0	0	0	0	0	0	0
c101778_g1	0	0	0	0	1.60522	0	0	1.7488	0
c101779_g1	0	0	0	0	0	0	0	0	0
c10178_g1	5.88172	0	5.30828	0	0	0	0	0	0
c101780_g1	0	0	0	0	0	0	0	0	0
c101781_g1	0	0	0	0	0	0	0	0	0
c101782_g1	0	0	0	0	0	0	1.22787	1.99134	3.30182
c101783_g1	0	0	0	0	0	0	0	0	0
c101784_g1	0	0	0	0.86756	1.30826	0.955337	0	0	0
c101785_g1	0	0	0	0	0	0	0	0	0
c101786_g1	0	0	0	0	0	0	0	1.1445	0
c101787_g1	0	0	0	0	0	0	1.44195	2.19076	0
c101788_g1	0	0	0	4.64512	0	4.93966	3.46447	5.78142	0
c101789_g1	0.437964	0.358604	0.406908	0	0	0	0	0	0
c101790_g1	0	0	0	0	0	0	0	0	0
c101792_g1	0	2.03129	11.845	0	0.781093	0	0.574222	0	0
c101793_g1	17.7279	6.35668	9.86023	0.759334	2.40864	11.6566	7.33413	10.8303	38.772
c101794_g1	0	0	0	2.15036	6.08957	0	0	0	0
c101795_g1	0	0	2.05827	0	3.07816	0	0	0	0
c101796_g1	0	11.6328	0	1.79676	0	0	0	0	0
c101797_g1	0	0	0	0	0	0	0	0	0
c101798_g1	0	0	0	0	0	0	0	0	0
c101799_g1	94.7919	151.5	134.345	112.016	73.0083	2.50322	0.724754	0.992498	0.95718
c1018_g1	0.0866089	0.0653806	0.0748305	0	0	6.39062	732.676	256.653	253.761
c101800_g1	0	0	0	0	0	0.257457	0.223203	0.309181	0.299469
c101801_g1	0	0	0	0	0	0	0	0	0
c101802_g1	0	0	0	0	0	0	0	0	0
c101803_g1	0	0	0	0	0	0	0	0	0
c101804_g1	0	0	0.902381	0	0	0	0	0	0
c101805_g1	0.674772	0.546315	0	1.40667	0	0	0	0	2.39829
c101806_g1	0	0	0	0	0	0	0	0	0
c101809_g1	0	2.668	0	0	0	0	0	0	0
c10181_g1	0	0	0	0	0	0	0	0	0
c101811_g1	0	0	0	0	0	0	0	0	0
c101812_g1	0	0	0	0	0	0	0	0	0
c101813_g1	0	0	0	0	0	0	0	0	0
c101814_g1	0	0.465807	0	0	0	0	0	0	0
c101815_g1	0	0	0.268761	0.949373	2.94881	0.352726	0.497754	1.27715	1.68147
c101816_g1	0.40951	1.72646	0.790281	0	0	0.517431	1.75632	0	0.482338
c101817_g1	0	0	0	0	0	2.55296	0	0	2.85681
c101818_g1	0	0	0	0	0	0	0	0	0
c101819_g1	0	0	0	0	0	2.97639	0	0	0
c10182_g1	0	0	0	0	0	0	0	0	0
c101820_g1	0	0	0	0	0	0	0	0	0
c101821_g1	0	0	0	0	0.408942	0.313221	0.706844	1.50794	0
c101822_g1	0.507738	0	0.487814	1.72156	0	0	0	0	0
c101823_g1	0	0	0	0	0	0	0	0	0
c101825_g1	0	0	0	0	0	0	0	2.05473	0
c101826_g1	0	0	0	0	0.336852	0	0.448762	1.02103	0.912318
c101827_g1	0	0	0	0	0	0	0	2.3604	0
c101828_g1	0	0	9.21737	0	0	0	0	0	0
c101829_g1	0	0	0	0	0	0	0	0	0
c10183_g1	0	13.5081	5.16995	0	0	0	0	0	0
c101830_g1	0	0	0	0	0	0	1.62241	3.30222	1.04862
c101831_g1	0	0	0	2.53291	1.62123	0	0	0	0
c101832_g1	0	0	4.85819	11.2851	7.57167	0	0	0	0
c101833_g1	0	0	0	0	0	0	3.87957	0	0
c101834_g1	9.11393	0	0	0	0	0	0	0	0
c101835_g1	0	0	0	0	1.53568	0	0	0	0
c101836_g1	0.9511	0.391624	0.443931	0.524253	2.55745	0	0	0	1.5946
c101837_g1	0	0	0	0	0	0	0	3.27852	0
c101838_g1	0	0	0	0	0	0	0	0	0
c101839_g1	0	0	0	0	0	0	0	0	0
c101840_g1	0	0	0	0	0	0	0	0	0
c101841_g1	0	0	0	0	0	0	0	0	0
c101842_g1	0	0	0	0	0	0	0	0	0
c101843_g1	0.769591	0.620833	0	0	0.976186	0	0	0.990587	0
c101844_g1	0	0	0	0	0	14.9452	0	0	0
c101845_g1	0	0	0	7.19175	1.68694	1.77215	0	0	2.20107
c101846_g1	0	0	0	3.04612	0	0	0	0	0
c101847_g1	0	0	0	0	0	0	0	0	0
c101848_g1	0	0	0	0	0	0	0	0	0
c101849_g1	2.79408	0	0	5.7679	0	0	0	0	0
c101850_g1	1.05231	4.39462	2.17769	0	0.823515	0	0	0	0
c101851_g1	0	0	1.59475	0	0	0	0	0	0
c101852_g1	0	0	0	0	0	0	0	0	0
c101854_g1	0.246097	0	0	0.241434	0	0	0	0.299237	0.290314
c101855_g1	0	0	2.69436	12.395	4.27591	0	1.26692	0	1.69855
c101856_g1	0	0	5.75578	1.84796	1.33124	0	0	0	1.0436
c101857_g1	0	0	0	0	0	0	0	0	1.81416
c101858_g1	0	0	0	0	0.111162	0	0.374448	0.294452	0.980482
c101859_g1	0	0	0	0	0	0	0	0	5.524
c10186_g1	0	0.731614	0	0	0	0	0	0	0
c101860_g1	0	0	0	0	0	0	0	0	0
c101861_g1	0	0	0	0	1.64877	0	0	0	0
c101862_g1	0	0	0	0	0	0	0	0	0
c101863_g1	0	0	0	0	3.15387	0	0	0	0
c101864_g1	0.497008	1.24067	10.6027	2.66428	1.57494	0	0	0	1.18613
c101865_g1	0	0	0	0	0	0	0	0	0
c101866_g1	0	0	0	0	0	0	0.693815	0	0.905483
c101867_g1	0	0.378435	0.853124	1.50418	0.753647	0	0	0.657408	0
c101868_g1	0	0	0	0	0.222026	0	0.395506	0	0
c101869_g1	0	0	0	0	0	0	0	0	0
c10187_g1	0	0	0	0	0	0	0.7854	1.11713	2.6209
c101870_g1	0	3.97272	4.55778	5.15372	0	0	0	0	0
c101871_g1	0	0	0	0	0	0	0	0	0
c101872_g1	0	0	0	0	0	0	0	0	0
c101873_g1	0	3.11055	3.52019	0	4.71183	0	0	0	0
c101874_g1	0	0	0	0	0	0	0	0	0
c101875_g1	0	3.46724	0	2.33062	0	0	0	0	0
c101876_g1	0	0.525043	0	2.76149	0.94532	0.745934	0	0.880664	0
c101877_g1	0	0	0	0	2.24658	0.532446	0	0	1.00243
c101878_g1	0	0	0	0	0	0	0	0	0
c101879_g1	0	0	0	0	0	0	0	0	0
c10188_g1	0	0	7.52588	0	0	0	0	0	0
c10188_g2	0	0	13.6733	3.92885	0	0	0	0	0
c101880_g1	0	0	0	0	0	0	0	0	0
c101881_g1	0	0	0.268	29.863	7.54125	12.2685	31.5969	30.2885	92.9016
c101882_g1	0	0	0	0	0	0	0	0	0
c101883_g1	0	0	0	0	0	0	0	0	0
c101884_g1	1.2843	2.06901	1.1739	1.30462	1.65204	0	0	0	0
c101885_g1	0	0	0	0	2.25249	0	0	0	0
c101886_g1	0	0	0	0	0	0	0	0	1.68212
c101887_g1	0.402445	0.329735	0	0	0	0	0	0	0
c101888_g1	0	0	0	0	0	0	192.06	55.6284	39.12
c101889_g1	0	0	0	0	0	0	0	0	0
c10189_g1	1.1007	1.14232	0	0	0	0	0	0	0.877116
c101890_g1	0	0	0	0	0	0	1.00493	0	0
c101891_g1	0	0	0	3.78019	0	0	0	10.2271	0
c101892_g1	0	0	0	0	0	0	0	0	0.936648
c101893_g1	0	0	0	0	0	0	0	0	0
c101894_g1	0	0	0	0	0	0.248845	0	0	0.747379
c101895_g1	0	0	2.90016	0	0	0	0	0	0
c101896_g1	0	0	0	0	0	0	4.67944	0	0
c101897_g1	0	1.16997	0.653304	0	1.94941	1.61837	0	0	0.854293
c101898_g1	0	0	0	2.10128	0	0	0	0	0
c101899_g1	0	0	0	0	0	0	0	0	0
c10190_g1	0.30673	1.25123	1.43584	2.67434	2.78872	0	0.265631	0	0
c101900_g1	0	0	0	0	0	0	0	0	0
c101901_g1	14.615	8.6138	14.1941	6.75476	0	0	2.06838	0	4.65176
c101902_g1	0	0	0	0	0	0	0	0	0
c101903_g1	0	0	0	0	0	0	0	0.711875	0
c101904_g1	0	0	0	0	0	0	0	0	0
c101905_g1	0	0	0	0	0	2.70245	0	0	3.01847
c101906_g1	0	0	0	0	0	0	0	0	0
c101907_g1	0	3.25477	1.81908	2.01439	0	0	0	0	0
c101908_g1	0	0	3.74055	0	0	0	0	0	0
c101909_g1	0	0	0	0	0	2.60406	0	0	0
c10191_g1	0	2.0059	0.913026	0	1.69229	0	0	0	0
c101910_g1	0	0	0	0	0	0	0	0	0
c101911_g1	0	0	0	0	0	0	0	0	0.62634
c101912_g1	0	0	0	0	0	0	0	0	0
c101913_g1	6.55298	0	0	0	0	0	0	0	0
c101914_g1	10.6181	2.79389	3.10511	3.43801	0	0	0	0	0
c101915_g1	0	0	0	0	0	0	0	0	0
c101916_g1	1.63903	0	0	0	2.15266	0	0	0	0
c101917_g1	0	0	0	0	0	0	0	0	0
c101918_g1	0	0	0	0	0	0	0	0	1.32725
c101919_g1	56.4941	41.9348	26.2212	13.2298	8.05992	9.17487	17.5126	5.17186	9.388
c101920_g1	0	0	0	0	0	0	0	0	0
c101921_g1	3.57063	0	0	0	0	0	0.743472	2.56931	1.02263
c101922_g1	0	0	0	0	0	0	0	0	0
c101923_g1	1.67189	1.31838	0	1.63487	0	0	0	0	0
c101924_g1	0	0	0	0	0	0	0	0	0
c101925_g1	0	0	0	0	0	0	0	0	0
c101927_g1	0	0	0	0	0	0.684926	0.658392	0	0.422658
c101928_g1	0	0	0	0	0	0	0	0	0
c101929_g1	0	0	0	0.653857	0	0	0	0	0
c101930_g1	0	0	2.86728	3.14013	0	0	0	0	0
c101931_g1	0	0	0	0	0	0	2.0748	0	2.68221
c101932_g1	0	0	0	1.31032	0	0	0	0	0
c101933_g1	0	0	0	0	0	0	0	0	0
c101934_g1	0	0	0	0	5.56276	0	0	0	0
c101935_g1	0	0	0	0	0	0	0	0	0
c101936_g1	0	0	0	0	0	0	0	0	0
c101937_g1	9.76633	1.9471	13.0844	2.45749	0	0	0	0	0
c101938_g1	0	0	0	0.734511	0	0	0.662115	0	0
c101939_g1	0	0	0	0	1.60186	0	0	0	0.499821
c101940_g1	0	0	0	0	0	0	0	0	0
c101941_g1	0	0	0	0	0	0	0	0	0
c101942_g1	0	0	0	0	0	0	0	0	0
c101943_g1	0	0	3.49349	1.92126	4.12337	2.01934	0	0	0
c101944_g1	0.675059	2.12903	4.17865	0	0	0	0	0	0
c101945_g1	74.7539	112.423	129.538	217.777	120.387	53.1589	32.1978	28.9773	21.8284
c101946_g1	0	0	0	0	0	0	0	0	0
c101947_g1	0	0	15.0232	0	7.0171	0	0	0	0
c101948_g1	0	0.871198	0	0	0	0	0	0	0
c101949_g1	0	0	0	0	0	0	1.9956	0	0
c10195_g1	0	0	0	0	0	0	0.677519	0	0
c101950_g1	0	0	0	0.746052	0	0.7421	0	0	0
c101951_g1	0	0	0	0	1.49553	1.64529	0	3.8286	0
c101952_g1	0	0	0.701568	0	0	0	0	0	0
c101953_g1	0	0	0	0	0	0	0	0	0
c101954_g1	0	0	0	0	0	0	0	0	0
c101955_g1	0	0	0	4.43659	0	0	0	0	0
c101956_g1	0	0	0	0	0	0	0	0	0
c101957_g1	0	0	0	0.418454	1.36243	1.34511	0.404227	0.533976	2.13382
c101958_g1	0	0	0	0	0	0	0	0	0
c101959_g1	0	0	0.335353	0	0	0.430322	0.616334	1.03241	2.53358
c10196_g1	0	0	0	0	0	0	0	0	0
c101960_g1	0	0	0	0	0	2.28151	0	0	0
c101961_g1	0	0	0	0	0	0	0	0	0
c101962_g1	0	0	0	0	0	0	0	0	0
c101963_g1	0	0	0	0	0	0	0	0	0
c101964_g1	0	0	0	0	0	0	0	0	0
c101966_g1	2.2753	0	0	0	0	0	0	0	0
c101967_g1	0	0	0	0	0	0	0	0	0
c101968_g1	0	0	0	0	0	0	0	0	0
c101969_g1	0	0	0	0	0	0	0.53042	0.602102	0
c10197_g1	0	0	0	0	0	0	0	0	0
c101970_g1	0	0	0	0	0	0	0	0	0
c101971_g1	0	0	0	0	0	4.30358	3.01931	10.0176	4.05617
c101972_g1	0	0	0	0	3.86703	0	0	0	0
c101973_g1	45.0378	23.1034	15.9064	8.5262	5.82889	5.60962	7.51376	8.86672	3.38874
c101974_g1	0	0	0	0	0	0	0	0	0
c101975_g1	0	0	0	0	0	0	0	0	0
c101976_g1	0	0	0	0	0	0	0	0	0
c101977_g1	14.7532	39.7713	16.4093	1.68726	6.6996	0	2.8557	8.80651	5.83556
c101979_g1	0	0	0	0	0	0	0	0	0
c10198_g1	0	0	0	0	0	0	0	0	0
c101980_g1	2.66737	4.1576	3.09891	1.76481	0	0	0	0	0
c101981_g1	0	0	0	0	0	0	0	0	0
c101982_g1	0	0	0	1.89628	0	0	0	0	0
c101983_g1	0	1.3638	0	0	0	0	0	0	0
c101984_g1	0	3.11856	5.30447	2.01233	0	0	0	0	0
c101985_g1	0	0	0	0	0	4.83375	6.07048	15.419	16.4789
c101986_g1	0	0	0	0	6.12258	0	0	0	0
c101987_g1	14.5591	7.63557	4.83899	3.35778	0	0	0.868105	5.73416	1.15393
c101988_g1	0	0	0	0	0	0	0	0	0
c101989_g1	0	0	0	0	1.09016	0.451791	1.08419	0.549157	0.486796
c101990_g1	0	0	0	0	0	0	0	7.6502	0
c101991_g1	0	0	0	0	0	0	0	0	0
c101992_g1	0	0	0	0	0	0	0	0	0
c101993_g1	0	0	0	0	0	0	0	0	0
c101994_g1	0	0	1.0692	0	0	0	0	0	0
c101995_g1	1.07166	0	0	0	0	0	0	0	0
c101996_g1	0	0	0	1.39463	0	0	0	0	0
c101997_g1	0	2.03042	0	0	0	0	0	0	0
c101998_g1	0	0	0	0	0	0	0	0	0
c101999_g1	0	0	0	0	0	0	0	0	0
c102_g1	0	0	0	0	1.08748	0	0	0	1.45595
c102000_g1	0	0.405695	0.691819	0	0.456211	0	0	0	0
c102001_g1	0	0	0	0	0	0	0	0	0
c102002_g1	0	0	0	0	0	0	0	0	0
c102003_g1	0	0	0.658769	0.750295	1.10656	0	0	0	0
c102005_g1	0	0	0	0	0	1.65027	0	0	0
c102006_g1	0	0	0	0	0	0	0	0	0
c102007_g1	0	0	0	0	0	0	0	0	0
c102008_g1	0	0	0	0	0	0	0	0	0
c102009_g1	0.859428	2.03324	1.52511	0	0	0	0	0	0
c10201_g1	0	0	0	2.80466	1.66315	0	0	0	0
c102010_g1	0	1.28818	0	0.823567	1.96747	0	0	0	0
c102011_g1	0	0	0	0	0	0	0	0	0
c102012_g1	0	0	0	0	0	0	0	0	0
c102014_g1	0.726398	0	0	0	0	0	0	0	0
c102015_g1	0	0	0	0	0	0	0	0	0
c102016_g1	0.416582	0	0.746412	0	0	0	0	0	0.962991
c102017_g1	0	0	0	0	0	3.01857	0	0	0
c102018_g1	0	0	0	0	0	0	0	0	0
c102019_g1	0	0	0	0	0	0	0.534144	0	4.77138
c10202_g1	0	0	1.04185	0	0	0	0.974495	0	0
c102020_g1	0	0	0	0	0	0	0	0	0
c102021_g1	0	0	0	0	9.9134	8.42098	0	0	0
c102022_g1	0.45341	0.123492	0.140681	0.974671	1.36817	0.357268	0	0.428771	0.183
c102023_g1	0	0	0	0	0	0	0	0	0
c102024_g1	0	0	0	3.90738	0	0	0	0	0
c102025_g1	0	0	0	0	0	0	0	0	0
c102026_g1	0	0	0	0	3.16397	0	0	0	0
c102027_g1	0	3.98372	4.49617	5.01447	0	0	0	0	0
c102028_g1	0	0	0	0	1.4272	0	0	0	0
c102029_g1	0	0	0	0	0	0	0	0	0
c10203_g1	0.456956	1.07803	1.00635	0	0.97129	3.22618	0.619783	3.04589	4.1475
c102030_g1	0	0	0	0	0	0	0	0	1.10485
c102031_g1	0	0	0	1.02796	0	0	0	0	0
c102032_g1	0	0	0	0	0	0	0	0	0
c102033_g1	0	0	0	0	0	0	0.783119	0	0
c102034_g1	0	0	0	0	0	0	0	0	8.97867
c102035_g1	0	0	0	0	0	0	0	0	0
c102036_g1	0	0	0	0	0	0	0	0	0
c102037_g1	0	0	0	0	0	0	0	0	0
c102038_g1	0	0	0	0	0	0	0	0	0
c102039_g1	0	0	0	0	0	0	0	0	0
c102040_g1	0	0	0	0.886688	2.2289	0	0	0	0
c102041_g1	0	0	0	0	0	0	0	0	0
c102042_g1	0	0	4.11512	0	0	0	0	0	0
c102043_g1	0	0	0	0	0	0	0	0	0
c102045_g1	0	0	0	0	0	0	0	0	0
c102046_g1	0	0	0	0	0	0	0	0	0
c102047_g1	0	0	0	0	0	0	0	0	0
c102048_g1	0	0	0	0	0	0	0	0	0
c102049_g1	0	0	0	0	0	0	0	0	0
c102050_g1	0	0	0	0	0	0	0	0	0
c102051_g1	0	0	0	0	0	0	0	0	0
c102052_g1	0	0	3.85763	0	0	0	0	0	0
c102053_g1	0	0	0	1.78032	0	0	0	0	0
c102054_g1	0	0	0	0	0	0	0	0	0
c102055_g1	0	0	3.75828	0	0	0	0	0	0
c102056_g1	0	0	0	0	8.17099	0	0	0	0
c102057_g1	0	2.68426	0	0	0	0	2.98942	0	4.01537
c102058_g1	7.59447	0	0	3.93268	5.61729	4.36142	0	5.18837	0
c102059_g1	0	0	0	0	0	0	0	0	0
c102060_g1	0	0	0	0	0	0	0	0	0
c102061_g1	0.342047	0	0.32642	1.91161	0.605636	0	0	1.03665	0
c102063_g1	0	0	0	0	0	0	0	0	0
c102064_g1	0	0	6.54558	0	0	0	0	0	0
c102065_g1	0	0	4.07189	2.32535	3.27243	2.53382	0	0	0
c102066_g1	0	0	0	3.62942	0	0	0	0	0
c102069_g1	0	2.54436	1.48294	0	0	0	0	0	0
c10207_g1	0	0	0	0	0	0	0	0	0
c10207_g2	0	0	0	0	0	0	0	0	0
c102070_g1	2.21544	3.48861	3.90981	2.1441	0	0	0	0	0
c102071_g1	2.16017	0	1.01851	1.1501	0	0	0.89143	0	0
c102072_g1	0	0	0	0	0	0	0	0	0
c102073_g1	0	0	0	0	0	0	0	0	0
c102074_g1	0	0	0.215005	0.444472	0	0.43672	0.465324	0	0
c102075_g1	0	0	0	0.420907	0	0	0	0	0
c102076_g1	0	0	0	0	0	0	0	0	0
c102077_g1	0	0	0	0	0	0	0	0	0
c102078_g1	0	0	0	0	0	0	0.204722	0.794269	1.64515
c102079_g1	0	0	0	0	0	0	0	0	0
c102080_g1	0	0	0	0	0	0	0	0	0
c102081_g1	0	0	0	0	0	0	0	0	0
c102082_g1	5.3169	2.79697	3.15008	0	0	0	1.42325	4.50449	0
c102083_g1	0	0	0	0	0	0	0	0	0
c102084_g1	0	0	0	0	0	0	0	0	0
c102085_g1	0	0	0	0	0	0	0	0	0
c102086_g1	0	0	0	0	4.07738	0	0	0	3.30721
c102087_g1	0	0	1.74914	1.91585	4.66097	0	0	1.14406	0
c102088_g1	0	0	0.368188	0	0	0	0	0	0
c102089_g1	0.650526	0	1.16719	1.95215	0	0	0	0	0
c10209_g1	0	0	1.1179	1.25744	0	1.40773	0	3.29159	1.39194
c102090_g1	0	0	0	0	0	0	0	0	0
c102091_g1	0	0.276646	0	1.68866	0.966369	0.352603	0	0	0
c102092_g1	0	0	0	0	0	0	0	0	0
c102093_g1	1.76832	0.594125	1.00747	10.6984	2.06387	3.27331	2.81693	1.12608	0.860328
c102094_g1	1.84105	4.86666	4.43586	0	0.637544	0.606543	0	0	0.728023
c102095_g1	0.914958	0.759425	1.73883	1.96419	1.47063	0	0	0	0
c102096_g1	0	0	0	2.22198	0	0	0	0	0
c102097_g1	0	0	0	0	2.25168	0	0	0	0
c102098_g1	0	0.226876	0.259971	0.608647	0	0	0	0	0
c102099_g1	0	0	0	0	1.52834	0	0	0	0
c1021_g1	0	0	0	0	0	0	0.947384	2.34365	0.644118
c102100_g1	0	0	0	0	0	0	0	0	0
c102101_g1	0	0	0	0	0	0	0	0	0
c102102_g1	0	0	0.900615	0	0	0	0	1.21368	0
c102103_g1	0	0	0	0	0	0	0.238194	0	0
c102104_g1	0.738511	0	0	0	1.0322	0	0.629301	0	0.853719
c102106_g1	0	1.64366	3.67446	2.05454	0	0	0	0	0
c102107_g1	0	0	0	0	0	0	0	0	0
c102108_g1	0	0	0	0	0	0	0	0	0
c102109_g1	0	0	0	0	0	0	0	0	0
c10211_g1	0	0	0	0	0	0	0	6.09019	5.39224
c102111_g1	0	0	1.43934	0.770973	1.65254	0	0	0	0
c102112_g1	0	0	0.82178	0.934818	6.84841	0	0	2.47984	1.02984
c102113_g1	0	0	0	0	0	0	4.39087	0	0
c102114_g1	0	0	0	0	0	0	0	0	0
c102115_g1	0	0	0	0	0	0	0	0	0
c102116_g1	0.845363	2.01554	1.5028	0	0	0	0	0	0
c102117_g1	0	0	0	3.89338	0	0	0	0	0
c102118_g1	0	1.04988	0	0	0	0	0	0	0
c102119_g1	0	0	0	0	0	0	0	0	0
c10212_g1	0.715515	0.570816	0	4.43962	6.79408	0.806762	0.624284	0	0.832532
c102120_g1	0	0	0	0	0	0	0	0	0
c102121_g1	0	0	3.19228	1.1989	3.22378	0	0	0	0
c102122_g1	0	0	0	0	0.499446	0	0	0	0
c102123_g1	0	0	0	0	0	0	0	0	0
c102124_g1	0	0.105443	0.12157	0.1375	1.3892	0	0	0	0
c102125_g1	0	0	0	0	0	0	0	0	0
c102126_g1	0.66928	0	0	0.689285	0.834522	0	0	0	0
c102127_g1	15.6317	4.81806	5.12084	6.87124	0.737961	0.518757	2.89416	0.627097	0.994045
c102128_g1	0	0	0	0	0	0	0	0	0
c102129_g1	0	0	0	0	0	0	0	0	0
c10213_g1	0	0	0	0	0	0	0	0	0
c102130_g1	0	0	0	0	0	0	0	0	0
c102131_g1	0	1.72658	0	4.45607	3.13331	0	1.66364	2.73246	0
c102132_g1	0	0	3.67759	0	0	0	0	0	0
c102133_g1	0	0.355887	0	0	0.590882	0	0	0	0
c102135_g1	0	0	5.41409	6.23264	8.80883	0	0	0	0
c102136_g1	0	0	0	1.64545	0	0	0	0	0
c102137_g1	0	0	1.34984	3.05713	4.3954	1.64048	0	0	0
c102138_g1	0	0	2.22533	0	0	0	0	0	0
c102139_g1	0	0	0	0	0	0	0	0	0
c102140_g1	0	0	0	0	0	0	0	0	0
c102141_g1	14.4611	13.8462	9.39899	6.96366	0	4.07079	2.7124	7.29466	0
c102142_g1	0	0	0.494599	3.54611	0.260671	0	0.278464	0.330264	0.365824
c102143_g1	7.73744	22.9857	19.6615	13.1119	4.08021	9.30957	2.1589	3.96257	3.85976
c102144_g1	0	0	0	1.04656	3.71833	2.24545	6.57482	2.66898	2.48673
c102146_g1	0	0	3.12678	0	0	0	0	0	0
c102147_g1	0	0	0	0	0	0	0	0	0
c102148_g1	0	0	1.07015	0.598054	0	0	0	0	0
c102149_g1	0	1.59618	0	0	0	0	0	0	0
c102150_g1	0	0	0	0	0	0	0	0	0
c102151_g1	0	0	0	0.610911	2.57569	0.682334	0	0	0
c102152_g1	0	0	0	0	0	0	0	0	0
c102153_g1	0	0	4.04656	0	3.16713	0	0	0	0
c102154_g1	0	0	0	0	0	0	0	0	0
c102155_g1	0	0	0	0	4.93188	0	0	0	0
c102156_g1	0	0	0	0	0	0	0	0	0
c102157_g1	0	0	0	0	0	0	0	0	0
c102158_g1	0	0	0	0	0	0	0	0	0
c102159_g1	0	0	0	0	0	0	0	0	0
c102160_g1	0	0	0	0	0	0	0	0	0.399465
c102161_g1	0	0.61359	9.74201	2.26194	2.80306	0.35396	0	0	0.181362
c102162_g1	0	0	0	0	0	0	1.06731	0	0
c102163_g1	0	0	0	0	0	0	0	0	0
c102164_g1	1.68568	6.82922	3.08348	0	0	3.88141	0	2.32261	0
c102166_g1	0	0	0	0	2.62713	0	0	0	0
c102167_g1	0	0	0	0	0	0	0	0	3.32402
c102168_g1	0	0	1.21017	1.39162	1.98995	1.4802	0	0	0
c102169_g1	0	0	0	0	0.764378	0	0	0	0
c10217_g1	0	0	0	0	0	0	0	5.5416	0
c10217_g2	0	0	0	0	0	0	0	0	1.21661
c102170_g1	0	2.49914	0	0	0	0	0	0	0
c102171_g1	0	0	0	0	0	0	0	0	0.880242
c102172_g1	0	0	0	0	0	0	0	0	0
c102173_g1	0	0	0	0	0	0	0	0	0
c102174_g1	0	0	0	0	0	1.05405	0	0	0
c102175_g1	0	0	0	0	0	0	0	0	0
c102177_g1	0	0	0	0	7.13131	0	0	0	0
c102178_g1	0.838193	1.02991	0.384483	0.451312	0	0	0	1.89592	0.498661
c102179_g1	0	0	0	0	0	0	0	0	0
c102180_g1	0	0	0	0	0	0	0	0	0
c102181_g1	0	0	0	2.49206	0	0	0	0	0
c102182_g1	0	0	0	2.09493	0	0	0	2.51721	0
c102183_g1	0	0	0	0	0	0	0	0	0
c102184_g1	0	0	0	0	0	0	0.267162	0.655391	0
c102185_g1	1.37913	1.10507	2.49471	2.85238	0.642345	0	0	0	0
c102187_g1	0	0	0	0	0	0	0	0	0
c102188_g1	0	0	11.8895	9.9063	7.32133	0	0	0	0
c102189_g1	0	0	0	0	0	0	0	1.82065	0
c10219_g1	0	0	0	0	4.78047	0	2.12224	5.64786	0
c102190_g1	0.904783	0	0.811224	0.913097	0	0	0	0	0
c102191_g1	0	0	1.55277	0	2.43699	0	0	0	0
c102192_g1	0	0	0	0	0	0	0	0	0
c102193_g1	0	0	0	10.4151	14.0451	0	0	0	0
c102194_g1	0	0	0	0	0	0	0	0	0
c102195_g1	0	0.593585	0.666918	1.50666	0	0	0	0	0
c102196_g1	0	0	0.744381	0	0	0	0	0	0
c102197_g1	2.49254	4.02727	3.01147	0.842248	0	0	0	0	0
c102198_g1	1.43719	0	0.659152	0	0	0	0	0	0
c1022_g1	0	0	0	0	0	0	0	0	0
c102200_g1	0	0	0	0	0	0	1.2924	0.99571	0
c102201_g1	0	0	0	0	0	0	0	0	0
c102202_g1	0	0	0	2.2995	0	0	0	0	0
c102203_g1	0	0	0	0	0	0	0	0	0
c102204_g1	0.901981	1.48342	1.43819	0	0.214407	0.158382	0.681491	0.380612	0.624893
c102205_g1	0	0	0	0	0	0	0	0	0
c102206_g1	1.80497	0.732432	0.820598	0	0	0	0	0	0
c102207_g1	0	0	0	1.12794	0	0	0	0	0
c102208_g1	0	0	0	0	0	0	0	0	0
c102209_g1	0	0	0	0	0	0	0	0	0
c10221_g1	0	0.731499	0.822593	0	0	0	0	0	0
c102210_g1	4.15365	3.29094	3.70031	0	0	0	0	0	0
c102211_g1	0	0	0	3.01833	0	0	0	3.67639	0
c102212_g1	0	1.81014	0	0	0	0	0	0	0
[truncated: 115,542 more rows]
