# Supplementary material for: Transcriptome analysis on the exoskeleton formation in early developmetal stages and reconstruction scenario in growth-moulting in Litopenaeus vannamei
Source: Sci Rep. 2017 Apr 24;7:1098. doi: 10.1038/s41598-017-01220-6 (PMC5430884; doi:10.1038/s41598-017-01220-6)
Supplement: Supplementary file 7 — Table S5 [file 41598_2017_1220_MOESM7_ESM.xlsx]

## Sheet: Sheet1
Table S5 The expression (FPKM value) of all unigenes in adult-moult stages, including eight adult-moulting stages (inter-moult [C], pre-moult [D0, D1, D2, D3 and D4] and post-moult [P1 and P2]).
Genes	Expression
	C	D0	D1	D2	D3	D4	P1	P2
c100_g1	0.43	0.185	0.22	0	0.215	0.18	0	0.175
c10000_g1	2.05	2.49	3.59	1.64	0.855	1.78	1.465	2.355
c100000_g1	0	0	0	0	0	0	0	0
c100001_g1	0.405	0.38	0.425	0	0.405	0.7	0	0
c100003_g1	0	0.225	0	0	0	0.2	0	0
c100004_g1	0	0	0	0	0	0	0	0
c100005_g1	0	0.695	0.47	0	0	0.325	0.645	0.635
c100006_g1	0	0.365	0	0	0	0.165	0.315	0.33
c100007_g1	0.42	0	0.43	0	0	0	0	0
c100008_g1	0	0	0	0	0	0	0	0
c100009_g1	0	0	0	0	0	0.235	0	0
c100010_g1	0	0	0.455	0	0	0	0	0
c100011_g1	0	0	0	0.33	0	0.535	0	0.345
c100012_g1	0	0	0	0	0	0	0	0
c100013_g1	0.38	0.33	0.395	0	0	0	0	0
c100017_g1	0	0.235	0	0.215	0	0	0.21	0
c100018_g1	0.235	0.83	0.53	0.37	0	1.02	0.765	0
c100019_g1	0.305	0.53	0	1.03	0	0.33	0.24	0.285
c10002_g1	0.745	0.325	1	0.595	0	0.825	0.455	0.155
c100020_g1	0	0	0	0.335	0.425	0	0	0
c100021_g1	1.36	0.425	0	0	0.47	0.4	0.355	0
c100022_g1	0.465	0.4	0	0.365	0	0.41	0	1.145
c100023_g1	0	0	0	0	0	0	0	0
c100024_g1	0	0.38	0	0	0	0	0	0.36
c100026_g1	0	0	0	0	0	0	0	0
c100027_g1	0	0	0	0	0	0	0	0
c100028_g1	0	0	0.385	0	0	0	0	0
c100029_g1	0.805	0	0	0	0	0	0	0
c100030_g1	0.2	0	0	0.17	0.2	0.17	0	0
c100031_g1	0.355	0.66	0.37	1.985	0.355	0.9	1.125	0.58
c100032_g1	0	0	0	0	0	0	0	0
c100033_g1	0	0.285	0	0.26	0	0	0	0
c100034_g1	0	0	0	0	0	0	0.345	0
c100035_g1	0	0	0	0	0	0.22	0.39	0
c100036_g1	0	0	0	1.285	0	0	0	0
c100037_g1	0.335	0.29	0	0	0	0	0.265	0
c100038_g1	0	0.445	0.255	0	0	0	0	0.61
c10004_g1	0	0	0.28	0	0	0	0	0
c100040_g1	0	0	0	0	0	0	0	0
c100041_g1	0	0.285	0	0	0	0	0	0
c100042_g1	0	0	0	0.255	0	0	0	0
c100043_g1	0	0	0	0	0	0	0	0
c100044_g1	0	0	0.775	0.605	0	0.62	0	0.92
c100045_g1	0	0	0	0.24	0	0	0	0
c100046_g1	0.45	0	0	0	0	0.4	0	0
c100047_g1	0	0	0	0	0	0	0	0
c100048_g1	0	0.805	0.965	0.39	0.465	0.39	0.365	0
c100049_g1	0.35	0.6	0	0	0	0	0	0.285
c10005_g1	0.85	0.37	0.97	0	0	0.73	2.71	0.7
c100050_g1	0	0	0	0	0.91	0	0	0
c100052_g1	0	0	0	0.37	0	0	0.345	0
c100053_g1	0	0	0	0.29	0	0	0	0.305
c100054_g1	0	0	0	0	0	0	0	0
c100055_g1	0	0.215	0.97	0	0	0	0	0
c100056_g1	0	0	0	0	0.43	0.36	0	0
c100057_g1	0	0	0.34	0	0	0	0	0
c100058_g1	0.59	0.255	0.615	0	0	0.78	0	0.73
c100059_g1	0.415	0	0	0	0	0.365	0.325	0.68
c100060_g1	1.35	1.165	0	0	0	1.17	1.855	0.37
c100061_g1	0	0	0	0	0	0	0	0
c100063_g1	0	0	0.49	0	0	0.355	0	0
c100064_g1	0.42	0	0	0	0	0	0	0
c100065_g1	0	0	0.47	0	0	0	0	0
c100066_g1	0.325	0.285	0	0.275	0	0.275	0	0
c100067_g1	0	0	0.735	0.275	0.35	0	0.295	0.58
c100068_g1	0	0	0	0	0	0	0	0
c100069_g1	0	0.765	0	0	0	0	0	0
c10007_g1	0	0.3	0	0.14	0	0.145	0.26	0.545
c100070_g1	0.25	0.23	0.26	0	0.26	0.22	0	0.61
c100071_g1	0	0	0	0	0	0	0	0
c100072_g1	1.635	0.74	0.495	0.985	0.82	0.72	0	0.335
c100073_g1	0	0	0	0	0	0	0	0
c100074_g1	0.305	0.265	0	0.775	0.32	0	0.755	0
c100075_g1	0	0.43	0	0	0	0.14	0.405	0.41
c100076_g1	0	0	0	0	0	0.365	0	0
c100078_g1	0	0.25	0.3	0	0	0	0	0
c100079_g1	0	0	0	0	0	0	0	0
c10008_g1	0	0	0	0	0	0	0	0
c100080_g1	0	0	0	0	0	0	0	0
c100082_g1	0	0	0	0	0	0	0	0
c100083_g1	0	0	0	0	0	0	0	0
c100084_g1	0	0.28	0	0	0	0.285	0	0.53
c100086_g1	0	0	0	0	0	0	0	0
c100087_g1	0	0	0	0	0	0	0	0
c100089_g1	0	0	0	0	0	0	0	0
c100090_g1	0.325	0	0	0	0	0	0	0
c100091_g1	0	0.53	0.375	0	0	0	0.24	0
c100092_g1	0	0	0	0	0.43	1.375	0.32	0
c100093_g1	0.38	0	0	0	0	0.63	0	0
c100095_g1	0	0.235	0	0	0	0.21	0.21	0
c100096_g1	0	0	0	0.665	0	0.355	0	0
c100097_g1	0.335	0	0	0	0.35	0	0	0.275
c100099_g1	0	0.375	0.42	0.315	0	0	0	0.33
c10010_g1	0	0.2	0.52	0	0.23	0	0.37	0.375
c100100_g1	0.295	0	0	0.495	0.305	0	0	0
c100101_g1	0	0.23	0	0	0	0	0	0
c100102_g1	0.39	0	0	0	0	0	0	0.64
c100103_g1	0.68	0	0	0.285	0.355	0.285	0.53	0
c100106_g1	1.62	0	0.34	0	0	0	0.255	0.265
c100107_g1	0	0	0	0	0	0.69	0.38	0
c100108_g1	0	0.31	0.375	0	0	0.6	0.3	0
c10011_g1	0.87	0.29	0	0.96	0.225	0.565	0.795	0.625
c100111_g1	0	0	0	0	0	0	0	0
c100112_g1	0	0	0.405	0.325	0	0	0.325	0
c100113_g1	0	0	0	0	0	0	0	0
c100115_g1	0	0	0	0	0	0	0	0.32
c100116_g1	0	0	0	0	0.455	0	0	0
c100117_g1	0.795	0.685	1.38	0	0	1.015	0	1.955
c100118_g1	0	0	0.41	0	0.41	0.33	0	0
c100119_g1	0.635	0.185	0.44	0.33	0	0.55	0.34	0.525
c10012_g1	1.215	0.295	0.325	0	0	0	0	1.025
c100120_g1	0	0	0	0	0	0	0	0
c100121_g1	0	0	0	0.605	0	0.325	0	0
c100122_g1	0.465	0.4	0	0.39	0	1.595	0	0
c100124_g1	0.65	0	0.395	0.275	0.39	0.29	0.545	0.265
c100125_g1	0	0	0	0	0	0.165	0	0.16
c100126_g1	1.18	0.34	0.48	0	0.41	0	0	0.645
c100128_g1	0	0	0	0	0	0	0	0
c100129_g1	0.39	0	0	0.655	0	0	0	0
c100132_g1	0	0	0	0	0	0	0	0
c100133_g1	0	0.31	0	0	0.36	0	0	0
c100134_g1	0	0.285	0	0.255	0.34	0	0.255	0
c100136_g1	0.31	0.825	0.7	0	0	0.26	0.245	0.255
c100137_g1	0.435	0.375	0.45	0.365	0	0.74	0.725	0
c10014_g1	0	0	0	0	0	0	0	0
c100140_g1	0	0.385	0	0	0	0	0	0
c100141_g1	1.355	0	0	0.735	0	0.755	0.735	0
c100142_g1	0	0.2	0.28	0.18	0	0	0	0
c100143_g1	0	0	0	0	0	0	0	0
c100144_g1	0	0	0	0.38	0.47	0	0.355	0
c100145_g1	0	0	0	0	0	0	0	0.24
c100146_g1	0	0	0	0	0	0	0	0
c100147_g1	0.195	0.185	0.445	0.155	0.195	0	0	0.16
c100148_g1	0	0.295	0.415	0.285	0	0.3	0	0
c100149_g1	0	0	0	0	0	0	0	0
c10015_g1	0	0	0	0	0.895	0	1.05	0.36
c100150_g1	0	0	0.305	0	0	0.245	0	0
c100151_g1	0	0	0.525	0	0	0	0	0
c100152_g1	0	1.375	0.865	1.485	1.165	0.655	0.94	0.94
c100154_g1	0	0	0	0	0.305	0.255	0	0
c100155_g1	0.235	0.22	0	0.395	0.47	0.585	0.185	0.77
c100156_g1	0	0	0	0	0	0	0	0
c100157_g1	0	0	0	0	0	0	0	0.32
c100159_g1	0	0	0	0.39	0	1.21	0	0
c100160_g1	0	0	0.37	0	0.305	0.255	0	0.25
c100161_g1	0	0	0.37	0	0	0	0	0
c100162_g1	0	0.25	0.28	0.435	0	0.46	0.435	0.44
c100163_g1	0.42	0	1.38	0	0	0	0	0
c100164_g1	0	0	0	0	0.485	0	0	0
c100166_g1	0.69	0	0	0.29	0	0	0.285	0
c100167_g1	0	0	0.44	0	0	0	0	0
c100168_g1	0	0.195	0.275	0.37	0.23	0	0.18	0.19
c10017_g1	0	0	0	0.285	0.35	0.28	0	0
c100170_g1	0	0.29	1.07	0	0.31	0.525	1.235	0.8
c100171_g1	0.365	0	0.83	0.22	0	0	0	0
c100172_g1	0.695	0.42	0.24	0.56	0.475	0.195	0.18	0
c100173_g1	0.46	0	0	0	0	0	0	0
c100176_g1	0.265	0	0	0.225	0	0	0	0
c100177_g1	0	0	0	0	0	0	0	0
c100179_g1	0	0	0	0	0	0	0	0
c100180_g1	0	0	0	0	0	0	0	0
c100181_g1	0.27	0.235	0	1.125	3.045	1.435	1.76	0.89
c100182_g1	0.375	0	0	0	0	0	0	0
c100183_g1	0.22	0.205	0	0.175	0	0	0.185	0.725
c100184_g1	0	0	0	0	0	0	0.345	0.34
c100185_g1	0	0.83	1.04	0	0	0	0	0.76
c100186_g1	0	0.355	0	0	0.43	0	0	0
c100187_g1	0	0	0.42	0.585	0.345	0.305	0.27	0.285
c100188_g1	0	0	0	0	0	0	0	0
c100189_g1	0	0	0.53	0	0.25	0	0	0.21
c10019_g1	7.66	5.25	11.77	2.63	0	0.355	34.025	15.63
c100190_g1	0	0	0	0	0	0	0	0
c100191_g1	0	0.815	0	0	0	0.375	0	0
c100193_g1	0	0	0.82	1.24	0.805	1.025	0.31	0.325
c100194_g1	0	0	0	0	0	0	0	0
c100196_g1	0	0	0.465	0.35	0	0	0	0
c100197_g1	0.395	0	0.415	0.31	0.205	0.33	0.165	0
c100198_g1	0	0	0	0	0	0	0.23	0
c100199_g1	0.41	0.355	0	0.685	0	0.34	0.32	0
c10020_g1	0.27	0.24	0	0.325	0	0.12	0.865	0.885
c100200_g1	0.42	0.725	0.51	0	0	0.37	0.325	0
c100201_g1	0	0	0	0	0	0	0.755	0
c100202_g1	0	0	0	0.36	0	0	0	0
c100203_g1	0.24	0	0	0	0.25	0	0	0
c100204_g1	0.58	1.09	0	0.72	0.305	0.515	5.22	0.955
c100206_g1	0	0	0.47	0	0.785	0.645	0.325	0.635
c100207_g1	0	0	0.495	0.64	0	0	0	0
c100208_g1	0.39	0.34	0	0.31	0	0	0	0
c100209_g1	0.37	0	0.45	0.62	0	0	0	0
c10021_g1	0.27	0	0.28	0	0.28	0	0	0.67
c100210_g1	0	0.245	0.935	0	1.08	0	1.065	0.93
c100211_g1	0	0.47	0.355	0.245	0	0	0	0.48
c100212_g1	0.385	0	0	0	0.385	0	0	0
c100213_g1	0	0	0	0.735	0	0	1.46	0.385
c100214_g1	0	0	0	0	0	0	0	0
c100215_g1	0.645	0	0	0	0	0.27	0	0
c100216_g1	0	0	0.32	0	0	0	0	0
c100217_g1	0	0	0	0	0	0	0	0
c100218_g1	0	0	0	0.325	0.4	0.325	0	0.32
c100219_g1	0.375	0.325	0.885	0	0.39	0	0.315	0
c10022_g1	2.405	0.71	0.88	0.885	1.67	0.905	0.225	1.76
c100220_g1	0	0	0	0	0	0	0	0
c100222_g1	0	0.595	0.53	0.755	0.97	0.605	0.38	0.195
c100223_g1	0	0.255	0	0	0.835	0.47	0.215	0.225
c100225_g1	0.38	0	0	0	0	0	0	0
c100226_g1	0	0.235	0	0.875	0.275	0.24	0.215	0.675
c100227_g1	0	0.795	1.33	1.75	0	0.525	0	0.5
c100228_g1	0.405	0	0	0.315	0	0	0	0
c100229_g1	0	0	0	0	0	0	0	0
c100230_g1	0.21	0.75	1.41	0.5	0	0.175	0.515	0.68
c100232_g1	0	0	0	0	0	0.25	0.25	0
c100234_g1	0	0	0	0.27	0.325	0	0.25	0.265
c100236_g1	0	0	0	0	0	0	0	0
c100237_g1	0	0	0	0	0	0	0	0.34
c100238_g1	0	0	0	0.625	0.275	0.225	0	0
c100239_g1	0	0	0	0	0	0.665	0	0
c10024_g1	3.015	2.08	1.925	2.48	1.37	4	3.815	4.785
c100240_g1	1.375	0.24	0	0	0.55	0.46	0.445	0.225
c100241_g1	0	0	0	0	0	0	0	0
c100244_g1	0	0	0.345	0	0.33	0.29	0	0
c100245_g1	0.98	0.285	0.68	0	0.655	0.565	4.26	0.81
c100246_g1	0	0.41	0.53	1.39	0	0.365	0.34	0.36
c100247_g1	0	0.4	0	0	0.48	0	0	0.38
c100248_g1	0	0	0	0.56	0	0	0	0
c100249_g1	1.835	1.635	1.905	1.48	0.745	0.95	0.305	1.805
c10025_g1	0.745	0.45	0.26	1.015	0	0.43	0.21	0.61
c100250_g1	0	0	0	0	0	0	0	0
c100251_g1	0	0	0.455	0	0	0	0	0
c100252_g1	0	0	0	0	0	0	0.385	0
c100253_g1	0	0	0	0	0	0	0	0
c100254_g1	0.235	0	0	0.185	0.235	0.195	0	0
c100256_g1	0	0	0.32	0	0	0	0	0.75
c100257_g1	0	0	0	0	0	0	0	0
c100259_g1	0.455	0	0.47	0	0	0	0	0.37
c100260_g1	0	0	0	0	0	0.285	0.25	0
c100261_g1	0	0.35	0	0	0	0.695	0	0.28
c100262_g1	0.39	0.37	0	0	0.805	0	0	0
c100264_g1	0	0	0	0	0.885	0	0.355	0.345
c100266_g1	0	0.275	0	0.25	0	0.545	0.265	0
c100267_g1	0.335	0.3	0	0.13	0.17	0.275	0.545	0.135
c100268_g1	0	0	0	0	0	0	0	0
c100269_g1	0	0	0	0	0	0	0	0
c100270_g1	0	0.31	0.805	0	0	0	0	0
c100271_g1	0	0.37	0.315	0.465	0.715	0.36	0	0.23
c100272_g1	0	0	0.485	0	0	0.35	0	0.325
c100274_g1	0	0	0	0	0	0	0	0
c100275_g1	0.275	0.24	0	0	0	0	0	0.225
c100276_g1	0	0	0.7	0.94	0.665	0.53	0.51	0
c100278_g1	0	0	0	0	0	0	0.365	0
c100279_g1	0	0.655	0.395	0	0	0	0	0.625
c100282_g1	0	0	0	0	0	0	0	0
c100283_g1	0	0.37	0	0.645	0.395	0.35	0	0
c100284_g1	0	0	0	0	0	0	0	0
c100285_g1	0	0	0	0	0	0	0	0
c100286_g1	0	0.245	0	0.225	0	0	0	0
c100287_g1	0	0	0	0	0	0.255	0.255	0
c100288_g1	0	0	0	0	0	0	0.29	0
c100289_g1	0.36	0.625	1.19	0.305	0	0	0.3	0
c100290_g1	0	0	0	0	0	0	0	0
c100291_g1	0	0.55	0	0	0	0	0	0
c100292_g1	0	0.37	0	0	0	0.38	0.335	0
c100293_g1	0.325	0.565	0.74	0.515	0	0.275	0	0.815
c100294_g1	0	0	0.28	0.215	0	0.24	0	0.22
c100295_g1	0	0.79	0	0	0.74	0.385	0	0
c100296_g1	0	0	0.63	0	0	0	0.405	0
c100297_g1	0.38	0	2.035	0.295	0	0.63	0.315	0
c100298_g1	0	0	0.455	0	0.39	0	0	0
c100299_g1	0	0	0.71	0	0	0.135	0.065	0
c1003_g1	0.435	0.375	0.9	0.705	0.45	0.38	0	0.355
c100300_g1	0	0	0	0.715	0	0.365	0	0
c100302_g1	0.83	0	0	0.325	0.415	0.365	0	0.34
c100303_g1	0	0	0	0	0	0	0.37	0
c100304_g1	0	0	0	0.31	0	0	0	0.305
c100305_g1	0.38	0	0	0	0	0	0.315	0
c100306_g1	0	0.345	0.9	0.31	1.24	0	0	0.98
c100307_g1	0	0	0.505	0	0.43	0.345	0	0
c100308_g1	0	0	0	0	0	0	0.39	0
c100310_g1	0	0	0	0.25	0.59	0	0	0
c100311_g1	0.23	0	0	0.195	0.24	0	0	0
c100312_g1	0	1.22	1.36	0.275	0	0	0	0
c100313_g1	0	1.28	1.805	1.07	0	2.23	0	0
c100314_g1	0	0	0.525	0.365	0	0.36	0	0
c100315_g1	0	0.385	0	0.345	0	0	0	0
c100316_g1	0.375	1.725	0.385	1.57	0.39	0.575	0.29	0
c100317_g1	0.44	0	0	0	0	0	0	0
c100318_g1	0	0	0	0	0	0.36	0	0
c100319_g1	0	0	0.955	0.33	0	0	0	0.32
c100320_g1	0	0	0.795	0	0	0.655	0	0
c100322_g1	0	0	0	0	0	0	0	0
c100323_g1	0	0.78	0	0	0.885	0	0	0.71
c100324_g1	0	0	0	0	0	0.275	0	0
c100326_g1	0	0.285	0	0	0	0	0	0
c100327_g1	0	0	0	0	0	0.3	0	0
c100328_g1	0.29	0	0	0	0	0	0	0
c100329_g1	0	0	0.465	0.32	0	0	0	0.315
c100330_g1	0	0	0	0	0	0	0	0
c100331_g1	0	0	0	0	0	0	0	0
c100332_g1	0	0.255	0.36	0	0	0	0	0
c100333_g1	0	0	0	0	0	0	0	0
c100334_g1	0	0	0	0	0	0	0	0
c100335_g1	0.19	0	0	0	0	0	0	0
c100336_g1	0	0.395	0.385	0	0	0	0	0
c100337_g1	0	0.285	0	0.255	0	0.265	0.235	0.745
c100338_g1	0	0	0	0	0	0	0.335	0
c100339_g1	0.22	0.19	0.23	0	0	0	0.185	0
c100340_g1	0	0	0.42	0	0	0	0	0
c100341_g1	0.36	0	0.44	0.58	0	0.315	0	0.585
c100342_g1	0	0	0	0	0	0	0	0
c100343_g1	0.25	0.22	0	0	0	0	0.195	0.205
c100344_g1	0	0	0	0	0	0	0	0
c100345_g1	0.3	0	0	0.235	0	0	0	0.495
c100346_g1	0	0	0	0	0	0	0	0
c100347_g1	0	0	0	0	0	0	0.735	0.375
c100348_g1	0.405	0	0.355	0.655	0	0.735	0	0
c100349_g1	0.345	0	0	0	0	0	0	0
c10035_g1	1.26	1.61	2.34	0.605	0.185	0.625	0.14	1.185
c100351_g1	0	0	0.475	0.33	0	0	0	1.285
c100352_g1	0	0	0	0.455	0	0	0	0
c100353_g1	0.68	1.545	0	0.86	0.355	0.585	0.57	0.735
c100354_g1	0	0	0	0	0	0	0	0
c100355_g1	0	0	0	0.295	0	0	0	0
c100356_g1	0	0	0	0	0	0	0.36	0
c100357_g1	0	0	0.36	0.25	0	0.26	0	0
c100358_g1	0	0	0	0	0	0	0	0
c100360_g1	0	0	0.505	0	0.415	0.365	0	0.34
c100361_g1	0.62	0	1.505	0	0.965	0.805	0	0.255
c100363_g1	0	0	0	0	0.435	0	0	0
c100364_g1	0	0	0	0.715	0	0	0	0
c100365_g1	0	0.36	0	0.35	0	0.37	0	0
c100366_g1	0.6	0	0	0	0	0	0	0.245
c100367_g1	0.915	0	0	0	0.46	0	0.36	0
c100368_g1	0	0	0	0.23	0	0.245	0.215	0
c100369_g1	0	0	0	0	0.435	0	0	0
c100370_g1	0	0	0.555	0	0	0.38	0	0
c100371_g1	0.35	0	0.365	0	0	0	0	0
c100372_g1	0	0	0	0.435	0	0	0	0
c100374_g1	0	0	0	0	0	0	0	0
c100375_g1	0	0.94	0.715	0.83	0.685	0.86	1.13	0
c100377_g1	0	0	0	0	0	0.38	0	0
c100378_g1	0.265	0	0	0.225	0.545	0	0	0
c100379_g1	0	0.325	0	0.295	0	0	0	0
c100382_g1	0	0	0	0	0	0	0	0.23
c100383_g1	0	0	0.395	0	0	0	0	0
c100384_g1	0.425	1.095	0	0	0	0	0	0
c100386_g1	0.39	0	0.48	0	0.395	0	0	0
c100387_g1	0	0	0	0	0	0.345	0	0
c100388_g1	0	0	0	0	0	0	0	0
c100389_g1	0	0	0.745	0.535	0	0	0	0
c10039_g1	0	0	0	0	0	0	0	0
c100392_g1	0.81	0	0	0.315	1.215	0	0	0
c100393_g1	0	0	0	0	0	0	0	0
c100394_g1	0	0	0	0	0	0	0	0
c100395_g1	0.76	0.33	0.46	0.32	1.155	0.67	0	0.62
c100396_g1	0	0	0	0	0.4	0.32	0	0
c100397_g1	0	0	0	0	0	0	0	0
c100398_g1	0	1.64	0	0.425	0.275	0.22	0.85	0.86
c100399_g1	0.255	0	0	0.2	0.76	0.21	0.21	0.83
c100403_g1	0	0.405	0	0	0	0	0.495	0
c100404_g1	0.665	0	0.77	0.375	0.465	0.185	0	0.88
c100405_g1	0	0	0	0	0	0.285	0	0
c100406_g1	0	0	0	0	0	0.03	0	0
c100407_g1	0	0	0	0.3	1.195	2.605	0	0
c100408_g1	0	0	0	0	0	0	0	0
c100409_g1	0	0	0	0	0	0	0	0
c10041_g1	0	0	0	0	0	0	0	0
c100410_g1	1.195	0.84	4.8	2.625	0.46	0.635	1.485	1.42
c100411_g1	0.435	0	0.45	0	0	0	0.34	0
c100412_g1	0	0	0	0	0.41	0	0	0
c100413_g1	0	0	0	0	0	0	0	0.38
c100414_g1	0	0	0	0	0	0	0	0
c100415_g1	0.355	0.66	1.165	0.28	0	0	0	1.16
c100416_g1	0.63	0	0.385	0	0	0.28	0	0.26
c100417_g1	0	0.895	0.72	0.54	0	0.305	0	0
c100418_g1	0	0	0	0	0	0	0	0
c100419_g1	0.435	0.375	0.45	0.34	0	0.36	0	0
c10042_g1	0.14	0	0	0.11	0	0.12	0	0.115
c100420_g1	0	0	0	0	0	0.38	0	0
c100421_g1	0	0.395	0	0	0	0	0	0.375
c100422_g1	0	0.51	0	0.455	0	0.235	0.22	0
c100423_g1	0	0	0	0.38	0	0	0.705	0
c100424_g1	0	0.275	0	0	0	0	0	0
c100425_g1	0	0	0	0	0	0	0	0
c100426_g1	0	0	0	0	0	0.3	0	0
c100427_g1	0.55	0.13	0	0.345	0.14	0.59	0.11	0
c100428_g1	0	0	0	0	0	0.345	0	0.51
c100430_g1	0.36	0	0	0.28	0	0.3	0.28	0
c100432_g1	0	0	1.015	0.735	0.47	0	0.35	0.37
c100433_g1	0.365	0	0	0	0	0.305	0	1.51
c100434_g1	0.245	0.425	0.3	0.6	0	0.205	0	0
c100436_g1	0	0.72	0	0	0	0	0	0.23
c100437_g1	0	0.28	0	0	0.325	0	0	0
c10044_g1	0	0.75	0	0	0	1.36	0	0
c100440_g1	0	0	0	0	0	0.35	0	0
c100441_g1	0.38	0.33	0.465	0	0	0.63	0.3	0.315
c100442_g1	0	0	0.65	0	0.295	0	0.23	0.225
c100443_g1	0	0.31	0.815	0.285	0	0.32	0	0.295
c100445_g1	0	0	0	0	0.91	1.015	0	0
c100446_g1	0	0	0	0	0.115	0	0	0
c100447_g1	0.285	0.27	0	0.24	0	0.255	0	0
c100448_g1	0	0	0	0	0	0	0	0
c100449_g1	0	0.33	1.275	0.275	0	1.205	0.86	0.575
c10045_g1	0	0	0	0	0	0	0	0
c100450_g1	0	0	0	0.725	0	0.385	0	0
c100451_g1	0.335	0.575	1.1	0.26	1.02	0	0	1.1
c100452_g1	0	0	0	0	0	0	0	0
c100454_g1	0	0	0	0	1.02	0.28	0.28	0
c100455_g1	0.32	0.3	0.335	0	0.335	0	0	1.055
c100456_g1	1.015	0.295	0.35	0.53	0	0.565	1.665	0.835
c100457_g1	0	0	0	0	0	0	0.3	0.29
c100458_g1	0	0	0	0	0.35	0	0	0
c100459_g1	0	0	0	0	0	0	0	0
c10046_g1	0	0	0	0	0.235	0	0	0
c100460_g1	0	0	0	0.33	0	0.325	0	0
c100461_g1	0	0.305	0	0	0	0	0	0
c100463_g1	0.325	0.585	0.73	0.815	0.325	0.57	1.025	0.53
c100464_g1	0.325	0	0.735	0.51	0	0	0.255	0.265
c100465_g1	0	0	0.545	0	0	0	0.375	0
c100466_g1	0	0	0.375	0	0.325	0.535	0	0.255
c100467_g1	0	0.525	0.63	0.24	0	0	0.255	0.5
c100468_g1	0	0	0	0.36	0	0	0.36	0.35
c100469_g1	0	0	1.365	0	0	0	0.325	0
c100470_g1	0	0	0	0	0	0.365	0.325	0
c100471_g1	2.945	5.18	2.34	5.445	1.715	2.52	6.455	4.835
c100472_g1	0	0	0.48	0	0	0	0	0
c100474_g1	0.3	0.28	0	0.47	0	0.25	0	0
c100475_g1	1.395	0.435	0	0.73	0.465	0	0.365	0.385
c100476_g1	0	0	0	0.65	0	0.335	0	0.325
c100477_g1	0	0	0.4	0	0	0	0.32	0
c100478_g1	0	0	0	0	0	0	0	0
c100479_g1	0.37	0	0	0.29	0	0	0	0
c100482_g1	1.62	0.35	0.845	0	0	0	0.315	0
c100483_g1	0.395	0	0	0	0	0	0	0
c100484_g1	0	0	0	0	0	0	0	0
c100485_g1	0.27	0.235	0.895	0.225	0.28	0	0.42	0.445
c100486_g1	0	0	0	0	0	0	0	0.37
c100487_g1	0.16	0.15	0.36	0.405	0.16	0.415	0.26	0.13
c100488_g1	0	0	0	0	0	0	0	0
c100489_g1	0	0	0	0	0.45	0	0	0
c100490_g1	0.35	0.3	0.775	0.59	0	0.305	0	0.57
c100491_g1	0	0	0.665	0	0	0	0	0
c100492_g1	0	0	0	0.28	0.335	0	0	0
c100493_g1	0.34	0	0.415	0	0.34	0.3	0.265	0
c100494_g1	0.325	0	0	0	0	0	0	0
c100495_g1	0	1.14	0	0.245	0.955	0	0	0
c100496_g1	0	0	0	0	0	0	0	0
c100497_g1	0	0.255	0	0	0.295	0	0	0
c100498_g1	0	0	0.825	0.31	0	0.63	0	0.6
c100499_g1	0	0.615	0	0	0	0	0	0.285
c10050_g1	0.125	0.44	0.13	0.3	0.13	0.215	0.595	0.62
c100500_g1	0	0	0.3	0	0.49	0	0.19	0.4
c100501_g1	0	0.38	1.52	0	0	0	0	0
c100502_g1	0.435	0.375	0	0	0	1.125	0	0.355
c100503_g1	0.305	0	0.32	0	0	0	0	0.505
c100504_g1	0	0	0	0	0.37	0	0	0
c100505_g1	0	0	0	0	0	0	0	0
c100506_g1	0.315	0.55	0	0.245	0	1.05	0.265	0.78
c100507_g1	0.89	0	0	0	0	0.76	0	0
c100510_g1	0.395	1.11	0.41	0.33	0	0.68	0	0.325
c100512_g1	0	0.7	0	0.32	0.425	0.34	0.325	0.67
c100513_g1	0.315	0	0	0	0.325	0	0	0.26
c100514_g1	0	0	0.385	0	0	0.325	0	0
c100515_g1	0	0.31	0	0.3	0	0	0	0.295
c100516_g1	0	0	0	0	0	0.61	0.3	0
c100517_g1	0.76	0	0.465	0.32	0.795	0	0	0.625
c10052_g1	0	0.415	1.47	1.1	0.23	0.38	1.44	0
c100520_g1	0	0	0	0	0	0	0	0
c100521_g1	0	0.66	0.4	0.3	0	0	0.915	0.315
c100524_g1	0	0	0	0	0	0	0	0
c100525_g1	0	0.775	0	0	0	0	0.675	0.355
c100526_g1	0.445	0	0	0.35	0.465	0	0	0
c100527_g1	0	0	0	0	0	0	0	0
c100528_g1	0.45	0	0.47	0	0	0	0	0
c100529_g1	0	0	0	0	0.815	0	0	0
c100530_g1	0	0.34	0	0	0	0	0	0
c100533_g1	0	0.27	0	0	0.585	0.24	0	0.235
c100534_g1	0	1.645	0.475	0.36	0	0	0	0
c100535_g1	0.99	2.545	1.855	0.99	0.855	1.39	0.64	0.675
c100537_g1	0	0.41	0	0.765	0	0.78	0	0.335
c100538_g1	0	0	0	0	0	0.29	0	0
c100539_g1	0	0	0	1.38	0	0	0.295	1.16
c10054_g1	0	0.105	0.52	0.305	0.25	0.1	0.675	0.3
c10054_g2	0.395	0.345	0.205	0.625	0	0.33	0.31	0.165
c100540_g1	1.32	1.44	1.985	1.63	0.1	2.55	0.845	2.35
c100541_g1	0	0	0.4	0	0	0	0	0
c100543_g1	1.745	0.345	16.575	0.31	0.81	0	0	0
c100544_g1	0.715	0	0	0.3	0.36	0.315	0.28	0
c100545_g1	0.415	0	0	0	0	0	0	0
c100546_g1	0.245	0.23	0.255	0	0	0.625	0.205	0.2
c100547_g1	0	0	0	0	0.445	0.375	0	0
c100548_g1	0	0	0.84	0	0	0.355	0	0
c100549_g1	0	0.53	0	0	0	0	0.25	0
c10055_g1	0.47	0.315	0.655	0.67	0.36	0.705	0	0.58
c100550_g1	0.84	0	1.025	1.365	0.875	0.72	0.35	0.69
c100551_g1	0	0	0.465	0	0	0	0	0
c100552_g1	0	0	0	0	0	0	0	0
c100554_g1	0	0	0	0	0	0	0	0
c100555_g1	0	0	0	0	0	0	0	0
c100556_g1	0	0	0	0	0	0	0	0
c100558_g1	0	0	0.47	0	0	0.395	0	0
c100559_g1	0	0.32	0	0.29	0	0	0	0
c10056_g1	0	0.31	0.085	0	0.34	0	0.26	1.615
c100560_g1	0	0	0.535	0.345	0.46	0	0.37	0
c100561_g1	0	0	0	0	0	0	0.35	0.365
c100562_g1	0	0.36	0	0	0.42	0	0	0
c100563_g1	0	0	0	0	0	0	0	0
c100565_g1	0	0	0	0	0	0	0	0
c100566_g1	0	0	0	0	0	0.33	0	0
c100567_g1	0	0.675	0.87	0.32	0	0	0.32	0
c100568_g1	0	0.385	0	0	0	0	0	0
c100569_g1	0	0	0	0	0	0	0	0
c10057_g1	0.295	0	0	0.485	0	0.26	0.25	0.49
c100570_g1	0	0	0	0	0	0	0	0
c100572_g1	0	0.61	0	0	0	0	0.275	0
c100574_g1	0	0	0	0.185	0	0.21	0.2	0.195
c100575_g1	0	0	0	0	0	0.355	0	0
c100576_g1	0	0.34	0	0.31	0.395	3.01	0	0
c100577_g1	0	0.37	0	1.065	0	0	0.335	0.355
c100578_g1	0	0	0	0	0	0	0	0
c100579_g1	0	0	0	0	0.33	0.28	0	0
c100580_g1	0	0	0	0.36	0	0	0.69	0
c100582_g1	0	0	0	0.38	0	0	0	0
c100583_g1	0.29	1.275	0	0.475	0	0.245	0.455	0.24
c100584_g1	0	0.28	0	0.51	0	0.285	0	0
c100586_g1	0	0.685	0.445	0.59	0.73	0	0	0.3
c100588_g1	0	0	0	0	0	0	0	0
c100591_g1	0	0	0	0	0	0	0	0
c100592_g1	0	0.365	0.475	0.5	1.73	0.895	0.565	0.27
c100595_g1	0	0	0	0	0	0	0	0
c100596_g1	0.81	0.235	0.325	1.585	0	0.235	0	0.22
c100597_g1	0	0.335	0	0.61	0	0	0.325	0.635
c100598_g1	0	0	0	0.82	0.665	0.29	0	0
c100599_g1	0	0	0	0	0.43	0	0	0
c1006_g1	0.37	0.16	0.41	0.3	0.185	0.315	0.59	0.45
c100600_g1	0	0.32	0.45	0.29	0.385	0.925	0	0.305
c100602_g1	0	0.185	0	0	0	0	0	0
c100603_g1	0.39	0	0	0	0.395	0	0	0
c100605_g1	0	0	0	0.18	0	0	0	0
c100607_g1	0	0	0	0	0	0.38	0	0
c100608_g1	0	0	0	0.28	0.36	0.315	0	0.885
c100609_g1	0	0	0	0	0	0	0	0
c100611_g1	0.89	0.39	0.47	0.355	0.92	0	0	0.37
c100613_g1	0	0	0	0.285	0	0.28	0	0
c100614_g1	0	0	0	0	0	0	0	0
c100616_g1	0	0	0	0.315	0.42	0	0	0
c100617_g1	0	0	0	0	0	0	0	0
c100618_g1	0	0	0	0	1.15	0.95	0.31	0
c10062_g1	0.27	0.235	0	0.215	0	0	0.445	0.225
c100620_g1	0	0	0	0	0	0	0	0
c100621_g1	0	0	0	0.18	0	0.18	0	0.175
c100622_g1	0	0.67	0.4	0.325	0.785	0	0.625	0
c100623_g1	0	0.28	0.34	0.275	0	0	0.255	0
c100626_g1	0	0	0	0	0	0	0	0.36
c100629_g1	0.35	0	0	0.275	0	0.29	0	0
c10063_g1	0.795	1.055	0.9	1.295	1.22	1.015	2.835	1.21
c100630_g1	0	0	0	0	0	0.375	0.355	0
c100631_g1	0	0.4	0	0.73	0	0	0	0.38
c100632_g1	0.255	0.24	0	0.4	0	0	0.415	0
c100633_g1	0	0	0	0.295	0	0	0	0
c100634_g1	0	0	0	0	0	0.225	0	0.42
c100635_g1	0	0	0	0.56	0.33	0	0	0
c100636_g1	0	0.37	0.48	0	0	0.345	0.305	0.325
c100637_g1	0	0	0	0	0	0	0	0
c100638_g1	0	0.31	0	0	0	0	0	0.295
c100639_g1	0	0	0	0	0	0	0	0
c10064_g1	0	1.1	0.43	0.345	0.86	1.075	0.345	0.68
c100640_g1	0	0	0	0.225	0	0	0	0
c100641_g1	0.365	0	0	0.6	0	0.325	0	0.3
c100642_g1	0	0	0	0.315	0	0	0	0
c100643_g1	0.425	0	0	0.33	0	0.73	0	0
c100644_g1	0.405	1.08	0	0.32	0.83	0	0.34	0.67
c100646_g1	0	0.31	0	0.3	0	0	0	0.29
c100648_g1	0	0.7	0	0	0	1.64	0.325	0.64
c100649_g1	0	0	0	0	0	0	0	0
c10065_g1	0	0	0	0	0	0	0.22	0
c100650_g1	0	0	0	0.355	0	0.375	0	0
c100651_g1	0	0	0	0	0	0	0	0
c100652_g1	0	0	0.41	0.79	0.35	0.28	0.28	0
c100653_g1	0	0	0	0	0	0	0	0
c100655_g1	0.62	1.29	0.31	0.785	0.94	1.125	0.505	0.51
c100656_g1	0	0	0.485	0	0	0	0	0
c100658_g1	0	0	0.485	0	0	0	0	0
c100659_g1	0	0	0	0.275	0	0	0	0
c10066_g1	0	0.27	0	0	0	0	0	0
c100660_g1	0	0	0	0	0	0.33	0	0
c100661_g1	0	0	0	0.5	0.32	0	0.515	0.26
c100662_g1	0	0	0	0	0	0	0	0
c100663_g1	0	0	0	1.93	0.48	0.935	0	1.62
c100664_g1	0.45	0.39	0	0.38	0.935	0.375	0	0.37
c100665_g1	0	0	0	0	0	0	0	0
c100666_g1	0	0	0	0	0	0	0	0.325
c100667_g1	0	0	0.425	0.295	0.35	0	0	0
c100668_g1	0	0.39	0	0	0	0.4	0	0
c100669_g1	0	0.715	0	0.13	0	0	0	0
c100670_g1	0.455	0	1.585	0	0	0.38	0	0
c100671_g1	0	0.325	0	0	0	0	0	0
c100672_g1	0	0	0	0	0	0	0	0
c100673_g1	0	1.3	0.45	0	0.385	0	0.41	0.305
c100674_g1	0	0.43	0	0.75	0	0.815	0	0.76
c100675_g1	0.335	0.29	0.405	0.26	0.335	0.87	0.28	0
c100676_g1	0	0	0	0	0	0	0	0
c100678_g1	0	0	0	0	0	0	0	0.23
c100680_g1	0	0	0	0	0	0	0	0
c100681_g1	0	0.075	0	0.345	0	0.075	0	0
c100682_g1	0	0	0	0	0	0	0	0
c100683_g1	5.315	8.575	15.775	7.735	3.09	7.85	8.875	9.66
c100684_g1	0	0.36	0	0	0	0	0	1.025
c100685_g1	0.67	0	1.575	0.28	0.335	0.59	0.26	0.55
c100687_g1	0	0	0	0.26	0	0	0	0
c100688_g1	0.345	0	0	0	0.36	0	0.54	0
c100689_g1	0	0	0.41	0	0.35	0.28	0.28	0
c10069_g1	20.48	27.53	31.775	16.28	8.61	14.885	16.085	19.9
c100691_g1	0	0	0	0	0	0	0.36	0
c100692_g1	0.45	0	0	0	0	0	0.38	0
c100695_g1	0	0	0	0	0	0	0	0
c100697_g1	0	0	0	0	0	0	0	0
c100698_g1	0	0.295	0	0.55	0	0	1.12	0
c100699_g1	0	0	0	0	0	0	0	0
c1007_g1	3.065	3.765	4.34	4.79	2.89	3.55	2.59	2.81
c100700_g1	0	0	0	0	0	0	0	0
c100701_g1	0	0	0	0	0	0	0	0
c100703_g1	0.49	0.905	0.51	0.41	0	0.65	0	0.81
c100704_g1	0	0	0	0	0	0	0.3	0.29
c100706_g1	0	0	0.445	0	0	0	0	0
c100708_g1	0.69	0.295	0	0.575	0	0.91	0	0
c10071_g1	26.75	31.62	28.87	25.77	18.47	23.24	31.005	32.6
c100710_g1	0	0.39	0	0	0	0	0.325	0.34
c100712_g1	0.395	0.34	0	0	0	0	0	0
c100713_g1	0.745	0.995	0.455	0.585	0	0.33	0	0
c100715_g1	0	0.425	0	0.38	0	0	0	0
c100718_g1	0.45	0.39	0.545	0	0	0	0	0.74
c100719_g1	0.41	0	0	0	0.84	0	0	0
c10072_g1	0	0	0	0	0	0	0	0
c100720_g1	0.43	0.37	0	0	0	0	0	0
c100721_g1	0.37	0	0	0.58	0	0	0	0.305
c100723_g1	0	0.385	0	0	0	0	0	0
c100724_g1	0.55	0	1.57	0.675	1.395	3.02	0.46	1.58
c100725_g1	0	0.27	0	0.755	0.63	0.77	0.995	0
c100726_g1	0.16	0	0	0	0	0	0	0
c100727_g1	0	0	0.455	0	0	0	0	0
c100730_g1	0	0	0.45	0	0.215	0	0	0
c100731_g1	0	0	0	0	0	0	0	0
c100732_g1	0.355	0	0	0	0	0	0	0
c100733_g1	0	0	0	0	0	0.34	0	0
c100734_g1	0	0	0	0	0	0.385	0	0
c100736_g1	0.43	0.4	0	0	0	0	0	0
c100737_g1	0	0	0.765	0.31	0.365	0	0	0
c100738_g1	0	0	0	0	0	0.565	0	0
c100739_g1	0	0	0.435	0	0	0.345	0	0.34
c10074_g1	0	0	0	0	0	0	0	0
c100740_g1	0	0	0.43	0.56	0	0.315	0	0
c100741_g1	0	0	0	0	0	0	0	0
c100743_g1	0	0	0.42	0	0	0	0	0
c100744_g1	0	0	0	0	0	0	0	0
c100745_g1	0	0.38	0	0.85	0	0	0.37	0
c100748_g1	0.3	0.255	0	0	0	0	0	0
c100749_g1	0	0.47	0	0	0.285	0	0	0
c10075_g1	0.315	0.565	0	0	0	0	0.26	0.515
c100750_g1	0	0	0.525	0	0	0	0.34	0
c100751_g1	0.37	0	1.16	1.5	0	0.33	0.31	0.305
c100752_g1	0	1.415	0	0.96	0	1.025	0.34	0.675
c100754_g1	0	0	0	0	0	0	0	0
c100755_g1	0	0	0	0	0	0	0	0
c100757_g1	0	0.295	0.325	0	0	0	0	0
c100759_g1	0.91	0	0.475	0	0	0.38	0.355	0
c10076_g1	0.36	0.155	0.63	0.575	0.18	0.625	0.28	0.595
c100760_g1	0	0	0	0	0	0	0	0
c100761_g1	0	0	0.395	0	0	0.555	0	0.265
c100762_g1	0	0	0	0.225	0.275	0	0	0
c100763_g1	0	0	0	0	0.46	0	0	0
c100764_g1	0	0	0	0.17	0.19	0	0	0
c100765_g1	0	0	0	0	0	0.325	0	0
c100766_g1	0.88	0	0.46	0	0	0	0.345	0
c100767_g1	0	0.335	0.47	0	0	0.665	0.305	0
c100768_g1	0.365	0	0	0.31	0.365	0	0	0
c100769_g1	0	0	0	0.62	0.38	0	0	0
c10077_g1	0	0	0	0	0.25	0	0	0
c100770_g1	0	0	0	0.605	0.775	0.97	0	0
c100771_g1	0	0	0	0	0	0	0.195	0.41
c100772_g1	0.345	0.325	0.42	0.27	0	0.29	0	0.285
c100773_g1	0	0	0	0	0	0	0	0
c100774_g1	0.32	0.275	0	0	0	0	0.25	0.52
c100775_g1	0.46	0.43	0.48	0	0.94	0	0	0
c100777_g1	0	0	0	0	0	0	0	0
c100778_g1	0	0.23	0	0	0	0	0	0
c100779_g1	0.34	0	0	0.285	0.705	0.3	0.265	0
c10078_g1	0.36	0.18	0.405	0.155	0.205	0.17	0.15	0
c100780_g1	0	0	0	0	0	0	0	0
c100781_g1	0	0	0	0	0	0	0	0.705
c100782_g1	3.845	6.66	9.04	5.595	4.74	5.845	4.115	5.48
c100783_g1	0.305	0	0.32	0.26	0	0.25	0	0.255
c100784_g1	0	0	0	0.325	0	0.34	0	0
c100786_g1	0	0	0	0	0	0	0	0.325
c100787_g1	0	0	0	0	0	0	0	0
c100788_g1	0.26	0	0.32	0	0	0	0	0
c100789_g1	0.355	0.33	0	0	0.37	1.215	0	0
c100790_g1	0	0	0	0	0	0	0	0
c100792_g1	0	0	0	0.285	0	0.61	0	0
c100793_g1	0	0	0	0	0	0	0	0.295
c100794_g1	0.485	0.665	0	0	0.245	0.61	0.79	0.2
c100795_g1	0.385	0	2.42	1.1	0.395	2.335	0	0.955
c100796_g1	0	0	0	0	0	0	0	0.31
c100797_g1	0.22	0.205	0	0	0.44	0	0.185	0.18
c100798_g1	1.375	0.43	1.43	0.745	0	0.765	0	1.13
c100799_g1	0	0	0	0	0	0	0	0
c1008_g1	0.3	0	0	0	0	0	0	0
c1008_g2	0	0	0	0	0	0	0	0
c10080_g1	0.78	0.335	1.685	0.63	0.405	0.685	0.305	0.635
c100801_g1	0	0.385	0	0	0	0	0	0.34
c100802_g1	0	0	0.325	0	0	0.26	0	0.255
c100803_g1	0	0	0	0	0	0	0	0
c100804_g1	0	0	0.45	0	0	0.325	0	0
c100805_g1	0	0	0	0	0	0	0	0
c100806_g1	0	0.395	0	0.36	0.475	0.4	1.12	0
c100807_g1	0.465	0	1.045	0.365	0	0	0	0.385
c100808_g1	0	0	0	0	0	0	0	0
c100809_g1	0	0	0	0	0	0	0	0.28
c10081_g1	0.355	0	0	0	0	0	0.3	0.585
c100810_g1	0.12	0	0	0	0	0.1	0	0.2
c100811_g1	0	0	0	0	1.37	1.16	0	0
c100812_g1	0	0	0	0	0	0	0	0
c100813_g1	0	0	0	0	0.44	0.35	0.33	0
c100814_g1	0	0	0	0.235	0.295	1.48	0	0
c100815_g1	0	0	0	0	0	0	0	0
c100817_g1	0	0	0.435	0.7	0	0	0.35	0
c100818_g1	0	0	0.475	0	0	0.385	0.385	0
c100819_g1	0	0	0	0	0	0.375	0.35	0
c100820_g1	0	0	0	0	0	0	0	0.32
c100822_g1	0	0	0	0	0	0	0	0
c100824_g1	0	0	0	0	0	0	0	0
c100825_g1	0.42	0	0	0.33	0	0	0	0.34
c100826_g1	0	0	0	0	0	0	0.31	0.305
c100828_g1	0	0	0.54	0	0	0.37	0	0
c100829_g1	0	0	0	0.34	0.455	0	0	0.36
c10083_g1	0.29	0.255	0.305	0.95	0.305	0.77	0.685	0.48
c100830_g1	0	0	0.225	0	2.855	1.665	0	0.175
c100831_g1	0	0	0	0	0	0	0	0
c100834_g1	0	0.415	0.92	0	0	0.39	0	0
c100835_g1	0	0	0	0	0	0	0	0.185
c100837_g1	0	0	0	0	0	0	0	0
c100838_g1	0	0.365	0	0	0	0	0	0
c100839_g1	1.065	0.615	1.54	1.155	0.37	2.47	0	0.585
c10084_g1	0.315	0	0	0	0	0.275	0	0.255
c100842_g1	0	0	0	0	0	0	0	0
c100843_g1	0	0	0.935	0.735	0	0.395	0	0
c100844_g1	0	0	0.51	0	0	0.37	0	0
c100845_g1	0	0	0.805	0.58	0	0	0	0
c100846_g1	0	0	0	0	0.47	0	0	0.375
c100847_g1	0	0	0	0	0	0	0	0
c100849_g1	0	0	0	0	0	0	0	0.655
c100850_g1	0.56	1.01	0.34	1.385	0.28	1.45	0.675	0.925
c100852_g1	0	0	0	0.345	0	0	0	0
c100853_g1	0	0	0	0	0	0	0	0
c100855_g1	0	0	0	0	0	0	0.64	0
c100856_g1	0	0	0	0	0	0	0	0
c100858_g1	0	0	0	0	0	0	0.34	0
c100862_g1	0.71	0	0	0	0	0.295	0.28	0
c100863_g1	0.73	1	0	0.57	0.38	0.305	0	0
c100865_g1	0.34	0.315	0	0	0	0	0.265	0
c100866_g1	0	0.865	0	1.165	0	0.385	0	0.38
c100867_g1	0	0	0.44	0	0	0	0.35	0.345
c100869_g1	0	0	0	0	0	0.395	0	0
c10087_g1	0.24	0.415	0.25	1	0	0	0.565	0.395
c10087_g2	0.865	1.29	1.055	0.905	0	0.725	0.675	0.235
c100870_g1	0	0	0	0	0	0	0	0.605
c100871_g1	0	0.26	0.99	0	0	0.53	0	0
c100872_g1	0.435	0	0	0	0.455	0	0.68	0
c100873_g1	0	0	0.235	0	0.455	0.38	0	0.185
c100874_g1	0	0.43	0	0.385	0	0	0	0
c100875_g1	0	0	0	0	0	0	0	0
c100877_g1	0	0	0	0.965	0	0	0	0
c100879_g1	0.33	0.31	0.4	0	0.34	0	0.515	0.81
c10088_g1	0	0	0	0	0.245	0.195	0	0
c100882_g1	0.455	0	0	0	0	0	0	0
c100883_g1	0	0	0	0	0	0	0	0.22
c100885_g1	0	0	0	0	0	0.33	0	0
c100886_g1	0	0	0	0	0	0	0	0
c100887_g1	0	0	0	0.77	0	0	0	0
c100888_g1	0	0.785	0	0.365	0	0	0	0
c100889_g1	0.575	0.25	1.305	0.455	0	0	0	0.235
c100890_g1	0	0	0	0	0	0	0	0
c100891_g1	0.38	0.115	0	0	0	0	0.3	0
c100893_g1	0	0	0.395	0	0	0.67	0	0
c100894_g1	0.325	1.19	0.335	0.505	0	0	0	0.265
c100895_g1	0	0	0	0	0	0	0	0
c100896_g1	0	0	0	0	0	0	0	0
c100897_g1	0.455	0	0	0	0	0	0	0
c100898_g1	0.455	0.425	0.55	0	0	0.475	0	0
c100899_g1	0	0	0	0	0	0	0	0
c1009_g1	0	0.21	0.54	0	0	0.2	0	0
c100900_g1	0	0	0	0	0	0	0	0
c100901_g1	0	0	0	0.355	0	0	0	0
c100902_g1	0	0	0	0	0	0	0	0
c100903_g1	0	0	0	0	0	0	0	0
c100905_g1	0	0.43	0	1.135	0	0.385	0	0
c100906_g1	0.44	0.41	0.265	0.355	0	0.38	0.345	0.36
c100907_g1	0	0	0	0.265	0	0	0	0
c100909_g1	0	0	0	0	0	0	0	0
c10091_g1	0.86	1.92	0.975	0	0	0	0.36	1.77
c100910_g1	0	0	0	0.35	0.445	0.37	0	0
c100912_g1	0	0.31	0	0	0.36	0	0	0
c100913_g1	0	0.315	0	0	0	0	0	0
c100914_g1	0.62	0.27	1.02	0.505	0.62	0	0.26	1.02
c100915_g1	0.465	0.435	0.485	0	0.97	0	0	0.38
c100916_g1	0	0	0	0	0	0	0	0.275
c100917_g1	0	0	0	0	0	0	0	0
c100918_g1	0	0.61	0.8	0	1.43	0.295	0.295	0.87
c100919_g1	0	0	0	0	0	0	0	0
c100920_g1	0	0	0.47	0.61	0.405	0.34	0.305	0
c100921_g1	0	0	0	0	0	0	0	0
c100922_g1	0	0	0.36	0.115	0	0.31	0	0.435
c100923_g1	0	0	0	0	0	0	0	0
c100925_g1	0	0	0	0	0	0	0	0
c100926_g1	0.425	0	0	0	0	0	0	0.35
c100928_g1	0.4	0	0	0	0	0	0	0
c100930_g1	0	0	0	0	0	0	0	0.385
c100931_g1	0.425	0	0	0.335	0	0	0	0
c100933_g1	0.265	0	0	0	0.275	0.22	0	0
c100935_g1	0	0	0	0	0	0	0	0
c100936_g1	0	0.42	0	0.375	0.465	0	0.295	1.095
c100937_g1	0	0	0	0	0	0	0.335	0.355
c100939_g1	0	0	0.445	0.36	0	0	0.335	0
c100940_g1	0	0	0	0.23	0	0	0	0
c100942_g1	0.425	0	0	0	0.44	0	0.355	0
c100943_g1	0	0	0.485	0	0.46	0	0	0
c100944_g1	0.355	0.305	0	0	0	0.315	0	0.585
c100945_g1	0	0	0	0	0	0	0.385	0
c100947_g1	0.89	1.05	0	0.465	0.595	1.005	2.89	2.2
c100948_g1	3.87	1.355	2.185	4.505	0.635	1.035	2.355	1.645
c100949_g1	0	0	0.225	0	0	0	0	0
c100950_g1	0	0.825	0.475	0	0.48	0	0	0
c100951_g1	0.38	0	0.465	0.32	0.4	0	0.32	0.315
c100952_g1	0	0	0	0	0	0	0	0
c100953_g1	0	0	0	0	0	0.355	0	0
c100954_g1	0	0	0	0	0	0	0	0
c100956_g1	0.385	0	0.465	0.285	0.4	0	0.32	0
c100958_g1	0	0	0	0	0	0	0	0
c100959_g1	0	0	0.455	0	0	0.385	0	0.72
c10096_g1	0	0.46	0	0	0.265	0.22	0	0
c100960_g1	0	0	0	0	0	0	0	0
c100965_g1	0	0	0	0	0	0	0	0
c10097_g1	0	0	0	0.345	0	0	0.11	0.115
c100970_g1	0	0	0	0	0	0	0	0
c100971_g1	0	0	0	0	0	0.41	0.365	0.76
c100972_g1	0	0	0	0.39	0	0	0	0.385
c100974_g1	8.535	4.23	6.265	9.07	7.665	5.93	4.285	6.31
c100976_g1	0	0	0	0	0	0.495	0	0.235
c100977_g1	0	0.41	0.425	0.275	0.365	0.31	0	0.04
c100979_g1	0.515	0.445	1.88	0	0	0	0	0.425
c10098_g1	0	0.845	0.47	0	0	0.395	0	0
c10098_g2	0.16	0.605	0.9	0.76	0.335	0.83	0	0
c100980_g1	0.4	0	0	0	0.4	0	0	0
c100983_g1	0	0	0	0	0	0	0	0
c100984_g1	0.455	0	0	0	0	0	0	0
c100985_g1	0.645	0.28	0.395	0	0.335	1.11	0.25	0.53
c100986_g1	0.245	0	0	0.205	0	0	0	0.2
c100987_g1	0	0	0	0.67	0.425	0	0	0
c100988_g1	0	0.235	0.26	0.405	0	0.43	0.195	0.205
c100989_g1	0	0	0	0	0	0	0	0
c100992_g1	0	0	0	0	0	0.355	0	0
c100993_g1	0	0	0	0	0	0	0	0
c100994_g1	0	0	0	0.35	0	0	0.37	0.365
c100995_g1	0	0.495	0	0	0.25	0.41	0	0.37
c100996_g1	0.365	0	0	0	0	0	0	0
c100998_g1	0	0.445	0.37	0.135	0	0	0.14	0
c100999_g1	0	0	0	0	0	0	0.34	0
c101_g1	0.595	0.37	0.685	0.165	0	0.175	0	1.625
c1010_g1	0	0.385	0.43	0.325	0.43	0.36	1.01	0
c10100_g1	0.215	0.79	0.49	1.26	0	0.93	0	0.53
c101000_g1	0	0	0	0	0	0	0	0
c101002_g1	0	0	0	0	0	0.39	0	0
c101004_g1	0	0	0	0	0	0	0	0
c101005_g1	0	0	0	0	0	0	0	0
c101007_g1	0	0.345	0	0.315	0	0	0	0
c101008_g1	0.425	0	0	0	0.425	0.355	0	0
c10101_g1	0	0	0.99	2.28	0	0.34	0	0
c101011_g1	0.46	0	0	0.39	0.925	0.405	0.36	0
c101013_g1	0	0	0	0	0	0	0	0.305
c101014_g1	0	4.18	0	6.73	18.465	0.67	11.405	0
c101015_g1	0	0	0	0.35	0	0.375	0	0
c101016_g1	0	0	0	0	0	0	0	0
c101017_g1	0.34	0	0.415	0.285	0	0	0	0
c101018_g1	0	0.275	0	0	0	0	0	0
c101019_g1	0	0	0	0	0	0	0	0
c10102_g1	0.85	1.47	0.515	1.735	0	0.355	0	1.395
c101022_g1	0	0	0	0	0.92	0	0	0
c101023_g1	0	0.425	0.47	0.355	0	0	0	0
c101024_g1	0	0	0.425	0	0.365	0	0	0
c101026_g1	0	0	0	0	0	0	0	0
c101027_g1	0	0	0.47	0.355	0	0	0	0.345
c101028_g1	0	0	0	0	0	0	0.345	0
c10103_g1	0	0.195	0.48	0.715	0	0.555	0.165	0.175
c101030_g1	0	0	0	0.345	0.455	0	0.735	0.72
c101032_g1	0	0	0	0	0	0	0.345	0.36
c101033_g1	0	0	0	0	0	0.395	0	0
c101035_g1	0.26	0.225	0.585	0	0	0.23	0.215	0
c101036_g1	0.42	1.12	0.875	0	0	0.74	0	0.345
c101037_g1	0	0	0	0.34	0.45	0.74	0	0
c101038_g1	0	0.33	0.37	0	0	0	0	0.29
c101039_g1	0.375	0.675	0.455	0.295	0	0.665	0.315	0
c101040_g1	0	0	0	0	0	0	0	0
c101042_g1	0	0	0	0	0	0	0	0
c101043_g1	1.225	2.525	4.935	2.755	4.115	2.975	1.14	0.56
c101044_g1	0	0	0	0	0	0	0	0
c101045_g1	0	0	0	0.305	0.365	0	0	0
c101046_g1	0.46	0	0	0	0	0	0	0
c101047_g1	0	0	0.46	0	0	0	0	0
c101048_g1	0.72	0	0.04	0.305	0	0.895	0.555	0.595
c101049_g1	0.465	0	0.57	0.365	0	0	0	0
c101050_g1	2.55	4.02	0.775	0.52	0.33	2.455	0	0.26
c101052_g1	0	0.59	0.34	0.79	0	0	0	1.075
c101053_g1	0.425	1.125	0.44	0	0	0	0	0
c101054_g1	0	0	0	0	0	0	0	0
c101056_g1	0	0	1.215	0	0	0	0	0.465
c101057_g1	0	0.4	0.52	0	0	0	0	0
c101058_g1	0	0.375	0	0	0	0	0	0.36
c101059_g1	0	0	0	0	0	0	0	0
c10106_g1	0	0.51	0.17	0.78	0.14	0.23	0.445	0.345
c101060_g1	0	0.595	0.42	0.27	0.36	0	0	0
c101061_g1	0.405	0.35	0	0	0	0	0	0.33
c101062_g1	0	0	0	0.345	0	0	0	0.335
c101063_g1	0	0	0.455	0	0.455	0.73	0	0
c101064_g1	0	0	0	0	0	0	0	0
c101065_g1	0	0	0.345	0	0	0	0	0
c101066_g1	0.745	0	0.385	0.585	0	0	0.29	0.305
c101070_g1	0	0	0.495	0	0.38	0.34	0.68	0.995
c101072_g1	0	0	0	0	0	0	0	0
c101073_g1	1.08	0.625	0	0	0	0.3	0.3	0.59
c101074_g1	0	0	0.445	0	0	0	0	0.355
c101077_g1	0	0	0	0	0	0	0	0
c101079_g1	0	0	0	0	0	0.395	0	0
c101080_g1	0.16	0.38	0.43	0.28	0	0.335	0	0
c101081_g1	0	0	0	0	0	0	0	0
c101082_g1	0.425	0	0.52	0.335	0	0.73	0.665	0.35
c101083_g1	0	0.3	0	0	0	0	0	0
c101084_g1	1.315	0.79	0.535	1.035	0.44	0.365	3.205	1.805
c101086_g1	0	0	0	0	0	0	0	0
c101087_g1	0.315	0	0	0.28	0.135	0.29	0	0
c101088_g1	0	1.18	0	0	0	0	0	0
c10109_g1	0.43	0.575	0	0.17	0.45	0	0.17	0.175
c101090_g1	0	0.38	0	0	0.44	0.37	0	0
c101091_g1	0	0	0.32	0	0	0	0	0
c101092_g1	0	0	0	0	0.22	0.175	0.165	0
c101094_g1	0.46	0	0.56	0	0	0	0	0
c101095_g1	0	0	0	0	0	0	0	0
c101097_g1	0.415	0	0	0	0	0	0.325	0
c101098_g1	0	0	0.445	0	0.445	0	0	0
c101099_g1	0	0.32	0	0	0	0	0	0
c1011_g1	1.485	1.285	0.815	1.235	1.24	1.09	2.17	1.835
c10110_g1	0.235	0.14	0.42	0.43	0.08	0.07	0.51	0.13
c101101_g1	0	0	0.425	0	0	0	0	0.335
c101103_g1	0.29	0	0	0.23	0	0	0	0.24
c101105_g1	0	0.365	0.475	0.305	0	0	0	0
c101106_g1	0	0	0	0	0	0	0	0
c101107_g1	0	0	0	0	0	0	0	0
c101108_g1	0	0.37	0.45	0	0	0	0	0.35
c101109_g1	0	0	0	0	0	0	0	0
c10111_g1	13.385	12.38	14.715	17.805	14.41	13.945	15.86	13.72
c101110_g1	0	0	0	0.315	0.39	0	0	0
c101111_g1	0	0	0	0	0	0	0	0
c101112_g1	0.295	0.15	2.295	0.46	0	1.235	0.19	0.24
c101113_g1	0	0.33	0	0.3	0	0.66	0.3	0.315
c101114_g1	0	0	0	0	0	0.39	1.115	0
c101117_g1	0	0	0	0	0	0	0	0.245
c101120_g1	0.44	0	0	0.715	0	0	0	0
c101124_g1	0.43	0.37	0.45	0.675	0	0.38	0	0
c101127_g1	0	0	0	0	0	0	0	0
c101132_g1	0	0	0	0	0	0	0	0
c101133_g1	0.395	0.34	0	0	0	0.345	1.29	0
c101135_g1	0	0	0.455	0	0	0.315	0	0.31
c101136_g1	0	0	0	0	0	0	0	0
c101138_g1	0	0	0	0	0	0	0	0
c101139_g1	0	0	0	0	0	0	0	0
c10114_g1	3.955	4.865	2.53	5.78	3.35	5.125	1.615	5.47
c101140_g1	0	0	0	0	0	0	0	0
c101141_g1	0	0	0	0	0	0	0	0
c101142_g1	0	0	0	0	0	0	0	0
c101143_g1	0	0	0	0	0	0	0	0
c101144_g1	0	0	0	0	0	0	0	0
c101145_g1	0	0	0	0	0	0	0	0
c101146_g1	0	0	0	0	0	0	0.295	0.29
c101147_g1	0	0.36	0.865	0.32	0	0	0	0.315
c101149_g1	0.445	0	0	0	0	0	0	0
c10115_g1	0.23	0.43	0.52	0.375	0.47	0.4	0.18	0.755
c101150_g1	0	0	0	0	0.93	0	0	0
c101151_g1	0	0	0	0	0.465	0	0	0
c101152_g1	0.405	0	0	0.315	0	0	0	0
c101153_g1	0	0.295	0	0.245	0	0	0.245	0.26
c101156_g1	0	0	0	0	0	0	0	0
c101157_g1	0	0	0.48	0.17	0	0.38	0.675	0.175
c101158_g1	0	0.38	0.48	0	1.27	0	0.34	0.335
c101160_g1	0	0	0	0	0	0.295	0	0
c101161_g1	6.405	5.175	5.285	3.695	3.765	4.33	2.265	3.45
c101164_g1	0	0	0	0	0	0	0	0
c101165_g1	0	0	0	0	0	0	0.37	0
c101168_g1	0	0	0	0	0	0	0	0
c101169_g1	0.44	0	0.535	0	0	0	0	0.36
c10117_g1	0	1.405	1.29	1.25	1.58	0.345	0.655	0.965
c101174_g1	0	0	0	0.3	0	0	0.42	0
c101175_g1	0	0.765	0.955	0.96	0	1.405	0	0.67
c101177_g1	0.88	0	0	0	0	0.39	0	0.36
c101178_g1	0	0	0	0	0	0	0	0
c10118_g1	0	0	0	0	0	0	0	0.16
c101180_g1	0	0	0.46	0	0	0	0.745	0
c101182_g1	0.34	0.805	0.415	1.395	0	0.58	0.55	0.77
c101183_g1	0	0	0	0	0	0	0.185	0
c10119_g1	0	0.235	0	0.21	0.27	0	0.225	0
c10119_g2	0	0.105	0.145	0.095	0	0.1	0.195	0
c101190_g1	0.74	0	0	0.65	1.975	0.345	0.895	1.065
c101191_g1	0.28	0	0.63	0.22	0.295	0.25	0	0.46
c101193_g1	0	0	0	0.34	0	0	0	0
c101194_g1	0.675	0.58	1.05	0	0	0.295	0.565	0.55
c101197_g1	0	0.33	0.415	0.29	0	0.305	0	0.295
c101198_g1	0.56	0	0	0.235	0	0.235	0	0.23
c1012_g1	0.77	0.695	0.69	0.11	0	0.105	2.825	3.37
c10120_g1	0	0	0	0	0	0	0.255	0
c101201_g1	0	0	0	0	0	0	0	0
c101202_g1	0	0	0	0	0.445	0	0.335	0.35
c101203_g1	0	0	0	0	0	0	0	0
c101205_g1	0	0.345	1.225	0.575	0	0	0	0.61
c101208_g1	0	0.695	0.835	0	0	0.355	0	0
c101209_g1	0	0	0	0	0	0	0	0
c101210_g1	0	0	0	0	0	0	0	0.26
c101211_g1	0	0	0	0	0	0	0	0
c101213_g1	0	0	0	0	0.47	0	0	0
c101215_g1	0.445	0	0	0	0	0.39	0	0
c101217_g1	0	0	0.475	0	0	0	0	0
c101218_g1	0	0	0	0	0	0.215	0	0.21
c10122_g1	0.24	0.225	0.54	0.585	1.485	1.215	0.375	0.585
c101220_g1	0	0	0	0	0	0	0	0
c101221_g1	0	0	0.775	0	0	0.445	0	0
c101222_g1	0	0	0	0	0	0	0	0
c101228_g1	0.845	0.76	1.18	1.535	3.695	5.075	1.04	1.745
c101229_g1	0	0	0	0	0	0	0	0.29
c10123_g1	0	0	0	0	0	0	0	0.35
c101231_g1	0	0	0	0	0	0	0	0
c101232_g1	0	0	0	0	0	0	0	0
c101233_g1	0	0	0.37	0	0	0	0	0
c101234_g1	0	0	0	0	0	0	0	0
c101235_g1	0	0	0	0	0	0	0	0
c10124_g1	0	0.67	0	0.915	0	0	0.87	0
c101240_g1	0	0	0	0	0.415	0	0	0
c101241_g1	0	0	0	0	0	0	0	0
c101242_g1	0	0	0	0.665	0	0	0	0
c101243_g1	0	0	0	0	0	0	0	0
c101244_g1	0	0	0	0	0	0	0	0
c101248_g1	0	0	0	0	0.33	0	0.25	0
c10125_g1	0	0	0	0	0	0	0	0
c101250_g1	0	0	0	0.29	0.465	0	0	0
c101253_g1	0	0	0	0	0.445	0	0	0
c101254_g1	0	0	0	0	0	0	0	0
c101255_g1	0	0	0	1.27	0.935	0.375	0.35	0.37
c101256_g1	0	0	0	0	0	0	0	0
c101259_g1	0	0	0	0	0	0	0	0
c101260_g1	0	0	0	0	0	0	0	0
c101262_g1	0.39	0	0	0	0	0	0	0
c101263_g1	0	0	0	0	0	0	0.7	0
c10127_g1	0.145	0.78	0.355	0.355	0.15	0.245	0.7	0.36
c10127_g2	0.27	0.24	0.11	0.365	0.185	0.225	0.36	0.74
c101270_g1	0	0	0	0	0	0	0	0
c101271_g1	0	0	0	0	0	0	0	0
c101272_g1	0.45	0	0	0	0	0	0	0
c101277_g1	0	0	0	0	0	0	0.44	0.215
c10128_g1	0.195	0	0.205	0.485	0	0.175	0.32	0.32
c101282_g1	0	0	0	0	0	0.36	0	0
c101283_g1	0	0	0.48	0	0.39	0	0	0
c101284_g1	0	0	0	0.27	0	0	0.25	0.265
c101285_g1	0	0.2	0.28	0.36	0.46	0	0.195	0
c101286_g1	0	0	0	0	0	0.285	0.275	0.27
c101287_g1	0	0	0	0.725	0	0	0.35	0
c101288_g1	0	0	0.355	0	0	0	0	0
c10129_g1	0.42	0.565	0.22	0.34	0	0.54	0.505	0.175
c101296_g1	0	0	0	0	0.405	0	0	0
c101298_g1	0	0	0	0	0	0	0.3	0.315
c1013_g1	0.71	3.21	1.23	2.025	1.08	1.54	2.035	1.455
c10130_g1	0.535	0.385	0.215	0.67	0.215	0	0.325	0.17
c101300_g1	0	0	0	0	0	0	0	0
c101302_g1	0	0.39	0	0.735	0	0.4	0	0.375
c101303_g1	0	0	0.46	0.37	0.46	0	0	0
c101306_g1	0	0	0	0	0	0	0	0
c101308_g1	0	0	0	0	0	0	0	0
c101309_g1	0.435	0.74	0.925	0.34	0.295	0.32	0	0
c10131_g1	1.65	0.385	1.215	1.19	0.845	1.06	1.355	2.03
c101310_g1	0.25	0	0.45	0	0	0	0	0
c101313_g1	0	0	0	0	0	0	0	0
c10132_g1	2.1	1.305	4.395	6.06	2.66	5.345	3.04	4.5
c101321_g1	0	0	0	0	0	0.365	0	0
c101324_g1	0	0	0.525	0.425	0	0.36	0.33	0.355
c101325_g1	5.585	5.39	5.49	6.785	4.42	6.315	9.875	7.375
c101326_g1	0	0	0	0.1	0	0.1	0	0
c101328_g1	0.235	0.205	0	0	0.245	0	0	0
c101329_g1	0.245	0.68	0.815	0.82	0	0.64	0.385	0.815
c10133_g1	0.28	0.75	0.63	0.44	0	0.25	1.13	0
c101330_g1	0.43	0	0	0	0	0	0	0
c101331_g1	0.425	0	0	0	0.44	0	0	0
c101332_g1	5167.12	4541.41	5294.16	4628.16	3655.58	4658.94	4621.73	5029.93
c101333_g1	0	0.305	0	0.255	0	0	0	0.265
c101334_g1	0.75	0.53	0.915	0.48	1.075	0.515	0.6	0.62
c101335_g1	0	0	0	0	0	0	0	0
c101336_g1	0	0	0	0	0	0	0	0
c101337_g1	0.5	0.35	0.41	0.6	0.26	0.425	0.205	0.205
c101338_g1	977.54	839.18	993.54	792.73	787.73	828.69	774.64	793.97
c101339_g1	0	0	0	0	0	0	0	0.35
c101340_g1	0.42	0.64	0.49	1.285	0.14	0.495	0.565	0.81
c101341_g1	0.35	1.515	2.39	1.375	1.995	2.24	1.315	2.365
c101342_g1	0	0	0.38	0	0	0	0	0.3
c101343_g1	0.395	0.715	0.485	0	0	0	0	0.65
c101344_g1	0	0.435	0	0.2	0	0	0	0.205
c101345_g1	10.89	6.96	13.745	16.175	9.405	8.175	2.2	2.14
c101346_g1	21.73	20.515	32.955	20.985	13.505	23.195	0.98	19.915
c101347_g1	0.24	0.225	0.88	0.19	0.49	0	0.2	0.2
c101349_g1	0	0	0	0.325	0.39	0	0	0
c101350_g1	0	0	0	0	0	0.295	0	0
c101351_g1	0	0	0.19	0	0.18	0.16	0	0
c101352_g1	1.02	1.27	1.385	1.52	1.245	1.025	1.815	2.18
c101353_g1	0	0.315	0.885	1.77	0	0.305	0	0.6
c101354_g1	0.27	0	0	0	0	0	0	0
c101355_g1	0	0	0	0	0	0	0	0
c101356_g1	0	0	0	0	0	0	0	0
c101357_g1	0	0	0	0	0	0	0	0
c101358_g1	0.46	0.43	1.04	0	0.94	0.77	1.135	0.38
c101359_g1	0	0	0	2.57	0.4	0	0	0
c101360_g1	3.695	8.85	6.9	7.715	7.64	8.615	14.61	9.78
c101361_g1	0	0	0	0	0	0	0	0
c101362_g1	0.735	0.33	1.245	0.29	0.375	0.16	0.885	1.05
c101363_g1	0.445	0.58	0.735	1.945	2.24	1.335	0	0.37
c101364_g1	0	0	0	0	0	0	0	0
c101365_g1	0	0	0	0.265	0	0	0	0
c101366_g1	0.89	0.35	0.79	0.96	0.405	0.85	0.315	0.49
c101367_g1	2.615	2.045	0.91	0.585	5.32	2.57	3.34	0.615
c101368_g1	0	0	0	0	0	0	0	0
c101369_g1	0.26	0.345	0.2	0.415	0.065	0.275	0.365	0.265
c101370_g1	51.605	67.055	69.11	42.19	23.445	43.605	28.165	59.23
c101371_g1	0	0.175	0.42	0.445	0	0	0.3	0.15
c101372_g1	0.865	1.57	1.22	1.655	0.95	1.005	1.17	0.835
c101373_g1	0.185	0.175	0.23	0.305	0.19	0.155	0	0.155
c101374_g1	0	0	0.27	0.63	0.53	0.23	0.22	0.215
c101375_g1	0	0	0	0.265	0	0.585	0.55	0.28
c101376_g1	0	0	0	0	0	0	0	0
c101377_g1	1.32	0.31	0	0.815	0	0	1.05	0.27
c101378_g1	0	0	0.325	0	0	0	0.435	0.22
c101379_g1	0	0	0	0	0	0	0	0
c10138_g1	0.3	0	0	0	0	0	0	0
c101380_g1	18.59	16.9	31.275	15.505	10.475	17.52	30.71	18.865
c101381_g1	0.765	0	0.93	1.03	0.265	0.225	0.415	0
c101382_g1	2.9	4.765	4.73	1.385	1.485	2.545	0.94	2.62
c101383_g1	0.135	0.505	1.16	0	0.14	0.115	0.45	0.785
c101384_g1	0	0	0	0	0	0	0	0
c101385_g1	0	0	0	0	0	0	0	0
c101386_g1	1.275	0.785	0.85	1.01	0	0.33	0.565	0.63
c101387_g1	0.355	0.64	0	1.16	0	0.315	0.555	0.585
c101388_g1	156.965	223.69	261.615	403.82	274.595	232.945	377.925	340.825
c101389_g1	0	0	0.385	0	0	0	0	0
c101390_g1	0	0	0	0	0	0.295	0	0
c101391_g1	1.02	0	0.84	0	0	0.665	0.83	0.63
c101392_g1	0	0	0	0	0	0	0	0
c101393_g1	0	0	0	0	0	0	0	0
c101394_g1	0	0.36	0.435	0.35	0.855	0	0.675	0
c101395_g1	0	0	0	0	0	0	0	0
c101396_g1	0.5	0.445	1.07	0.915	0.77	0.96	0.105	0.62
c101397_g1	0	0	0	0	0	0	0.235	0.25
c101398_g1	0	0.16	0	0	0	0.295	0.135	0
c101399_g1	0.29	0.27	1.915	0.23	1.21	0.73	0.245	0.48
c1014_g1	0.415	0.385	0.505	0.325	0.43	0	0.325	0.34
c10140_g1	0.38	0.76	0.625	1.205	0.195	0.535	2.425	2.19
c101400_g1	0.875	0.345	0.8	0.5	0.13	0.22	0.4	0.515
c101401_g1	0	0	0	0	0	0	0	0
c101402_g1	0	0	0	0	0	0.265	0	0
c101403_g1	0	0.18	0.22	0.495	0.43	0.37	0.49	0
c101404_g1	0	0	0.115	0.19	0	0.1	0	0
c101405_g1	1.555	1.45	1.43	2.125	2.46	2.18	2.615	1.855
c101406_g1	0.285	0.25	0	0.48	0	0.255	0	0.235
c101407_g1	0	0	0.225	0	0	0.56	0	0.355
c101408_g1	0.43	0	0	0	0	0.355	0	0
c101409_g1	0.495	0.43	0.26	0.39	1.525	1.07	0	0.205
c10141_g1	0	0.415	0.53	0	0	0	0.125	0.375
c101410_g1	0	0.49	0	0.225	0.285	0	0	0
c101411_g1	0.35	0.295	0	2.945	0	0	0	0
c101412_g1	0.94	0	1.195	0.625	0.47	1.34	0.125	0.39
c101413_g1	0	0	0	0	0	0	0	0
c101414_g1	0	0.175	0	2.26	14.09	18.27	0	0
c101415_g1	0	0.42	0	0	0	0	0	0
c101416_g1	2.965	2.38	3.125	2.71	2.095	2.345	2.455	2.5
c101417_g1	0	0	0.63	0	0	0	0	0.225
c101418_g1	0.87	2.295	2.875	0.735	0	0.73	0	0.715
c101419_g1	0	0	0	0	0	0	0	0
c10142_g1	0	0	0	0	0	0	0	0
c101420_g1	0	0	0	0	0	0	0	0
c101421_g1	0	0	0	0	0	0	0	0
c101422_g1	0	0.21	0	0	0	0.2	0	0
c101423_g1	2	1.22	2.485	0.895	1.41	1.6	1.97	2.15
c101424_g1	0	0	0	0.155	0	0	0	0
c101425_g1	0	0	0.32	0.24	0	0	0.26	0
c101426_g1	0.295	0.765	0	0	0.905	0.245	0.49	2.155
c101427_g1	1.24	0.74	0.505	0	0	0.365	0	0.34
c101428_g1	0.305	0.265	0.37	0	0	1.05	0.375	0.375
c101429_g1	0	0	0	0	0	0	0	0
c10143_g1	0.875	2.175	3.38	1.84	1.13	1.32	0.705	3.41
c101430_g1	5.82	5.28	6.63	6.545	4.935	5.69	8.49	5.81
c101431_g1	0.115	0.1	0.14	0.18	0	0.095	0.275	0.19
c101432_g1	0.085	0.295	0.185	0.395	0.25	0	0.34	0.205
c101433_g1	0	0	0	0.74	0.455	0	1.03	0.72
c101434_g1	0	0.36	0	0	0.785	0	0	0.635
c101435_g1	0	0.41	0	0	0	0	0	0
c101436_g1	0	0.58	0.22	0	0	0.36	0	0.175
c101437_g1	0	0.37	0	0	0.445	0	0	0.35
c101438_g1	0	0	0	0	0	0	0	0
c101439_g1	1.33	1.415	1.515	1.585	0.445	0.765	0.475	0.97
c101440_g1	0	0	0	0	0	0	0	0
c101441_g1	0.465	0	0	0.195	0	0.41	0	0.19
c101442_g1	0	0	0	0	0	0	0	0
c101443_g1	0	0	0.37	0.265	0.165	0.42	0.26	0.4
c101444_g1	0.245	0.215	0.26	0.6	0.26	1.055	0	0
c101445_g1	0	0	0	0	0	0	0	0
c101446_g1	2.545	3.785	9.925	5.9	2.975	2.955	2.375	8.56
c101447_g1	0.91	0.425	1.505	0	0.475	0.4	0	0.375
c101448_g1	0	0	0	0	0	0	0	0
c101449_g1	0.435	0	1.505	0	0	0	0	0
c10145_g1	0.235	0	0.285	0	0.235	0	0	0
c101450_g1	0	0	0	0.23	0	0	0	0
c101451_g1	0.21	0.735	0.26	0.18	0	0	0.18	0
c101452_g1	0.405	0.745	0.285	0.115	0	0.24	0	1.02
c101453_g1	0	0	0	0.39	0	0.405	0	0.38
c101454_g1	8.435	12.21	26.355	31.25	17.635	13.38	8.51	6.88
c101455_g1	0.67	1.17	1.895	1.37	0.175	0.855	0.955	1.375
c101456_g1	0.125	0	0.15	0.2	0.51	0.105	0.2	0.205
c101457_g1	0.455	0.79	0	0.36	0	0	0	0
c101458_g1	12.47	22.44	7.075	8.6	17.03	12.565	10.505	4.54
c101459_g1	2.345	1.5	2.53	1.845	1	1.345	1.17	1.43
c10146_g1	4.49	5.195	5.26	6.55	4.265	8.05	3.465	6.385
c101460_g1	0	0.435	1.095	0.585	0	0.425	0.2	0.4
c101461_g1	0	0	0	0	0	0.3	0	0
c101462_g1	0.6	0.42	0.5	2.045	1.355	0.515	0.385	0.885
c101464_g1	0	0	0	0	0	0	0	0
c101465_g1	0	0.23	0	0	0	0	0.19	0
c101466_g1	12.045	20.625	28.205	13.47	11.295	16.095	5.31	20.255
c101467_g1	0	0	0	0	0.3	0	0.24	0.235
c101468_g1	0.2	0	0.445	0.475	0.395	0.35	0.165	0.885
c101469_g1	39.8	57.28	49.77	19.02	15.78	33.025	22.015	43.925
c10147_g1	0	0	0.485	0	0	0	0	0
c101470_g1	0.185	0.33	0	0.145	0	0.16	0.155	0.15
c101471_g1	0	0	0	0	0	0	0	0
c101472_g1	0.46	0.865	0	0.775	0	0	0.745	0
c101473_g1	0	0	0	0	0	0	0	0
c101474_g1	9.075	8.625	7.735	8.595	7.035	6.865	7.445	8.1
c101475_g1	0.13	0.405	0.55	0.25	0.065	0.215	0.66	0.365
c101476_g1	0	0	0	0.165	0	0	0	0
c101477_g1	14.52	13.24	13.9	10.735	6.775	8.84	6.665	11.93
c101478_g1	1.4	0.44	0	0	0	0	0.755	1.155
c101479_g1	0.51	0.22	0.31	0.39	0.255	0	0	0.415
c10148_g1	0	0	0	0	0	0	0	0
c101480_g1	1.65	0.24	0.62	0	0.56	1.405	0.215	0.225
c101481_g1	0	0.28	0.395	0.27	0	0.285	0	0.265
c101482_g1	1.66	0.39	0	0.35	0	0.71	0.295	0.34
c101483_g1	0	0	0	0	0	0	0	0
c101484_g1	0	0	0	0	0.295	0.52	0	0
c101485_g1	0.44	0	0	0	0.455	0.365	0	0
c101486_g1	0.42	0.385	0.63	0.8	0.285	0.965	0.22	0.92
c101487_g1	0	0.32	0.9	0.935	0.385	0.31	0	0
c101488_g1	0.195	0	0.405	0.165	0.59	0.33	0.305	0.32
c101489_g1	4.25	4.115	4.305	4.57	6.025	2.485	4.19	4.025
c101490_g1	0.525	0.3	0	0.29	0.36	0	0	0
c101491_g1	0	0	0	0	0	0	0	0
c101492_g1	0	0	0	1.085	2.31	1.93	0	0
c101493_g1	0.355	0.325	0	0.585	0	0.975	0.315	0
c101494_g1	2.215	2.025	7.865	2.19	2.73	4.37	2.985	5.86
c101495_g1	0	0.315	0	0	0	0.295	0	0.275
c101496_g1	0.2	0.57	0	0	0.21	0	0.17	0.165
c101497_g1	0.765	0.56	0.13	0.2	0.51	0.325	1.24	1.15
c101498_g1	0.145	0.125	0.15	0.155	0	0.25	0.345	0
c101499_g1	0	0	0	0	0	0	0	0
c1015_g1	0.435	0.41	0.53	0	0	0	0	0
c1015_g2	0	2.015	0.17	0	0	0.14	0	0.405
c101500_g1	0	0	0	0	0	0	0	0
c101501_g1	0	0.885	0.265	0	0.255	0	0.215	0.42
c101502_g1	0.54	0.35	0.755	1.095	0.41	0.58	0.55	0.895
c101503_g1	0	0	0	0	0	0	0	0
c101504_g1	0	0.235	0	0	0	0.685	0.21	0.44
c101505_g1	2.055	3.425	2.58	1.885	1.185	1.18	1.29	2.445
c101507_g1	0.515	0	0.465	0	0	0	0.34	0.34
c101508_g1	0	0	0	0	0	0	0	0
c101509_g1	0	0	0	0	0	0	0	0
c101510_g1	0.78	0.985	1.11	0.91	0.115	0.685	0.445	1.195
c101512_g1	0	0	0	0	0	0.66	0.3	0
c101513_g1	0	0	0	0	0	0	0	0
c101514_g1	0	0	0	0	0	0	0	0
c101515_g1	0.395	0	0	0	0.41	0.35	0	0.325
c101516_g1	0	0.84	0.375	0	0.64	0	0.26	0.255
c101517_g1	0	0	0	0	0	0	0	0
c101518_g1	0	0	0.485	0	0.465	0.79	0	0
c101519_g1	0	0	0	0	0	0	0	0
c101520_g1	0	0	0.315	0	0	0	0	0
c101521_g1	0	0	0.48	0	0	0	0	0
c101522_g1	0	0.17	0.315	0.075	0	0.085	0	0.08
c101523_g1	0.59	0.265	0.56	0	1.14	0.78	0.905	0.605
c101524_g1	0	0	0.765	0.19	0.5	0.82	0.615	0.405
c101525_g1	0	0.2	0.285	0.38	0	0.195	0.185	0.19
c101526_g1	0.315	0.175	0	0.16	0.065	0	0.05	0.105
c101527_g1	0	1.515	0.97	0.955	0.93	0.285	0.2	0.2
c101528_g1	0.395	1.09	0.415	0.67	0.415	0.33	0.665	0.65
c101529_g1	0	0	0	0	0	0.225	0	0
c10153_g1	0	0.345	0.49	0.255	0.8	0.355	0.6	0.595
c101530_g1	0	0	0	0.42	1.02	0	0	0
c101531_g1	3.185	2.07	1.77	1.915	1.635	0.915	5.08	4.015
c101532_g1	0	0.8	0	0	0.465	0.385	0.18	0.38
c101533_g1	0.12	0.595	0.61	0.64	0.195	0.485	1.03	0.46
c101535_g1	0	0	0	0	0	0	0	0
c101536_g1	0.92	1.34	2.305	2.445	0.185	0.785	2.23	1.205
c101537_g1	1.4	2.165	1.81	2.9	1.825	1.79	1.755	2.665
c101538_g1	0	1.49	1.255	0.3	0.685	1.72	0.565	0.825
c101539_g1	0.38	0	0.395	0	0	0	0	0
c101540_g1	0.375	0.325	0	0	0	0	0	0
c101541_g1	47.635	67.495	59.285	25.395	14.345	36.345	5.28	66.58
c101542_g1	0	0	0	0.35	0.415	1.08	0	0
c101543_g1	355.255	231.85	269.605	269.87	712.58	272.96	434.285	208.055
c101544_g1	0.47	0.72	0.785	0.53	0.49	0.46	0.055	0.66
c101545_g1	0	0.16	0.205	0.13	0	0.15	0	0
c101546_g1	0.445	2.38	1.01	0	0	0	0	1.1
c101547_g1	0	0	0	0	0	0	0	0
c101548_g1	0.19	0	0	0.16	0	0.32	0.15	0
c101549_g1	0	0	0	0	1.24	0.7	0	0.665
c101550_g1	0	0	0	0.15	0.19	1.79	0	0
c101551_g1	4.045	5.49	4.72	2.715	1.15	4.56	1.03	3.475
c101552_g1	0.28	0	0.585	0.445	0.28	0.25	0.47	0
c101553_g1	0.965	1.095	0.81	0.7	1.08	0.75	1.84	1.295
c101555_g1	0	0	0	0.75	0	0	0	0
c101556_g1	0	0	0	0	0	0	0.365	0
c101559_g1	0	0	0	0.065	0	0	0	0
c10156_g1	0	0	0	0	0	0	0	0
c101560_g1	0	0.28	0.675	0	0.31	0.25	0.235	0
c101561_g1	0	0	0.42	0	0	0	0	0
c101562_g1	0	0	0	0	0	0	0	0
c101563_g1	0	0	0.5	0.2	0	0	0	0.395
c101564_g1	0	0	0	0	0	0	0	0
c101566_g1	0.45	1.21	0.55	0	0	1.2	0	0
c101567_g1	0	0	0	0	0	0.28	0.28	0
c101568_g1	0	0	0	0.33	0	0.345	0.33	0.325
c101569_g1	27.54	24.585	37.18	29.035	28.99	25.895	21.735	26.22
c101570_g1	0.465	0.86	1.08	0.86	0.475	0.895	0.405	2.45
c101571_g1	0	0	0	0	0	0	0	0
c101572_g1	0.58	0.52	0	0.245	0.3	0.755	0.47	0
c101573_g1	0.315	0	0.33	0.265	0.965	0	0.265	0.26
c101574_g1	1.325	1.205	3.605	0	0.44	0.37	0.37	0
c101575_g1	0	0.43	0	0.36	0	0	0	0.38
c101576_g1	0.46	0	0	0	0	0	0	0
c101577_g1	0.32	0	0	0	0.32	0	0	0
c101578_g1	0	0	0.37	1.74	1.115	2.14	1.455	0
c101579_g1	0.36	0.645	1.735	1.47	1.48	0.315	0	1.48
c10158_g1	0	0	0	0	0	0	0	0
c101580_g1	0	0	0	0	0	0	0	0
c101581_g1	1.61	2.055	2.915	0.425	0.93	0.22	1.275	1.52
c101582_g1	0.49	0.75	0.975	0.91	0.62	0.625	0	0.5
c101583_g1	5.555	7.365	10.995	8.025	5.955	8.105	9.295	5.95
c101584_g1	0.435	0.375	0	0.34	0	0	0	0
c101585_g1	0.62	2.68	3.155	1.355	1.05	1.735	0.485	1.015
c101586_g1	0	0	0	0.18	0	0	0	0
c101587_g1	0	0	0	0	0	0	0	0
c101588_g1	0.355	0	0.435	0.3	0	0.315	0	0.295
c101589_g1	0.695	0.2	0.28	0.365	0.24	0.59	0	0.76
c10159_g1	0.48	1.04	1.38	0	0.49	0	0.405	0.595
c101590_g1	0	0	0	0.535	0.22	0.185	0.175	0.725
c101591_g1	0	0	0	0.235	0	0	0	0
c101592_g1	0.62	0.135	0.375	0.625	0.155	0.675	0.13	0.635
c101593_g1	0	0.31	0.4	0	0	0.55	0	0.54
c101594_g1	0	0	0	0	0	0	0	0
c101595_g1	0.25	0	0.26	0	0	0	0	0
c101596_g1	2.61	2.175	2.045	1.725	0.925	0.525	1.945	2.015
c101597_g1	0	0.87	1.585	2.855	1.02	1.38	0.765	0.8
c101598_g1	0.57	0.925	0.16	9.285	0.22	0.125	0.79	0.525
c101599_g1	0	0	0.93	0	0	0.36	1.31	0.335
c10160_g1	0	0	0	0	0	0	0.57	0.59
c101600_g1	0.325	0.56	0.335	0.505	0.335	0	0	0.53
c101601_g1	0	0	0	0	0	0.235	0	0
c101602_g1	0.515	0.185	0.79	0.38	0.045	0.4	0.655	0.595
c101603_g1	0.29	0	0	0	0	0	0	0.48
c101604_g1	21.35	25.585	19.64	6.07	7.125	7.99	38.175	31.245
c101605_g1	0	0	0	0	0	0	0	0
c101606_g1	0	0	0	0	0.175	0	0.13	0
c101607_g1	0	0.145	0.17	0	0	0	0	0.27
c101608_g1	0	0.295	0.325	0.265	0	0.26	0	0
c101609_g1	0	0.555	0.445	0.655	0.2	0.34	0.64	0.325
c101610_g1	0.34	0.455	0.175	0.545	0.35	0	0.42	0.56
c101611_g1	0	0	0	0	0	0	0	0
c101612_g1	0	0	0	0	0	0	0	0
c101613_g1	0.365	0	0.38	0	0	0.615	0	0
c101614_g1	0	0	0	0	0.32	0.26	0.26	0
c101615_g1	0.32	0.275	1.055	0.79	0	0.535	0.25	0.26
c101616_g1	0	0.315	0	0	0	0	0	0
c101617_g1	0	0.415	0.24	0.195	0.23	0	0.19	0.755
c101618_g1	1.36	0.51	0.285	0.215	0.85	0	0	0
c101619_g1	29.26	26.535	33.895	52.71	79.23	40.75	59.9	37.315
c101620_g1	1.205	0.895	0.665	1.12	0.825	1.04	0.965	0.825
c101621_g1	0	0.62	0.44	0.815	0.285	0.355	0.235	0.23
c101622_g1	0	0	0	0	0	0	0	0
c101623_g1	0	0.255	0	0	0	0	0	0
c101625_g1	0.365	0	0	0.155	0	0.155	0.155	0.15
c101626_g1	0	0	0	0	0	0	0	0
c101627_g1	0.515	0.36	0.535	0.175	0.31	0.63	0.665	0.505
c101628_g1	0	0.815	1.02	1.42	0.925	0.38	0	0.375
c101629_g1	0.305	0	0	0	0	0	0	0
c101630_g1	0	0	0	0	0	0	0	0
c101631_g1	2.485	1.47	1.575	1.755	0.725	1.07	2.46	1.315
c101632_g1	0	0	0	0.255	0.34	0	0.255	0
c101634_g1	0.28	0.24	1.17	0.455	0.28	0.235	0.69	0.46
c101635_g1	0	0	0	0	0	0	0	0
c101636_g1	0.3	0.28	0	0.235	0.3	0	0	0.245
c101637_g1	0.63	1.59	1.21	0.51	0.65	1.51	3.065	0.785
c101638_g1	0	1.13	2.15	1.3	0.43	0.71	0.67	0
c101639_g1	0	0	0	0	0	0	0	0
c101640_g1	0.225	0.195	0	0.35	0	0	0	0.37
c101641_g1	5.35	4.405	7.655	6.28	6.715	4.41	4.84	6.775
c101642_g1	1.78	0.98	1.18	0.135	0	0	0.125	0.8
c101643_g1	0.76	0.33	1.29	0.3	0.2	0	0	0.625
c101644_g1	0.4	0	1.465	0	0	0.67	0.315	0.66
c101645_g1	0	0	0	0	0.755	0.325	0.93	0.605
c101647_g1	0	0	0	0	0	1.79	0	0
c101648_g1	0.205	0.375	0	0.16	0.205	0	0	0.17
c101649_g1	0	0	0	0	0	0	0	0
c10165_g1	0	0.805	0.375	0.505	0.31	0	0.26	0
c101650_g1	0.135	0.875	0.14	0.435	0.14	0.475	2.56	0.895
c101651_g1	0.99	1.165	2.58	0.26	0.675	1.12	0.515	0.815
c101652_g1	70.035	82.545	104.41	86.005	48.145	79.4	124.385	90.355
c101653_g1	0	0	0	0	0	0.15	0	0.145
c101654_g1	0.93	0.4	0	0	0.485	0	0	0.38
c101655_g1	0.24	0	0.25	0	0	0.2	0.185	0
c101656_g1	0.575	1.055	1.345	2.035	0.495	1.93	0.18	1.47
c101657_g1	0	0.355	0.215	0.49	0	0.17	0.16	0.505
c101658_g1	0.34	0.295	0	0.575	0	0	0.285	0.28
c101659_g1	0.27	0.24	0.82	0.17	0	0.24	0.22	0.445
c101660_g1	0.255	0	0.885	0	0	0	0	0.42
c101661_g1	0.38	0	0	0.62	0	0.32	0	0.315
c101662_g1	0	0	0	0.39	0	0	0.365	0.38
c101663_g1	0	0	0.71	0	0	0	0.28	0
c101664_g1	0	0	0	0.355	0	0.35	0.33	0.345
c101665_g1	0.355	0	0	0	0	0	0	0
c101666_g1	0	0	0	0	0	0	0	0
c101667_g1	0	0	0	0	0	0.285	0	0
c101669_g1	0	0	0	0	0	0	0	0
c10167_g1	0.42	0.56	0.22	0.175	0.21	0.36	0.505	0
c101670_g1	455.11	385.19	458.29	376.775	344.545	382.665	334.22	407.615
c101671_g1	0	0	0	0	0	0	0	0
c101672_g1	0	0	0.985	0.34	0.455	0	0	0
c101673_g1	0	0	0	0	0	0	0	0
c101675_g1	0	0	0.32	0	0.32	0.255	0.24	0
c101676_g1	0.24	0.625	1.005	0.585	1.24	0.2	0.39	0
c101677_g1	0	0.08	0	0	0	0	0	0
c101678_g1	0	0.43	0	0	0	0	0.355	0
c101679_g1	0	0	0.555	0.815	0	0.205	0.19	0.605
c101680_g1	0	0	0	0	0	0	0	0
c101681_g1	0.44	0	0.99	0.715	0.88	0.385	0	0
c101682_g1	0	0	0	0	0	0	0	0
c101683_g1	0.195	0.34	1.115	0	0.61	0.67	0.165	0.16
c101684_g1	0	0	0	0	0	0	0	0.34
c101685_g1	0	0	0	0	0	0	0	0
c101686_g1	0	0	0	0.16	0.585	0.5	0.59	0.465
c101687_g1	0	0	0.37	0.29	0.39	0.64	0	0.305
c101688_g1	0	0	0	0	0	0	0	0
c101689_g1	0	0.425	1.105	18.67	107.28	88.86	1.01	0.26
c10169_g1	0	0	0	0.19	0.695	0	0	0
c101690_g1	0	0	0	0	0	0.65	0	0.305
c101692_g1	0.485	0.225	0	0	0.25	0.84	0	0.2
c101693_g1	0	0	0.22	0	0	0	0	0
c101694_g1	0.34	0.45	0.935	0.275	0.345	0.715	0.395	0.28
c101695_g1	1.13	1.63	2.26	2.19	0	0.845	1.365	1.51
c101696_g1	0.44	0	0	0.345	0.915	0.385	0	0
c101697_g1	0	0	0	0	0	0	0	0
c101698_g1	0	0	0	0.6	0	0.93	0	0
c101699_g1	0	0	0	0	0	0	0	0
c1017_g1	0	0.41	0.355	0.4	0.16	0.395	0.125	0.39
c10170_g1	0	0	0.445	0.57	0.38	0.32	1.145	0.6
c101700_g1	1.07	0.955	0.87	0.28	1.49	1.575	0.88	1.465
c101701_g1	0	0.25	0	0.225	0.575	0	0	0
c101702_g1	0	0.405	1.95	0	0	0.07	0	0
c101703_g1	0	0	0	0	0	0	0	0
c101705_g1	0	0	0	0	0	0.41	0	0
c101706_g1	0.96	0.575	0	0.54	0.32	0	1.25	0
c101707_g1	0	0	0.425	0	0	0	0	0
c101708_g1	0.49	0.65	0.59	0.19	0.255	0.205	0.6	0.2
c101709_g1	0.865	1.02	1.04	0.475	0.41	0.58	0.43	0.44
c10171_g1	0.425	0.4	0	0	0.425	0	0.335	0
c101710_g1	0	0	0	1.81	7.525	17.68	0	0
c101711_g1	0.2	0.19	0.245	0.17	0	0.5	0.17	0.495
c101712_g1	0	0	0	0.235	0	0.47	0	0
c101713_g1	0	0	0	0	0	0	0	0
c101714_g1	0	0	0	0.31	0	0	0.305	0
c101715_g1	0	0.105	0.255	0.2	0.125	0.215	0.2	0.205
c101716_g1	0.49	0	1.105	0.395	0.245	0	0.41	0
c101717_g1	0.415	0.39	0.865	0	0.415	0	0	0
c101718_g1	0	0	0	0	0	0.395	0	0
c101719_g1	0	0	0	0	0	0	0.245	0
c10172_g1	0	0	0	0.18	0.715	0.585	0.19	0.565
c10172_g2	0	0	0.6	0.24	0.3	0	0	0
c101720_g1	0	0	0	0.675	0	0	0	0
c101721_g1	0	0	0	0	0	0.265	0	0.52
c101722_g1	0.165	0	0	0	0	0	0.39	0
c101723_g1	0	0	0	0	0	0	0	0
c101724_g1	0	0	0	0.245	0.315	0.275	0.26	0
c101725_g1	0.425	0.365	0.955	0.355	0	0.375	0	0.35
c101726_g1	1.175	0.22	0.57	0.385	0.235	0	0.185	0.39
c101727_g1	0	0	0	0.65	0.43	0	0	0
c101728_g1	0.685	0.295	0	0	0	0.285	0.555	0.28
c101729_g1	0.62	0.135	0.515	0.635	0.16	0.265	0.375	1.02
c10173_g1	0	0	0	0	0	0	0.275	0.435
c101730_g1	0	0.69	0.465	0	0	0	0	0
c101731_g1	0	0	0	0	0	0	0	0
c101732_g1	0.48	0	0.54	0.2	0.74	0.2	0.2	0.395
c101733_g1	0	0	0	0	0	0.225	0	0.22
c101734_g1	0	0	0	0.295	0	0	0	0
c101735_g1	0.895	0.775	0.545	0	0	0	1.045	2.07
c101736_g1	0.8	0.17	0	0.49	0	0.5	0.955	0.165
c101737_g1	0	0.235	0.525	0	0.265	0.225	0	0.205
c101738_g1	0	0	0	4.2	0.385	4.225	0	0
c101739_g1	0.56	0.51	0.975	0.235	0.88	0.705	0.44	0.69
c10174_g1	0.905	0	0	0.235	0	0	0	0.25
c10174_g2	0	0	0	0	0	0	0	0.25
c101740_g1	0	0	0	0	0	0	0	0
c101741_g1	0	0.585	0	0.49	0.325	0.275	0	0.255
c101742_g1	1.61	1.485	0.62	3	1.48	2.49	2.705	1.92
c101743_g1	0	0	0	0	0	0	0	0
c101744_g1	0.45	0.55	0.18	0.24	0.155	0	0.835	0.615
c101745_g1	0.69	0.295	0	0	0.36	0	0.27	0.285
c101746_g1	0.31	0.215	0.51	0.39	0.445	0.53	0.755	0.97
c101747_g1	0.45	0	0	0	0	0.755	0	0
c101748_g1	0	0.15	0	0.29	0.535	0.875	0.68	0.565
c101749_g1	0	0.295	0	0	0	0	0	0
c10175_g1	0.45	0.6	0.275	0.735	0.225	0.39	0	0.185
c101750_g1	0	0	0	0	0	0	0	0
c101751_g1	1.64	1.2	1.52	0.215	0.545	0.935	0.425	0.9
c101753_g1	0.21	0	0.255	0.175	0.22	0.185	0.165	0
c101754_g1	0.28	0.24	0	0	0	0	0	0
c101755_g1	0	0.17	0	0.565	0.54	3.4	0.14	0.145
c101756_g1	0	0	0	0	0	0	0	0
c101757_g1	1.475	0.345	0.45	0.6	0	0.635	0.29	0.605
c101758_g1	0	0	0	0	0	0	0	0
c101759_g1	0	0	0	0.165	0	0.33	0	0
c10176_g1	0	0	0	0	0	0	0	0
c101760_g1	0.44	0.38	0.535	0	0	0	0	0.72
c101762_g1	0.435	0.375	0	0.365	0	0	0.705	0
c101763_g1	0	0	0.685	0	0.575	0	0	0.465
c101764_g1	0.53	0.23	0.55	0	0	0.685	0.885	0.22
c101765_g1	0.435	0.405	0.525	0	0	0.36	0.705	0.71
c101766_g1	0.82	1.06	0.495	0	0	0	0	1.005
c101767_g1	2.35	2.785	3.38	1.515	4.675	1.71	2.545	4.27
c101768_g1	0.23	0.2	0	0.195	0.24	0.205	0	0.19
c101769_g1	50.37	46.15	46.145	62.75	99.365	45.64	84.975	39.6
c10177_g1	0.535	0	0.325	0.21	0.805	0.225	0.45	0.44
c101770_g1	0.645	0.29	1.235	0.66	0.665	0.68	0.395	0.57
c101771_g1	1.04	0.78	1.875	1.63	0.65	1.39	0	1.025
c101772_g1	0.435	0	0	0	0	0	0	0
c101773_g1	0	0.275	0	0	0	0	0	0.26
c101774_g1	0	0.405	0.515	0.155	0.095	0.33	0.615	0.31
c101775_g1	0.51	0.24	0	0.63	0	0.215	0	0.42
c101776_g1	0	0.4	0	0.175	0	0	0	0.365
c101777_g1	0.195	0.185	0	0.33	0	0.175	0	0
c101778_g1	0.31	0.29	1.07	0.485	0	0.26	0.26	0.505
c101779_g1	0.215	0	0.185	0.335	0	0	0	0.525
c10178_g1	0	0	0	0.38	0	0	0.355	0
c101780_g1	0	0	0	0	0	0	0	0
c101781_g1	0.66	0.77	0.17	0.92	0.33	0.56	0.655	0.675
c101782_g1	0.34	0.46	0.21	0.28	0	0.15	0.145	0.14
c101783_g1	0	0	0	0	0	0	0	0
c101784_g1	0.52	0.775	0.785	0.69	0	0.45	0.405	0.425
c101785_g1	1.07	0	0.435	0	0	0	0	0
c101786_g1	0	0.5	1.95	0.325	0.2	0.67	0.31	0.955
c101787_g1	0	0.495	0	0	0	0	1.195	0.705
c101788_g1	1.45	2.955	0.82	0.59	0	1.565	3.805	2.385
c101789_g1	0.495	0.32	0.985	0.59	0	0.42	0.2	0.305
c101790_g1	0	0.28	0.795	0	0	0.29	0	0
c101792_g1	0.21	0	0	0.165	0	0	0	0
c101793_g1	6.76	10.19	11.095	6.745	3.995	8.68	15.26	8.74
c101794_g1	0.295	0	0	0	0.305	0	0	0
c101795_g1	0	0	0.335	0	0	0	0.27	0
c101796_g1	0	0	0	0	0	0	0	0
c101797_g1	0	0	0	0	0	0	0	0
c101798_g1	0.22	0.375	0.99	0.36	0.45	0.27	0.34	0.775
c101799_g1	0.23	0.625	1.02	0.565	0.235	0.415	0.38	0.385
c1018_g1	677.32	1195.11	608.105	404.08	365.905	772.205	27.715	741.305
c101800_g1	0.42	0.475	0.805	0.085	0.325	0.28	0.345	0.175
c101801_g1	0	0.3	0	0.255	0	0	0	0.265
c101802_g1	0.69	1.635	0.48	0.35	0.145	0.825	0	1.25
c101803_g1	0	0	0	0	0	0	0	0
c101804_g1	0	0	0	0	0	0	0	0
c101805_g1	1.05	1.405	0.365	0.965	0.9	0.915	1.265	1.3
c101806_g1	0.475	1.53	0.305	0.42	0	0	2.825	2.45
c101809_g1	0	0	0	0	0	0	0	0
c10181_g1	0.325	0	0	0	0.34	0	0	0
c101811_g1	0.2	0.17	0.62	0.645	0.405	1.37	0.32	0.325
c101812_g1	0.215	0.2	0.22	0.67	0	0.19	0.355	0.175
c101813_g1	0	0	0	0	0	0	0	0
c101814_g1	0	0	0	0	0	0	0.325	0
c101815_g1	1.225	0.64	0.585	1.065	0.415	0.9	0.255	1.01
c101816_g1	0.48	0.615	0.895	0.78	0.305	0.735	0.71	0.32
c101817_g1	0	0.335	0	0	0.355	0	0.3	0.295
c101818_g1	0	0.505	0	0.445	0.19	0.465	0.74	0.15
c101819_g1	0	0	0	0.27	0	0.265	0	0
c10182_g1	0.775	0.87	0.2	0.61	0.59	0.34	0.47	0.795
c101820_g1	0	0	0	0.37	0	0	0	0
c101821_g1	1.655	1.4	2.055	0.46	0.51	0.925	0.345	1.02
c101822_g1	0	0.425	0.27	0.185	0.12	0.205	0.47	0.29
c101823_g1	0.425	0.4	0.52	0.36	0	1.105	0.69	0
c101825_g1	0	0	0	0	0.255	0.21	0	0
c101826_g1	1.115	0.34	0.63	0.37	0.75	0.31	0.67	0.38
c101827_g1	0	0	0	0	0	0	0	0
c101828_g1	0.425	0	0	0.67	0	0	0	0
c101829_g1	0	0.245	0	0.235	0.295	0	0.235	0
c10183_g1	0	0	0	0	0	0	0.335	0
c101830_g1	1.205	4.04	4.5	2.35	0.8	3.41	1.72	1.755
c101831_g1	0	0.215	0	0	0	0.22	0	0.205
c101832_g1	0	0.87	0.565	0	0	0	0.755	0.385
c101833_g1	0	0	0	0.34	0	0	0	0
c101834_g1	0	0	0	0	0	0	0	0
c101835_g1	0	0.79	0	0.35	0.215	0.17	0.7	0.535
c101836_g1	0.505	0.47	0.9	0.665	0.935	0.865	0.75	0.415
c101837_g1	0.385	0.33	0.865	1.575	0.8	0.635	0	0.315
c101838_g1	0	0.395	0	0.385	0	0	0	0.375
c101839_g1	0.195	0.18	0.47	0.79	0	1.3	0.3	0.32
c101840_g1	0	0	0.31	0.235	0.61	1.53	0.23	0
c101841_g1	0	0	0.3	0.48	0	0	0	0
c101842_g1	0	0.48	1.235	0	0	0	0	0.91
c101843_g1	0.205	0.19	0.465	0.335	0.215	0.53	0.17	0.17
c101844_g1	0	0	0	0	0	0	0	0
c101845_g1	0	0	0	0	0	0	0.33	0
c101846_g1	0	0	0	0	0	0	0	0
c101847_g1	0.25	0	0	0	3.32	2.135	0	0
c101848_g1	0	0	0	0	0	0	0	0
c101849_g1	0	0	0	0	0	0	0	0
c101850_g1	0.135	0	0.14	0.22	0	0.115	0.22	0.11
c101851_g1	7.87	5.07	8.86	5.805	2.075	5.58	2.825	8.82
c101852_g1	1.315	0.285	0.8	0.815	0.99	0	0.515	1.085
c101854_g1	0	0	0	0	0	0	0	0
c101855_g1	0	0	0	0	0	0	0	0
c101856_g1	0	0	0	0.17	0	0	0	0.17
c101857_g1	0	0	0.725	0.235	0	0	0	0
c101858_g1	0	0.245	0	0	0.09	0.075	0.375	0.15
c101859_g1	0.655	0	0.74	0.55	0	0.29	0	0.54
c10186_g1	0	0	0	0.25	0	0.125	0	0
c101860_g1	0	0	0	0	0.34	0	0.275	0.535
c101861_g1	2.25	1.005	1.405	0.93	0.45	0.19	0.915	3.145
c101862_g1	0.57	0.4	0.26	0.46	0	0.29	0	0.095
c101863_g1	0	0	0	0	0	0	0	0
c101864_g1	0.82	1.12	0.97	0.775	0.41	0.46	0.56	0.675
c101865_g1	0.775	0	0.81	0	0.39	0	0.63	0.32
c101866_g1	1.66	3.195	1.605	2.485	5.315	2.025	3.41	2.33
c101867_g1	0.48	0.64	0.895	1.08	0.605	1.015	0	0.59
c101868_g1	0.565	0.595	0.115	0.175	0.47	0.285	0.725	0.37
c101869_g1	0	0.675	0	0	0	0	0.325	0
c10187_g1	0.32	0.44	0.38	0.375	0	0.275	0.26	0.395
c101870_g1	0.425	1.165	0.52	0.335	0.445	0	0.335	1.045
c101871_g1	0	0	0	0	0	0	0	0
c101872_g1	0	0	0	0	0	0	0	0
c101873_g1	0	0	0.495	0.34	0	0	0.34	0
c101874_g1	0	0.625	0	0	0.345	0	0	0
c101875_g1	0	0	0	0	0	0.325	0	0
c101876_g1	0.83	0.575	1.275	0.68	0.51	0.86	0.55	0.82
c101877_g1	0.33	1.28	0.855	0.64	0.225	0.945	0.44	0.9
c101878_g1	0	0	0	0	0	0.33	0	0
c101879_g1	0.4	0	0.485	0	0	0	0	0
c10188_g1	0	0	0	0	0	0	0	0
c10188_g2	0	0	0	0	0	0	0	0
c101880_g1	1.12	1.165	2.125	1.12	0.065	0.43	0.05	1.43
c101881_g1	17.58	16.95	21.605	72.86	18.71	17.925	11.985	15.355
c101882_g1	0	0	0	0	0	0	0	0
c101883_g1	0.19	0.175	0.23	0.15	0.195	0.32	0.3	0.155
c101884_g1	0.265	0	0.28	0	0.28	0	0	0
c101885_g1	1.355	1.22	0.785	0.915	0.915	0.77	0.555	0.925
c101886_g1	0.26	0	0.585	0.205	0	0.215	0	0
c101887_g1	0.24	0.305	0.615	0.095	0.125	0.265	0.285	0.095
c101888_g1	7.035	14.505	16.625	8.935	7.33	14.085	0.405	14.965
c101889_g1	0.21	0.2	0.22	0.5	1.295	2.335	0.15	0.35
c10189_g1	0.135	0.13	0.14	0	0.275	0.12	0.105	0.11
c101890_g1	1.23	0.885	0.815	1.75	0.255	0.845	0.205	1.21
c101891_g1	0	0	0	0	0	0.69	0	0.335
c101892_g1	0.39	0	0	0.165	0.195	0	0.325	0.16
c101893_g1	0	0	0	0	0	0	0	0
c101894_g1	0.53	0.275	0.52	0.725	0.32	0.785	0.81	0.625
c101895_g1	0	0	0	0	0	0	0	0
c101896_g1	0	0.375	0	0	0.435	0.36	0	0.355
c101897_g1	0.185	0.16	0.61	0	0	0.485	0.455	0.61
c101898_g1	0	0.355	0	0.32	0	0.65	0	0
c101899_g1	0	0	0	0	0	0	0	0
c10190_g1	0.515	0.815	0.66	0.585	0.425	0.805	1.33	0.775
c101900_g1	0	0.23	0.59	0.585	0.75	0.42	0	0.38
c101901_g1	3.66	11.695	12.125	10.445	0.925	6.19	10.73	9.93
c101902_g1	0.3	0.28	0	0	0	0	0	0
c101903_g1	0.14	0	0	0.115	0	0	0	0
c101904_g1	0	0	0	0.455	0	0.73	0	0.23
c101905_g1	0	0.31	0	0	0	0	0	0
c101906_g1	0	0	0	0	0	0	0.345	0
c101907_g1	0.325	0	0.34	0	0	0	0	0
c101908_g1	0	0	0	0	0	0	0	0
c101909_g1	0	0	0	0	0	0	0	0
c10191_g1	0.24	0.37	0.595	0.455	0.125	0.48	0.19	0.81
c101910_g1	0	0	0	0.7	0.465	0.37	0	0
c101911_g1	0.22	0.41	0.475	0.545	0	0.195	0.26	0.18
c101912_g1	0	0	0	0	0	0	0	0
c101913_g1	0	0.31	0	0.59	0	0.3	0	0
c101914_g1	0	0	0.495	0	0	0	0	0.335
c101915_g1	0	0	0	0	0	0	0	0
c101916_g1	0.295	0.55	2.355	0.945	0.615	0.26	0.46	0.725
c101917_g1	0	0.235	0	0	0	0	0	0
c101918_g1	0.795	0.17	0.86	0	0	0	0.5	0.33
c101919_g1	3.42	3.535	3.9	6.11	7.64	5.34	3.79	5.085
c101920_g1	0	0	0	0	0	0	0	0
c101921_g1	0.53	0.33	0.215	0.28	0.92	0.755	0.14	0.145
c101922_g1	0.865	0	0.775	0.355	0	0.125	0.335	0.24
c101923_g1	0	0	0	0	0	0	0	0
c101924_g1	0.425	0	0	0.685	0	0.375	0	0
c101925_g1	0	0	0	0	0	0	0	0
c101927_g1	0.155	0	0.355	0	0.165	0.14	0	0.26
c101928_g1	0.62	0.555	0.86	1.11	2.185	0.91	0.63	0.38
c101929_g1	0.355	0	0	0.29	0	0.15	0	0.44
c101930_g1	0	0	0.425	0.32	0.41	0.72	0.64	0.335
c101931_g1	0	0.305	0.43	0.295	0.355	0	0	0
c101932_g1	1.34	0.21	0	0.175	0.235	0.185	0.55	0.185
c101933_g1	0	0	0	0	0	0	0	0
c101934_g1	0	0	0.215	0.16	0.835	1.055	0.52	0.34
c101935_g1	0	0	0	0	0	0	0	0
c101936_g1	0	0.54	0	0	0	0	0.235	0
c101937_g1	0	0	0	0	0	0	0	0
c101938_g1	0.8	0.61	2.475	1.17	1.9	1.28	1.255	2.015
c101939_g1	0.29	0.135	0.305	3.26	2.53	3	0.35	0.12
c101940_g1	0	0	0	0.25	0	0	0	0
c101941_g1	0	0.3	0.33	0	0.33	0.535	0	0
c101942_g1	0.51	0	0	0.4	0	0.21	0.2	0.63
c101943_g1	0.375	0.35	0.455	0.315	0	0.3	0.29	0
c101944_g1	0	0	0	0	0	0.18	0	0
c101945_g1	28.275	36.38	34.065	27.91	26.935	28.715	19.46	30.895
c101946_g1	0.35	0	2.16	0	0	0	0.85	1.14
c101947_g1	0	0.43	0	0	0	0	0	0
c101948_g1	0	0	0	0	0	0	0.255	0
c101949_g1	0	0	0	0.29	0	0.325	0	0
c10195_g1	0.805	1.335	0.31	0.85	0.31	0	0.235	1.15
c101950_g1	0	0	0	0	0	0	0	0
c101951_g1	0.37	0.665	0	0.6	0.385	0.31	4.83	1.515
c101952_g1	0	0.23	0.555	0	0	0.22	0	0
c101953_g1	0	0.15	0.215	0.83	0.18	0.145	0	0.145
c101954_g1	0.33	0.61	0	0.4	0.345	0.42	0.14	0.27
c101955_g1	0.445	0.385	0	0	0	0	0	0
c101956_g1	0	0	0	0.305	0	0	0	0
c101957_g1	0.18	0.32	0.585	0.45	0	0.62	0.58	0.29
c101958_g1	0.445	0	0.465	0.19	3.88	0.38	0.175	0.185
c101959_g1	0	0.555	0.22	0.43	0.645	0.09	0.33	0.605
c10196_g1	0.27	0	0.325	0	0	0	0	0
c101960_g1	0	0	0	0.33	0	0	0	0
c101961_g1	0	0	0	0	0	0	0	0
c101962_g1	0.395	0	0.415	0.335	0	0	0	0
c101963_g1	0.45	0.39	1.57	0	0	0	0	0.375
c101964_g1	0	0.43	0.475	0.385	0	0	0	0.375
c101966_g1	0	0	0.39	0	0	0	0	0
c101967_g1	0	1.085	2.54	0.68	0.435	0	0	0.69
c101968_g1	0	0	0	0	0	0.305	0	0
c101969_g1	0.14	0.26	0	0	0	0	0.23	0.23
c10197_g1	0	0	0	0	0	0	0	0
c101970_g1	0.675	1.09	0.585	0.13	0.175	0.995	0	0.28
c101971_g1	1.095	0.34	1.33	1.165	1.11	0.625	2.035	0.6
c101972_g1	0	0	0	0	0	0	0	0
c101973_g1	2.905	3.24	5.19	4.125	3.61	3.995	3.3	4.735
c101974_g1	0	0	0	0	0	0.555	0	0.265
c101975_g1	0	0	0.43	0	0	0	0.67	0
c101976_g1	0	0	0	0	0	0	0	0
c101977_g1	3.175	2.27	1.655	2.815	3.25	1.975	3.305	3.32
c101979_g1	0	0	0	0	0	0	0	0.215
c10198_g1	0	0	0	0	0	0	0	0
c101980_g1	0	0	0	0	0	0	0	0
c101981_g1	0	0.14	0	0.275	0	0.29	0.275	0.27
c101982_g1	0.33	0.31	0	0	0.345	0	0	0
c101983_g1	0	0	0	0	0	0	0	0
c101984_g1	0	0	0	0	0	0	0	0
c101985_g1	2.8	3.62	3.45	5.64	2.345	2.87	6.015	6.7
c101986_g1	0	0	0	0	0	0.42	0	0.37
c101987_g1	5.16	6.745	6.34	8.07	6.025	7.28	7.45	7.235
c101988_g1	0	0	0	0	0.815	0	0	0
c101989_g1	0.415	0.86	0.865	0.465	0.85	0.825	0.345	0.795
c101990_g1	0	0	0	0	0	0	0	0
c101991_g1	0.82	2.19	0.43	0.97	1.695	1.07	0.665	1.015
c101992_g1	0	0.43	0	0	0	0.405	0	0
c101993_g1	0	0	0.26	0	0	0	0.195	0
c101994_g1	0	0	0	0.2	0	0	0	0.195
c101995_g1	0.23	0.2	0.28	1.7	0.47	0.205	0	0.19
c101996_g1	0	0	0	0	0	0	0	0
c101997_g1	0	0	0	0	0	0	0	0
c101998_g1	0.415	1.11	0.505	0	0.435	1.06	0.675	0.68
c101999_g1	0	0	0	0.34	0.43	0.38	0	0.355
c102_g1	1.475	1.4	0.635	0.79	0.335	0.635	0.765	1.455
c102000_g1	0.33	0.845	1.255	0.55	0.205	0.29	0.205	0.71
c102001_g1	0	0.4	0.235	0	0.465	0.195	0	0
c102002_g1	0	0.19	0	0	0	0	0	0.165
c102003_g1	0.515	0.74	0.18	0.83	0	0.295	0.42	0.42
c102005_g1	0.37	0	0	0	0	0.31	0	0
c102006_g1	0	0	0	2.165	0	0	0	0
c102007_g1	0.425	0.395	0.44	0	0.44	0.355	1.04	0.695
c102008_g1	0	0	0	0	0	0	0	0
c102009_g1	0	0	0	0	0	0	0	0
c10201_g1	0.93	0	1.02	0.26	0.955	0	0.24	0.255
c102010_g1	0.22	0.77	0.23	0.715	0.22	0.385	0	0.72
c102011_g1	0	0	0	0	0	0	0	0
c102012_g1	0	0	0	0	0	0	0	0
c102014_g1	0.195	0.865	0.855	0.33	0.195	0.34	0.32	0.16
c102015_g1	0	0	0	0	0	0	0	0
c102016_g1	0.115	0.1	0.39	0.09	0.245	0.195	0.765	0.675
c102017_g1	0	0.345	0.415	0.65	0.415	0.335	0	0
c102018_g1	0	0	0	0	0	0	0	0
c102019_g1	0	0	0	0	0.09	0.155	0	0
c10202_g1	0	0	0	0	0.21	0.185	0.175	0
c102020_g1	0	0	0	0	0	0	0	0
c102021_g1	0.42	0	0	0	0	0	0	0
c102022_g1	0.975	0.955	1.03	0.58	0.495	0.515	0.435	0.665
c102023_g1	0.45	0	0	0	0	0.77	0	0
c102024_g1	0	0	0	0.605	0.375	0	0	0.61
c102025_g1	0	0	0	1.02	0	0.74	0	0
c102026_g1	0	0	0	0	0	0	0	0
c102027_g1	0	0	0.46	0.375	0	0.39	0.345	1.46
c102028_g1	0	0.12	0	0.11	0.555	1.295	0.33	0.23
c102029_g1	0	0	0	0.21	0	0.235	0	0
c10203_g1	2.62	2.88	2.18	2.71	0.35	1.96	4.595	2.81
c102030_g1	0.21	0.365	0.26	0.18	0	0.36	0.345	0.175
c102031_g1	0.22	0	0	0.72	0.22	0	0	0.91
c102032_g1	0	0.35	0.425	0	0	0.36	0	0
c102033_g1	0.605	1.09	3.365	0	0.21	1.38	0	0.83
c102034_g1	0.465	0	0	0.39	0	0	0	0
c102035_g1	0	0	0	0	0.365	0	0	0.3
c102036_g1	0.39	0.7	0.405	0.305	0.39	0	0.325	0.32
c102037_g1	0.195	0.36	0.44	0.31	0	0	0.325	0.475
c102038_g1	2.305	2.685	1.265	1.915	0	1	0	2.525
c102039_g1	0	0	0	0	0	0	0	0
c102040_g1	0	0.385	0	1.2	0.66	0.55	0.18	0.175
c102041_g1	0	0	0	0	0	0	0	0
c102042_g1	0	0	0.935	0.325	0	0	0	0
c102043_g1	0	0	0.525	0	0	0.65	0	0
c102045_g1	0.23	0.215	0	0.58	0	0.205	0	0
c102046_g1	0	0	0	0	0	0	0	0
c102047_g1	0.335	0	0	0	0	0.575	0	0.275
c102048_g1	0	0	0	0	0	0	0	0
c102049_g1	0	0	0	0	0	0	0	0
c102050_g1	0.645	0.39	0	1.115	1.375	1.21	0.38	0.74
c102051_g1	0.59	0.255	0.355	0.475	0	0.505	0.245	1.205
c102052_g1	0	0.83	0.54	1.075	0.445	0.39	0.715	0
c102053_g1	0	0.34	0	0.315	0	0.345	0	0.32
c102054_g1	0	0	0.55	0	1.4	0.38	0.355	0
c102055_g1	0	0	0	0	0	0	0	0
c102056_g1	0	0	0	0	0.46	0.37	0	0.365
c102057_g1	0.865	0	0.525	0	1.32	0	0	0.355
c102058_g1	1.395	1.025	0	1.465	0.455	0.605	0.31	0.885
c102059_g1	0	0	0.275	0.19	0.225	0.2	0	0.185
c102060_g1	1.24	0.215	0.605	0.095	0	0.11	0	0.51
c102061_g1	0.21	0.275	0.125	0.08	0	0.44	0.165	0.17
c102063_g1	0	0	0	0	0	0	0	0
c102064_g1	0.755	0.355	0.785	0.32	0	0.315	0	0.625
c102065_g1	0	0	0	0	0	0	0	0
c102066_g1	0.305	0.415	0.5	0.865	0.16	0.405	0.12	0.125
c102069_g1	0.33	0.285	0	0.78	0.665	0.295	0.26	0
c10207_g1	0.33	0	0	0.56	0	0	0.28	0
c10207_g2	0.355	0	0	0.6	0	0	0	0.295
c102070_g1	0	0	0	0.255	0	0.275	0.53	0.27
c102071_g1	0	0	0	0	0	0.19	0	0.54
c102072_g1	0	0	0	0	0	0	0	0
c102073_g1	0.32	0.15	0	0.125	0.165	0.425	0.125	0.525
c102074_g1	0.565	0.26	0.445	0.23	0.15	0.48	0.795	0.23
c102075_g1	0.88	0.4	0.665	0.47	0.59	2.36	1.42	0.85
c102076_g1	0	0	0	0	0.43	1.52	0	0
c102077_g1	0.305	0.285	0.32	0.4	0.64	0.25	0.755	0
c102078_g1	0.46	0.5	0.38	0.47	0.115	0.795	0.785	0.47
c102079_g1	0	0	1.165	0.45	0.27	0	0	0.22
c102080_g1	0.255	0.44	0.575	0.615	0.265	0.21	0	0.835
c102081_g1	0	0	0	0.3	0	0	0.28	0
c102082_g1	0.85	0	1.035	0	0	0.99	0	0
c102083_g1	0.465	0	0	0	0.47	0	0	0
c102084_g1	0.94	0	0	0.245	2.215	0.26	0.245	0.77
c102085_g1	0	0	0.42	0.315	0	1.025	0	0
c102086_g1	0.38	0	0	0.295	0	0	0	0
c102087_g1	1.92	2.65	2.145	6.095	1.96	3.745	2.435	1.13
c102088_g1	0.26	0.355	0.16	0.205	0.53	0.545	0.31	0
c102089_g1	0	0.18	0.2	0.16	0	0	0.295	0.155
c10209_g1	0.67	0.415	1.28	0.91	0.91	0.745	0.175	0.185
c102090_g1	0	0	0	0	0	0.205	0	0
c102091_g1	0.35	0.48	0	0	0.185	0.155	0	0
c102092_g1	0	0	0	0	0	0	0	0
c102093_g1	0.655	0.6	1.085	1.065	1.165	1.18	1.05	0.675
c102094_g1	0	0.525	0.205	0	0	0.345	0	0.16
c102095_g1	1.625	3.77	2.37	1.175	0.21	1.775	0	1.675
c102096_g1	0.245	0	0.6	0.415	0.255	0.41	0.205	0.405
c102097_g1	0	0	0	0	0	0	0	0.435
c102098_g1	0.49	0.445	0.99	0.64	1.305	0.25	0.24	0.805
c102099_g1	0	0	0	0	0	0	0.25	0
c1021_g1	0.85	0.775	1.815	0.11	0.435	0.235	0	0.35
c102100_g1	1.26	1.185	1.645	0.25	0.315	0	0	0.26
c102101_g1	0	0	0	0.26	0.33	0.275	0	0
c102102_g1	0.785	0	0	1.28	0.54	0.66	0.205	1.08
c102103_g1	0	0	0.155	0.105	0	0	0	0.105
c102104_g1	0.38	0.165	0	0.15	0.19	0.16	0	0.31
c102106_g1	0	0	0	0	0.38	0	0	0
c102107_g1	0.815	0.74	0.425	0	0.425	0	0	0
c102108_g1	0	0	0	0	0	0	0	0
c102109_g1	0	0.34	0	0.285	0.75	0	0	0
c10211_g1	0	0	0	0	0	0	0	0.27
c102111_g1	0.245	0	0	0	0	0.215	1.01	0
c102112_g1	1.305	0.325	0.81	2.225	0.765	1.45	1.065	1.225
c102113_g1	0	0	0	0.34	0	0	0	0
c102114_g1	0.17	0	0	0.27	0.18	0.145	0.28	0
c102115_g1	0	0.38	0	0	0	0	0	0.3
c102116_g1	0	0	0.24	0.165	0.205	0.175	0.155	0
c102117_g1	0.28	0.265	0.345	0	0.565	0	0	0
c102118_g1	0	0	0.675	0.19	0	0.625	0.375	0.395
c102119_g1	0	0	0.325	0.21	0.28	0.235	0	0.22
c10212_g1	1.045	0.63	0.47	0.69	0.215	0.545	0.78	0.515
c102120_g1	0	0	0.435	0	0	0	0	0
c102121_g1	0.915	0.43	0.28	0	0	0.765	0.37	0.19
c102122_g1	0.49	0.78	0.305	0.465	0.695	0.495	0.155	0.965
c102123_g1	0.45	0.78	1.015	0.705	0	0.395	0	0
c102124_g1	0.775	0.535	0.745	0.71	0.955	0.82	0.595	1.175
c102125_g1	0.4	0.185	0.445	0.155	0	0.175	0.155	0.46
c102126_g1	0.37	0	0	0.46	0.19	0.48	0	0.305
c102127_g1	0.105	0.565	0.11	0.6	0.105	0	0	0.17
c102128_g1	0.155	0.425	0.16	0.38	0	0	0.26	0.385
c102129_g1	0	0.405	0	0	0	0	0	0
c10213_g1	0	0	0	0.35	0	0	0.345	0
c102130_g1	0.52	0	0	0.135	0	0.3	0.56	0.855
c102131_g1	0	0.52	0.705	0	0.29	0.255	0.225	0.475
c102132_g1	0	0	0	0	0	0	0	0
c102133_g1	0.3	0.8	0.815	0.48	0.15	0.385	0.38	0.49
c102135_g1	0	0	0	0	0.47	0	1.105	0
c102136_g1	0	0.55	0.37	0.77	0.635	0.51	0	0.25
c102137_g1	0.245	0.67	0	0	0.255	0.42	0.19	0
c102138_g1	0	0	0	0	0	0	0	0
c102139_g1	0	0	0	0.285	0	0	0.305	0.3
c102140_g1	0.425	0.37	0.52	0	0.85	0	0	0.35
c102141_g1	0.69	0	0.28	0.36	0.23	0.19	1.13	1.13
c102142_g1	1.775	1.415	1.915	4.2	0.165	3.605	2.3	4.825
c102143_g1	1.06	1.1	2.58	2.14	1.325	1.675	1.18	2.01
c102144_g1	0.25	0.65	0	0.63	0	0	0.405	0.41
c102146_g1	0.575	0	0	0.24	0.3	0	0	0
c102147_g1	0	0	0	0	0.375	0	0	0.295
c102148_g1	0	0	0.195	0	0	0	0.155	0
c102149_g1	0.35	0	0	0.275	0	0.305	0	0.575
c102150_g1	0	0	0	0	0	0	0	0
c102151_g1	0	0.415	0.765	0.125	0.325	0.4	0.125	0.13
c102152_g1	0	0	0	0	0	0	0	0
c102153_g1	0.61	0	0	0.255	0	0.51	0.49	0.25
c102154_g1	0	0.595	0	0	0	0	0	0.27
c102155_g1	0	0	0.245	0.485	0.2	0.17	0.16	0
c102156_g1	0	0	0.195	0	0	0.795	0	0
c102157_g1	0	0	0.395	0	0.775	0	0	0
c102158_g1	0	0	0	0.175	0.37	0.36	0	0
c102159_g1	0.3	0.28	0	0.25	0	0	0	0.245
c102160_g1	0	0	0	0	0.305	1.18	0	0
c102161_g1	1.56	0.95	1.93	0.91	1.315	1.345	1.125	1.695
c102162_g1	0	0	0	0.225	0.285	0.475	0	0.47
c102163_g1	0	0	0	0	0	0	0	0
c102164_g1	0	0.49	0	0	0	0	0	0
c102166_g1	0.38	0.525	0.35	0.64	1.265	0.96	0.44	0.655
c102167_g1	1.1	1.665	1.655	0.31	0.765	0.95	0	0.3
c102168_g1	1.085	0.58	0.225	2.145	0.455	1.12	0.52	0.715
c102169_g1	0	0	0	0	0	0	0	0
c10217_g1	0	0	0	0	0	0	0	0
c10217_g2	0.535	0	0.65	0	0	0	0.21	0.22
c102170_g1	0	0	0	0	0	0	0	0
c102171_g1	0.195	0.165	0.235	0.165	0	0	0.15	0
c102172_g1	0	0	0.36	0	0	0.305	0	0
c102173_g1	0	0	0	0.695	0	0	0.345	0
c102174_g1	0.205	0.175	0.425	0.345	0	0.18	0.16	0.505
c102175_g1	0.27	0	0.285	0.675	0.285	0.23	0	0
c102177_g1	0.455	0	0.47	0.76	0	0	0	0
c102178_g1	0.105	0.295	0.22	0.35	0.22	0.375	0.87	0.085
c102179_g1	0.685	0.43	0	0.755	0.24	0.38	0	0.19
c102180_g1	0.37	0.5	0.195	0.315	0	0.79	0.755	0.465
c102181_g1	0.525	0	0.595	0.205	0.275	0.895	0	0
c102182_g1	0.355	0	0	0	0	0	0	0
c102183_g1	0	0	0	0.4	0.135	0.22	0.105	0
c102184_g1	0	0.14	0	0.25	0.305	0.13	0.23	0.24
c102185_g1	1.155	1	0.625	1.295	0.145	0.485	0.46	1.065
c102187_g1	0.19	0	0.95	0.33	0	0	0.455	0.32
c102188_g1	0	0	0.525	0.34	0.45	0.36	0	0
c102189_g1	0	0	0	0	0	0	0.225	0.22
c10219_g1	0.76	0	0	0	0	0	0	0
c102190_g1	0.22	0	0	0	0	0	0	0
c102191_g1	0.84	0.245	0.34	0	0.585	0.235	0.69	0.46
c102192_g1	0	0.18	0	0.325	0	0.35	0	0.17
c102193_g1	0	0	0.645	0	0	0	0	0.51
c102194_g1	0.17	0	0.205	0.28	0	0	0	0.14
c102195_g1	0	0	0	0.455	0	0	0	0.155
c102196_g1	0	0	0.205	0.47	0	0.515	0	0
c102197_g1	0	0	0	0	0	0.18	0.17	0.165
c102198_g1	0.22	0	0.5	0.53	0	0.195	0	0.36
c1022_g1	0.555	0	0.68	0.22	0	0.735	0	0
c102200_g1	0	0	0	0	0	0	0	0
c102201_g1	0	0	0	0.315	0.4	0.335	0.335	0
c102202_g1	0	0.29	0	0	0	0	0	0
c102203_g1	0	0	0	0	0	0	0	0
c102204_g1	0.225	0.29	0.15	0.18	0.09	0.16	0.11	0.26
c102205_g1	0	0	0	0	0	0	0	0
c102206_g1	0.185	0	0	0.155	0	0.16	0	0
c102207_g1	0.205	0	0.25	0	0	0	0.16	0.51
c102208_g1	0	0	0	0.325	0	0.34	0	0.64
c102209_g1	0	0.545	0.685	0.51	2.75	0.77	0.76	0
c10221_g1	0.45	1.185	0.705	0.355	0.235	0.4	0.545	0.555
c102210_g1	0	0	0.46	0	0	0.76	0	0
c102211_g1	0.37	0	0.45	0	0	0	0.31	0.305
c102212_g1	0	0	0.405	0	0	0	0	0
[truncated: 115,542 more rows]
