# Supplementary material for: Transcriptome analysis on the exoskeleton formation in early developmetal stages and reconstruction scenario in growth-moulting in Litopenaeus vannamei
Source: Sci Rep. 2017 Apr 24;7:1098. doi: 10.1038/s41598-017-01220-6 (PMC5430884; doi:10.1038/s41598-017-01220-6)
Supplement: Supplementary file 8 — Table S6 [file 41598_2017_1220_MOESM8_ESM.xlsx]

## Sheet: C-D0
Table S6 The differentially expressed genes (DEGs) between two developmental stages. Gene ID, readcount number, log2 Fold change and P values are shown.
gene_id	lvD0_readcount	lvC_readcount	log2FoldChange	pval	padj
c51501_g1	56.1691	0	Inf	1.3737e-11	1.1232e-06
c82990_g3	0	27.1433	#NAME?	4.9296e-08	0.0020154
c82930_g1	103.816	9.83172	3.4004	1.3475e-07	0.0036727
c82063_g1	2041.49	251.973	3.0183	3.8132e-07	0.0077947
c66039_g1	69.0176	7.63019	3.1772	2.5918e-06	0.042385

## Sheet: D0-D1
gene_id	lvD1_readcount	lvD0_readcount	log2FoldChange	pval	padj
c76541_g1	240.297	1.80629	7.0556	1.3574e-23	1.1174e-18
c75864_g1	16.5529	175.423	-3.4057	2.607e-10	1.073e-05
c82276_g2	146.434	860.345	-2.5547	1.0624e-08	0.00029151
c81622_g1	6.05206	68.2643	-3.4956	5.0774e-08	0.0010449
c50152_g1	1232.81	5695.6	-2.2079	3.0624e-07	0.0037689
c50956_g1	349.082	2210.15	-2.6625	2.9048e-07	0.0037689
c81787_g4	0.484824	28.7492	-5.8899	3.2049e-07	0.0037689
c65820_g2	0.564712	43.4463	-6.2656	1.2221e-06	0.012576
c68476_g1	256.307	39.4354	2.7003	1.7631e-06	0.016126
c75528_g2	92.775	15.8426	2.5499	2.6904e-06	0.022147
c80726_g3	0	19.4552	#NAME?	3.8872e-06	0.02858
c83722_g1	166.275	695.735	-2.065	4.1663e-06	0.02858
c55513_g1	26.3238	1.4641	4.1683	6.5934e-06	0.041751

## Sheet: D1-D2
gene_id	lvD2_readcount	lvD1_readcount	log2FoldChange	pval	padj
c58112_g1	264.849	0	Inf	1.7116e-13	1.4767e-08
c74280_g1	396.99	2.07502	7.5798	2.1502e-12	9.2751e-08
c79250_g1	251.969	1.15004	7.7754	1.084e-11	3.1174e-07
c59003_g1	246.975	2.07502	6.8951	1.2882e-10	2.7784e-06
c79589_g2	249.517	4.07502	5.9362	2.5882e-09	4.4658e-05
c57109_g1	190.357	6152.52	-5.0144	3.9132e-09	5.4396e-05
c74476_g1	55.3026	1842.06	-5.0578	4.4136e-09	5.4396e-05
c14584_g1	64.4975	6591.94	-6.6753	5.7071e-09	5.8302e-05
c80516_g1	169.104	2.15004	6.2974	6.0821e-09	5.8302e-05
c74705_g1	86.0448	0	Inf	7.1392e-09	6.1592e-05
c66586_g1	0.921156	106.102	-6.8478	8.071e-09	6.3301e-05
c76060_g2	76.6889	0	Inf	9.6758e-09	6.4212e-05
c82035_g2	11.3202	412.633	-5.1879	9.0482e-09	6.4212e-05
c75924_g4	3661.39	98.4265	5.2172	1.2684e-08	7.8161e-05
c73760_g1	71.728	0	Inf	1.6702e-08	9.6064e-05
c71921_g1	161.152	1.15004	7.1306	2.4401e-08	0.00013157
c75544_g1	12.2192	2112.2	-7.4335	3.0354e-08	0.00015404
c81344_g1	59.7197	0	Inf	7.8128e-08	0.00037446
c71293_g1	4.66127	404.659	-6.4398	8.5231e-08	0.00038701
c42802_g1	60.036	1318.47	-4.4569	1.1198e-07	0.00043913
c70423_g1	3.29063	131.352	-5.3189	1.0652e-07	0.00043913
c75234_g2	57.206	0	Inf	1.0947e-07	0.00043913
c41573_g1	196.939	4.52513	5.4436	1.9208e-07	0.00069048
c63676_g1	62.9715	6888.83	-6.7734	1.9185e-07	0.00069048
c78108_g2	139.522	2742.11	-4.2967	2.1753e-07	0.00075068
c81903_g6	116.526	0	Inf	2.6486e-07	0.00087887
c75234_g1	84.0305	0	Inf	2.8227e-07	0.00090194
c83290_g2	50.486	0	Inf	3.1018e-07	0.00095572
c79335_g2	50.0143	0	Inf	3.3429e-07	0.00099449
c82035_g1	1.8867	235.555	-6.9641	4.2118e-07	0.0012112
c76977_g2	60.0027	0.575019	6.7053	5.0302e-07	0.0013999
c55757_g1	18.6895	373.583	-4.3211	5.6431e-07	0.0015214
c72508_g1	3.26844	103.951	-4.9912	6.0889e-07	0.0015919
c83290_g1	51.9232	0	Inf	6.3277e-07	0.0016056
c59550_g1	25.7757	470.982	-4.1916	6.7561e-07	0.0016653
c78863_g1	499.2	28.1755	4.1471	8.3832e-07	0.002009
c76513_g1	24.8878	1894.09	-6.2499	9.3299e-07	0.0021755
c75907_g1	8.86196	185.604	-4.3885	1.2433e-06	0.0028227
c79236_g1	5.56023	239.228	-5.4271	1.3511e-06	0.0029313
c83406_g1	52.1563	835.915	-4.0024	1.3591e-06	0.0029313
c74365_g2	1.86451	71.5011	-5.2611	1.5639e-06	0.0032908
c67610_g1	9.8275	303.806	-4.9502	2.3035e-06	0.0047317
c81139_g1	91.2055	3.07502	4.8905	2.485e-06	0.0049858
c70230_g1	37.6841	0	Inf	2.9576e-06	0.0056046
c70230_g2	37.6397	0	Inf	2.9675e-06	0.0056046
c80895_g1	104.168	4.37509	4.5735	2.9883e-06	0.0056046
c67210_g1	37.4233	0	Inf	3.1971e-06	0.0058687
c54507_g1	0.471676	43.6759	-6.5329	3.2656e-06	0.0058695
c69873_g1	19.1944	299.306	-3.9629	3.5847e-06	0.0063115
c70339_g1	193.92	11.0251	4.1366	3.7603e-06	0.0064882
c66465_g1	0.471676	42.1508	-6.4816	4.0331e-06	0.0065651
c77311_g1	103.375	2.72506	5.2455	3.9209e-06	0.0065651
c82983_g2	233.774	14.4752	4.0135	3.9931e-06	0.0065651
c79122_g1	37.1348	516.033	-3.7966	4.3386e-06	0.0069315
c53908_g1	88.6473	0.575019	7.2683	4.9371e-06	0.0077444
c77218_g1	1769.41	140.053	3.6592	5.0821e-06	0.0078295
c81662_g1	109.895	5.22506	4.3945	5.5661e-06	0.0084246
c74913_g1	7.9741	1214.33	-7.2506	6.0978e-06	0.0090702
c65241_g1	342.803	24.3252	3.8169	7.3594e-06	0.010761
c80661_g1	107.148	0	Inf	8.3803e-06	0.01205
c79772_g1	63.9759	2	4.9995	8.601e-06	0.012165
c26035_g1	1.39283	51.8511	-5.2183	8.9992e-06	0.012522
c2834_g1	4.71676	131.753	-4.8039	1.0765e-05	0.014741
c66775_g1	296.828	21.0754	3.816	1.112e-05	0.014991
c82848_g1	124.201	7.15004	4.1186	1.1736e-05	0.015577
c66241_g1	31.114	0	Inf	1.1972e-05	0.01565
c79333_g1	91.0057	2.65004	5.1019	1.3098e-05	0.016866
c80840_g1	33.4723	401.232	-3.5834	1.3867e-05	0.017488
c81791_g1	39.4155	472.635	-3.5839	1.4167e-05	0.017488
c81867_g3	26.8744	318.854	-3.5686	1.4189e-05	0.017488
c83431_g1	58.965	0.575019	6.6801	1.4804e-05	0.017989
c76062_g3	9.42242	134.102	-3.8311	1.8371e-05	0.022012
c71337_g2	1570.34	15821.1	-3.3327	2.0229e-05	0.02307
c74521_g1	54.7699	0.575019	6.5736	2.0113e-05	0.02307
c79109_g2	125.926	8.30008	3.9233	2.0323e-05	0.02307
c81479_g3	29.3826	332.279	-3.4994	1.9531e-05	0.02307
c81787_g4	36.8518	0.5	6.2037	2.08e-05	0.023305
c59026_g1	75.6513	1.15004	6.0396	2.4018e-05	0.026092
c71329_g1	251.992	5.67517	5.4726	2.4216e-05	0.026092
c72881_g1	150.92	7.37509	4.355	2.4026e-05	0.026092
c76572_g1	7.04184	104.552	-3.8921	2.4497e-05	0.026092
c19319_g1	249.933	2506.05	-3.3258	2.5203e-05	0.026197
c69050_g1	8.33479	119.051	-3.8363	2.5126e-05	0.026197
c77370_g2	797.826	77.7764	3.3587	2.6091e-05	0.026797
c61413_g2	68.1377	689.66	-3.3394	2.6944e-05	0.027347
c74912_g4	76.9886	0	Inf	3.2431e-05	0.032525
c77126_g1	26.9244	0	Inf	3.2799e-05	0.032525
c79569_g1	7.39144	105.302	-3.8325	3.3739e-05	0.033077
c80831_g2	168.971	13.9752	3.5958	3.4341e-05	0.033289
c65179_g1	1.85341	47.2258	-4.6713	3.75e-05	0.035947
c65845_g1	0	24.3755	#NAME?	3.9054e-05	0.036748
c78657_g1	4.1674	128.178	-4.9429	3.9187e-05	0.036748
c83389_g1	68.6982	1.57502	5.4468	4.2841e-05	0.039742

## Sheet: D2-D3
gene_id	lvD3_readcount	lvD2_readcount	log2FoldChange	pval	padj
c69814_g1	6.67449	4982.44	-9.544	5.6862e-08	0.0012347
c69814_g2	15.4213	11872.1	-9.5884	3.7729e-08	0.0012347
c70828_g1	0	671.23	#NAME?	8.8681e-08	0.0012347
c79757_g1	16.1121	9773	-9.2445	7.7233e-08	0.0012347
c79799_g1	22.5624	15095.1	-9.3859	5.0875e-08	0.0012347
c83005_g1	5.52625	3781.76	-9.4185	7.6275e-08	0.0012347
c74773_g1	3.91137	2610.22	-9.3823	1.188e-07	0.0014177
c61734_g1	21.0642	9826.42	-8.8657	1.5737e-07	0.0016432
c80280_g4	21.8717	9652.34	-8.7857	1.8317e-07	0.0017001
c69211_g1	3.4539	1534.95	-8.7957	3.9994e-07	0.0027841
c69950_g1	6.79115	2645.05	-8.6054	3.9794e-07	0.0027841
c82714_g3	10.5859	4021.93	-8.5696	3.8018e-07	0.0027841
c74702_g1	3.33724	1396.01	-8.7084	5.4101e-07	0.0029812
c75742_g1	0.690781	594.385	-9.749	5.1946e-07	0.0029812
c76878_g2	2.64646	1221.12	-8.8499	5.0878e-07	0.0029812
c82714_g2	10.9358	3523.35	-8.3317	5.71e-07	0.0029812
c76943_g1	0	340.067	#NAME?	7.2876e-07	0.0035811
c59037_g1	0.690781	561.167	-9.666	9.6384e-07	0.0043974
c70118_g1	0.690781	481.214	-9.4442	1.0002e-06	0.0043974
c80992_g2	4.14468	1199.08	-8.1764	1.2887e-06	0.0053828
c80432_g1	0	273.973	#NAME?	1.4252e-06	0.0056695
c79799_g4	0.690781	408.245	-9.207	1.6772e-06	0.0063686
c119683_g1	1.95568	656.677	-8.3914	1.955e-06	0.0071008
c69211_g2	0.690781	518.553	-9.552	2.3105e-06	0.0080423
c68627_g2	6.10037	1230	-7.6555	3.1962e-06	0.01068
c60708_g1	0	205.22	#NAME?	3.5597e-06	0.011013
c71329_g1	0	206.261	#NAME?	3.4287e-06	0.011013
c61694_g1	0	380.427	#NAME?	4.8054e-06	0.014337
c81805_g2	0.690781	274.008	-8.6318	5.6625e-06	0.016311
c41573_g1	0	161.289	#NAME?	7.3862e-06	0.019904
c83524_g1	0	161.601	#NAME?	7.3645e-06	0.019904
c81442_g1	0.690781	226.22	-8.3553	1.0353e-05	0.027027
c71921_g1	0	131.969	#NAME?	1.3779e-05	0.034882
c70118_g3	0	127.812	#NAME?	1.5226e-05	0.037409
c46913_g1	0.574122	195.199	-8.4094	1.618e-05	0.038618
c66298_g1	2.07234	318.511	-7.2639	1.7912e-05	0.041564

## Sheet: D3-D4
gene_id	lvD4_readcount	lvD3_readcount	log2FoldChange	pval	padj
c61694_g1	412.229	0	Inf	6.1346e-14	3.4048e-09
c80992_g2	827.778	3.96638	7.7053	8.4009e-14	3.4048e-09
c61734_g1	7517.15	20.1698	8.5418	2.4735e-13	4.041e-09
c68627_g2	999.884	5.84184	7.4192	1.5604e-13	4.041e-09
c81320_g1	4967.49	39.243	6.9839	2.4926e-13	4.041e-09
c69211_g1	612.588	3.30531	7.534	4.3431e-13	5.8675e-09
c79237_g1	1105.41	0.661063	10.708	1.3237e-12	1.3412e-08
c81805_g2	299.139	0.661063	8.8218	1.2193e-12	1.3412e-08
c59037_g1	288.12	0.661063	8.7677	1.6921e-12	1.524e-08
c70828_g1	457.54	0	Inf	6.152e-12	4.9868e-08
c69814_g2	8208.25	14.7736	9.1179	1.1786e-11	8.685e-08
c76943_g1	230.72	0	Inf	8.5318e-11	5.7632e-07
c82714_g3	2640.96	10.1461	8.024	1.8314e-10	1.142e-06
c46913_g1	154.299	0.553341	8.1233	3.0418e-10	1.7425e-06
c80280_g4	6064.49	20.9386	8.1781	3.2244e-10	1.7425e-06
c69814_g1	2931	6.39518	8.8402	3.5424e-10	1.7946e-06
c82714_g2	2458.92	10.4693	7.8757	3.9585e-10	1.8875e-06
c74702_g1	1001.21	3.19759	8.2905	4.8047e-10	2.0861e-06
c78917_g1	449.283	7.07098	5.9896	4.8898e-10	2.0861e-06
c79799_g1	9179.72	21.5996	8.7313	5.5975e-10	2.2686e-06
c81442_g1	167.709	0.661063	7.987	5.9757e-10	2.3066e-06
c119683_g1	434.471	1.87547	7.8559	1.0331e-09	3.8065e-06
c68403_g1	126.329	0.661063	7.5782	1.5465e-09	5.4504e-06
c74773_g1	1498.83	3.75093	8.6424	2.7537e-09	9.3004e-06
c79742_g1	113.467	0.661063	7.4233	3.7241e-09	1.2075e-05
c64760_g1	109.504	0.661063	7.372	4.9619e-09	1.5248e-05
c79757_g1	6768.44	15.4346	8.7765	5.0791e-09	1.5248e-05
c60708_g1	90.0425	0	Inf	7.4679e-09	2.1619e-05
c69950_g1	1903.05	6.5029	8.193	1.7322e-08	4.7441e-05
c71414_g1	93.3596	0.661063	7.1419	1.7558e-08	4.7441e-05
c79082_g1	390.228	10.5135	5.214	2.4166e-08	6.319e-05
c68418_g1	68.5279	0	Inf	2.6174e-08	6.6301e-05
c83524_g1	107.627	0	Inf	2.8376e-08	6.97e-05
c74436_g1	427.368	0.661063	9.3365	2.9419e-08	7.0138e-05
c79431_g1	177.675	3.08987	5.8455	3.1122e-08	7.2077e-05
c64760_g2	111.623	0	Inf	3.4029e-08	7.6621e-05
c72932_g1	823.159	3.08987	8.0575	4.0775e-08	8.9329e-05
c41573_g1	253.399	0	Inf	5.3562e-08	0.00011425
c79799_g4	245.343	0.661063	8.5358	9.2283e-08	0.0001918
c57429_g1	98.0824	0	Inf	1.0756e-07	0.00021265
c72279_g1	57.3322	0	Inf	1.0686e-07	0.00021265
c83727_g1	115.75	2.64425	5.452	1.2529e-07	0.0002418
c93060_g1	84.9637	1.10668	6.2625	1.5991e-07	0.00030144
c75742_g1	394.431	0.661063	9.2208	2.1974e-07	0.00040482
c70118_g1	376.863	0.661063	9.155	2.5053e-07	0.00044147
c83005_g1	2242.41	5.2885	8.728	2.4596e-07	0.00044147
c76878_g2	702.282	2.53653	8.1131	4.1569e-07	0.00071692
c66685_g1	55.6511	0.661063	6.3955	9.152e-07	0.0015455
c80432_g1	170.475	0	Inf	9.655e-07	0.0015972
c57867_g1	42.627	0	Inf	9.8703e-07	0.0016002
c71329_g1	279.233	0	Inf	1.0834e-06	0.001722
c73666_g1	41.1879	0	Inf	1.2382e-06	0.0019301
c63524_g2	249.937	0.553341	8.8192	1.3654e-06	0.0020615
c72480_g3	91.1288	1478.61	-4.0202	1.3733e-06	0.0020615
c78639_g11	40.5243	0	Inf	1.4101e-06	0.0020782
c79799_g5	136.034	1.32213	6.685	2.6205e-06	0.0037931
c75411_g1	327.603	0.553341	9.2096	3.4209e-06	0.0048648
c79082_g2	531.793	17.1536	4.9543	4.4904e-06	0.0062757
c5205_g1	44.1963	0.661063	6.063	5.041e-06	0.0069258
c59026_g1	107.804	0	Inf	5.3687e-06	0.007253
c72472_g2	32.6619	0	Inf	6.5244e-06	0.00853
c78450_g1	374.239	24.4547	3.9358	6.4339e-06	0.00853
c72572_g1	51.3628	1.2144	5.4024	6.7349e-06	0.0086654
c54455_g1	33.4868	0	Inf	7.0839e-06	0.0089721
c64661_g1	37.4826	0	Inf	8.5303e-06	0.010638
c79799_g7	55.8598	0	Inf	8.9736e-06	0.011021
c83524_g2	30.6559	0	Inf	1.0038e-05	0.012144
c71921_g1	216.66	0	Inf	1.0372e-05	0.012364
c72402_g1	116.637	0	Inf	1.097e-05	0.012887
c54528_g1	59.0306	0.661063	6.4805	1.3452e-05	0.015144
c58790_g1	72.9431	2.53653	4.8458	1.3183e-05	0.015144
c65116_g1	29.3136	0	Inf	1.3323e-05	0.015144
c81593_g1	193.369	12.8346	3.9133	1.4015e-05	0.015562
c81593_g2	747.302	58.3162	3.6797	1.4369e-05	0.01574
c70118_g3	102.66	0	Inf	1.6898e-05	0.018263
c69151_g1	31.9014	0	Inf	1.7516e-05	0.018682
c72236_g1	0.808829	31.5745	-5.2868	2.3145e-05	0.024365
c65311_g1	271.042	18.5834	3.8664	2.7551e-05	0.028461
c81903_g1	111.088	0	Inf	2.7738e-05	0.028461
c66298_g1	218.084	1.98319	6.7809	2.8376e-05	0.028752
c63524_g1	174.551	1.10668	7.3013	2.9879e-05	0.0299
c72480_g1	20.95	243.468	-3.5387	3.0773e-05	0.030419
c69679_g2	110.83	4.42673	4.646	3.5011e-05	0.034193
c75411_g3	107.109	0	Inf	4.0479e-05	0.039062
c76187_g2	760.182	34.3412	4.4683	4.0984e-05	0.039084
c71536_g1	24.6058	0	Inf	4.2028e-05	0.039614
c70340_g1	106.43	5.74885	4.2105	5.3325e-05	0.049684
c69678_g1	90.8997	4.62744	4.296	5.397e-05	0.049713

## Sheet: D4-P1
gene_id	lvP1_readcount	lvD4_readcount	log2FoldChange	pval	padj
c73277_g1	9225.76	1.01477	13.15	8.4782e-46	7.2154e-41
c73174_g1	45525.1	21.2805	11.063	2.3793e-45	1.0125e-40
c76619_g1	29332.8	13.2067	11.117	7.0125e-45	1.9893e-40
c67142_g1	3.98298	11715.7	-11.522	4.705e-44	1.001e-39
c73616_g1	7.21314	14955.9	-11.018	3.6871e-43	6.2758e-39
c77629_g1	9.26462	15376.7	-10.697	3.4801e-42	4.9363e-38
c61912_g1	23431.5	16.8101	10.445	5.404e-42	6.5701e-38
c74894_g2	5955.73	1.52953	11.927	7.3902e-42	7.8618e-38
c73334_g2	4.19592	9134.63	-11.088	8.4715e-42	8.0107e-38
c68116_g2	1.47862	5450.96	-11.848	1.7861e-41	1.5201e-37
c75495_g1	1.99149	5670.49	-11.475	4.7048e-41	3.64e-37
c74476_g2	14.4863	17848.1	-10.267	7.8359e-41	5.5573e-37
c62569_g1	4238.23	1.01477	12.028	3.2348e-40	2.1019e-36
c65653_g2	0.512869	3573.41	-12.766	3.4576e-40	2.1019e-36
c46896_g1	2.38439	5367.63	-11.136	5.1335e-40	2.9126e-36
c67357_g1	0.905765	3825.71	-12.044	1.0447e-39	5.5568e-36
c73276_g1	14810.2	15.2658	9.9221	3.2871e-39	1.6456e-35
c65820_g2	43.9987	35748.8	-9.6662	4.33e-39	2.0113e-35
c66735_g1	3193.1	0.514765	12.599	4.5565e-39	2.0113e-35
c81566_g1	3142.3	0.514765	12.576	4.7267e-39	2.0113e-35
c50208_g1	4.31589	6076.9	-10.459	7.0704e-39	2.8654e-35
c73334_g1	0.452883	2872.7	-12.631	1.3549e-38	5.2412e-35
c67724_g1	6191.73	5.07383	10.253	2.3747e-38	8.4222e-35
c68676_g1	11381.2	6.60336	10.751	2.4741e-38	8.4222e-35
c81903_g9	1.53861	3537.48	-11.167	2.4224e-38	8.4222e-35
c67461_g1	3961.27	2.5443	10.604	1.5677e-37	5.1314e-34
c67724_g2	3221.23	1.51477	11.054	2.0648e-37	6.5085e-34
c51784_g1	3.47011	4236.31	-10.254	3.2224e-37	9.7942e-34
c74912_g3	2.38439	3588.88	-10.556	4.1913e-37	1.23e-33
c65120_g1	8009.36	11.1772	9.485	1.6142e-36	4.5793e-33
c73154_g1	2.77728	3457.17	-10.282	2.9213e-36	8.0198e-33
c62907_g1	1.9315	2802.38	-10.503	5.9863e-36	1.5921e-32
c68514_g1	3451.38	3.01477	10.161	6.4668e-36	1.6187e-32
c76060_g2	1.81153	2787.14	-10.587	6.3726e-36	1.6187e-32
c67724_g3	2494	1.51477	10.685	1.467e-35	3.5671e-32
c70677_g2	3482.91	3.5443	9.9406	1.7834e-35	4.1021e-32
c74382_g1	5998.25	9.07383	9.3686	1.7651e-35	4.1021e-32
c69872_g1	3815.83	4.57383	9.7044	3.392e-35	7.5968e-32
c73921_g1	14.5463	8053.88	-9.1129	4.0019e-35	8.7329e-32
c70224_g1	3356.3	4.0443	9.6968	8.2913e-35	1.7641e-31
c73616_g2	3.86301	5707.11	-10.529	1.2169e-34	2.526e-31
c66846_g1	3420.81	4.5443	9.5561	1.8019e-34	3.6513e-31
c75622_g1	2108.06	1.51477	10.443	2.6735e-34	5.2913e-31
c68410_g1	18.8621	9867.45	-9.031	3.9213e-34	7.5847e-31
c79095_g2	17231.2	42.0463	8.6788	4.8426e-34	9.1584e-31
c67100_g1	2571.71	3.02953	9.7294	7.1306e-34	1.3192e-30
c53411_g1	1.87152	2009.16	-10.068	1.474e-33	2.6691e-30
c79856_g1	5406.94	11.7215	8.8495	2.2374e-33	3.967e-30
c68116_g1	0	1165.29	#NAME?	2.7497e-33	4.7758e-30
c76513_g1	3029.42	5.08859	9.2176	3.988e-33	6.7879e-30
c76909_g1	1737.73	1.51477	10.164	6.1555e-33	1.0272e-29
c77451_g1	12521.5	35.9577	8.4439	8.7325e-33	1.4292e-29
c71027_g1	34.947	11092.5	-8.3102	3.6557e-32	5.8702e-29
c75848_g1	2510.85	4.55906	9.1052	4.6943e-32	7.3983e-29
c60871_g1	0.512869	1232.03	-11.23	5.3908e-32	8.3416e-29
c67665_g1	16389.2	55.9872	8.1934	7.4182e-32	1.1274e-28
c60082_g1	2.38439	1728.36	-9.5016	8.1575e-32	1.218e-28
c26476_g1	2.95724	1863.98	-9.2999	8.5425e-32	1.2535e-28
c61288_g2	1.9315	1571.91	-9.6686	9.1088e-32	1.3139e-28
c68384_g1	6160.1	18.6329	8.369	1.0263e-31	1.4557e-28
c73161_g1	17824.8	63.5168	8.1325	1.3244e-31	1.8477e-28
c73716_g1	2.83727	1792.74	-9.3035	1.6419e-31	2.2537e-28
c73835_g2	2919.41	7.60336	8.5848	4.0959e-31	5.533e-28
c64784_g1	4525.92	14.7362	8.2627	7.9032e-31	1.0509e-27
c68833_g1	15189.4	59.8691	7.987	8.0467e-31	1.0536e-27
c67642_g1	2929.05	8.64765	8.4039	1.33e-30	1.7149e-27
c69873_g1	840.468	0	Inf	1.3866e-30	1.7613e-27
c74785_g1	4245.28	14.1329	8.2307	1.4205e-30	1.7778e-27
c44346_g1	1959.41	4.5443	8.7521	1.7126e-30	2.0822e-27
c68044_g1	977.94	0.5	10.934	1.6884e-30	2.0822e-27
c62842_g1	1470.11	2.5443	9.1744	2.072e-30	2.4836e-27
c74174_g1	1676.16	3.52953	8.8915	2.8063e-30	3.3171e-27
c73161_g2	16851.3	73.1792	7.8472	2.8964e-30	3.3767e-27
c58112_g1	0.452883	3749.48	-13.015	4.0975e-30	4.7124e-27
c77723_g1	17650.4	80.5463	7.7757	6.0529e-30	6.7781e-27
c80768_g2	9.08466	2786.25	-8.2607	6.0135e-30	6.7781e-27
c58504_g1	1.35865	1107.64	-9.6711	6.4852e-30	7.1678e-27
c61152_g1	1.41863	4581.55	-11.657	9.243e-30	1.0085e-26
c76613_g1	2.38439	1287.45	-9.0767	1.0946e-29	1.1792e-26
c83883_g1	0.965752	951.143	-9.9438	1.3305e-29	1.4154e-26
c75905_g1	9824.25	46.7826	7.7142	1.8494e-29	1.9432e-26
c81511_g1	0	653.374	#NAME?	4.9323e-29	5.1191e-26
c73382_g3	0.905765	766.54	-9.725	4.9181e-28	5.0428e-25
c59212_g1	0	569.06	#NAME?	5.0928e-28	5.1598e-25
c69329_g1	0	565.8	#NAME?	5.8322e-28	5.8394e-25
c64879_g1	7950.73	46.8839	7.4059	7.9857e-28	7.9026e-25
c81874_g2	0.512869	646.752	-10.3	9.5387e-28	9.3309e-25
c51287_g1	0.512869	633.675	-10.271	1.4622e-27	1.3982e-24
c67210_g1	2.50436	963.681	-8.588	1.4495e-27	1.3982e-24
c74174_g2	624.508	0	Inf	1.5058e-27	1.4239e-24
c75088_g1	89215.1	612.655	7.1861	2.4061e-27	2.2502e-24
c42938_g1	3.5301	1068.12	-8.2412	3.0176e-27	2.7914e-24
c75242_g1	9.26462	1867.63	-7.6553	4.4727e-27	4.093e-24
c77748_g1	1083.72	3.52953	8.2623	5.0187e-27	4.5438e-24
c74901_g2	0.452883	587.684	-10.342	5.1121e-27	4.5796e-24
c50956_g1	984.155	3.0443	8.3366	7.7217e-27	6.8454e-24
c73816_g1	2.44437	843.048	-8.43	1.3139e-26	1.1528e-23
c71411_g2	1286.63	5.52953	7.8622	1.4071e-26	1.2219e-23
c71253_g1	4234.6	28.7067	7.2047	2.2013e-26	1.8924e-23
c72633_g2	8.29887	5372.2	-9.3384	3.4076e-26	2.9e-23
c56251_g1	0	441.085	#NAME?	3.9206e-26	3.3036e-23
c68838_g1	1819.09	10.6477	7.4165	4.4114e-26	3.6807e-23
c85454_g1	6.18741	1266.36	-7.6771	4.6785e-26	3.8656e-23
c57201_g1	0	433.786	#NAME?	4.9696e-26	4.0667e-23
c80136_g1	2.83727	804.781	-8.1479	1.0328e-25	8.3707e-23
c76003_g2	4.70879	974.77	-7.6936	2.8528e-25	2.2904e-22
c59107_g2	7.27313	1212.56	-7.3813	4.2205e-25	3.3569e-22
c73251_g2	13.3406	1873.15	-7.1335	4.6071e-25	3.6304e-22
c65621_g1	2.56435	672.254	-8.0343	5.6092e-25	4.3795e-22
c76827_g1	0	367.74	#NAME?	8.2476e-25	6.3811e-22
c73651_g1	945.5	3.5443	8.0594	8.9042e-25	6.827e-22
c64797_g1	0.452883	430.967	-9.8942	9.517e-25	7.2316e-22
c57940_g1	21.8853	2683.11	-6.9378	1.1061e-24	8.3303e-22
c71368_g1	0	357.009	#NAME?	1.4526e-24	1.0844e-21
c73921_g2	3.29015	731.112	-7.7958	1.6393e-24	1.2131e-21
c78452_g1	1763.12	0.5	11.784	1.6669e-24	1.2229e-21
c74894_g1	6565.67	63.8268	6.6846	1.8303e-24	1.3314e-21
c74361_g2	0.965752	465.891	-8.9141	2.1382e-24	1.5421e-21
c77114_g1	0	345.238	#NAME?	2.377e-24	1.7e-21
c74284_g1	99.4244	9907.21	-6.6387	2.6136e-24	1.8536e-21
c61524_g1	355.528	0	Inf	2.9172e-24	2.0518e-21
c71496_g1	12.4018	1533.18	-6.9498	2.9785e-24	2.0778e-21
c47843_g1	792.099	4.02953	7.6189	3.0219e-24	2.0909e-21
c68317_g2	10.4103	8350.29	-9.6477	3.5189e-24	2.4151e-21
c73255_g1	43.4378	4449.25	-6.6785	4.8946e-24	3.3324e-21
c65344_g1	10404.4	110.048	6.5629	4.9739e-24	3.3595e-21
c80148_g1	17158.1	187.54	6.5156	5.0504e-24	3.3844e-21
c69764_g1	15.7849	1808.08	-6.8398	6.7022e-24	4.4562e-21
c79538_g2	2.83727	623.334	-7.7794	7.5692e-24	4.9936e-21
c82004_g2	335.722	0	Inf	8.14e-24	5.3289e-21
c80038_g1	385.173	0.5	9.5894	1.1741e-23	7.6277e-21
c53213_g1	45.5373	5619.28	-6.9472	1.1841e-23	7.6343e-21
c65835_g1	6.18741	4306.34	-9.4429	1.3147e-23	8.4128e-21
c19587_g1	74.2969	6539.84	-6.4598	1.5395e-23	9.7778e-21
c73321_g1	316.763	0	Inf	1.8114e-23	1.1419e-20
c63676_g1	873.78	6.10336	7.1615	1.9059e-23	1.1927e-20
c66975_g1	2.50436	534.379	-7.7373	2.5849e-23	1.6058e-20
c68227_g1	0	298.828	#NAME?	2.9047e-23	1.7913e-20
c74785_g2	592.71	3.02953	7.6121	3.4827e-23	2.1323e-20
c74476_g1	1507.49	4.02953	8.5473	3.5891e-23	2.1818e-20
c76892_g1	300.487	0	Inf	4.7056e-23	2.8402e-20
c68074_g2	5171.31	61.6201	6.391	5.7742e-23	3.4607e-20
c81344_g1	5.28164	741.819	-7.1339	6.4862e-23	3.8602e-20
c65338_g1	3.41012	837.23	-7.9397	6.9557e-23	4.1109e-20
c56978_g1	5327.36	65.5758	6.3441	9.4573e-23	5.5147e-20
c73414_g1	2.38439	494.672	-7.6967	9.4606e-23	5.5147e-20
c74496_g1	425.968	1.51477	8.1355	1.1986e-22	6.9391e-20
c73122_g4	1874.11	5.05906	8.5331	1.2966e-22	7.4557e-20
c82556_g2	13815.9	114.504	6.9148	1.3308e-22	7.601e-20
c76808_g1	334.003	0.514765	9.3417	1.4102e-22	8.0012e-20
c81874_g3	0.452883	507.347	-10.13	1.5245e-22	8.5922e-20
c77801_g1	1.02574	360.022	-8.4553	1.7001e-22	9.5189e-20
c61515_g2	1010.96	9.57383	6.7224	2.0265e-22	1.1273e-19
c80768_g1	1.02574	353.4	-8.4285	2.2142e-22	1.2236e-19
c83333_g1	4886.15	64.1054	6.2521	2.3524e-22	1.2916e-19
c57104_g1	8331.82	114.993	6.179	2.9744e-22	1.6227e-19
c76226_g1	2.44437	461.303	-7.5601	3.0355e-22	1.6455e-19
c79790_g1	355.66	1.02953	8.4324	3.7289e-22	2.0085e-19
c72361_g1	21805.6	71.6349	8.2498	4.0499e-22	2.1677e-19
c52243_g1	0	254.101	#NAME?	4.1908e-22	2.2243e-19
c71046_g1	7.93895	865.279	-6.7681	4.2079e-22	2.2243e-19
c63870_g1	0.905765	338.974	-8.5478	4.5082e-22	2.3683e-19
c75072_g1	8886.03	5.11812	10.762	4.9962e-22	2.6086e-19
c71693_g1	428.473	2.0443	7.7115	5.2541e-22	2.7265e-19
c74343_g2	6863.07	96.9745	6.1451	5.6825e-22	2.931e-19
c38216_g1	347.278	1.02953	8.398	6.4541e-22	3.292e-19
c82027_g1	347.158	1.01477	8.4183	6.4598e-22	3.292e-19
c80994_g1	4.19592	577.418	-7.1045	6.8954e-22	3.4931e-19
c79250_g1	13.7335	1225.11	-6.4791	7.2628e-22	3.6574e-19
c71176_g2	0.512869	290.092	-9.1437	7.5615e-22	3.7854e-19
c66356_g1	0.452883	328.596	-9.503	8.8705e-22	4.4148e-19
c66061_g1	1.41863	1653.38	-10.187	9.9605e-22	4.9284e-19
c75691_g1	6289.16	93.6685	6.0692	1.1373e-21	5.5949e-19
c68598_g1	3.80302	517.07	-7.0871	1.5104e-21	7.3876e-19
c80119_g5	11.589	1009.47	-6.4447	1.7691e-21	8.6033e-19
c41669_g1	389.66	0	Inf	2.5325e-21	1.2246e-18
c72704_g1	7.42608	1506.8	-7.6647	2.6049e-21	1.2525e-18
c52179_g1	49.0404	3239.57	-6.0457	2.7915e-21	1.3347e-18
c71636_g1	21.4924	1620.82	-6.2368	3.0256e-21	1.4385e-18
c82437_g2	273.968	0.5	9.0979	4.15e-21	1.9621e-18
c83668_g1	1366.42	18.1624	6.2333	4.3698e-21	2.0547e-18
c83669_g1	6.94022	663.629	-6.5793	4.468e-21	2.0893e-18
c76613_g2	2.26441	762.641	-8.3957	4.8034e-21	2.2338e-18
c70801_g1	12764.3	213.434	5.9022	5.0917e-21	2.3551e-18
c75342_g1	770.756	8.64765	6.4778	5.2132e-21	2.3982e-18
c73760_g1	1.81153	354.959	-7.6143	5.9036e-21	2.7012e-18
c61199_g1	1.47862	716.65	-8.9209	6.1605e-21	2.8037e-18
c81298_g5	9.77749	2043.8	-7.7076	6.4414e-21	2.9159e-18
c52765_g1	261.365	0.514765	8.9879	8.1973e-21	3.6717e-18
c67440_g1	3.80302	466.552	-6.9387	8.1541e-21	3.6717e-18
c15773_g1	0.512869	250.957	-8.9346	8.5506e-21	3.8099e-18
c67559_g2	296.939	1.01477	8.1929	8.776e-21	3.89e-18
c64602_g1	1073.38	0	Inf	9.0319e-21	3.9827e-18
c77067_g1	6.12742	602.04	-6.6184	1.0761e-20	4.7205e-18
c66510_g1	2434.04	39.0906	5.9604	1.0899e-20	4.7568e-18
c53909_g1	354.248	2.01477	7.458	1.1009e-20	4.7802e-18
c72658_g1	3.47011	427.212	-6.9438	1.2111e-20	5.2322e-18
c68402_g2	4.76877	510.583	-6.7424	1.2549e-20	5.3939e-18
c71222_g1	1831.59	28.2067	6.0209	1.2726e-20	5.4426e-18
c67358_g1	0	206.702	#NAME?	1.3551e-20	5.7661e-18
c26005_g1	5.52159	536.136	-6.6014	1.4175e-20	5.9721e-18
c60719_g1	0	205.951	#NAME?	1.414e-20	5.9721e-18
c67461_g2	251.641	0.5	8.9752	1.6179e-20	6.783e-18
c81819_g3	0.512869	241.117	-8.8769	1.6472e-20	6.872e-18
c78180_g3	0	267.586	#NAME?	1.7686e-20	7.3425e-18
c67720_g1	212.465	0	Inf	1.7925e-20	7.4054e-18
c74793_g1	10550.1	191.168	5.7863	1.8512e-20	7.611e-18
c80809_g1	211.173	0	Inf	1.8816e-20	7.6986e-18
c54840_g1	986.14	1.5443	9.3187	2.4271e-20	9.8832e-18
c20084_g1	612.373	7.13289	6.4238	2.8281e-20	1.1461e-17
c62024_g1	24903.7	251.479	6.6298	3.4207e-20	1.3797e-17
c11161_g1	4.04297	427.216	-6.7234	3.6379e-20	1.4604e-17
c53090_g1	0	194.613	#NAME?	3.7246e-20	1.4882e-17
c63583_g1	9.62454	707.387	-6.1996	3.8068e-20	1.5075e-17
c70426_g1	5.00872	479.074	-6.5797	3.8116e-20	1.5075e-17
c72011_g2	1579.47	25.7362	5.9395	3.8262e-20	1.5075e-17
c49301_g1	388.532	3.05906	6.9888	4.0705e-20	1.5964e-17
c79333_g1	2.50436	340.094	-7.0853	4.9792e-20	1.9438e-17
c81180_g1	492.194	5.05906	6.6042	5.2443e-20	2.038e-17
c64124_g1	31.3899	1845.1	-5.8773	5.6202e-20	2.1741e-17
c82910_g1	404.89	3.52953	6.8419	6.4876e-20	2.4983e-17
c74204_g1	17.8964	3250.34	-7.5048	6.8208e-20	2.6148e-17
c44230_g1	2204.23	39.8691	5.7889	8.0579e-20	3.0652e-17
c64602_g2	286.306	1.51477	7.5623	8.0677e-20	3.0652e-17
c79173_g3	50.4201	2580.14	-5.6773	1.0601e-19	4.0098e-17
c14584_g1	417.304	4.05906	6.6838	1.078e-19	4.0595e-17
c83176_g1	11.829	772.66	-6.0294	1.343e-19	5.035e-17
c73096_g1	2.95724	343.031	-6.8579	1.4285e-19	5.3322e-17
c51004_g1	220.785	0.514765	8.7445	1.6061e-19	5.969e-17
c83746_g1	21.7264	1210.1	-5.7995	1.8995e-19	7.0287e-17
c61651_g1	493.931	6.0443	6.3526	2.4775e-19	9.1275e-17
c73251_g1	0	172.818	#NAME?	2.6793e-19	9.8284e-17
c64148_g1	1.9315	593.233	-8.2627	3.125e-19	1.1414e-16
c70064_g1	389.723	4.05906	6.5852	3.2353e-19	1.1767e-16
c60393_g1	0.452883	197.879	-8.7713	4.3666e-19	1.5814e-16
c78627_g5	20.8866	1143.62	-5.7749	4.5333e-19	1.6348e-16
c72812_g1	174.021	0	Inf	4.6137e-19	1.6567e-16
c66289_g1	24.2908	1237.31	-5.6707	5.3534e-19	1.9143e-16
c77910_g1	2816.23	59.8121	5.5572	5.3965e-19	1.9216e-16
c71694_g1	0.965752	219.82	-7.8305	6.0731e-19	2.1535e-16
c737_g1	1033.04	19.2215	5.748	7.8738e-19	2.7805e-16
c80550_g1	3.23016	331.653	-6.6819	8.2448e-19	2.8995e-16
c58695_g1	0	169.464	#NAME?	9.2258e-19	3.2311e-16
c79433_g2	13.5205	760.952	-5.8146	1.0603e-18	3.6983e-16
c78982_g1	339.924	3.51477	6.5956	1.0677e-18	3.7088e-16
c29163_g1	3.5301	323.957	-6.52	1.1475e-18	3.97e-16
c48606_g1	574.436	9.17718	5.968	1.4077e-18	4.8505e-16
c78627_g1	115.929	4992.85	-5.4285	1.4172e-18	4.8634e-16
c54888_g1	0.452883	183.569	-8.663	1.495e-18	5.1098e-16
c67418_g1	0.452883	311.389	-9.4254	1.61e-18	5.4809e-16
c8214_g1	3.41012	315.86	-6.5333	1.8732e-18	6.3514e-16
c82314_g1	4.49585	355.507	-6.3051	1.997e-18	6.7441e-16
c49945_g1	0.512869	179.641	-8.4523	2.067e-18	6.9258e-16
c68598_g2	0.905765	204.128	-7.8161	2.0605e-18	6.9258e-16
c49761_g1	0	151.831	#NAME?	2.2222e-18	7.4165e-16
c81910_g2	4.13593	352.491	-6.4132	2.2469e-18	7.4697e-16
c101689_g1	3.74303	330.898	-6.466	2.2937e-18	7.5955e-16
c74901_g1	2.56435	2232.01	-9.7655	2.7005e-18	8.9081e-16
c57134_g1	0.512869	177.335	-8.4337	2.7201e-18	8.938e-16
c24831_g1	1256.18	27.0611	5.5367	2.7775e-18	9.0914e-16
c43651_g1	2920.23	69.3564	5.3959	2.9509e-18	9.622e-16
c70367_g1	274.924	2.5443	6.7556	2.9664e-18	9.6359e-16
c59107_g1	26.2882	1223.6	-5.5406	2.9947e-18	9.6908e-16
c67746_g1	0.965752	198.481	-7.6831	3.2475e-18	1.0469e-15
c71165_g1	7.60604	1536.86	-7.6586	3.5785e-18	1.1492e-15
c78627_g3	30.6971	1394.63	-5.5056	3.6956e-18	1.1824e-15
c71119_g1	0.512869	173.554	-8.4026	3.8011e-18	1.2116e-15
c77026_g1	51.9976	2171.06	-5.3838	3.9679e-18	1.26e-15
c78627_g4	17.5365	868.384	-5.6299	4.0128e-18	1.2695e-15
c81115_g4	0	146.2	#NAME?	4.3192e-18	1.3614e-15
c80663_g2	56.6194	2352.95	-5.377	4.4883e-18	1.4095e-15
c74912_g1	0.512869	171.274	-8.3835	4.6202e-18	1.4456e-15
c76909_g2	151.503	0	Inf	4.7116e-18	1.4688e-15
c76986_g1	148.492	0	Inf	5.9368e-18	1.844e-15
c63953_g1	5.58157	368.948	-6.0466	6.2889e-18	1.9463e-15
c62475_g1	40.6545	1698.01	-5.3843	7.0571e-18	2.1761e-15
c64860_g1	1156.51	26.3396	5.4564	7.8815e-18	2.4215e-15
c62711_g1	0	140.287	#NAME?	8.1986e-18	2.5099e-15
c737_g2	535.701	9.61812	5.7995	8.32e-18	2.5379e-15
c78627_g2	56.6794	2242.49	-5.3061	9.3765e-18	2.8499e-15
c80210_g1	1085.57	24.7658	5.454	1.0242e-17	3.1019e-15
c75579_g1	8292.95	61.6054	7.0727	1.0716e-17	3.2341e-15
c39382_g1	57.9451	2251.64	-5.2801	1.131e-17	3.4011e-15
c37730_g1	0.452883	161.449	-8.4777	1.1941e-17	3.5784e-15
c52298_g1	0.452883	230.987	-8.9945	1.3378e-17	3.9947e-15
c70220_g1	772.326	26949.4	-5.1249	1.3645e-17	4.0603e-15
c65929_g1	5713.65	155.799	5.1967	1.4553e-17	4.3154e-15
c75021_g1	651.672	13.751	5.5665	1.6162e-17	4.7759e-15
c75880_g1	0.965752	180.35	-7.5449	1.6389e-17	4.8261e-15
c82556_g1	1418.04	16.0886	6.4617	1.887e-17	5.5377e-15
c77703_g1	855.263	29943.9	-5.1298	2.0881e-17	6.1067e-15
c66546_g1	0	130.713	#NAME?	2.6058e-17	7.5948e-15
c79764_g2	157.396	0.514765	8.2563	3.3091e-17	9.6118e-15
c80661_g4	8.23888	857.26	-6.7011	3.3452e-17	9.6835e-15
c79848_g1	15.659	659.688	-5.3967	3.7058e-17	1.0691e-14
c64701_g1	196.746	1.5443	6.9932	4.2456e-17	1.2207e-14
c80239_g2	51.0259	1895.24	-5.215	4.7393e-17	1.3581e-14
c78982_g3	129.756	0	Inf	5.0226e-17	1.4344e-14
c52723_g1	0	307.919	#NAME?	5.2171e-17	1.485e-14
c73511_g2	5.91448	1110.36	-7.5526	5.4378e-17	1.5426e-14
c80663_g1	10.6233	495.587	-5.5438	6.3027e-17	1.782e-14
c8164_g1	0	123.095	#NAME?	6.8738e-17	1.9371e-14
c39455_g1	3.29015	933.806	-8.1488	6.9014e-17	1.9384e-14
c72633_g1	6.64029	3756.54	-9.1439	6.9411e-17	1.9432e-14
c51433_g1	916.087	4.55906	7.6506	7.3731e-17	2.0573e-14
c65653_g1	5.91448	11476.5	-10.922	7.8784e-17	2.1911e-14
c39508_g1	2.89725	231.335	-6.3192	8.9381e-17	2.4778e-14
c75880_g2	2.83727	231.366	-6.3495	9.2424e-17	2.5538e-14
c52381_g1	31.111	1106.7	-5.1527	9.626e-17	2.6512e-14
c75427_g1	1854.1	54.5758	5.0863	1.1175e-16	3.0679e-14
c19626_g1	85.8649	4239.01	-5.6255	1.2107e-16	3.3131e-14
c80221_g4	0.965752	944.129	-9.9331	1.2811e-16	3.4946e-14
c67873_g1	475.333	2.5443	7.5455	1.2941e-16	3.5186e-14
c74521_g1	0.965752	158.156	-7.3555	1.3379e-16	3.6263e-14
c66032_g1	0.965752	970.395	-9.9727	1.3876e-16	3.7489e-14
c63870_g2	1.47862	424.74	-8.1662	1.4952e-16	4.0269e-14
c50605_g1	34.1942	1189.58	-5.1206	1.6279e-16	4.3704e-14
c71351_g2	1589.88	47462.4	-4.8998	1.6359e-16	4.378e-14
c21260_g1	0	115.844	#NAME?	1.7913e-16	4.779e-14
c80059_g3	255.756	7856.75	-4.9411	1.8464e-16	4.9107e-14
c50774_g1	120.26	0	Inf	2.2119e-16	5.8642e-14
c80735_g2	37.5384	1222.38	-5.0252	2.6127e-16	6.9055e-14
c77790_g2	592.726	15.2362	5.2818	2.91e-16	7.6673e-14
c70520_g1	117.009	0	Inf	2.9719e-16	7.8063e-14
c80239_g1	86.0599	2559.99	-4.8947	3.5694e-16	9.3469e-14
c77040_g1	221.043	3.0443	6.1821	3.6859e-16	9.6224e-14
c68402_g1	1.41863	163.979	-6.8529	4.0435e-16	1.0524e-13
c111265_g1	0.512869	129.536	-7.9805	4.2105e-16	1.0925e-13
c83122_g3	1547.09	48.8987	4.9836	4.2305e-16	1.0943e-13
c80661_g1	2.38439	194.436	-6.3495	4.4016e-16	1.1351e-13
c52070_g1	0	109.462	#NAME?	4.5471e-16	1.1656e-13
c61867_g1	0	109.58	#NAME?	4.5374e-16	1.1656e-13
c74496_g2	2419.28	79.7826	4.9224	4.6106e-16	1.1783e-13
c50930_g1	604.516	16.2362	5.2185	4.8219e-16	1.2287e-13
c65284_g1	0	151.213	#NAME?	5.0152e-16	1.2741e-13
c58897_g1	5.28164	1140.52	-7.7545	5.145e-16	1.3032e-13
c62845_g1	112.96	0	Inf	5.6735e-16	1.4328e-13
c78869_g1	668.315	18.6772	5.1612	5.8867e-16	1.4822e-13
c62480_g1	5.73452	291.402	-5.6672	6.3704e-16	1.5946e-13
c68074_g1	1463.38	39626.9	-4.7591	6.3663e-16	1.5946e-13
c80034_g1	9.65752	1489.25	-7.2687	6.4859e-16	1.6187e-13
c70383_g1	15.3591	548.707	-5.1589	6.6638e-16	1.6583e-13
c83200_g2	38.2761	1225.76	-5.0011	7.1166e-16	1.7658e-13
c69786_g1	0	719.06	#NAME?	7.6123e-16	1.8833e-13
c66540_g1	2.05148	173.202	-6.3996	7.8149e-16	1.9278e-13
c62202_g1	0	105.816	#NAME?	8.2254e-16	2.0232e-13
c50288_g1	0	105.255	#NAME?	8.314e-16	2.0391e-13
c65944_g1	757.069	3.01477	7.9722	9.3794e-16	2.2938e-13
c73316_g1	64.4535	1822.19	-4.8213	9.6993e-16	2.3652e-13
c67313_g1	15.8449	24339.8	-10.585	9.9692e-16	2.4241e-13
c63045_g1	192.79	2.5443	6.2436	1.0255e-15	2.4795e-13
c72910_g1	144.149	1.02953	7.1294	1.0234e-15	2.4795e-13
c1018_g1	228.928	6334.8	-4.7903	1.0538e-15	2.5406e-13
c68710_g1	190.178	2.52953	6.2323	1.0977e-15	2.6339e-13
c75786_g1	163.29	0	Inf	1.0987e-15	2.6339e-13
c57096_g1	20.4607	675.399	-5.0448	1.1284e-15	2.6976e-13
c69128_g1	1898.51	49297.7	-4.6986	1.1805e-15	2.8143e-13
c44228_g1	3.92299	325.221	-6.3733	1.2035e-15	2.861e-13
c74327_g1	11.4361	423.891	-5.212	1.2219e-15	2.8967e-13
c79373_g3	170.926	4590.03	-4.7471	1.3065e-15	3.0887e-13
c74941_g2	14.9062	508.851	-5.0933	1.4595e-15	3.4408e-13
c60390_g1	1515.38	52.0463	4.8637	1.4733e-15	3.4636e-13
c54762_g1	1130.35	38.3564	4.8812	1.501e-15	3.5157e-13
c76293_g1	124.855	0.5	7.9641	1.5037e-15	3.5157e-13
c57096_g3	41.3744	1206.31	-4.8657	1.5365e-15	3.5826e-13
c63839_g1	366.356	0	Inf	1.7091e-15	3.9741e-13
c65011_g1	2.77728	1026.56	-8.5299	1.8528e-15	4.2965e-13
c76928_g1	67.9296	1858.6	-4.774	1.9045e-15	4.4044e-13
c73317_g1	103.008	0	Inf	2.0969e-15	4.8362e-13
c55421_g1	1100.25	2.01477	9.093	2.1216e-15	4.88e-13
c67559_g1	103.755	0	Inf	2.1712e-15	4.9805e-13
c70785_g1	4576.77	173.08	4.7248	2.3988e-15	5.4731e-13
c72940_g1	3760	144.141	4.7052	2.3946e-15	5.4731e-13
c76704_g5	0	98.5946	#NAME?	2.4796e-15	5.6424e-13
c70950_g1	30.8711	896.787	-4.8604	2.5495e-15	5.7859e-13
c77137_g2	20.2208	9643.82	-8.8976	2.6063e-15	5.8993e-13
c68133_g1	10.3503	499.258	-5.592	2.6927e-15	6.0786e-13
c81657_g1	46.1372	1251.99	-4.7622	2.8895e-15	6.5056e-13
c57096_g2	73.1902	1983.03	-4.7599	2.9179e-15	6.5522e-13
c74341_g1	207.388	0.5	8.6962	2.9809e-15	6.6759e-13
c76003_g1	0.512869	114.905	-7.8076	3.0392e-15	6.7888e-13
c76109_g1	3444.41	84114.8	-4.61	3.2587e-15	7.2601e-13
c69807_g1	1265.26	4.52953	8.1259	3.2832e-15	7.2954e-13
c67350_g1	587.183	14714.8	-4.6473	3.3419e-15	7.4066e-13
c8055_g1	515.744	0.514765	9.9685	3.3653e-15	7.4391e-13
c61044_g1	38.4711	1191.39	-4.9527	3.7136e-15	8.1877e-13
c72739_g1	222.96	4.02953	5.79	3.9183e-15	8.6167e-13
c83118_g1	361.431	9.63289	5.2296	4.0273e-15	8.8337e-13
c68300_g3	201.8	3.52953	5.8373	4.1306e-15	9.037e-13
c68244_g1	5.28164	859.45	-7.3463	4.215e-15	9.1978e-13
c68513_g1	0	94.6517	#NAME?	4.4532e-15	9.6929e-13
c60703_g1	10.0834	378.581	-5.2306	4.4693e-15	9.7031e-13
c61744_g1	1581.36	59.0463	4.7432	4.5324e-15	9.8151e-13
c82379_g1	200.439	4897.27	-4.6107	5.2177e-15	1.127e-12
c61183_g1	247.79	6135.37	-4.63	5.3567e-15	1.1541e-12
c65393_g1	130.55	0.5	8.0285	6.6237e-15	1.4235e-12
c54903_g1	1976.49	57.694	5.0984	6.6439e-15	1.4242e-12
c65820_g1	19.0421	14310.1	-9.5536	6.8977e-15	1.475e-12
c28732_g1	0	91.9765	#NAME?	7.3515e-15	1.5681e-12
c67872_g1	4507.78	183.757	4.6165	7.486e-15	1.5927e-12
c69331_g1	94.8296	0	Inf	7.6039e-15	1.6138e-12
c71351_g1	24.3237	7419.87	-8.2529	7.708e-15	1.6318e-12
c63583_g2	1.02574	122.287	-6.8975	8.2259e-15	1.7371e-12
c60617_g2	3.01723	174.791	-5.8563	8.281e-15	1.7444e-12
c41715_g1	8.08593	294.94	-5.1889	8.4538e-15	1.7764e-12
c81347_g3	167.474	2.52953	6.0489	8.9905e-15	1.8846e-12
c77615_g2	1.99149	269.527	-7.0804	9.2643e-15	1.9372e-12
c74529_g1	0	89.9765	#NAME?	1.0402e-14	2.1697e-12
c73294_g1	0.512869	106.036	-7.6917	1.0448e-14	2.1739e-12
c82497_g4	33.4084	875.711	-4.7122	1.2319e-14	2.5571e-12
c79281_g1	17.2906	495.862	-4.8419	1.3396e-14	2.7738e-12
c72043_g1	0.965752	117.903	-6.9317	1.4057e-14	2.9037e-12
c59027_g1	3.29015	180.527	-5.7779	1.4844e-14	3.0515e-12
c59589_g1	0	87.947	#NAME?	1.4828e-14	3.0515e-12
c77659_g2	0.512869	657.395	-10.324	1.5035e-14	3.0832e-12
c64058_g1	53.0504	1283.87	-4.597	1.5881e-14	3.249e-12
c63883_g1	21.1865	585.268	-4.7879	1.7881e-14	3.6405e-12
c74999_g1	181.918	4029.85	-4.4694	1.786e-14	3.6405e-12
c77126_g1	5.52159	223.263	-5.3375	1.8854e-14	3.8294e-12
c74912_g4	0.512869	3001.15	-12.515	2.068e-14	4.1903e-12
c67074_g3	125.308	2871.05	-4.518	2.1265e-14	4.2987e-12
c68317_g1	7.21314	4725.9	-9.3557	2.1409e-14	4.3175e-12
c46984_g1	0.452883	579.598	-10.322	2.2376e-14	4.5019e-12
c68950_g1	719.068	27.694	4.6985	2.3574e-14	4.7318e-12
c64679_g1	21.0936	563.855	-4.7404	2.3744e-14	4.7547e-12
c73025_g4	9.59753	1202.17	-6.9688	2.3802e-14	4.7552e-12
c80033_g1	11.9219	371.564	-4.9619	2.4094e-14	4.8021e-12
c74667_g1	1.81153	139.111	-6.2629	2.4981e-14	4.9674e-12
c73013_g2	104.961	0.5	7.7137	2.5255e-14	4.9984e-12
c73511_g1	24.2908	3727.21	-7.2615	2.5213e-14	4.9984e-12
c63244_g2	721.459	15742.4	-4.4476	2.5421e-14	5.0196e-12
c70265_g1	214.355	5.13289	5.3841	2.6657e-14	5.2515e-12
c70856_g1	292.2	6338.73	-4.4392	2.6742e-14	5.256e-12
c8819_g1	0	84.447	#NAME?	2.8016e-14	5.4938e-12
c83693_g1	70.9917	1969.58	-4.7941	2.8187e-14	5.5146e-12
c79688_g3	27.6199	5851.34	-7.7269	2.8505e-14	5.564e-12
c57313_g1	0.512869	99.1664	-7.5951	2.8596e-14	5.5669e-12
c81709_g1	227.704	5.58859	5.3485	2.865e-14	5.5669e-12
c75988_g1	451.975	9721.61	-4.4269	3.0088e-14	5.8329e-12
c66540_g2	0	83.7698	#NAME?	3.0882e-14	5.9704e-12
c70258_g1	0.452883	98.755	-7.7686	3.0938e-14	5.9704e-12
c82382_g1	28.3337	696.205	-4.6189	3.4378e-14	6.6193e-12
c69058_g1	0	82.9174	#NAME?	3.7083e-14	7.1241e-12
c50288_g2	0.452883	97.1812	-7.7454	3.9386e-14	7.5494e-12
c60617_g1	30.2652	731.091	-4.5943	3.9623e-14	7.5777e-12
c65853_g1	0	186.538	#NAME?	3.9845e-14	7.6031e-12
c72892_g2	323.401	10.1477	4.9941	4.0083e-14	7.6315e-12
c83368_g2	66.5439	1502.39	-4.4968	4.1347e-14	7.8546e-12
c67106_g1	295.529	6240.52	-4.4003	4.2072e-14	7.9744e-12
c74630_g1	55.9147	1256.49	-4.49	4.2446e-14	8.0274e-12
c74587_g2	1.87152	2516.35	-10.393	4.4179e-14	8.3367e-12
c81109_g4	56.4005	1271.47	-4.4946	4.6228e-14	8.7041e-12
c77558_g1	3.35014	166.934	-5.6389	4.6713e-14	8.7759e-12
c76249_g1	2020.08	90.6517	4.4779	4.7102e-14	8.8296e-12
c57706_g1	22.7522	928.601	-5.351	4.748e-14	8.8809e-12
c73191_g1	5201.06	246.533	4.399	4.8964e-14	9.1383e-12
c66822_g1	20.0079	517.121	-4.6919	5.1108e-14	9.5176e-12
c80014_g1	83.2136	0	Inf	5.2114e-14	9.6837e-12
c74393_g1	426.883	1.51477	8.1386	5.5912e-14	1.0367e-11
c48875_g1	2.7173	171.953	-5.9837	5.9995e-14	1.1076e-11
c79897_g1	1035.71	45.6497	4.5039	5.9865e-14	1.1076e-11
c72097_g1	0.512869	94.2993	-7.5225	6.4028e-14	1.1795e-11
c92990_g1	4.82876	195.54	-5.3397	6.4489e-14	1.1854e-11
c69507_g2	572.688	11634	-4.3445	6.902e-14	1.2659e-11
c79392_g1	142.283	0	Inf	7.2009e-14	1.3179e-11
c83204_g2	26.2282	642.154	-4.6137	7.3169e-14	1.3334e-11
c83834_g1	3098.48	63362.2	-4.354	7.3054e-14	1.3334e-11
c71317_g1	178.469	4.0443	5.4636	7.6353e-14	1.3885e-11
c41844_g1	79.8725	1674.43	-4.3898	7.7063e-14	1.3984e-11
c71646_g2	122.699	29122.1	-7.8909	7.9161e-14	1.4334e-11
c61722_g1	3.5301	389.866	-6.7871	7.9484e-14	1.4352e-11
c80001_g1	2100.86	99.8584	4.395	7.9597e-14	1.4352e-11
c78917_g1	22.4312	575.501	-4.6812	8.7803e-14	1.5798e-11
c44626_g1	0.965752	104.962	-6.764	8.8253e-14	1.5846e-11
c81490_g2	2.38439	138.772	-5.863	9.0521e-14	1.6219e-11
c75711_g1	13.7005	369.832	-4.7546	9.5679e-14	1.7107e-11
c79865_g1	14.2733	378.005	-4.727	9.816e-14	1.7513e-11
c44125_g1	2658.13	127.991	4.3763	1.0178e-13	1.8121e-11
c67049_g1	94.2297	0.5	7.5581	1.0284e-13	1.8272e-11
c64728_g1	79.8304	0	Inf	1.0421e-13	1.8476e-11
c70748_g1	80.6373	0	Inf	1.0818e-13	1.9141e-11
c80015_g1	2.44437	1133.8	-8.8575	1.1087e-13	1.9577e-11
c67306_g1	99.7723	2053.54	-4.3633	1.1711e-13	2.0636e-11
c76187_g1	3060.94	148.93	4.3613	1.1783e-13	2.072e-11
c71165_g3	0.512869	344.201	-9.3904	1.1875e-13	2.0838e-11
c63975_g1	0	76.5336	#NAME?	1.2003e-13	2.1019e-11
c74312_g1	4.43586	1423.41	-8.3259	1.2124e-13	2.1186e-11
c83204_g1	75.0887	1576.07	-4.3916	1.2174e-13	2.1232e-11
c57353_g1	205.609	0	Inf	1.2379e-13	2.1544e-11
c83802_g1	161.958	3.55906	5.508	1.295e-13	2.2491e-11
c80082_g1	0.965752	102.006	-6.7228	1.3859e-13	2.4022e-11
c79487_g2	106.68	2150.99	-4.3336	1.4112e-13	2.4411e-11
c76596_g1	46.0502	979.782	-4.4112	1.4696e-13	2.537e-11
c79487_g1	85.8859	1740.81	-4.3412	1.4917e-13	2.5699e-11
c72449_g1	0	149.639	#NAME?	1.5006e-13	2.5799e-11
c81329_g1	12.4018	329.107	-4.7299	1.5652e-13	2.6856e-11
c50087_g1	950.671	43.7953	4.4401	1.669e-13	2.8579e-11
c54328_g1	0.452883	88.1074	-7.604	1.7867e-13	3.0534e-11
c75986_g2	91.7464	0.514765	7.4776	1.8411e-13	3.14e-11
c44850_g1	6943.96	124.915	5.7967	1.892e-13	3.2203e-11
c78785_g1	45.4233	968.63	-4.4144	1.983e-13	3.3685e-11
c76977_g2	1.47862	110.477	-6.2233	2.0559e-13	3.4854e-11
c78849_g1	616.135	11616.1	-4.2367	2.0827e-13	3.5239e-11
c83104_g3	9.99043	285.4	-4.8363	2.1674e-13	3.6599e-11
c62742_g1	0	73.6664	#NAME?	2.2021e-13	3.7111e-11
c82063_g1	22.3593	1668.37	-6.2214	2.2267e-13	3.7451e-11
c62762_g1	473.542	0.5	9.8873	2.2616e-13	3.7963e-11
c61924_g1	1.87152	1541.14	-9.6856	2.3155e-13	3.8791e-11
c64160_g1	192.808	3.0443	5.9849	2.427e-13	4.058e-11
c67357_g2	0	183.278	#NAME?	2.4709e-13	4.1233e-11
c79764_g3	144.755	3.01477	5.5854	2.5156e-13	4.1896e-11
c61349_g1	72.5903	1472.87	-4.3427	2.6251e-13	4.3634e-11
c73906_g1	12.1019	318.594	-4.7184	2.6477e-13	4.3924e-11
c83204_g3	54.1151	1103.33	-4.3497	2.9642e-13	4.908e-11
c75942_g2	3697.71	2.02953	10.831	3.0593e-13	5.0555e-11
c76705_g1	393.025	16.2658	4.5947	3.1225e-13	5.1501e-11
c61515_g1	210.678	2.01477	6.7083	3.1822e-13	5.2383e-11
c52480_g1	307.16	11.6919	4.7154	3.2582e-13	5.353e-11
c73844_g1	5.79451	212.647	-5.1976	3.301e-13	5.4129e-11
c60336_g3	0.512869	84.696	-7.3676	3.3194e-13	5.4327e-11
c8285_g1	88.9091	1717.87	-4.2721	3.4062e-13	5.564e-11
c79433_g3	6.70027	212.586	-4.9877	3.5021e-13	5.7097e-11
c26959_g1	188.523	3504.65	-4.2165	3.5535e-13	5.7825e-11
c92608_g1	7.3931	221.236	-4.9033	3.76e-13	6.1067e-11
c64727_g1	16.5048	381.387	-4.5303	3.7706e-13	6.1123e-11
c62938_g1	22.5182	513.984	-4.5126	3.7986e-13	6.1461e-11
c81874_g4	0	152.154	#NAME?	3.8383e-13	6.1984e-11
c68856_g1	82.1278	0	Inf	3.881e-13	6.2556e-11
c82594_g1	5.28164	183.291	-5.117	4.0147e-13	6.4587e-11
c81313_g4	190.352	5.52953	5.1054	4.0662e-13	6.5293e-11
c70353_g1	73.5771	0	Inf	4.0994e-13	6.5703e-11
c64758_g1	1674.26	0	Inf	4.1933e-13	6.708e-11
c72480_g2	108.956	1.51477	6.1685	4.3236e-13	6.9035e-11
c73096_g2	5.79451	190.73	-5.0407	4.3947e-13	7.004e-11
c77964_g1	0.965752	225.966	-7.8702	4.433e-13	7.0518e-11
c82337_g1	2.89725	134.789	-5.5399	4.7486e-13	7.5397e-11
c81593_g2	48.2876	956.732	-4.3084	4.7609e-13	7.5452e-11
c70464_g1	58.6499	1171.27	-4.3198	4.771e-13	7.5472e-11
c77255_g1	20.6737	461.379	-4.4801	5.026e-13	7.9358e-11
c69625_g1	0	69.6812	#NAME?	5.1352e-13	8.0932e-11
c13028_g1	53.9951	1063.51	-4.2999	5.2737e-13	8.2961e-11
c80696_g1	41.6803	836.618	-4.3271	5.3796e-13	8.4471e-11
c44815_g1	29.2725	604.92	-4.3691	5.6134e-13	8.798e-11
c68548_g1	19.9749	1215.95	-5.9278	5.744e-13	8.9861e-11
c65687_g1	0.512869	81.696	-7.3155	5.7607e-13	8.9958e-11
c69802_g1	96.3352	1.01477	6.5688	6.0219e-13	9.3864e-11
c66202_g1	71.1657	0	Inf	6.2248e-13	9.6849e-11
c68944_g2	572.436	27.4872	4.3803	6.5541e-13	1.0179e-10
c72922_g3	248.69	9.0443	4.7812	6.7824e-13	1.0514e-10
c71202_g1	169.726	3038.29	-4.162	6.8001e-13	1.0522e-10
c70160_g1	1404.94	74.6497	4.2342	6.9402e-13	1.072e-10
c31848_g1	1.41863	101.255	-6.1573	7.6686e-13	1.1823e-10
c72030_g1	0.965752	167.453	-7.4379	8.153e-13	1.2525e-10
c75801_g2	3.5301	138.728	-5.2964	8.142e-13	1.2525e-10
c73025_g1	17.7105	639.25	-5.1737	8.4157e-13	1.2905e-10
c72758_g2	3.98298	147.862	-5.2143	8.5053e-13	1.3019e-10
c64839_g3	9.11167	233.879	-4.6819	8.8354e-13	1.35e-10
c83191_g1	10.0174	302.985	-4.9187	8.8784e-13	1.3541e-10
c74453_g1	42.3401	822.497	-4.2799	9.1753e-13	1.3969e-10
c75246_g1	379.325	6439.86	-4.0855	9.5961e-13	1.4584e-10
c73398_g1	31.3839	778.862	-4.6333	9.753e-13	1.4796e-10
c46136_g1	0.512869	259.261	-8.9816	9.9191e-13	1.5021e-10
c79925_g1	3.41012	137.2	-5.3303	1.0143e-12	1.5332e-10
c62547_g1	0.452883	78.5926	-7.4391	1.0215e-12	1.5414e-10
c64980_g1	521.509	8703.91	-4.0609	1.0423e-12	1.57e-10
c81109_g5	20.2808	428.425	-4.4009	1.1927e-12	1.7933e-10
c66524_g1	55.1408	1020.8	-4.2104	1.2417e-12	1.8638e-10
c58626_g1	0	65.4302	#NAME?	1.2592e-12	1.8867e-10
c67930_g1	22.2123	457.851	-4.3654	1.3049e-12	1.9518e-10
c76754_g1	3.5301	134.597	-5.2528	1.3452e-12	2.0049e-10
c83722_g1	25.7364	496.644	-4.2703	1.3446e-12	2.0049e-10
c82850_g1	23.8049	464.748	-4.2871	1.3484e-12	2.0062e-10
c62279_g1	202.241	7.08859	4.8344	1.4013e-12	2.0813e-10
c83439_g1	575.681	9779.14	-4.0864	1.4234e-12	2.1105e-10
c74587_g1	7.60604	9449.93	-10.279	1.4801e-12	2.1907e-10
c61938_g1	118.335	2047.84	-4.1132	1.496e-12	2.2104e-10
c78384_g1	3897.05	231.595	4.0727	1.5904e-12	2.3458e-10
c83396_g2	127.941	2136.37	-4.0616	1.5948e-12	2.3481e-10
c58797_g2	128.991	3.02953	5.412	1.6594e-12	2.439e-10
c77756_g4	289.249	4770.25	-4.0437	1.6622e-12	2.4391e-10
c46520_g1	12.0089	272.881	-4.5061	1.6765e-12	2.4558e-10
c77866_g1	149.038	2551.24	-4.0975	1.6955e-12	2.4793e-10
c70776_g2	2.50436	114.698	-5.5173	1.7096e-12	2.4957e-10
c57366_g1	66.5769	0	Inf	1.7201e-12	2.5067e-10
c37273_g1	299.026	0	Inf	1.7426e-12	2.5351e-10
c64373_g1	0.905765	86.196	-6.5723	1.7614e-12	2.558e-10
c55356_g1	202.136	3370.66	-4.0596	1.7746e-12	2.5729e-10
c80895_g1	15.9049	343.501	-4.4328	1.7891e-12	2.5895e-10
c66957_g1	3.74303	166.905	-5.4787	1.8452e-12	2.6661e-10
c49232_g1	0.452883	1107.36	-11.256	1.8759e-12	2.706e-10
c72644_g1	20.0138	423.277	-4.4025	1.8915e-12	2.7238e-10
c64839_g2	12.5818	278.28	-4.4671	1.9694e-12	2.8312e-10
c52665_g1	248.057	10.1034	4.6178	2.0218e-12	2.9016e-10
c71202_g2	39.7158	727.323	-4.1948	2.0297e-12	2.9081e-10
c78956_g1	37.7243	693.521	-4.2004	2.0772e-12	2.9711e-10
c79937_g2	171.229	1.51477	6.8207	2.0826e-12	2.9739e-10
c69020_g2	108.857	2.01477	5.7557	2.0892e-12	2.9782e-10
c77140_g1	6.82025	188.805	-4.7909	2.1227e-12	3.021e-10
c78849_g2	2179.43	35475	-4.0248	2.217e-12	3.1499e-10
c74270_g2	130.541	2215.24	-4.0849	2.2662e-12	3.2144e-10
c63745_g1	59.1778	1024.65	-4.1139	2.3159e-12	3.2795e-10
c60270_g1	10.7432	250.763	-4.5448	2.4042e-12	3.3989e-10
c80220_g1	3005.8	183.042	4.0375	2.4274e-12	3.4259e-10
c111326_g1	142.637	4.07383	5.1298	2.5032e-12	3.5271e-10
c119614_g1	34.2812	621.8	-4.181	2.6267e-12	3.6949e-10
c82854_g1	286.435	12.6624	4.4996	2.656e-12	3.73e-10
c78162_g1	147.442	8664.78	-5.8769	2.6835e-12	3.7624e-10
c73183_g1	222.984	3576.03	-4.0033	2.7917e-12	3.9077e-10
c61946_g2	0	61.8416	#NAME?	2.8515e-12	3.9848e-10
c74090_g1	214.148	3381.99	-3.9812	2.8692e-12	3.9964e-10
c78343_g1	5.40161	161.202	-4.8993	2.8655e-12	3.9964e-10
c93659_g1	316.233	14.6477	4.4322	2.8809e-12	4.0061e-10
c76875_g1	5959.91	367.466	4.0196	3.1196e-12	4.331e-10
c72949_g1	21.0066	415.02	-4.3043	3.1506e-12	4.367e-10
c68216_g1	43.0059	753.272	-4.1306	3.657e-12	5.0607e-10
c28025_g1	3716.38	111.093	5.0641	3.711e-12	5.1241e-10
c75560_g1	633.755	34.8839	4.1833	3.7149e-12	5.1241e-10
c64839_g1	2.95724	117.095	-5.3073	3.7939e-12	5.2246e-10
c72789_g1	12.3148	273.265	-4.4718	3.9563e-12	5.4394e-10
c66777_g2	102.981	2.02953	5.6651	3.997e-12	5.4866e-10
c77407_g1	316.179	15.2362	4.3752	4.038e-12	5.5339e-10
c50109_g1	0	117.27	#NAME?	4.116e-12	5.6317e-10
c75801_g1	2.89725	437.166	-7.2374	4.1237e-12	5.6332e-10
c70426_g2	18.8292	362.651	-4.2675	4.1493e-12	5.659e-10
c62547_g2	1.41863	90.2107	-5.9907	4.3927e-12	5.9814e-10
c82422_g1	4.31589	140.038	-5.02	4.5963e-12	6.2487e-10
c71086_g1	148.666	2358.13	-3.9875	4.7242e-12	6.4123e-10
c81122_g1	11.769	254.767	-4.4361	4.9879e-12	6.7595e-10
c79000_g1	13.2206	284.252	-4.4263	5.0128e-12	6.7824e-10
c83024_g1	109.517	1733.54	-3.9845	5.0523e-12	6.825e-10
c37255_g1	227.638	9.5443	4.576	5.0621e-12	6.8274e-10
c53895_g1	7.87896	200.481	-4.6693	5.1258e-12	6.9023e-10
c294_g1	477.399	7352.46	-3.945	5.3192e-12	7.1514e-10
c68850_g1	17.8964	563.789	-4.9774	5.4422e-12	7.2939e-10
c68973_g3	51.6588	839.719	-4.0228	5.438e-12	7.2939e-10
c82547_g1	34.1553	574.515	-4.0722	5.7356e-12	7.675e-10
c70160_g2	525.954	29.2067	4.1706	5.7675e-12	7.7055e-10
c69344_g4	62.6209	1019.77	-4.0254	5.7883e-12	7.7211e-10
c81799_g2	79.5186	0	Inf	5.8161e-12	7.7462e-10
c45685_g1	0	316.347	#NAME?	5.8394e-12	7.7651e-10
c81564_g1	4.37588	137.095	-4.9695	6.0532e-12	8.0367e-10
c69836_g1	29.7583	529.431	-4.1531	6.1986e-12	8.2171e-10
c63291_g1	3.80302	129.331	-5.0878	6.2142e-12	8.2249e-10
c42239_g1	40.7356	671.872	-4.0438	6.3043e-12	8.3311e-10
c44182_g2	0	58.4007	#NAME?	6.664e-12	8.7792e-10
c73097_g2	133.913	2090.35	-3.9644	6.6562e-12	8.7792e-10
c75950_g1	51.7907	856.618	-4.0479	6.7212e-12	8.841e-10
c78356_g2	257.07	3908.58	-3.9264	6.8908e-12	9.0501e-10
c83687_g1	72.2184	1713.59	-4.5685	6.9948e-12	9.1724e-10
c77761_g2	9.59753	218.202	-4.5069	7.1566e-12	9.3703e-10
c81574_g3	1.81153	95.9322	-5.7267	7.1818e-12	9.3887e-10
c78055_g1	13.4605	276.723	-4.3616	7.4914e-12	9.7785e-10
c86971_g1	0	57.8268	#NAME?	7.5735e-12	9.8705e-10
c70760_g1	0	57.694	#NAME?	7.6162e-12	9.911e-10
c56012_g1	0.512869	68.3564	-7.0583	7.8446e-12	1.0193e-09
c4481_g1	0	57.194	#NAME?	8.6368e-12	1.1188e-09
c80804_g1	13.9734	281.031	-4.33	8.6341e-12	1.1188e-09
c23233_g1	42.3401	693.45	-4.0337	8.7065e-12	1.1261e-09
c77420_g3	138.567	4.52953	4.9351	8.7369e-12	1.1283e-09
c69981_g1	0.905765	255.621	-8.1407	8.7842e-12	1.1327e-09
c70470_g1	21.6994	395.568	-4.1882	8.7981e-12	1.1328e-09
c60390_g2	187.236	7.61812	4.6193	8.8516e-12	1.1379e-09
c83169_g1	4.88874	146.683	-4.9071	9.4177e-12	1.2089e-09
c79772_g1	24.5367	435.879	-4.1509	9.4605e-12	1.2125e-09
c65311_g1	0.452883	347.573	-9.584	9.6589e-12	1.2361e-09
c48474_g1	0	56.8121	#NAME?	9.7527e-12	1.2462e-09
c67714_g1	73.2982	1125.09	-3.9401	9.857e-12	1.2558e-09
c69303_g1	1.87152	93.8732	-5.6484	9.8425e-12	1.2558e-09
c72922_g1	322.135	16.6772	4.2717	1.0156e-11	1.292e-09
c59003_g1	15.485	772.519	-5.6406	1.0551e-11	1.3403e-09
c66867_g1	106.32	2.51477	5.4018	1.0654e-11	1.3513e-09
c69137_g1	0.512869	104.652	-7.6728	1.0734e-11	1.3594e-09
c51492_g1	78.5048	1	6.2947	1.0825e-11	1.3689e-09
c63839_g2	82.4758	0	Inf	1.1102e-11	1.4019e-09
c74806_g1	539.108	32.0168	4.0737	1.1475e-11	1.4468e-09
c80410_g1	125.008	3241.26	-4.6965	1.1546e-11	1.4536e-09
c70338_g1	411.617	5833.84	-3.8251	1.1785e-11	1.4814e-09
c76875_g2	3114.52	208.403	3.9016	1.2218e-11	1.5337e-09
c75695_g1	102.178	1511.15	-3.8865	1.2419e-11	1.5566e-09
c68141_g1	160.426	0	Inf	1.2709e-11	1.5906e-09
c119432_g1	345.457	5006.18	-3.8571	1.4069e-11	1.7583e-09
c63124_g1	32.4756	541.121	-4.0585	1.4188e-11	1.7705e-09
c73097_g1	25.8353	443.227	-4.1006	1.425e-11	1.7738e-09
c76704_g4	68.7483	1048.64	-3.931	1.4256e-11	1.7738e-09
c63859_g1	108.803	1618.16	-3.8946	1.53e-11	1.9009e-09
c74529_g2	0	54.6792	#NAME?	1.6419e-11	2.037e-09
c60301_g2	1.9315	90.4617	-5.5495	1.727e-11	2.1393e-09
c76400_g1	15.2721	287.489	-4.2345	1.868e-11	2.3107e-09
c72858_g1	0	133.921	#NAME?	1.9098e-11	2.3589e-09
c81593_g3	1.47862	81.5926	-5.7861	1.9178e-11	2.3654e-09
c67167_g1	0	53.6349	#NAME?	2.1403e-11	2.636e-09
c73193_g1	9.56455	2443.63	-7.9971	2.1686e-11	2.6671e-09
c83792_g1	429.943	8.66242	5.6332	2.2089e-11	2.7127e-09
c68236_g1	2.38439	190.881	-6.3229	2.2254e-11	2.729e-09
c63221_g1	101.038	2.55906	5.3031	2.2579e-11	2.7648e-09
c74795_g1	209.55	2909.73	-3.7955	2.3129e-11	2.8282e-09
c38363_g1	1.87152	88.2107	-5.5587	2.4186e-11	2.9531e-09
c78464_g1	403.129	20582	-5.674	2.4552e-11	2.9935e-09
c65304_g1	119.507	1690.43	-3.8222	2.4751e-11	3.0135e-09
c69841_g1	165.617	2312.6	-3.8036	2.5452e-11	3.0944e-09
c2364_g1	811.624	0.5	10.665	2.6204e-11	3.1814e-09
c80471_g1	30.5441	490.94	-4.0066	2.702e-11	3.2757e-09
c69344_g3	34.1612	529.927	-3.9554	2.7287e-11	3.3033e-09
c70253_g1	245.7	3421.06	-3.7995	2.7436e-11	3.3167e-09
c71285_g1	54.268	0	Inf	2.7508e-11	3.3207e-09
c101414_g1	0	52.6644	#NAME?	2.7907e-11	3.3641e-09
c65052_g1	2074.3	8.17718	7.9868	2.816e-11	3.3897e-09
c70326_g1	90.2737	2	5.4962	2.8231e-11	3.3935e-09
c75351_g3	3320.18	242.079	3.7777	2.8513e-11	3.4226e-09
c78108_g1	3456.07	253.615	3.7684	3.1397e-11	3.7635e-09
c54427_g1	11.529	223.776	-4.2787	3.1607e-11	3.7786e-09
c83118_g2	90.6277	2.01477	5.4913	3.1612e-11	3.7786e-09
c75351_g2	809.846	55.0926	3.8777	3.243e-11	3.8709e-09
c82971_g2	0.452883	249.584	-9.1062	3.2549e-11	3.8796e-09
c74977_g1	1.41863	78.6369	-5.7926	3.3229e-11	3.9551e-09
c77105_g1	57.9241	862.871	-3.8969	3.431e-11	4.0781e-09
c60888_g1	34.827	1318.76	-5.2428	3.4398e-11	4.0829e-09
c81313_g2	1221.68	86.504	3.82	3.7714e-11	4.4702e-09
c67313_g2	0.965752	2466.36	-11.318	3.7773e-11	4.4711e-09
c76570_g1	31.1051	461.045	-3.8897	3.8344e-11	4.526e-09
c80119_g3	16.5977	366.834	-4.4661	3.8342e-11	4.526e-09
c82817_g1	322.744	0.5	9.3342	3.8478e-11	4.5356e-09
c69928_g3	12.4618	227.219	-4.1885	3.9608e-11	4.6623e-09
c52904_g1	0	87.445	#NAME?	3.9916e-11	4.6921e-09
c80222_g1	181.12	8.5443	4.4058	4.0824e-11	4.7921e-09
c68569_g1	1.02574	69.2973	-6.0781	4.1495e-11	4.8643e-09
c76064_g2	557.364	7541.97	-3.7582	4.1607e-11	4.8706e-09
c19518_g1	0.452883	358.659	-9.6293	4.273e-11	4.9952e-09
c68327_g1	119.468	1609.44	-3.7519	4.3207e-11	5.0441e-09
c72528_g1	87.7694	1232.25	-3.8114	4.4904e-11	5.235e-09
c75574_g1	109.622	3.55906	4.9449	4.5035e-11	5.2431e-09
c64727_g2	5.58157	133.272	-4.5776	4.5304e-11	5.2673e-09
c65318_g1	0.512869	60.2087	-6.8752	4.7943e-11	5.5588e-09
c78829_g4	5.40161	132.787	-4.6196	4.7941e-11	5.5588e-09
c68832_g1	2631.1	1	11.361	4.8175e-11	5.5781e-09
c76213_g2	363.59	4905.74	-3.7541	4.829e-11	5.5839e-09
c74386_g1	147.292	6.13289	4.586	4.9322e-11	5.6955e-09
c68633_g1	69.693	0	Inf	4.9555e-11	5.7146e-09
c75234_g1	2.89725	98.1664	-5.0825	4.9629e-11	5.7154e-09
c80221_g5	2.89725	1156.47	-8.6408	5.046e-11	5.8033e-09
c79747_g1	251.638	3.5443	6.1497	5.0641e-11	5.8162e-09
c63415_g1	95.0394	1375.73	-3.8555	5.0874e-11	5.835e-09
c81298_g3	0.965752	68.3416	-6.145	5.1194e-11	5.856e-09
c81840_g1	6.64029	152.052	-4.5172	5.1132e-11	5.856e-09
c77607_g1	62.5399	895.613	-3.84	5.2227e-11	5.9661e-09
c70153_g1	0.452883	77.3564	-7.4162	5.2389e-11	5.9766e-09
c64730_g1	18.2293	305.181	-4.0653	5.3858e-11	6.136e-09
c74766_g1	170.206	2249.28	-3.7241	5.4704e-11	6.224e-09
c78477_g1	61.5411	0.5	6.9435	5.556e-11	6.313e-09
c74941_g3	166.619	2274.36	-3.7708	5.6676e-11	6.4312e-09
c59985_g1	13.0077	234.426	-4.1717	5.6856e-11	6.443e-09
c80091_g1	107.231	1450.09	-3.7573	5.848e-11	6.6183e-09
c57763_g2	0.512869	59.3564	-6.8547	6.0514e-11	6.8394e-09
c65821_g1	12.1889	497.978	-5.3524	6.1155e-11	6.9026e-09
c78179_g1	19.1351	314.299	-4.0378	6.3138e-11	7.117e-09
c81027_g2	0	49.5611	#NAME?	6.3931e-11	7.1969e-09
c72922_g2	170.572	8.10336	4.3957	6.5994e-11	7.4193e-09
c74287_g3	2.05148	82.2698	-5.3256	6.7429e-11	7.5706e-09
c82114_g3	49.2263	700.393	-3.8307	6.7867e-11	7.6098e-09
c71569_g1	16.9906	280.385	-4.0446	7.2818e-11	8.1542e-09
c62475_g2	156.578	2058.2	-3.7164	7.3415e-11	8.2103e-09
c78829_g1	19.9479	316.223	-3.9866	7.4626e-11	8.3347e-09
c75408_g1	17.5635	285.826	-4.0245	7.5073e-11	8.3736e-09
c75136_g1	147.433	6.58859	4.4839	7.6918e-11	8.5682e-09
c78629_g2	0.965752	66.4302	-6.104	7.8196e-11	8.6992e-09
c75162_g1	4.82876	121.462	-4.6527	8.0635e-11	8.9488e-09
c82439_g1	1.87152	81.3732	-5.4423	8.065e-11	8.9488e-09
c67955_g1	52.9034	730.034	-3.7865	8.0925e-11	8.9676e-09
c81084_g1	1.87152	81.0779	-5.437	8.1163e-11	8.9822e-09
c74292_g1	495.377	6295.57	-3.6677	8.2414e-11	9.1089e-09
c63261_g1	0	48.7973	#NAME?	8.3809e-11	9.2511e-09
c62573_g1	8.05892	166.143	-4.3657	8.4633e-11	9.3299e-09
c80931_g1	15.9049	264.928	-4.0581	8.4917e-11	9.3491e-09
c71580_g1	1.02574	66.0336	-6.0085	8.668e-11	9.5309e-09
c69980_g2	19.9209	318.265	-3.9979	8.7779e-11	9.6393e-09
c61195_g1	228.871	12.2215	4.227	8.9168e-11	9.7792e-09
c78250_g1	86.1859	1126.58	-3.7084	9.0004e-11	9.8582e-09
c76970_g2	65.2512	885.052	-3.7617	9.1187e-11	9.9749e-09
c59326_g1	135.427	1833.75	-3.7592	9.3224e-11	1.0185e-08
c70768_g1	2912.84	228.13	3.6745	9.5563e-11	1.0427e-08
c70760_g2	0	48.1644	#NAME?	9.7353e-11	1.0608e-08
c39208_g1	0	48.0758	#NAME?	9.7803e-11	1.0638e-08
c52009_g1	0	48.0611	#NAME?	9.7878e-11	1.0638e-08
c39546_g1	621.482	5.05906	6.9407	9.8247e-11	1.0665e-08
c26303_g1	292.155	18.251	4.0007	9.8409e-11	1.0669e-08
c71972_g1	3.35014	100.624	-4.9086	9.9001e-11	1.0719e-08
c58326_g1	156.776	2041.87	-3.7031	1.0319e-10	1.1159e-08
c82445_g1	40.3756	554.385	-3.7793	1.0467e-10	1.1305e-08
c65817_g1	0	164.527	#NAME?	1.0487e-10	1.1312e-08
c78590_g1	0.965752	265.746	-8.1042	1.0507e-10	1.1319e-08
c72758_g1	2.95724	93.5356	-4.9832	1.0544e-10	1.1344e-08
c82363_g3	250.175	3170.12	-3.6635	1.0596e-10	1.1385e-08
c80280_g2	166.526	2162.04	-3.6986	1.0793e-10	1.1583e-08
c62540_g2	2307.69	181.938	3.6649	1.1013e-10	1.1804e-08
c81593_g1	14.8792	247.558	-4.0564	1.1307e-10	1.2105e-08
c65152_g1	13.6465	255.87	-4.2288	1.1686e-10	1.2495e-08
c75347_g2	863.994	64.6792	3.7396	1.1774e-10	1.2573e-08
c82055_g1	4.88874	118.316	-4.597	1.2287e-10	1.3104e-08
c80063_g2	576.401	7072.49	-3.6171	1.2367e-10	1.3172e-08
c42929_g1	44.5175	610.456	-3.7774	1.2661e-10	1.3469e-08
c61867_g3	0	47.2973	#NAME?	1.2909e-10	1.3716e-08
c71532_g1	0	47.2678	#NAME?	1.293e-10	1.372e-08
c66714_g1	141.911	6.69195	4.4064	1.3019e-10	1.3798e-08
c67074_g6	883.063	10685.9	-3.597	1.3115e-10	1.3883e-08
c62590_g1	58.218	0.5	6.8634	1.3191e-10	1.3946e-08
c67241_g1	48.5605	0	Inf	1.403e-10	1.4805e-08
c75649_g1	134.758	6.10336	4.4646	1.4039e-10	1.4805e-08
c81613_g1	27.7609	432.412	-3.9613	1.4133e-10	1.4886e-08
c68930_g1	181.009	9.64765	4.2297	1.4801e-10	1.5571e-08
c76113_g1	48.6475	0	Inf	1.5433e-10	1.6216e-08
c80929_g1	341.471	22.751	3.9078	1.6134e-10	1.6931e-08
c75369_g1	665.325	49.502	3.7485	1.6403e-10	1.7191e-08
c63698_g1	93.3839	3.02953	4.946	1.6559e-10	1.7334e-08
c68317_g3	0	46.2235	#NAME?	1.7384e-10	1.8175e-08
c57858_g1	0	46.5168	#NAME?	1.7441e-10	1.8212e-08
c130815_g1	0	46.0758	#NAME?	1.7524e-10	1.8277e-08
c74360_g1	48.1946	0	Inf	1.7627e-10	1.8362e-08
c63126_g1	32.6556	452.655	-3.793	1.7868e-10	1.859e-08
c68780_g2	12.6148	210.94	-4.0637	1.7897e-10	1.8597e-08
c76482_g1	99.7783	3.58859	4.7972	1.8692e-10	1.94e-08
c46626_g1	121.835	1444.22	-3.5673	1.9319e-10	2.0026e-08
c83508_g1	148.579	1823.09	-3.6171	1.9593e-10	2.0285e-08
c83749_g1	355.007	4313.87	-3.6031	1.9837e-10	2.0513e-08
c76613_g3	0	45.7973	#NAME?	2.0086e-10	2.0746e-08
c75587_g1	0	854.611	#NAME?	2.0113e-10	2.0748e-08
c77958_g2	227.945	4682.3	-4.3605	2.023e-10	2.0844e-08
c58490_g1	32.9555	449.452	-3.7696	2.0306e-10	2.0897e-08
c74034_g1	343.46	23.8248	3.8496	2.0951e-10	2.1534e-08
c63865_g1	1.47862	107.681	-6.1864	2.1182e-10	2.1746e-08
c83351_g2	428.074	30.8248	3.7957	2.1626e-10	2.2175e-08
c83216_g3	52.0036	676.889	-3.7022	2.253e-10	2.3073e-08
c82008_g1	3753.37	312.101	3.5881	2.2624e-10	2.3142e-08
c82183_g1	15.0921	241.573	-4.0006	2.2729e-10	2.3222e-08
c78705_g1	39.2629	518.353	-3.7227	2.3299e-10	2.3775e-08
c122336_g1	0	45.0463	#NAME?	2.3658e-10	2.4113e-08
c54190_g1	27.6739	381.946	-3.7868	2.371e-10	2.4137e-08
c409_g1	1024.09	81.6497	3.6487	2.5676e-10	2.6107e-08
c80394_g1	231.627	2721.72	-3.5546	2.6675e-10	2.7091e-08
c74669_g1	57.9721	725.515	-3.6456	2.6968e-10	2.7355e-08
c114280_g1	0.452883	53.4154	-6.882	2.7054e-10	2.7409e-08
c107773_g1	3.01723	87.1074	-4.8515	2.7595e-10	2.7925e-08
c18725_g1	78.5528	3597.54	-5.5172	2.7681e-10	2.7978e-08
c79292_g1	13.0077	209.409	-4.0089	2.8343e-10	2.8614e-08
c73093_g1	8.87172	281.115	-4.9858	2.8452e-10	2.8689e-08
c81765_g2	72.7103	911.647	-3.6482	2.8724e-10	2.893e-08
c65473_g1	238.082	15.1919	3.9701	2.9121e-10	2.9295e-08
c62694_g1	2.83727	86.8436	-4.9358	2.9923e-10	3.0066e-08
c12315_g1	0	64.194	#NAME?	3.0443e-10	3.0552e-08
c45904_g1	62.5939	1	5.968	3.057e-10	3.0643e-08
c81139_g1	10.3233	179.774	-4.1222	3.0767e-10	3.0805e-08
c80763_g1	9226.91	651.148	3.8248	3.1491e-10	3.1493e-08
c66805_g1	19.8609	291.117	-3.8736	3.1536e-10	3.1501e-08
c69453_g1	0	44.253	#NAME?	3.1664e-10	3.1592e-08
c74705_g1	23.0521	313.636	-3.7661	3.2097e-10	3.1959e-08
c77269_g1	32.0498	424.733	-3.7282	3.2108e-10	3.1959e-08
c73610_g1	360.912	4151.68	-3.524	3.3494e-10	3.33e-08
c77766_g1	4196.7	1.52953	11.422	3.4414e-10	3.4175e-08
c61867_g2	0.452883	52.1644	-6.8478	3.553e-10	3.5242e-08
c69520_g2	1.41863	66.5631	-5.5521	3.5855e-10	3.5523e-08
c82404_g1	71.4716	877.552	-3.618	3.7215e-10	3.6828e-08
c83236_g1	342.815	24.7215	3.7936	3.7319e-10	3.6888e-08
c82618_g3	32.2087	435.644	-3.7576	3.8168e-10	3.7683e-08
c63291_g2	8.05892	149.421	-4.2127	3.8631e-10	3.8096e-08
c61866_g1	91.4854	1.01477	6.4943	3.9441e-10	3.885e-08
c93060_g1	4.70879	108.713	-4.529	4.1193e-10	4.0528e-08
c83196_g1	2.95724	84.7846	-4.8415	4.1643e-10	4.0924e-08
c82539_g1	371.257	27.502	3.7548	4.1806e-10	4.1037e-08
c61416_g1	0.452883	132.388	-8.1914	4.2448e-10	4.1619e-08
c78438_g1	0	43.2235	#NAME?	4.3156e-10	4.2265e-08
c59960_g1	0	43.1054	#NAME?	4.3454e-10	4.241e-08
c62629_g1	0	43.1054	#NAME?	4.3454e-10	4.241e-08
c81115_g2	0	43.1054	#NAME?	4.3454e-10	4.241e-08
c70967_g1	2.95724	84.3879	-4.8347	4.5199e-10	4.4063e-08
c73734_g1	1.02574	60.6792	-5.8865	4.5655e-10	4.4457e-08
c62173_g1	251.641	17.251	3.8666	4.7501e-10	4.6201e-08
c69980_g1	12.3148	195.907	-3.9917	4.8282e-10	4.6871e-08
c77402_g1	0.452883	207.611	-8.8405	4.83e-10	4.6871e-08
c80925_g1	38.4231	490.347	-3.6738	4.9254e-10	4.7742e-08
c70216_g1	318.791	23.2953	3.7745	5.0181e-10	4.8585e-08
c82063_g2	0.452883	50.5758	-6.8032	5.3198e-10	5.1448e-08
c73391_g1	86.1978	3.02953	4.8305	5.4009e-10	5.2173e-08
c81268_g1	5.16167	112.39	-4.4445	5.4377e-10	5.2469e-08
c83210_g1	88.2103	1012.36	-3.5206	5.7125e-10	5.5058e-08
c77180_g1	191.105	12.1772	3.9721	5.7202e-10	5.507e-08
c77564_g1	915.469	10324.5	-3.4954	5.7604e-10	5.5394e-08
c59985_g2	7.15316	133.934	-4.2268	5.7899e-10	5.5615e-08
c51778_g1	743.221	33.3839	4.4766	5.8972e-10	5.6582e-08
c53650_g1	0	42.2087	#NAME?	5.907e-10	5.6612e-08
c68150_g2	36.6056	559.893	-3.935	5.9224e-10	5.6632e-08
c79665_g1	0	42.1792	#NAME?	5.9174e-10	5.6632e-08
c29792_g1	285.118	0.514765	9.1134	6.1905e-10	5.9129e-08
c75132_g1	12.5548	193.115	-3.9432	6.2254e-10	5.9396e-08
c78002_g1	196.806	2200.55	-3.483	6.3995e-10	6.0989e-08
c82850_g2	6.60731	200.529	-4.9236	6.8563e-10	6.5269e-08
c75050_g1	46.569	562.013	-3.5932	6.9287e-10	6.5884e-08
c72650_g2	192.245	2127.83	-3.4684	6.9633e-10	6.614e-08
c52348_g1	5887.85	18.8101	8.2901	7.377e-10	6.9923e-08
c79519_g1	86.8517	1.5443	5.8135	7.3863e-10	6.9923e-08
c83130_g1	22.8181	306.033	-3.7454	7.3839e-10	6.9923e-08
c82675_g1	64.6454	750.819	-3.5378	7.4432e-10	7.0384e-08
c39595_g1	0	382.132	#NAME?	7.6083e-10	7.1865e-08
c70480_g1	6.30738	120.538	-4.2563	7.7883e-10	7.3484e-08
c51092_g1	42.2861	0	Inf	7.8077e-10	7.3585e-08
c80582_g2	2.44437	74.9893	-4.9391	7.8351e-10	7.3761e-08
c77263_g1	186.249	12.2215	3.9297	7.915e-10	7.4431e-08
c76827_g2	0.512869	49.2087	-6.5842	7.9311e-10	7.4477e-08
c78672_g1	208.041	14.1919	3.8737	7.9374e-10	7.4477e-08
c70746_g4	5.10168	109.154	-4.4192	8.0096e-10	7.5072e-08
c82549_g1	13.7605	204.348	-3.8924	8.1187e-10	7.6011e-08
c66726_g1	6.5803	125.168	-4.2496	8.156e-10	7.6276e-08
c65194_g1	106.467	1181.24	-3.4718	8.181e-10	7.6426e-08
c72572_g1	0.452883	65.6664	-7.1799	8.1966e-10	7.6488e-08
c72959_g1	18879	1512.73	3.6416	8.2341e-10	7.6754e-08
c26142_g1	148.174	1620.71	-3.4513	8.3819e-10	7.8046e-08
c79646_g2	8.81174	146.2	-4.0524	8.6811e-10	8.0744e-08
c74374_g1	41.8932	0	Inf	8.983e-10	8.346e-08
c81946_g1	0.512869	48.8268	-6.5729	9.0543e-10	8.4031e-08
c67074_g5	498.949	5311.72	-3.4122	9.1434e-10	8.4766e-08
c50969_g1	0	113.082	#NAME?	9.3398e-10	8.6493e-08
c57990_g1	0	40.7087	#NAME?	9.5405e-10	8.8254e-08
c53700_g2	429.153	3.52953	6.9259	9.5641e-10	8.8377e-08
c59567_g1	14.0934	202.099	-3.842	9.6364e-10	8.8905e-08
c78132_g1	33.0215	411.978	-3.6411	9.6422e-10	8.8905e-08
c61268_g1	949.555	0	Inf	9.683e-10	8.9185e-08
c74941_g1	7.33312	128.919	-4.1359	9.9155e-10	9.1228e-08
c52378_g1	0.452883	48.194	-6.7336	1.05e-09	9.65e-08
c73796_g1	3.29015	84.5779	-4.6841	1.0934e-09	1.0038e-07
c59371_g1	0	39.9725	#NAME?	1.1392e-09	1.0436e-07
c68173_g1	0	39.9725	#NAME?	1.1392e-09	1.0436e-07
c81226_g2	9869.53	57.6497	7.4195	1.1502e-09	1.0526e-07
c81278_g1	41.5273	0	Inf	1.1538e-09	1.0548e-07
c67805_g1	261.758	19.7362	3.7293	1.1706e-09	1.0689e-07
c64045_g1	185.97	1990.37	-3.4199	1.1757e-09	1.0724e-07
c83122_g2	4637.87	437.649	3.4056	1.2088e-09	1.1015e-07
c80264_g2	7.3931	338.632	-5.5174	1.2106e-09	1.1019e-07
c75067_g1	1.02574	655.231	-9.3192	1.22e-09	1.1093e-07
c81132_g6	41.3204	491.074	-3.571	1.2221e-09	1.11e-07
c69878_g1	115.41	1253.12	-3.4407	1.2398e-09	1.1249e-07
c80591_g4	284.441	22.3248	3.6714	1.2502e-09	1.1331e-07
c79212_g3	37.3104	454.482	-3.6066	1.2589e-09	1.1398e-07
c77670_g4	3.92299	89.0336	-4.5043	1.2757e-09	1.1537e-07
c79761_g1	28.7596	349.17	-3.6018	1.3118e-09	1.1852e-07
c61203_g1	144.257	1535.07	-3.4116	1.3381e-09	1.2077e-07
c77952_g1	1.41863	60.2826	-5.4092	1.3444e-09	1.212e-07
c54894_g1	48.4135	0.5	6.5973	1.3802e-09	1.2429e-07
c58797_g1	80.7632	3.02953	4.7365	1.3834e-09	1.2446e-07
c69785_g1	202.916	2106.91	-3.3762	1.4655e-09	1.317e-07
c81868_g1	515.435	44.9577	3.5192	1.4941e-09	1.3413e-07
c55419_g1	544.303	5723.37	-3.3944	1.5022e-09	1.3457e-07
c80151_g1	5.73452	128.447	-4.4854	1.5021e-09	1.3457e-07
c80861_g2	2.26441	71.3268	-4.9772	1.533e-09	1.3719e-07
c52207_g1	0	39.1054	#NAME?	1.5704e-09	1.4039e-07
c58258_g1	22.4252	283.999	-3.6627	1.5851e-09	1.4155e-07
c44125_g2	5272.58	512.068	3.3641	1.5888e-09	1.4173e-07
c65417_g1	0.512869	46.753	-6.5103	1.594e-09	1.4205e-07
c79799_g3	0.965752	53.2235	-5.7843	1.6412e-09	1.461e-07
c80863_g1	12.6148	180.071	-3.8354	1.6687e-09	1.4839e-07
c59005_g1	552.368	11.6034	5.573	1.6783e-09	1.491e-07
c68799_g1	7.66603	128.757	-4.07	1.7376e-09	1.542e-07
c75059_g1	248.363	19.5168	3.6697	1.7397e-09	1.5422e-07
c62157_g1	100.57	3.02953	5.053	1.7541e-09	1.5534e-07
c58138_g1	246.923	19.1624	3.6877	1.7581e-09	1.5553e-07
c70254_g1	9.02467	143.597	-3.992	1.8184e-09	1.607e-07
c70417_g1	11.9219	172.951	-3.8587	1.8984e-09	1.6742e-07
c72680_g1	779.098	71.6221	3.4433	1.8969e-09	1.6742e-07
c71824_g1	1.47862	118.126	-6.3199	1.9086e-09	1.6815e-07
c10019_g1	47.5948	0.5	6.5727	1.9612e-09	1.7242e-07
c66092_g1	0.452883	333.734	-9.5253	1.9607e-09	1.7242e-07
c73177_g1	74.7498	0.5	7.224	1.9961e-09	1.7531e-07
c53801_g1	2.95724	75.7255	-4.6785	2.0048e-09	1.7576e-07
c68192_g1	57.1923	627.743	-3.4563	2.0053e-09	1.7576e-07
c78222_g1	15.572	213.951	-3.7803	2.0311e-09	1.7784e-07
c76941_g2	335.086	28.3691	3.5621	2.0504e-09	1.7934e-07
c73795_g2	44.0047	494.098	-3.4891	2.1326e-09	1.8634e-07
c83067_g2	71.8645	2.52953	4.8283	2.1437e-09	1.8712e-07
c52648_g2	97.3939	1024.61	-3.3951	2.1753e-09	1.8968e-07
c52546_g1	0	38.002	#NAME?	2.2108e-09	1.9238e-07
c83173_g1	137.776	1428.59	-3.3742	2.2088e-09	1.9238e-07
c73236_g1	25.8294	301.37	-3.5445	2.2671e-09	1.9708e-07
c62349_g1	141.552	9.10336	3.9588	2.2772e-09	1.9776e-07
c57001_g1	77.566	3.02953	4.6783	2.2909e-09	1.9874e-07
c82630_g1	14.6062	194.761	-3.737	2.3207e-09	2.0112e-07
c60336_g5	0.965752	51.8121	-5.7455	2.4013e-09	2.0789e-07
c74042_g2	2.83727	74.5779	-4.7162	2.4208e-09	2.0937e-07
c77913_g1	109.769	6.07383	4.1757	2.4578e-09	2.1236e-07
c79119_g1	40.8405	465.794	-3.5116	2.5371e-09	2.1877e-07
c80234_g1	57.1323	616.756	-3.4323	2.5349e-09	2.1877e-07
c71439_g2	0	37.5906	#NAME?	2.6046e-09	2.2436e-07
c65116_g1	0	37.5315	#NAME?	2.615e-09	2.2502e-07
c76541_g1	20.5148	241.117	-3.555	2.6224e-09	2.2521e-07
c78267_g1	11.9219	336.465	-4.8188	2.6217e-09	2.2521e-07
c19518_g2	0.905765	166.056	-7.5183	2.6731e-09	2.2932e-07
c74639_g1	560.331	5496.31	-3.2941	2.7153e-09	2.3248e-07
c81353_g2	155.084	1.01477	7.2558	2.7137e-09	2.3248e-07
c79447_g1	7.09317	119.55	-4.075	2.7426e-09	2.3458e-07
c69130_g1	28.6996	329.503	-3.5212	2.81e-09	2.4011e-07
c79215_g1	14.5193	196.746	-3.7603	2.8241e-09	2.4107e-07
c70878_g1	726.869	53.6221	3.7608	2.8819e-09	2.4575e-07
c68150_g1	12.2219	174.493	-3.8356	2.9148e-09	2.4831e-07
c77946_g1	258.299	2590.4	-3.3261	2.9237e-09	2.4883e-07
c128260_g1	108.716	1118.41	-3.3628	2.9842e-09	2.5372e-07
c74785_g3	305.781	0.514765	9.2144	3.0006e-09	2.5486e-07
c75347_g1	185.004	13.7067	3.7546	3.0365e-09	2.5765e-07
c93526_g1	0	36.9577	#NAME?	3.1195e-09	2.6442e-07
c48745_g1	0.512869	761.383	-10.536	3.1969e-09	2.7072e-07
c75945_g1	16.1178	208.51	-3.6934	3.248e-09	2.7477e-07
c75157_g2	66.4629	704.032	-3.405	3.3e-09	2.7889e-07
c79764_g1	129.609	1.01477	6.9969	3.3269e-09	2.8089e-07
c58854_g1	498.366	4.52953	6.7817	3.3324e-09	2.8107e-07
c81226_g1	540.806	51.2846	3.3985	3.3823e-09	2.85e-07
c65135_g1	10.7432	249.761	-4.539	3.4968e-09	2.9436e-07
c79736_g3	741.37	72.3416	3.3573	3.5301e-09	2.9686e-07
c71745_g1	3984.08	0.514765	12.918	3.6992e-09	3.1078e-07
c57783_g1	0.512869	1569.33	-11.579	3.7376e-09	3.137e-07
c14363_g1	136.87	9.19195	3.8963	3.7847e-09	3.1734e-07
c83710_g1	38.0572	414.052	-3.4436	3.84e-09	3.2166e-07
c76970_g5	115.629	7.0443	4.0369	3.8668e-09	3.2358e-07
c78829_g5	6.36736	106.799	-4.0681	3.8725e-09	3.2374e-07
c61627_g1	1.02574	202.038	-7.6218	3.9002e-09	3.2574e-07
c56612_g1	1.02574	49.694	-5.5983	4.0671e-09	3.3934e-07
c75817_g1	0.905765	49.7087	-5.7782	4.0853e-09	3.4053e-07
c10831_g1	2.38439	66.5483	-4.8027	4.0936e-09	3.4089e-07
c70759_g1	45.2974	0.514765	6.4594	4.2222e-09	3.5125e-07
c83481_g1	9.59753	139.36	-3.86	4.3118e-09	3.5836e-07
c73036_g1	0	36.1201	#NAME?	4.3661e-09	3.6252e-07
c55358_g1	0	35.9577	#NAME?	4.4159e-09	3.6629e-07
c74751_g2	0.965752	372.603	-8.5918	4.4382e-09	3.6779e-07
c72661_g1	9.02467	249.732	-4.7904	4.754e-09	3.9357e-07
c83753_g1	92.6851	922.291	-3.3148	4.869e-09	4.027e-07
c80080_g2	342.749	30.9577	3.4688	4.9089e-09	4.056e-07
c80607_g1	134.692	1303.83	-3.275	4.9666e-09	4.0998e-07
c74701_g1	17.6835	210.879	-3.5759	5.1864e-09	4.277e-07
c54691_g1	0.452883	42.6054	-6.5558	5.2279e-09	4.307e-07
c73851_g1	877.155	65.1349	3.7513	5.2511e-09	4.322e-07
c10763_g1	251.596	2372.24	-3.2371	5.2678e-09	4.3315e-07
c44137_g1	7.72601	118.624	-3.9405	5.3216e-09	4.3716e-07
c69756_g1	0.905765	48.6497	-5.7471	5.354e-09	4.394e-07
c73638_g1	7.87896	123.213	-3.967	5.401e-09	4.4282e-07
c64019_g1	101.359	969.062	-3.2571	5.4857e-09	4.4934e-07
c76268_g1	1.53861	54.2235	-5.1392	5.5056e-09	4.5053e-07
c78661_g3	107.076	992.658	-3.2127	5.5574e-09	4.5434e-07
c72265_g1	13.7934	178.01	-3.6899	5.6074e-09	4.5798e-07
c82472_g2	527.924	4957.18	-3.2311	5.6205e-09	4.5861e-07
c65201_g1	73.3641	3.0443	4.5909	5.6612e-09	4.6149e-07
c79266_g1	49.7062	509.65	-3.358	5.8503e-09	4.7645e-07
c53700_g1	207.513	2	6.6971	5.9765e-09	4.8626e-07
c77996_g1	35.5799	375.113	-3.3982	5.9869e-09	4.8664e-07
c78754_g1	1595.52	166.301	3.2622	6.2968e-09	5.1134e-07
c77389_g1	144.995	10.5886	3.7754	6.5282e-09	5.2963e-07
c74448_g1	31.9298	340.991	-3.4168	6.5445e-09	5.3045e-07
c56676_g1	0.512869	45.8121	-6.481	6.5629e-09	5.3143e-07
c80632_g1	13.1276	173.497	-3.7242	6.7268e-09	5.4418e-07
c61653_g1	1.02574	47.7678	-5.5413	6.9521e-09	5.6188e-07
c80150_g4	0.452883	42.9725	-6.5681	7.0198e-09	5.6681e-07
c8271_g1	220.992	2040.72	-3.207	7.0282e-09	5.6695e-07
c128539_g1	10.1704	138.831	-3.7709	7.0911e-09	5.7149e-07
c67887_g1	0	280.419	#NAME?	7.2931e-09	5.8721e-07
c78130_g1	4.43586	82.9893	-4.2256	7.4205e-09	5.969e-07
c74113_g1	338.4	3183.03	-3.2336	7.4566e-09	5.9924e-07
c54324_g1	0	34.4872	#NAME?	7.5115e-09	6.0308e-07
c68090_g1	75.7875	3.52953	4.4244	7.5742e-09	6.0754e-07
c75235_g1	259.832	23.1329	3.4896	7.6073e-09	6.0962e-07
c64019_g2	32.7696	726.39	-4.4703	7.7036e-09	6.1676e-07
c44623_g1	13.7335	173.599	-3.66	7.9602e-09	6.3671e-07
c80278_g1	226.142	0	Inf	8.009e-09	6.4001e-07
c61668_g1	315.63	2941.85	-3.2204	8.2438e-09	6.5815e-07
c69405_g2	42.913	0.514765	6.3814	8.477e-09	6.7614e-07
c76881_g1	383.67	36.8987	3.3782	8.7464e-09	6.9697e-07
c80874_g1	166.502	13.1329	3.6643	8.9e-09	7.0854e-07
c69699_g2	0	33.9282	#NAME?	9.0421e-09	7.1919e-07
c67080_g1	1492.83	90.7255	4.0404	9.0779e-09	7.2136e-07
c76994_g2	48.2876	1.01477	5.5724	9.8102e-09	7.7882e-07
c74410_g1	97.7598	927.162	-3.2455	9.8846e-09	7.84e-07
c82618_g2	31.057	326.315	-3.3933	1.0143e-08	8.0376e-07
c70441_g1	21.5195	239.824	-3.4783	1.028e-08	8.1387e-07
c70719_g2	9.08466	126.611	-3.8008	1.032e-08	8.1621e-07
c83037_g1	58.0921	694.385	-3.5793	1.0361e-08	8.1876e-07
c81725_g1	4761.18	532.697	3.1599	1.0521e-08	8.3064e-07
c50629_g1	0	62.1369	#NAME?	1.0551e-08	8.3216e-07
c81260_g1	61.4212	596.56	-3.2799	1.058e-08	8.3373e-07
c63649_g1	83.5794	824.115	-3.3016	1.0638e-08	8.375e-07
c69947_g1	102.61	1140.49	-3.4744	1.0835e-08	8.5222e-07
c40846_g1	0	33.3691	#NAME?	1.0905e-08	8.5692e-07
c28249_g1	32.6226	333.022	-3.3517	1.0987e-08	8.6259e-07
c77298_g1	708.616	73.9725	3.2599	1.1097e-08	8.7044e-07
c78080_g1	26.0753	276.782	-3.408	1.1149e-08	8.7373e-07
c40343_g1	263.497	24.1772	3.4461	1.14e-08	8.9172e-07
c69101_g1	76.7473	722.325	-3.2345	1.1396e-08	8.9172e-07
c76982_g1	41.7673	0.5	6.3843	1.1453e-08	8.9504e-07
c79072_g1	151.269	1384.33	-3.194	1.1569e-08	9.0243e-07
c82049_g1	388.478	3445.62	-3.1489	1.1561e-08	9.0243e-07
c82798_g1	4.07594	341.305	-6.3878	1.1643e-08	9.0741e-07
c80962_g1	18.3163	202.32	-3.4654	1.2115e-08	9.4334e-07
c83717_g1	73.0102	693.515	-3.2478	1.2188e-08	9.4814e-07
c74188_g2	44.9645	0	Inf	1.234e-08	9.5908e-07
c68684_g1	112.141	6.05906	4.2101	1.2465e-08	9.6789e-07
c80665_g1	1022.08	109.679	3.2202	1.2686e-08	9.8416e-07
c74529_g3	0	33.0168	#NAME?	1.297e-08	1.0053e-06
c80519_g1	46.3831	0.514765	6.4935	1.3365e-08	1.035e-06
c74679_g1	0.452883	39.4725	-6.4456	1.3394e-08	1.0363e-06
c76420_g1	17.8364	199.981	-3.487	1.3873e-08	1.0723e-06
c60085_g1	13.1276	157.892	-3.5883	1.4033e-08	1.0837e-06
c80650_g1	100.297	6.61812	3.9217	1.4094e-08	1.0874e-06
c79360_g1	11.0762	140.419	-3.6642	1.4245e-08	1.0981e-06
c57092_g1	0	125.877	#NAME?	1.441e-08	1.1098e-06
c61890_g1	863.562	94.1517	3.1972	1.4852e-08	1.1429e-06
c69928_g2	7.3931	105.285	-3.832	1.4977e-08	1.1514e-06
c81021_g2	5.91448	194.082	-5.0363	1.5016e-08	1.1534e-06
c128475_g1	9.08466	122.905	-3.758	1.5096e-08	1.1585e-06
c70391_g1	2222.93	252.881	3.1359	1.5194e-08	1.165e-06
c75952_g1	160.834	1433.09	-3.1555	1.5236e-08	1.1671e-06
c70719_g1	3.35014	69.5336	-4.3754	1.5544e-08	1.1896e-06
c73170_g1	0.452883	39.1497	-6.4337	1.5557e-08	1.1896e-06
c48379_g1	0	32.5463	#NAME?	1.5591e-08	1.1911e-06
c66963_g1	153.087	12.7215	3.589	1.5669e-08	1.1954e-06
c67073_g1	0	149.947	#NAME?	1.5676e-08	1.1954e-06
c76508_g1	0	32.4577	#NAME?	1.5697e-08	1.196e-06
c129397_g1	0	32.3987	#NAME?	1.5769e-08	1.2004e-06
c69331_g2	463.522	28.1477	4.0415	1.6475e-08	1.253e-06
c69176_g1	156.617	13.1477	3.5744	1.7136e-08	1.3021e-06
c65702_g1	388.778	0.5	9.6028	1.8113e-08	1.3751e-06
c69980_g3	20.8266	225.13	-3.4343	1.8243e-08	1.3837e-06
c81231_g1	13.6735	162.479	-3.5708	1.8573e-08	1.4075e-06
c77685_g3	115.209	4.52953	4.6688	1.8651e-08	1.4122e-06
c44341_g1	0	31.9872	#NAME?	1.8904e-08	1.4301e-06
c73875_g1	14.0004	157.86	-3.4951	1.9161e-08	1.4482e-06
c75284_g3	31.6898	485.519	-3.9374	1.9274e-08	1.4555e-06
c69679_g1	20.4337	220.027	-3.4287	1.9306e-08	1.4566e-06
c79205_g1	115.23	1020.93	-3.1473	2.0077e-08	1.5134e-06
c77233_g1	29.4584	457.017	-3.9555	2.0146e-08	1.5173e-06
c82697_g1	4.31589	76.9154	-4.1555	2.0247e-08	1.5235e-06
c77770_g1	29.2455	293.21	-3.3256	2.0431e-08	1.536e-06
c80046_g1	78.9577	718.721	-3.1863	2.0755e-08	1.559e-06
c75782_g1	21.5195	226.276	-3.3944	2.1224e-08	1.5913e-06
c81721_g1	171.223	1495.88	-3.127	2.1223e-08	1.5913e-06
c83738_g1	14.3993	169.2	-3.5547	2.1241e-08	1.5913e-06
c39293_g1	32.6556	320.505	-3.2949	2.1382e-08	1.6005e-06
c61693_g1	0.965752	43.4872	-5.4928	2.1796e-08	1.63e-06
c80582_g1	7.21314	102.211	-3.8248	2.2066e-08	1.6487e-06
c124533_g1	1.35865	48.5463	-5.1591	2.2493e-08	1.6792e-06
c73889_g1	0	31.443	#NAME?	2.294e-08	1.711e-06
c54618_g1	759.552	71.8121	3.4028	2.3046e-08	1.7175e-06
c69844_g1	11786.5	1420.09	3.0531	2.3136e-08	1.7227e-06
c58838_g1	127.95	0.5	7.9994	2.3261e-08	1.7289e-06
c82738_g1	73.583	664.188	-3.1741	2.3254e-08	1.7289e-06
c60128_g1	4.19592	76.2846	-4.1843	2.3947e-08	1.7784e-06
c79108_g1	1690.04	97.194	4.1201	2.4466e-08	1.8153e-06
c76679_g1	36.2187	349.066	-3.2687	2.487e-08	1.8437e-06
c73745_g1	1.02574	43.1644	-5.3951	2.4924e-08	1.8461e-06
c81192_g1	39.5148	383.746	-3.2797	2.6202e-08	1.9387e-06
c83206_g1	74.9957	661.774	-3.1415	2.622e-08	1.9387e-06
c77853_g1	25.6824	254.468	-3.3086	2.6297e-08	1.9427e-06
c83717_g2	77.566	689.262	-3.1516	2.6425e-08	1.9505e-06
c28085_g1	433.937	3662.38	-3.0772	2.6532e-08	1.9567e-06
c59501_g1	14.3333	157.905	-3.4616	2.6979e-08	1.9879e-06
c39518_g1	5.67454	88.1074	-3.9567	2.7081e-08	1.992e-06
c78854_g2	144.068	1493.04	-3.3734	2.7061e-08	1.992e-06
c82810_g3	39.2299	361.963	-3.2058	2.7563e-08	2.0257e-06
c60415_g1	21.5135	1022.48	-5.5707	2.7812e-08	2.0422e-06
c75643_g1	150.33	1284.11	-3.0946	2.8232e-08	2.0713e-06
c76717_g1	55.7677	495.72	-3.152	2.8277e-08	2.0728e-06
c62860_g1	55.0748	2	4.7833	2.9166e-08	2.1361e-06
c79073_g1	6.70027	139.466	-4.3795	2.9405e-08	2.1517e-06
c74577_g1	584.808	0	Inf	2.9472e-08	2.1549e-06
c78161_g1	0.905765	211.501	-7.8673	3.0864e-08	2.2547e-06
c70878_g3	325.62	25.5315	3.6728	3.0935e-08	2.2579e-06
c83130_g2	18.7752	200.866	-3.4193	3.1202e-08	2.2754e-06
c128290_g1	54.0881	2	4.7572	3.1311e-08	2.2809e-06
c60266_g1	52.3576	0	Inf	3.133e-08	2.2809e-06
c80988_g1	117.696	994.95	-3.0796	3.1934e-08	2.3228e-06
c75505_g1	48.7734	1.52953	4.9949	3.26e-08	2.3693e-06
c53890_g1	447.944	49.1349	3.1885	3.2875e-08	2.3872e-06
c74381_g1	8.69176	111.86	-3.6859	3.2981e-08	2.3929e-06
c81335_g1	46.2301	411.76	-3.1549	3.3197e-08	2.4065e-06
c79949_g4	877.715	102.285	3.1012	3.3654e-08	2.4376e-06
c82398_g1	50.1651	458.412	-3.1919	3.3907e-08	2.4538e-06
c82203_g1	80.1904	693.403	-3.1122	3.4494e-08	2.4942e-06
c73440_g1	29.7583	284.4	-3.2566	3.6322e-08	2.6241e-06
c73249_g1	72.3714	4.05906	4.1562	3.6418e-08	2.6288e-06
c66816_g1	0	82.0356	#NAME?	3.7396e-08	2.6971e-06
c78705_g2	85.4211	705.112	-3.0452	3.75e-08	2.7023e-06
c76098_g1	17.5695	189.791	-3.4333	3.7591e-08	2.7066e-06
c71215_g1	201.164	1630.59	-3.0189	3.8853e-08	2.7951e-06
c81910_g1	1.41863	82.3711	-5.8596	3.9267e-08	2.8225e-06
c82274_g5	5.73452	85.9322	-3.9055	3.9307e-08	2.8229e-06
c81662_g1	23.0581	344.824	-3.9025	3.9737e-08	2.8514e-06
c67428_g1	0	202.428	#NAME?	3.9932e-08	2.863e-06
c74014_g3	76.6543	4.58859	4.0622	3.9971e-08	2.8634e-06
c79839_g1	370.696	2995.32	-3.0144	4.0363e-08	2.8891e-06
c78419_g2	4155.74	509.566	3.0278	4.0671e-08	2.9086e-06
c25223_g1	0	29.8839	#NAME?	4.1235e-08	2.9465e-06
c662_g1	0	29.8691	#NAME?	4.1286e-08	2.9477e-06
c47007_g1	9.26462	113.801	-3.6186	4.1548e-08	2.9639e-06
c62187_g1	843.982	0	Inf	4.1856e-08	2.9834e-06
c72351_g1	8.9917	1513.75	-7.3953	4.2143e-08	3.0013e-06
c80389_g1	22.7252	222.453	-3.2911	4.2774e-08	3.0437e-06
c46262_g1	0.452883	50.0315	-6.7876	4.392e-08	3.1226e-06
c62640_g1	2113.14	263.752	3.0021	4.4745e-08	3.1787e-06
c78563_g1	20.6137	206.379	-3.3236	4.4876e-08	3.1853e-06
c80357_g1	64.3125	551.46	-3.1001	4.4936e-08	3.1869e-06
c79491_g1	13.1876	280.505	-4.4108	4.5144e-08	3.199e-06
c77702_g1	37.7243	339.738	-3.1709	4.5608e-08	3.2292e-06
c69122_g1	11.769	132.479	-3.4927	4.6086e-08	3.2545e-06
c70179_g1	69.6271	596.213	-3.0981	4.6067e-08	3.2545e-06
c71524_g1	11.649	132.449	-3.5072	4.6116e-08	3.2545e-06
c74141_g1	0.452883	3880.68	-13.065	4.6118e-08	3.2545e-06
c73343_g2	34.86	319.883	-3.1979	4.6852e-08	3.3035e-06
c64803_g1	49.4782	449.674	-3.184	4.7815e-08	3.3686e-06
c76474_g1	32.4486	527.817	-4.0238	4.7992e-08	3.3783e-06
c73539_g1	9.65752	116.168	-3.5884	4.8854e-08	3.4361e-06
c50492_g1	11.1361	127.58	-3.5181	4.9313e-08	3.4634e-06
c92576_g1	506.039	58.9302	3.1022	4.9323e-08	3.4634e-06
c31461_g1	0	29.4577	#NAME?	4.9946e-08	3.5043e-06
c61500_g1	0	29.3987	#NAME?	5.0194e-08	3.5188e-06
c75778_g7	379.639	3018.24	-2.991	5.0292e-08	3.5227e-06
c83826_g3	27.9738	258.238	-3.2065	5.1201e-08	3.5834e-06
c83050_g1	365.699	2917.98	-2.9962	5.1371e-08	3.5924e-06
c68331_g1	234.225	24.4282	3.2613	5.306e-08	3.7075e-06
c82008_g2	239.168	24.7805	3.2707	5.3226e-08	3.716e-06
c80874_g2	115.416	9.57383	3.5916	5.3926e-08	3.7618e-06
c78691_g1	42.3401	1	5.404	5.4228e-08	3.7797e-06
c78797_g1	164.244	15.6772	3.3891	5.6168e-08	3.9117e-06
c71782_g1	16.6847	164.848	-3.3045	5.6243e-08	3.9138e-06
c82658_g2	40.0157	350.332	-3.1301	5.727e-08	3.982e-06
c74188_g1	36.6656	0	Inf	5.8902e-08	4.0921e-06
c61992_g1	526.107	62.3859	3.0761	6.0251e-08	4.1825e-06
c68885_g1	0	33.3544	#NAME?	6.1409e-08	4.2593e-06
c68059_g1	127.878	1033.12	-3.0142	6.1846e-08	4.2862e-06
c77455_g2	135.118	12.0886	3.4825	6.2339e-08	4.3168e-06
c49535_g1	12.3748	137.333	-3.4722	6.2456e-08	4.3186e-06
c64858_g1	140.061	12.6772	3.4657	6.2467e-08	4.3186e-06
c73013_g1	35.7658	0.514765	6.1185	6.3707e-08	4.4008e-06
c80919_g1	176.934	1385.08	-2.9687	6.4767e-08	4.4704e-06
c63857_g1	96.0953	782.009	-3.0246	6.4997e-08	4.4796e-06
c79952_g2	9.59753	113.521	-3.5641	6.5006e-08	4.4796e-06
c69020_g1	60.5094	3.05906	4.306	6.5159e-08	4.4865e-06
c78704_g1	102.142	840.028	-3.0399	6.6411e-08	4.569e-06
c75233_g1	124.39	1.51477	6.3596	6.6667e-08	4.583e-06
c77367_g1	934.134	31792	-5.0889	6.7431e-08	4.6317e-06
c79455_g1	46.9019	404.406	-3.1081	6.7654e-08	4.6433e-06
c74239_g1	15.8449	161.979	-3.3537	6.8891e-08	4.7244e-06
c46781_g1	310.021	34.2215	3.1794	6.9371e-08	4.7534e-06
c82470_g1	3289.78	422.252	2.9618	7.0769e-08	4.8454e-06
c71078_g1	0	63.1349	#NAME?	7.104e-08	4.86e-06
c59869_g1	75.8955	0.5	7.2459	7.1607e-08	4.8948e-06
c75334_g1	396.54	3031.92	-2.9347	7.3297e-08	5.0062e-06
c82470_g2	2724.65	350.632	2.958	7.3354e-08	5.0062e-06
c71156_g2	3110.46	404.813	2.9418	7.3904e-08	5.0397e-06
c75321_g1	152.442	1203.03	-2.9803	7.4566e-08	5.0808e-06
c81314_g1	5.10168	77.7107	-3.9291	7.4726e-08	5.0876e-06
c71399_g1	5.10168	77.5483	-3.9261	7.4908e-08	5.095e-06
c83771_g1	23.211	220.866	-3.2503	7.4954e-08	5.095e-06
c114110_g1	29.3654	0	Inf	7.5048e-08	5.0973e-06
c77414_g1	90.2078	726.023	-3.0087	7.5771e-08	5.1423e-06
c53416_g1	1.35865	44.0758	-5.0197	7.619e-08	5.1667e-06
c70168_g1	149.719	14.0591	3.4127	7.6806e-08	5.2043e-06
c75778_g1	192.916	1504	-2.9628	8.0174e-08	5.4282e-06
c83729_g1	6.5803	88.8436	-3.755	8.1309e-08	5.5007e-06
c79391_g1	9.65752	111.506	-3.5293	8.185e-08	5.5315e-06
c79448_g1	60.3565	932.703	-3.9498	8.1895e-08	5.5315e-06
c75234_g2	1.9315	67.2235	-5.1212	8.2609e-08	5.5753e-06
c73101_g1	45.3633	386.86	-3.0922	8.2869e-08	5.5884e-06
c81903_g8	67.9296	547.579	-3.011	8.3849e-08	5.65e-06
c64351_g1	18.9491	177.877	-3.2307	8.5391e-08	5.7494e-06
c59660_g1	593.76	4459.31	-2.9089	8.5645e-08	5.7619e-06
c57907_g1	29.2725	0	Inf	8.6904e-08	5.842e-06
c77350_g1	137.754	13.2215	3.3811	8.8783e-08	5.9636e-06
c74459_g1	25.5024	232.485	-3.1884	8.8981e-08	5.9722e-06
c86612_g1	39.6228	0	Inf	8.9405e-08	5.9959e-06
c78702_g1	25.3165	224.881	-3.151	9.0563e-08	6.0688e-06
c73343_g1	30.4841	271.352	-3.154	9.1048e-08	6.0965e-06
c60970_g1	4.2559	68.4893	-4.0083	9.2148e-08	6.1628e-06
c76671_g1	92.6851	808.213	-3.1243	9.2184e-08	6.1628e-06
c81574_g2	596.454	4494.35	-2.9136	9.2418e-08	6.1737e-06
c78768_g2	3.41012	60.4597	-4.1481	9.3468e-08	6.2389e-06
c36930_g1	0	584.856	#NAME?	9.4444e-08	6.2991e-06
c79774_g3	17.7164	173.054	-3.2881	9.4699e-08	6.3112e-06
c79047_g2	802.84	101.27	2.9869	9.4837e-08	6.3154e-06
c74584_g2	621.356	77.6812	2.9998	9.5311e-08	6.342e-06
c78381_g1	42.646	361.109	-3.082	9.5472e-08	6.3478e-06
c57313_g2	19.2221	179.744	-3.2251	9.6042e-08	6.3807e-06
c76825_g1	36.7856	1013.12	-4.7835	9.643e-08	6.4015e-06
c77958_g1	11.4961	564.199	-5.617	9.6521e-08	6.4025e-06
c68882_g1	185.535	14.7805	3.6499	9.6705e-08	6.4097e-06
c70161_g1	1.47862	2847.15	-10.911	9.8257e-08	6.5075e-06
c82130_g1	8.14592	95.0208	-3.5441	9.9872e-08	6.6094e-06
c81903_g2	5.61455	79.7993	-3.8291	1.0077e-07	6.6633e-06
c74586_g3	12.2548	131.801	-3.4269	1.0156e-07	6.7107e-06
c78624_g4	476.505	58.7235	3.0205	1.0177e-07	6.7193e-06
c75986_g1	152.457	6.08859	4.6461	1.0329e-07	6.8143e-06
c61541_g1	149.287	3.01477	5.6299	1.0354e-07	6.8222e-06
c81129_g1	5.58157	75.7255	-3.762	1.0357e-07	6.8222e-06
c61519_g1	302.646	2352.62	-2.9586	1.058e-07	6.9637e-06
c71855_g1	5.00872	71.4893	-3.8352	1.074e-07	7.0633e-06
c78547_g1	15.7849	156.892	-3.3132	1.0778e-07	7.0834e-06
c77955_g1	9.14465	105.211	-3.5242	1.0795e-07	7.0888e-06
c82523_g1	49.3463	406.919	-3.0437	1.0925e-07	7.1684e-06
c72948_g1	898.23	115.093	2.9643	1.1272e-07	7.3909e-06
c81490_g1	0	27.4134	#NAME?	1.1291e-07	7.3977e-06
c67918_g1	70.7458	566.505	-3.0014	1.1321e-07	7.4113e-06
c79871_g1	74.6898	3.08859	4.5959	1.1333e-07	7.4134e-06
c61184_g1	0.965752	77.2973	-6.3226	1.1364e-07	7.4281e-06
c81027_g1	0.965752	37.9725	-5.2972	1.1544e-07	7.5397e-06
c70163_g1	28.6126	253.105	-3.145	1.1558e-07	7.5432e-06
c77761_g1	252.001	1885.68	-2.9036	1.1605e-07	7.5681e-06
c76073_g1	3.23016	59.253	-4.1972	1.1643e-07	7.5873e-06
c78645_g1	18.8022	176.7	-3.2323	1.1948e-07	7.78e-06
c71459_g1	942.354	123.536	2.9313	1.2297e-07	8.001e-06
c66076_g1	286.228	33.4134	3.0987	1.2358e-07	8.0294e-06
c72869_g1	0.965752	45.3121	-5.5521	1.236e-07	8.0294e-06
c80249_g1	25.9553	229.128	-3.1421	1.2501e-07	8.1154e-06
c74431_g1	1466.84	196.717	2.8985	1.2593e-07	8.1686e-06
c76392_g2	141.231	1094.73	-2.9545	1.2612e-07	8.1746e-06
c73745_g2	1.87152	46.5906	-4.6378	1.2626e-07	8.1775e-06
c83826_g2	94.5447	720.561	-2.9301	1.2734e-07	8.241e-06
c69405_g1	69.894	4.57383	3.9337	1.2857e-07	8.3145e-06
c69603_g1	69.6541	4.52953	3.9428	1.297e-07	8.3813e-06
c81390_g1	12.6148	398.279	-4.9806	1.3087e-07	8.4501e-06
c77093_g2	58.5839	471.039	-3.0073	1.3135e-07	8.4749e-06
c81059_g1	6.36736	81.7993	-3.6833	1.3213e-07	8.5187e-06
c25478_g1	27.8868	0	Inf	1.3273e-07	8.5509e-06
c73955_g1	1.47862	42.0611	-4.8302	1.3387e-07	8.6179e-06
c81320_g1	431.196	6350.83	-3.8805	1.3575e-07	8.7323e-06
c58215_g1	150.864	15.1477	3.3161	1.3612e-07	8.7493e-06
c76982_g3	33.8613	0.514765	6.0396	1.3683e-07	8.7887e-06
c75464_g3	21.1595	196.423	-3.2146	1.3762e-07	8.8329e-06
c72410_g1	33.7413	0.514765	6.0345	1.3823e-07	8.8651e-06
c72657_g1	53.8421	430.552	-2.9994	1.3914e-07	8.9169e-06
c80254_g1	0	26.8987	#NAME?	1.3926e-07	8.9178e-06
c75496_g1	24.2638	213.187	-3.1352	1.4095e-07	9.0193e-06
c74348_g1	2788.33	376.87	2.8873	1.415e-07	9.0475e-06
c79724_g1	1505.71	11008.3	-2.8701	1.4209e-07	9.0783e-06
c78915_g1	28.0668	241.101	-3.1027	1.4269e-07	9.1103e-06
c56104_g1	272.258	6.5	5.3884	1.4307e-07	9.1274e-06
c82944_g1	21.1536	844.079	-5.3184	1.4679e-07	9.3578e-06
c83728_g1	11.1961	117.036	-3.3859	1.4984e-07	9.5451e-06
c72201_g1	10.7762	117.154	-3.4425	1.5008e-07	9.5532e-06
c83057_g3	2052.73	143.111	3.8423	1.5029e-07	9.5595e-06
c78767_g1	149.925	15.1181	3.3099	1.5315e-07	9.7338e-06
c77471_g2	172.771	1270.33	-2.8783	1.5561e-07	9.8831e-06
c50730_g1	35.6188	301.942	-3.0836	1.5642e-07	9.9271e-06
c70161_g2	0.905765	1410.32	-10.605	1.5705e-07	9.9594e-06
c73175_g1	298.411	2168.22	-2.8611	1.5773e-07	9.9876e-06
c74138_g1	28.8526	247.164	-3.0987	1.5766e-07	9.9876e-06
c80401_g2	77.1791	602.06	-2.9636	1.5862e-07	1.0037e-05
c59930_g1	5.52159	77.8711	-3.8179	1.6141e-07	1.0206e-05
c69240_g1	15.392	1873.6	-6.9275	1.6161e-07	1.0211e-05
c68944_g1	259.805	30.9577	3.0691	1.6192e-07	1.0223e-05
c62014_g1	27.8268	238.94	-3.1021	1.6316e-07	1.0294e-05
c80469_g1	20.4937	186.983	-3.1896	1.6357e-07	1.0309e-05
c83655_g4	44.5445	355.605	-2.997	1.6365e-07	1.0309e-05
c74368_g1	32.2297	265.601	-3.0428	1.6605e-07	1.0453e-05
c80315_g1	22.5452	200.438	-3.1523	1.6619e-07	1.0454e-05
c74586_g1	4.6488	69.0188	-3.8921	1.6921e-07	1.0636e-05
c63731_g1	0.512869	32.0315	-5.9648	1.7047e-07	1.0691e-05
c69520_g1	0.512869	32.0315	-5.9648	1.7047e-07	1.0691e-05
c79296_g1	353.543	44.1054	3.0029	1.7038e-07	1.0691e-05
c62014_g2	24.6567	213.187	-3.1121	1.7343e-07	1.0869e-05
c82787_g1	77.1521	602.595	-2.9654	1.7434e-07	1.0918e-05
c82179_g1	144.704	14.6772	3.3015	1.7544e-07	1.0979e-05
c73848_g1	181.042	19.9577	3.1813	1.7739e-07	1.1088e-05
c74846_g1	86.2518	648.726	-2.911	1.7744e-07	1.1088e-05
c54927_g1	113.926	10.6181	3.4235	1.8086e-07	1.1293e-05
c77646_g1	2278.37	312.322	2.8669	1.8154e-07	1.1327e-05
c81435_g2	2.77728	53.3416	-4.2635	1.8416e-07	1.1482e-05
c69504_g3	0.965752	36.5315	-5.2413	1.8598e-07	1.1587e-05
c67498_g1	46.9019	374.098	-2.9957	1.8742e-07	1.1668e-05
c77591_g1	42.673	1.51477	4.8162	1.8883e-07	1.1747e-05
c62500_g1	353.636	44.8121	2.9803	1.9061e-07	1.1849e-05
c78418_g1	20.5207	207.617	-3.3388	1.961e-07	1.2182e-05
c68968_g1	1485.73	10382.7	-2.8049	1.9708e-07	1.2234e-05
c78640_g1	85.9459	4.0443	4.4095	1.9933e-07	1.2364e-05
c70625_g1	8.63178	96.7403	-3.4864	2.0084e-07	1.2449e-05
c74187_g1	1.41863	205.979	-7.1818	2.0424e-07	1.2641e-05
c83009_g1	27.194	231.115	-3.0873	2.0415e-07	1.2641e-05
c78235_g1	32.6886	0.514765	5.9887	2.0452e-07	1.265e-05
c56927_g1	0	754.548	#NAME?	2.0504e-07	1.2672e-05
c62427_g1	4.49585	161.968	-5.171	2.1036e-07	1.2992e-05
c68612_g1	48.7524	392.668	-3.0098	2.1368e-07	1.3187e-05
c69828_g1	0	25.8101	#NAME?	2.1448e-07	1.3217e-05
c69828_g2	0	25.8101	#NAME?	2.1448e-07	1.3217e-05
c82620_g1	160.954	1171.05	-2.8631	2.1608e-07	1.3306e-05
c83207_g1	0.965752	36.0611	-5.2226	2.1847e-07	1.3444e-05
c49989_g1	280.32	2004.14	-2.8378	2.2116e-07	1.3599e-05
c78267_g2	9.53754	369.321	-5.2751	2.2218e-07	1.3652e-05
c72006_g1	0.512869	125.392	-7.9336	2.256e-07	1.3853e-05
c72006_g2	0	46.8711	#NAME?	2.3845e-07	1.4631e-05
c63111_g1	499.711	29.6792	4.0736	2.4402e-07	1.4962e-05
c71124_g1	1.99149	44.194	-4.4719	2.4446e-07	1.4978e-05
c69544_g1	0	79.7678	#NAME?	2.4736e-07	1.5145e-05
c78063_g1	2756.53	394.337	2.8054	2.4821e-07	1.5186e-05
c77430_g1	10.5633	109.006	-3.3673	2.4956e-07	1.5258e-05
c58507_g1	0.452883	143.358	-8.3063	2.5133e-07	1.5355e-05
c83392_g1	1.53861	41.9577	-4.7692	2.535e-07	1.5476e-05
c53059_g1	30.6971	252.923	-3.0425	2.6047e-07	1.589e-05
c83397_g2	0	25.4134	#NAME?	2.6344e-07	1.606e-05
c64330_g1	0	25.3691	#NAME?	2.6454e-07	1.6116e-05
c71292_g1	4.19592	62.7383	-3.9023	2.6484e-07	1.6122e-05
c128469_g1	0	25.2953	#NAME?	2.664e-07	1.6206e-05
c55162_g1	6.70027	80.5779	-3.5881	2.6996e-07	1.6411e-05
c83706_g1	220.311	26.4282	3.0594	2.7107e-07	1.6467e-05
c80323_g5	382.012	49.3544	2.9524	2.7436e-07	1.6654e-05
c53269_g1	16.7507	152.554	-3.187	2.7681e-07	1.6791e-05
c58316_g1	0	195.742	#NAME?	2.7794e-07	1.6847e-05
c66613_g1	23.7509	199.101	-3.0674	2.8096e-07	1.7018e-05
c40199_g1	0	161.674	#NAME?	2.8295e-07	1.7127e-05
c46254_g1	120.446	12.1181	3.3131	2.8459e-07	1.7214e-05
c83826_g1	61.4422	454.752	-2.8878	2.8671e-07	1.733e-05
c64564_g1	28.5797	231.337	-3.0169	2.9408e-07	1.775e-05
c74656_g1	4.88874	65.8121	-3.7508	2.94e-07	1.775e-05
c130655_g1	0.512869	30.4577	-5.8921	2.9782e-07	1.7963e-05
c71293_g1	98.5277	1.02953	6.5805	2.9833e-07	1.7981e-05
c70255_g1	40.3546	1.52953	4.7216	2.9939e-07	1.8032e-05
c65451_g1	0.965752	34.8987	-5.1754	3.0662e-07	1.8454e-05
c66076_g2	137.257	14.7215	3.2209	3.1045e-07	1.8672e-05
c76376_g4	128.598	910.947	-2.8245	3.154e-07	1.8956e-05
c80233_g1	448.757	59.8564	2.9064	3.1678e-07	1.9026e-05
c63559_g1	103.062	733.644	-2.8316	3.2011e-07	1.9202e-05
c82695_g2	64.1055	4.55906	3.8136	3.2016e-07	1.9202e-05
c76275_g2	4.37588	61.8121	-3.8202	3.2085e-07	1.923e-05
c76416_g1	164.385	1144.24	-2.7992	3.2321e-07	1.9357e-05
c102632_g1	215.591	19.3544	3.4776	3.2648e-07	1.9539e-05
c111867_g1	0	24.9134	#NAME?	3.2749e-07	1.9586e-05
c55644_g1	108.284	10.6034	3.3522	3.297e-07	1.9695e-05
c82317_g1	7.66603	86.2698	-3.4923	3.2978e-07	1.9695e-05
c113394_g1	0	32.8396	#NAME?	3.354e-07	2.0017e-05
c83617_g1	243.822	3036.19	-3.6384	3.4273e-07	2.044e-05
c21044_g1	499.315	67.7383	2.8819	3.482e-07	2.0752e-05
c73437_g1	5.73452	72.1812	-3.6539	3.4899e-07	2.0785e-05
c82422_g2	11.8619	116.434	-3.2951	3.4978e-07	2.0817e-05
c71678_g1	239.036	1626.61	-2.7666	3.547e-07	2.1095e-05
c77951_g1	15.425	142.597	-3.2086	3.5629e-07	2.1175e-05
c63996_g1	628.959	86.8121	2.857	3.6149e-07	2.1468e-05
c81068_g2	2634.16	384.005	2.7781	3.6422e-07	2.1616e-05
c80268_g1	99.4724	702.834	-2.8208	3.6909e-07	2.1889e-05
c80810_g2	6.52032	78.5926	-3.5914	3.6951e-07	2.1899e-05
c75929_g1	16.5107	148.921	-3.1731	3.7147e-07	2.2e-05
c79472_g2	145.496	1008.97	-2.7938	3.7656e-07	2.2286e-05
c83431_g1	8.63178	167.512	-4.2785	3.7777e-07	2.2342e-05
c61931_g1	5398.96	0.5	13.398	3.7999e-07	2.2457e-05
c81580_g3	19.8009	198.97	-3.3289	3.8125e-07	2.2516e-05
c81973_g1	542.234	3643.69	-2.7484	3.8669e-07	2.2822e-05
c62482_g1	7.21314	81.7846	-3.5031	3.8941e-07	2.2966e-05
c73216_g2	4.37588	60.9893	-3.8009	3.901e-07	2.2991e-05
c57975_g2	36.0447	493.419	-3.775	3.9828e-07	2.3457e-05
c81204_g1	335.782	45.004	2.8994	4.0093e-07	2.3597e-05
c83402_g2	12.2219	114.964	-3.2336	4.1067e-07	2.4154e-05
c81304_g1	9.32461	166.997	-4.1626	4.1569e-07	2.4432e-05
c78450_g1	40.1417	479.771	-3.5792	4.1615e-07	2.4442e-05
c59873_g1	0.452883	59.6074	-7.0402	4.2834e-07	2.5141e-05
c68750_g1	39.8687	301.046	-2.9167	4.3095e-07	2.5273e-05
c82031_g2	39.7158	1.51477	4.7125	4.3118e-07	2.5273e-05
c79122_g1	18.3223	160.069	-3.127	4.3224e-07	2.5317e-05
c64690_g1	123.403	13.1772	3.2273	4.326e-07	2.5321e-05
c61413_g2	182.698	18.3396	3.3164	4.33e-07	2.5327e-05
c51563_g1	0.512869	29.3248	-5.8374	4.3866e-07	2.564e-05
c65576_g1	96.2872	1.01477	6.5681	4.3939e-07	2.5664e-05
c72153_g1	0.452883	29.3544	-6.0183	4.3967e-07	2.5664e-05
c78653_g5	360.804	2427.78	-2.7504	4.4373e-07	2.5882e-05
c9593_g1	24.8096	0	Inf	4.4402e-07	2.5882e-05
c49581_g1	30.5711	0.5	5.9341	4.4558e-07	2.5956e-05
c80676_g1	128.415	1208.16	-3.2339	4.4803e-07	2.608e-05
c79457_g2	102.757	10.1477	3.34	4.4893e-07	2.6115e-05
c78659_g1	56.8923	415.526	-2.8686	4.516e-07	2.6252e-05
c82757_g2	13.9134	126.565	-3.1853	4.5274e-07	2.6301e-05
c57187_g1	15.452	136.39	-3.1419	4.5664e-07	2.6509e-05
c66222_g1	16.7507	146.244	-3.1261	4.5932e-07	2.6647e-05
c78256_g2	69.6271	5.60336	3.6353	4.6165e-07	2.6764e-05
c78163_g1	1228.28	179.951	2.771	4.6427e-07	2.6897e-05
c64733_g1	21323.1	5.57383	11.901	4.6602e-07	2.6962e-05
c74039_g1	177.398	1204.42	-2.7633	4.6592e-07	2.6962e-05
c79864_g2	211.158	26.8248	2.9767	4.6912e-07	2.7123e-05
c81315_g1	258.245	1764.06	-2.7721	4.7234e-07	2.729e-05
c73472_g1	11.2291	109.947	-3.2915	4.7486e-07	2.7417e-05
c70958_g1	0.452883	74.7383	-7.3666	4.7969e-07	2.7658e-05
c74361_g1	0.452883	74.7383	-7.3666	4.7969e-07	2.7658e-05
c73434_g1	3.92299	56.3416	-3.8442	4.8164e-07	2.7752e-05
c71732_g1	2065.3	303.934	2.7645	4.8759e-07	2.8067e-05
c83101_g3	145.888	16.751	3.1225	4.8776e-07	2.8067e-05
c63714_g1	2397.77	69.4745	5.1091	4.9036e-07	2.8198e-05
c76924_g1	84.7192	596.701	-2.8162	4.9085e-07	2.8206e-05
c58946_g1	53.0234	380.626	-2.8437	4.9212e-07	2.826e-05
c79017_g1	8.05892	86.696	-3.4273	4.9488e-07	2.84e-05
c70425_g1	54.589	386.408	-2.8234	5.127e-07	2.9402e-05
c76359_g2	55.0149	3.58859	3.9383	5.1944e-07	2.9769e-05
c75586_g1	67.4556	480.104	-2.8313	5.2178e-07	2.9883e-05
c73087_g2	29.2784	230.381	-2.9761	5.2371e-07	2.9972e-05
c73382_g4	18.0764	190.111	-3.3947	5.2409e-07	2.9972e-05
c74771_g1	95.7624	661.553	-2.7883	5.2439e-07	2.9972e-05
c66764_g1	244.497	11.7215	4.3826	5.258e-07	3.0032e-05
c63528_g1	0.512869	28.8101	-5.8118	5.3185e-07	3.0272e-05
c68016_g1	15.9649	138.052	-3.1122	5.3131e-07	3.0272e-05
c74189_g1	0.512869	28.8396	-5.8133	5.3066e-07	3.0272e-05
c77420_g1	64.8913	5.08859	3.6727	5.3212e-07	3.0272e-05
c78088_g1	562.38	4021.89	-2.8383	5.318e-07	3.0272e-05
c78581_g2	15.9649	137.801	-3.1096	5.3168e-07	3.0272e-05
c72426_g1	0.452883	28.8248	-5.992	5.3368e-07	3.034e-05
c79212_g1	116.01	788.84	-2.7655	5.3687e-07	3.0497e-05
c81258_g3	2.89725	48.6497	-4.0697	5.3753e-07	3.0497e-05
c81892_g1	264.442	1758.51	-2.7333	5.3719e-07	3.0497e-05
c74054_g1	118.029	12.7067	3.2155	5.4715e-07	3.1023e-05
c51627_g1	128.826	1381.91	-3.4232	5.4908e-07	3.1112e-05
c4498_g1	90.6547	8.60336	3.3974	5.5377e-07	3.1336e-05
c74006_g1	233.178	1551.44	-2.7341	5.5343e-07	3.1336e-05
c76765_g1	185.058	22.8396	3.0184	5.5451e-07	3.1357e-05
c79457_g1	38.93	1.52953	4.6697	5.6438e-07	3.1894e-05
c74148_g2	59.2108	416.731	-2.8152	5.7215e-07	3.2311e-05
c71396_g2	6.9732	78.9597	-3.5012	5.7442e-07	3.2418e-05
c65542_g1	29.7913	0	Inf	5.7489e-07	3.2423e-05
c69865_g1	2.05148	99.004	-5.5928	5.7539e-07	3.243e-05
c66241_g1	0.905765	125.711	-7.1168	5.8198e-07	3.2779e-05
c66664_g1	502.623	71.9154	2.8051	5.8338e-07	3.2836e-05
c9991_g2	0	176.05	#NAME?	5.8747e-07	3.3045e-05
c66117_g1	6.76026	75.7107	-3.4853	5.93e-07	3.3334e-05
c73832_g1	44.8504	326.868	-2.8655	5.9867e-07	3.363e-05
c79732_g1	3.68305	55.3859	-3.9105	6.0019e-07	3.3694e-05
c59156_g1	1.47862	36.9725	-4.6441	6.009e-07	3.3711e-05
c71205_g1	18.6762	149.17	-2.9977	6.0533e-07	3.3937e-05
c45348_g1	351.621	48.5315	2.857	6.1201e-07	3.4289e-05
c71498_g1	6.24739	72.0631	-3.5279	6.178e-07	3.4591e-05
c74751_g3	0.905765	152.947	-7.3997	6.2048e-07	3.4718e-05
c76625_g1	49.6792	3.01477	4.0425	6.2099e-07	3.4723e-05
c74138_g2	56.6524	403.993	-2.8341	6.2231e-07	3.4775e-05
c83281_g3	8.93171	88.447	-3.3078	6.2711e-07	3.502e-05
c80858_g2	212.792	27.3544	2.9596	6.3938e-07	3.5682e-05
c82157_g1	109.01	11.6919	3.2209	6.4591e-07	3.6022e-05
c74409_g1	21.0066	169.759	-3.0146	6.632e-07	3.6962e-05
c75314_g1	375.18	2420.22	-2.6895	6.6373e-07	3.6968e-05
c62830_g1	1.35865	1282.37	-9.8824	6.6765e-07	3.7138e-05
c74912_g2	12.3418	4832.38	-8.613	6.6766e-07	3.7138e-05
c63756_g1	46.3231	2.51477	4.2032	6.7771e-07	3.7672e-05
c48885_g1	10.7432	174.875	-4.0248	6.8017e-07	3.776e-05
c75223_g1	3.35014	51.3121	-3.937	6.7994e-07	3.776e-05
c74014_g4	42.2801	2.0443	4.3703	6.8087e-07	3.7774e-05
c53565_g3	866.969	5519.74	-2.6705	6.8166e-07	3.7793e-05
c52188_g1	49.5263	3.0443	4.024	6.8361e-07	3.7877e-05
c58567_g1	4.2559	102.078	-4.5841	6.8527e-07	3.7944e-05
c81885_g1	7.90597	80.9597	-3.3562	6.8842e-07	3.8094e-05
c71622_g1	21.1595	172.451	-3.0268	6.9123e-07	3.8224e-05
c60999_g1	1.53861	36.4872	-4.5677	6.9978e-07	3.8672e-05
c76087_g1	55.8336	1534.35	-4.7803	7.0097e-07	3.8713e-05
c76342_g1	41.3144	295.25	-2.8372	7.0342e-07	3.8823e-05
c75992_g1	51.3378	363.611	-2.8243	7.086e-07	3.9083e-05
c59002_g1	242.953	3.52953	6.1051	7.1733e-07	3.9539e-05
c82783_g1	77.593	7.13289	3.4434	7.2529e-07	3.9952e-05
c76547_g5	3147.85	489.885	2.6839	7.2643e-07	3.9989e-05
c61576_g2	295.907	1902.83	-2.6849	7.3383e-07	4.037e-05
c80762_g3	17.6565	149.183	-3.0788	7.4509e-07	4.0963e-05
c70245_g1	0.512869	117.259	-7.8369	7.482e-07	4.1108e-05
c68748_g1	270.803	8649.42	-4.9973	7.5041e-07	4.1176e-05
c74600_g1	10.0174	93.2698	-3.2189	7.5004e-07	4.1176e-05
c2826_g1	0	43.3121	#NAME?	7.5531e-07	4.1391e-05
c78472_g1	46.9289	329.809	-2.8131	7.5504e-07	4.1391e-05
c77721_g1	34.1342	250.763	-2.877	7.5676e-07	4.1444e-05
c72683_g1	3.47011	50.7973	-3.8717	7.6137e-07	4.167e-05
c57445_g1	0	169.881	#NAME?	7.6201e-07	4.1678e-05
c78908_g1	23.358	644.07	-4.7852	7.625e-07	4.1678e-05
c42909_g1	0.512869	27.8987	-5.7655	7.7912e-07	4.2559e-05
c64356_g1	0.452883	27.943	-5.9472	7.8007e-07	4.2583e-05
c52467_g1	0.452883	27.8101	-5.9403	7.8819e-07	4.2999e-05
c71947_g1	734.829	70.1054	3.3898	7.8898e-07	4.3015e-05
c81700_g1	1015.97	96.4785	3.3965	7.942e-07	4.3272e-05
c67456_g1	5.52159	64.1074	-3.5373	8.0032e-07	4.3577e-05
c62186_g1	82.7607	8.14765	3.3445	8.0198e-07	4.364e-05
c38016_g1	0	22.8987	#NAME?	8.0308e-07	4.3671e-05
c79652_g1	5.10168	63.8268	-3.6451	8.1035e-07	4.4039e-05
c74519_g1	225.896	7.63289	4.8873	8.1305e-07	4.4129e-05
c81714_g1	51.5777	358.37	-2.7966	8.1265e-07	4.4129e-05
c74492_g1	474.861	6.07383	6.2888	8.1672e-07	4.43e-05
c66736_g1	57.1383	0.5	6.8364	8.1888e-07	4.4389e-05
c53957_g3	46.3891	327.974	-2.8217	8.296e-07	4.4942e-05
c72017_g2	386.615	2494.63	-2.6899	8.4027e-07	4.5491e-05
c19225_g1	0.905765	31.9725	-5.1415	8.5224e-07	4.6109e-05
c73419_g2	48.6805	3.01477	4.0132	8.5419e-07	4.6185e-05
c72379_g1	145.801	949.864	-2.7037	8.5571e-07	4.6238e-05
c77869_g1	104.754	689.597	-2.7187	8.5747e-07	4.6304e-05
c83252_g1	27.8268	208.938	-2.9085	8.6033e-07	4.6429e-05
c78443_g1	116.343	13.2953	3.1294	8.6126e-07	4.645e-05
c63518_g1	0	563.444	#NAME?	8.6561e-07	4.6655e-05
c72192_g1	0.965752	51.5315	-5.7377	8.729e-07	4.7018e-05
c81107_g1	557.101	82.6664	2.7526	8.7536e-07	4.7121e-05
c54156_g1	83.0757	0	Inf	8.7811e-07	4.7232e-05
c82276_g2	359.094	17.9577	4.3217	8.7853e-07	4.7232e-05
c74087_g1	58.9438	4.52953	3.7019	8.8365e-07	4.7476e-05
c78836_g2	95.4954	10.2067	3.2259	8.845e-07	4.7492e-05
c77278_g2	83.1087	3.51477	4.5635	8.9979e-07	4.8283e-05
c70686_g1	12.8877	113.388	-3.1372	9.0653e-07	4.8614e-05
c66694_g2	7.21314	75.8711	-3.3949	9.1653e-07	4.9119e-05
c74732_g1	95.7024	629.691	-2.718	9.2504e-07	4.9544e-05
c83543_g1	32.7156	237.674	-2.8609	9.2682e-07	4.9608e-05
c72445_g1	77.9859	521.401	-2.7411	9.2796e-07	4.9638e-05
c81092_g1	110.702	724.306	-2.7099	9.2863e-07	4.9642e-05
c51900_g1	5.22165	2575.14	-8.9459	9.4077e-07	5.026e-05
c82265_g1	130.191	834.952	-2.6811	9.4646e-07	5.0532e-05
c55074_g1	0.512869	27.3396	-5.7363	9.5331e-07	5.0866e-05
c83381_g2	6.82025	72.6221	-3.4125	9.68e-07	5.1617e-05
c65561_g1	1.35865	35.4725	-4.7065	9.6967e-07	5.1642e-05
c69673_g2	9.20463	88.2403	-3.261	9.6941e-07	5.1642e-05
c66499_g1	23.178	0	Inf	9.8586e-07	5.2471e-05
c82905_g1	7.21314	75.3859	-3.3856	9.9199e-07	5.2764e-05
c77786_g1	34.941	243.105	-2.7986	9.9745e-07	5.3022e-05
c77879_g1	72.3444	484.397	-2.7432	1.0127e-06	5.3801e-05
c52155_g1	0	22.3691	#NAME?	1.0143e-06	5.3848e-05
c78970_g1	2794.98	445.537	2.6492	1.0202e-06	5.4131e-05
c65607_g1	2.38439	42.502	-4.1558	1.0225e-06	5.422e-05
c76055_g1	0	22.251	#NAME?	1.0268e-06	5.4414e-05
c77623_g1	80.8442	526.123	-2.7022	1.0291e-06	5.45e-05
c73239_g1	9.62454	1285.03	-7.0609	1.0313e-06	5.457e-05
c81078_g1	8.51181	84.6664	-3.3143	1.0317e-06	5.457e-05
c83768_g1	67.1497	446.67	-2.7338	1.0334e-06	5.4623e-05
c83622_g1	85.292	561.63	-2.7191	1.0406e-06	5.4974e-05
c78657_g1	43.6447	2.52953	4.1089	1.0421e-06	5.502e-05
c82062_g2	57.4322	387.729	-2.7551	1.0443e-06	5.5102e-05
c110786_g1	100.039	8.63289	3.5346	1.0521e-06	5.5479e-05
c66711_g1	13.1276	112.316	-3.0969	1.0625e-06	5.599e-05
c76005_g1	203.405	19.2805	3.3991	1.0743e-06	5.6577e-05
c58993_g1	2555.69	410.012	2.64	1.0828e-06	5.6988e-05
c72115_g5	225.251	31.2953	2.8475	1.0926e-06	5.7472e-05
c59886_g1	7.93895	81.0188	-3.3512	1.1014e-06	5.7873e-05
c7788_g1	320.845	39.4134	3.0251	1.1016e-06	5.7873e-05
c74616_g1	427.306	3285.26	-2.9427	1.1135e-06	5.8462e-05
c82502_g1	1.47862	35.1201	-4.57	1.1219e-06	5.8867e-05
c74240_g1	11.2561	99.196	-3.1396	1.1256e-06	5.9022e-05
c78556_g1	33.4684	237.191	-2.8252	1.1371e-06	5.9591e-05
c79774_g2	18.5892	144.316	-2.9567	1.1393e-06	5.9665e-05
c128651_g1	291.936	42.0463	2.7956	1.1412e-06	5.9731e-05
c68343_g1	17.8034	138.109	-2.9556	1.1482e-06	6.0061e-05
c78209_g1	76.9062	7.60336	3.3384	1.1544e-06	6.0346e-05
c81618_g1	27.401	197.54	-2.8498	1.1691e-06	6.1076e-05
c76719_g1	1.87152	38.5315	-4.3638	1.1755e-06	6.1373e-05
c54634_g1	18.3493	144.466	-2.9769	1.1873e-06	6.194e-05
c79589_g2	50.111	350.784	-2.8074	1.1878e-06	6.194e-05
c77605_g2	0.452883	120.333	-8.0537	1.1894e-06	6.1985e-05
c60423_g1	21.5195	164.582	-2.9351	1.1939e-06	6.2147e-05
c78331_g1	28.3667	203.497	-2.8427	1.1936e-06	6.2147e-05
c73785_g1	201.629	27.3691	2.8811	1.1974e-06	6.2252e-05
c79646_g1	10.0504	92.8141	-3.2071	1.1972e-06	6.2252e-05
c80759_g1	483.865	73.8564	2.7118	1.2044e-06	6.2576e-05
c71140_g1	4.88874	870.178	-7.4757	1.207e-06	6.2672e-05
c76954_g1	43.6718	299.765	-2.7791	1.2197e-06	6.3296e-05
c82620_g2	21.4595	164.495	-2.9384	1.2384e-06	6.4228e-05
c73411_g1	672.37	104.698	2.683	1.2446e-06	6.4507e-05
c60225_g1	187.242	25.1772	2.8947	1.2492e-06	6.4708e-05
c55533_g1	0	23.4282	#NAME?	1.2558e-06	6.5007e-05
c76628_g1	102.376	11.6624	3.1339	1.2588e-06	6.5124e-05
c79216_g3	50.372	3.5443	3.8291	1.2601e-06	6.5155e-05
c80092_g1	11.709	101.24	-3.1121	1.2678e-06	6.5513e-05
c72553_g1	0.512869	26.9872	-5.7175	1.2731e-06	6.5746e-05
c78047_g2	8.29887	79.9007	-3.2672	1.2747e-06	6.5786e-05
c79686_g2	547.206	84.8879	2.6885	1.2799e-06	6.6015e-05
c59363_g1	87.0587	0	Inf	1.2807e-06	6.6016e-05
c69382_g2	0	21.8396	#NAME?	1.2846e-06	6.6138e-05
c78362_g1	17.4435	995.509	-5.8347	1.2842e-06	6.6138e-05
c68841_g1	2851.63	17312	-2.6019	1.2903e-06	6.6393e-05
c71720_g1	77.1402	7.58859	3.3456	1.3003e-06	6.6864e-05
c82869_g2	83.0876	539.802	-2.6997	1.3032e-06	6.6975e-05
c79273_g1	60.0204	418.511	-2.8017	1.3199e-06	6.7793e-05
c76369_g1	93.405	10.1329	3.2045	1.3235e-06	6.7934e-05
c42736_g1	11.1691	101.095	-3.1781	1.347e-06	6.91e-05
c55731_g1	20.4337	157.525	-2.9466	1.3535e-06	6.9393e-05
c72795_g1	80.4573	8.07383	3.3169	1.3568e-06	6.9519e-05
c67729_g1	4.2559	54.694	-3.6838	1.36e-06	6.9641e-05
c71971_g3	11.1631	96.1537	-3.1066	1.38e-06	7.0624e-05
c82274_g6	3.35014	48.2383	-3.8479	1.3818e-06	7.067e-05
c76251_g1	13.5805	112.462	-3.0498	1.3883e-06	7.0961e-05
c77082_g1	27.374	244.717	-3.1602	1.4104e-06	7.205e-05
c66548_g1	0	228.919	#NAME?	1.4144e-06	7.2207e-05
c65538_g1	0.512869	26.3691	-5.6841	1.4192e-06	7.2413e-05
c1490_g1	0.452883	38.8987	-6.4244	1.4276e-06	7.2797e-05
c73025_g5	0.452883	26.3101	-5.8603	1.433e-06	7.3028e-05
c76392_g1	53.3952	530.876	-3.3136	1.4841e-06	7.5588e-05
c76973_g1	0.905765	81.2973	-6.4879	1.5024e-06	7.6472e-05
c58956_g1	670.492	7.16242	6.5486	1.5086e-06	7.674e-05
c75614_g1	3969.92	652.636	2.6048	1.5137e-06	7.6955e-05
c101541_g1	38.2372	260.339	-2.7673	1.5172e-06	7.709e-05
c81757_g1	227.395	1406.75	-2.6291	1.5271e-06	7.7542e-05
c121225_g1	22.0923	0	Inf	1.5385e-06	7.803e-05
c40515_g1	146.062	18.5886	2.9741	1.5384e-06	7.803e-05
c67877_g1	4.88874	57.4597	-3.555	1.5394e-06	7.803e-05
c76677_g1	698.523	4197.62	-2.5872	1.5485e-06	7.8443e-05
c129664_g1	22.0323	0	Inf	1.5502e-06	7.8483e-05
c75584_g2	66.0461	408.446	-2.6286	1.5643e-06	7.9151e-05
c72071_g1	0.965752	115.093	-6.8969	1.5692e-06	7.935e-05
c76779_g1	16.2978	128.949	-2.9841	1.601e-06	8.0909e-05
c81668_g1	17.8364	138.921	-2.9614	1.6062e-06	8.1126e-05
c81742_g2	65.2722	413.758	-2.6642	1.6181e-06	8.168e-05
c85335_g1	0	21.3101	#NAME?	1.6317e-06	8.2316e-05
c65400_g2	0	21.2658	#NAME?	1.6395e-06	8.2661e-05
c60100_g1	0	21.2215	#NAME?	1.6474e-06	8.3009e-05
c60770_g1	34.6801	1.5443	4.4891	1.6592e-06	8.3554e-05
c71120_g1	26.5612	0.514765	5.6893	1.6755e-06	8.4327e-05
c59237_g1	9.35758	87.1517	-3.2193	1.6809e-06	8.4548e-05
c81891_g1	143.717	18.7805	2.9359	1.683e-06	8.4604e-05
c72351_g2	2.50436	774.541	-8.2728	1.6996e-06	8.5387e-05
c65394_g2	0	37.3691	#NAME?	1.7017e-06	8.5422e-05
c82534_g2	8.75175	81.3141	-3.2159	1.7023e-06	8.5422e-05
c78854_g1	794.258	7075.27	-3.1551	1.721e-06	8.6307e-05
c67070_g1	29.9713	211.187	-2.8169	1.7332e-06	8.6871e-05
c74208_g1	12.9477	107.447	-3.0529	1.7454e-06	8.7431e-05
c79170_g2	47.0219	312.389	-2.7319	1.747e-06	8.7456e-05
c61428_g1	107.159	4.57383	4.5502	1.7615e-06	8.8132e-05
c72490_g1	209.241	29.9134	2.8063	1.7775e-06	8.8882e-05
c80221_g3	27.194	193.348	-2.8298	1.7918e-06	8.9542e-05
c80631_g3	64.9513	6.08859	3.4152	1.7943e-06	8.9615e-05
c82535_g2	496.579	79.0336	2.6515	1.8048e-06	9.0086e-05
c80762_g4	84.4403	526.37	-2.6401	1.8312e-06	9.1349e-05
c79700_g1	34.947	1.51477	4.528	1.8329e-06	9.138e-05
c77591_g3	43.4858	2.02953	4.4213	1.8427e-06	9.1815e-05
c62212_g1	5.34163	267.579	-5.6465	1.8552e-06	9.2386e-05
c67296_g1	126.459	16.0295	2.9799	1.879e-06	9.3515e-05
c76359_g4	4583.66	772.945	2.5681	1.8942e-06	9.4218e-05
c80858_g1	105.54	12.6477	3.0608	1.9216e-06	9.548e-05
c83308_g1	545.784	88.8161	2.6194	1.9218e-06	9.548e-05
c62430_g1	9.35758	86.2403	-3.2042	1.926e-06	9.563e-05
c79826_g1	249.923	36.9725	2.757	1.9276e-06	9.5656e-05
c70548_g1	2.95724	77.4174	-4.7103	1.966e-06	9.7504e-05
c63630_g1	3092.7	18002.4	-2.5412	1.9812e-06	9.82e-05
c83703_g1	10.7432	92.006	-3.0983	1.9878e-06	9.8472e-05
c78812_g1	28.4537	4404.24	-7.2741	2.0292e-06	0.00010046
c75971_g1	47.8407	2.51477	4.2497	2.0306e-06	0.00010047
c37671_g1	0	104.567	#NAME?	2.069e-06	0.00010232
c84048_g1	0	20.7953	#NAME?	2.0754e-06	0.00010257
c53588_g1	0	20.7362	#NAME?	2.0889e-06	0.00010318
c77321_g4	44.0917	287.149	-2.7032	2.0908e-06	0.00010321
c79322_g1	12.3748	102.844	-3.055	2.103e-06	0.00010376
c82031_g1	178.739	7.10336	4.6532	2.1082e-06	0.00010395
c67218_g1	1.41863	161.506	-6.8309	2.1163e-06	0.00010429
c66354_g1	31.324	289.689	-3.2092	2.1277e-06	0.00010473
c81855_g1	346.582	11.1624	4.9565	2.127e-06	0.00010473
c73795_g1	40.5945	377.149	-3.2158	2.1327e-06	0.00010491
c48720_g1	0.512869	1011.68	-10.946	2.137e-06	0.00010506
c70695_g1	209.295	1470.51	-2.8127	2.1544e-06	0.00010586
c65559_g1	0.452883	25.2953	-5.8036	2.1591e-06	0.00010603
c69416_g1	3.41012	518.592	-7.2486	2.2006e-06	0.000108
c71009_g1	15.8719	119.417	-2.9115	2.202e-06	0.00010801
c75716_g1	100.924	12.1477	3.0545	2.2326e-06	0.00010945
c78631_g1	20.9736	150.892	-2.8469	2.2499e-06	0.00011024
c81836_g2	6.5803	67.504	-3.3587	2.2642e-06	0.00011087
c81580_g1	50.198	665.974	-3.7298	2.2664e-06	0.00011091
c63549_g1	8.69176	79.3289	-3.1901	2.2858e-06	0.0001118
c48123_g1	110.696	13.6034	3.0246	2.2969e-06	0.00011225
c78822_g1	19.495	258.761	-3.7304	2.2976e-06	0.00011225
c74168_g1	330.239	51.9007	2.6697	2.3238e-06	0.00011347
c74262_g1	162.762	997.187	-2.6151	2.3578e-06	0.00011506
c80979_g1	19.1951	172.405	-3.167	2.3843e-06	0.00011629
c62861_g1	16.9577	194.611	-3.5206	2.392e-06	0.00011659
c42977_g1	1.99149	36.0463	-4.1779	2.4752e-06	0.00012058
c60301_g1	1.9315	36.0758	-4.2232	2.4788e-06	0.00012068
c74076_g1	27.374	698.028	-4.6724	2.4876e-06	0.00012104
c70363_g1	0.905765	28.9725	-4.9994	2.5051e-06	0.00012183
c79965_g1	242.859	10.1624	4.5788	2.5094e-06	0.00012197
c79980_g1	715.088	119.183	2.5849	2.5833e-06	0.00012545
c80740_g1	13.1276	103.947	-2.9852	2.584e-06	0.00012545
c62234_g1	690.695	115.683	2.5779	2.6105e-06	0.00012666
c70279_g1	11.9489	110.226	-3.2055	2.6148e-06	0.0001268
c81702_g6	112.513	675.289	-2.5854	2.6383e-06	0.00012786
c19618_g1	0	20.2953	#NAME?	2.6432e-06	0.00012803
c74800_g1	10.2304	86.7107	-3.0834	2.6476e-06	0.00012817
c75033_g1	0.452883	24.8248	-5.7765	2.6503e-06	0.00012823
c61428_g2	498.433	18.8101	4.7278	2.6644e-06	0.00012884
c78651_g2	829.05	140.877	2.557	2.7049e-06	0.00013072
c79584_g4	0	27.002	#NAME?	2.7732e-06	0.00013395
c79329_g1	45.1774	286.077	-2.6627	2.8031e-06	0.00013531
c114631_g1	2.83727	42.2383	-3.896	2.8078e-06	0.00013546
c79552_g1	38.2372	247.073	-2.6919	2.8159e-06	0.00013578
c71646_g1	345.016	6395.65	-4.2124	2.8826e-06	0.00013891
c10814_g1	625.021	3608.48	-2.5294	2.8971e-06	0.00013946
c80061_g2	4.37588	51.2973	-3.5512	2.8956e-06	0.00013946
c82381_g1	14.0934	108.388	-2.9431	2.9029e-06	0.00013966
c73826_g1	77.506	8.55906	3.1788	2.9075e-06	0.0001398
c70031_g1	156.386	905.852	-2.5342	2.9691e-06	0.00014268
c68011_g1	0.905765	28.4282	-4.972	3.0247e-06	0.00014527
c75743_g1	23.7779	715.451	-4.9112	3.0369e-06	0.00014577
c1591_g1	20.4937	0	Inf	3.0482e-06	0.00014623
c79941_g2	1.41863	31.9134	-4.4916	3.0548e-06	0.00014647
c129101_g1	0	24.751	#NAME?	3.0652e-06	0.00014688
c73056_g1	40.4686	2.51477	4.0083	3.0771e-06	0.00014737
c80946_g1	495.359	2700.52	-2.4467	3.1117e-06	0.00014894
c69697_g1	0	31.3101	#NAME?	3.1315e-06	0.00014981
c53957_g1	35.6458	233.483	-2.7115	3.1426e-06	0.00015025
c81540_g1	10.6233	88.196	-3.0535	3.1496e-06	0.0001505
c41860_g1	591.784	3307.25	-2.4825	3.1788e-06	0.00015181
c83053_g4	162.846	23.3248	2.8036	3.1966e-06	0.00015258
c75325_g1	2.77728	41.5611	-3.9035	3.2347e-06	0.00015431
c76549_g1	483.845	2713.52	-2.4876	3.2434e-06	0.00015464
c70844_g1	3.47011	44.7235	-3.688	3.2479e-06	0.00015468
c7718_g1	0.512869	24.3396	-5.5686	3.2476e-06	0.00015468
c67943_g1	1.41863	63.1349	-5.4759	3.2578e-06	0.00015506
c48269_g1	0	22.4134	#NAME?	3.2785e-06	0.00015592
c76671_g3	3.86301	47.5758	-3.6224	3.2794e-06	0.00015592
c82485_g2	1938.72	259.594	2.9008	3.2871e-06	0.0001562
c72946_g1	0	19.8544	#NAME?	3.354e-06	0.00015928
c79542_g1	36.1527	230.014	-2.6695	3.3644e-06	0.00015969
c74655_g1	2.89725	340.056	-6.8749	3.3726e-06	0.00015999
c4914_g1	1.9315	35.0611	-4.1821	3.3762e-06	0.00016007
c79864_g1	348.606	57.1349	2.6092	3.3783e-06	0.00016008
c70628_g1	1.53861	43.9577	-4.8364	3.3955e-06	0.00016081
c132316_g1	0	19.7362	#NAME?	3.3991e-06	0.00016089
c69536_g3	1.41863	53.5463	-5.2382	3.4009e-06	0.00016089
c55716_g1	0	19.7067	#NAME?	3.4106e-06	0.00016117
c75042_g1	26.5282	178.128	-2.7473	3.4104e-06	0.00016117
c72190_g2	52.9034	4.55906	3.5366	3.4131e-06	0.00016119
c63781_g1	5.8545	82.8859	-3.8235	3.415e-06	0.0001612
c62685_g1	65.884	399.775	-2.6012	3.4406e-06	0.00016231
c53255_g1	76.2344	455.585	-2.5792	3.4598e-06	0.00016313
c92961_g1	74.2699	8.14765	3.1883	3.4635e-06	0.00016321
c76877_g1	23.565	333.014	-3.8209	3.4718e-06	0.00016342
c82387_g2	59.8826	369.123	-2.6239	3.4713e-06	0.00016342
c83586_g1	235.469	1347.05	-2.5162	3.5032e-06	0.00016481
c83560_g1	37.0585	234.352	-2.6608	3.5099e-06	0.00016503
c83350_g2	6.9732	73.7993	-3.4037	3.5295e-06	0.00016586
c59794_g1	5.91448	392.147	-6.051	3.5705e-06	0.00016768
c82052_g1	7.72601	106.637	-3.7868	3.5721e-06	0.00016768
c77152_g1	39.5358	2.52953	3.9662	3.5937e-06	0.00016853
c77320_g1	1.47862	31.4725	-4.4118	3.5942e-06	0.00016853
c31501_g1	20.4607	0	Inf	3.6025e-06	0.00016883
c67618_g1	1.41863	91.3859	-6.0094	3.6236e-06	0.00016963
c82083_g1	19.7949	159.291	-3.0085	3.6223e-06	0.00016963
c80661_g2	1.02574	27.8248	-4.7616	3.6431e-06	0.00017045
c82250_g1	137.17	19.2067	2.8363	3.6471e-06	0.00017054
c75814_g1	26.5012	179.333	-2.7585	3.6854e-06	0.00017224
c83668_g2	20.2808	0	Inf	3.6886e-06	0.00017229
c70677_g1	2534.12	24.6329	6.6848	3.7151e-06	0.00017344
c82535_g1	317.411	51.7826	2.6158	3.7264e-06	0.00017387
c74289_g1	17.2636	125.301	-2.8596	3.7362e-06	0.00017423
c64075_g1	538.827	2976.82	-2.4659	3.7459e-06	0.00017458
c7432_g1	20.1608	0	Inf	3.7477e-06	0.00017458
c81235_g2	12.7347	97.7107	-2.9397	3.7725e-06	0.00017563
c81023_g6	142.391	20.2658	2.8127	3.776e-06	0.0001757
c83328_g1	16.4178	120.067	-2.8705	3.7819e-06	0.00017588
c82064_g1	122.47	709.474	-2.5343	3.8237e-06	0.00017773
c80711_g2	474.691	59.0188	3.0077	3.8391e-06	0.00017834
c49643_g1	489.789	82.1054	2.5766	3.8492e-06	0.00017872
c61963_g1	1933.93	22.8396	6.4039	3.8642e-06	0.00017931
c77373_g1	12.7077	100.432	-2.9824	3.869e-06	0.00017944
c83793_g1	27.314	212.862	-2.9622	3.8986e-06	0.00018071
c64893_g1	0	139.181	#NAME?	3.9321e-06	0.00018217
c70944_g1	4.82876	52.9154	-3.454	3.9424e-06	0.00018255
c70252_g2	11.0762	89.4027	-3.0129	3.9511e-06	0.00018285
c79577_g1	129.312	734.719	-2.5063	3.9746e-06	0.00018383
c72948_g2	244.422	38.3839	2.6708	4.0134e-06	0.00018553
c81223_g1	123.955	17.251	2.8451	4.0445e-06	0.00018687
c64025_g1	0	238.417	#NAME?	4.0668e-06	0.00018779
c75702_g1	644.618	110.24	2.5478	4.0987e-06	0.00018916
c73787_g1	28.9785	361.868	-3.6424	4.1327e-06	0.00019063
c69204_g1	19.375	134.639	-2.7968	4.1459e-06	0.00019113
c75284_g2	79.2186	802.866	-3.3412	4.1664e-06	0.00019198
c74356_g1	989.877	5479.52	-2.4687	4.2139e-06	0.00019406
c65731_g1	7.699	126.344	-4.0365	4.2228e-06	0.00019437
c70796_g1	12.4948	96.8732	-2.9548	4.2522e-06	0.00019561
c77994_g1	22.6922	150.995	-2.7342	4.2585e-06	0.0001958
c68177_g1	1.47862	30.8396	-4.3825	4.296e-06	0.00019742
c63204_g1	0	19.2953	#NAME?	4.3262e-06	0.0001987
c83562_g1	41.4344	1663.3	-5.3271	4.3363e-06	0.00019905
c65426_g2	44.8834	1.01477	5.467	4.352e-06	0.00019966
c44905_g1	0	19.2067	#NAME?	4.3708e-06	0.00020042
c69340_g2	559.761	97.3161	2.5241	4.4031e-06	0.00020179
c55758_g1	13.5805	102.065	-2.9099	4.4194e-06	0.00020243
c41063_g1	23.151	0	Inf	4.4263e-06	0.00020263
c80358_g1	2.50436	379.06	-7.2418	4.4342e-06	0.00020289
c71073_g1	953.61	6.07383	7.2946	4.4369e-06	0.0002029
c66045_g1	0	387.468	#NAME?	4.4739e-06	0.00020449
c57809_g1	3663.9	1.5443	11.212	4.5485e-06	0.00020778
c79483_g1	0.905765	55.0463	-5.9254	4.5784e-06	0.00020904
c81683_g1	1.35865	202.816	-7.2219	4.5878e-06	0.00020936
c78137_g1	16.4178	117.698	-2.8418	4.6087e-06	0.0002102
c72910_g2	19.8279	0	Inf	4.6184e-06	0.00021052
c78889_g2	21.0066	173.919	-3.0495	4.6301e-06	0.00021094
c67768_g1	69.5611	491.978	-2.8222	4.689e-06	0.00021351
c83027_g1	28.0668	180.73	-2.6869	4.7088e-06	0.0002143
c61533_g1	35.16	2.05906	4.0939	4.7754e-06	0.00021721
c48974_g1	0	59.5463	#NAME?	4.7814e-06	0.00021737
c74409_g2	22.0923	149.303	-2.7566	4.7922e-06	0.00021775
c77058_g1	86.7166	8.10336	3.4197	4.7981e-06	0.0002179
c79560_g1	19.528	0	Inf	4.8094e-06	0.0002183
c62449_g2	31.2699	1.51477	4.3676	4.8937e-06	0.000222
c72887_g3	123.016	696.743	-2.5018	4.9345e-06	0.00022374
c63897_g1	203.546	1137.97	-2.483	4.9719e-06	0.00022519
c71753_g1	0.452883	23.3987	-5.6911	4.9714e-06	0.00022519
c82405_g1	146.839	833.103	-2.5043	5.0505e-06	0.00022863
c82265_g2	304.938	50.4134	2.5966	5.087e-06	0.00023016
c78700_g1	142.325	20.7953	2.7749	5.0905e-06	0.00023019
c71567_g2	8.1789	70.8859	-3.1155	5.1294e-06	0.00023183
c51689_g1	23473.4	4294.64	2.4504	5.1471e-06	0.00023251
c82951_g1	50.7919	4.55906	3.4778	5.1868e-06	0.00023418
c83105_g1	7.21314	65.504	-3.1829	5.1971e-06	0.00023452
c82800_g1	13.8205	100.196	-2.8579	5.2487e-06	0.00023672
c74339_g1	34.1612	210.719	-2.6249	5.3125e-06	0.00023947
c75679_g2	12.0419	92.3141	-2.9385	5.3252e-06	0.00023992
c75863_g1	56.0406	416.107	-2.8924	5.3713e-06	0.00024186
c67061_g2	1.99149	33.4577	-4.0704	5.4209e-06	0.00024397
c75607_g1	0.512869	150.814	-8.2	5.4413e-06	0.00024476
c77767_g1	276.112	45.6497	2.5966	5.4906e-06	0.00024685
c69203_g1	33.8883	428.518	-3.6605	5.4967e-06	0.00024699
c76275_g1	21.6994	144.419	-2.7345	5.5772e-06	0.00025048
c44904_g1	11.589	89.1221	-2.943	5.5852e-06	0.00025053
c67988_g1	128.976	5.5443	4.54	5.5874e-06	0.00025053
c68717_g1	67.4556	7.60336	3.1492	5.5843e-06	0.00025053
c120754_g1	74.3418	5.55906	3.7413	5.6199e-06	0.00025186
c77534_g2	126.04	710.321	-2.4946	5.6374e-06	0.00025251
c79352_g1	19.528	133.919	-2.7778	5.6704e-06	0.00025385
c60017_g1	62.261	453.52	-2.8648	5.7065e-06	0.00025534
c78581_g1	4.19592	48.1497	-3.5205	5.7403e-06	0.00025672
c69251_g1	20.7666	141.508	-2.7685	5.7772e-06	0.00025823
c81911_g1	11.4961	86.0483	-2.904	5.8521e-06	0.00026144
c131591_g1	19.255	0	Inf	5.8929e-06	0.00026312
c81276_g2	103.341	14.1477	2.8688	5.9501e-06	0.00026554
c78336_g1	25.2025	164.569	-2.7071	6.0136e-06	0.00026809
c83362_g1	25.9823	164.407	-2.6617	6.011e-06	0.00026809
c67288_g1	1.35865	30.0168	-4.4655	6.0511e-06	0.00026962
c71764_g1	462.31	80.3268	2.5249	6.0916e-06	0.00027129
c83835_g1	103.329	2037.89	-4.3018	6.0998e-06	0.00027151
c49279_g1	1.02574	388.174	-8.5639	6.1075e-06	0.00027171
c63037_g1	0.452883	275.759	-9.2501	6.1995e-06	0.00027566
c40261_g1	429.493	2304.39	-2.4237	6.2082e-06	0.0002759
c77859_g2	860.037	158.025	2.4442	6.2224e-06	0.00027639
c80121_g1	10697.2	1999.13	2.4198	6.2851e-06	0.00027902
c41986_g1	1.87152	32.943	-4.1377	6.4017e-06	0.00028405
c73961_g1	1.47862	123.392	-6.3829	6.4557e-06	0.0002863
c79418_g1	8.23888	69.4893	-3.0763	6.5196e-06	0.00028899
c59119_g3	2490.17	461.824	2.4308	6.5875e-06	0.00029184
c75654_g1	15.7849	235.451	-3.8988	6.5919e-06	0.00029189
c54797_g1	90.8347	8.66242	3.3904	6.6745e-06	0.00029524
c70796_g2	8.57179	71.9893	-3.0701	6.6723e-06	0.00029524
c66894_g1	15.9049	161.742	-3.3462	6.6881e-06	0.00029568
c50414_g1	5.8545	55.8859	-3.2549	6.7007e-06	0.00029593
c64417_g1	175.533	27.7067	2.6634	6.6983e-06	0.00029593
c65843_g1	54.208	336.795	-2.6353	6.7525e-06	0.00029807
c66910_g1	5.00872	50.2973	-3.328	6.7618e-06	0.00029832
c79085_g1	167.03	8.11812	4.3628	6.9194e-06	0.00030512
c77685_g1	289.674	16.1919	4.1611	7.027e-06	0.0003097
c76873_g3	33.8343	207.85	-2.619	7.0319e-06	0.00030975
c70046_g1	230.848	1708.69	-2.8879	7.0713e-06	0.00031133
c72515_g1	82.2779	439.845	-2.4184	7.121e-06	0.00031336
c72319_g2	0	18.3248	#NAME?	7.1449e-06	0.00031425
c69928_g1	1.53861	29.3691	-4.2546	7.1955e-06	0.00031594
c75429_g1	75.0557	9.10336	3.0435	7.1885e-06	0.00031594
c77918_g1	26.7411	169.481	-2.664	7.1983e-06	0.00031594
c80456_g1	0	18.2658	#NAME?	7.1954e-06	0.00031594
c25118_g1	11.4091	87.3289	-2.9363	7.2301e-06	0.00031707
c79638_g1	96.8421	532.448	-2.4589	7.2315e-06	0.00031707
c1126_g1	0	18.1919	#NAME?	7.2593e-06	0.00031813
c72416_g1	17.7764	120.728	-2.7637	7.2991e-06	0.00031954
c73846_g1	176.972	950.55	-2.4252	7.2963e-06	0.00031954
c68726_g1	2.3244	47.8711	-4.3642	7.3852e-06	0.00032315
c67769_g1	9.53754	76.696	-3.0075	7.4218e-06	0.00032458
c79966_g1	0	428.61	#NAME?	7.435e-06	0.00032499
c68284_g1	2.50436	35.502	-3.8254	7.4482e-06	0.0003254
c72354_g1	78.2918	441.305	-2.4948	7.4879e-06	0.0003268
c81771_g2	1.99149	32.4134	-4.0247	7.4849e-06	0.0003268
c81501_g3	62.081	352.031	-2.5035	7.516e-06	0.00032786
c51770_g1	191.192	1026.71	-2.4249	7.5515e-06	0.00032924
c83061_g1	117.375	17.0738	2.7813	7.6202e-06	0.00033206
c62291_g1	883.096	6078.56	-2.7831	7.6681e-06	0.00033398
c58655_g1	888.783	4613.89	-2.3761	7.6883e-06	0.00033469
c22897_g1	0.965752	638.946	-9.3698	7.708e-06	0.00033537
c81430_g2	192.059	1022.01	-2.4118	7.7319e-06	0.00033624
c73555_g1	0.512869	22.251	-5.4391	7.7404e-06	0.00033644
c57545_g1	185.211	29.9577	2.6282	7.785e-06	0.00033803
c70456_g1	9.89746	235.848	-4.5747	7.7848e-06	0.00033803
c79455_g2	0.965752	25.9134	-4.7459	7.8226e-06	0.00033949
c73025_g2	79.7855	2032.92	-4.6713	7.8319e-06	0.00033972
c80889_g2	34.5001	210.451	-2.6088	7.8481e-06	0.00034025
c81742_g1	6.88023	60.3268	-3.1323	7.8679e-06	0.00034093
c81888_g1	45.6303	263.248	-2.5284	7.8749e-06	0.00034106
c75372_g1	29.8513	1.52953	4.2866	7.88e-06	0.00034111
c51300_g1	0.965752	25.7805	-4.7385	7.8985e-06	0.00034171
c58885_g1	187.776	30.3396	2.6297	7.9049e-06	0.00034171
c75790_g1	6.46033	83.9007	-3.699	7.9059e-06	0.00034171
c81273_g2	36.8185	2.5443	3.8551	7.9578e-06	0.00034378
c83444_g1	24.0508	149.993	-2.6407	8.0146e-06	0.00034606
c82054_g1	100.018	548.266	-2.4546	8.0921e-06	0.00034923
c73836_g1	1951.64	369.385	2.4015	8.2415e-06	0.0003555
c50736_g1	73.85	9.02953	3.0319	8.3517e-06	0.00035998
c80889_g3	12.7677	93.6664	-2.875	8.3538e-06	0.00035998
c73274_g1	159.382	25.3248	2.6539	8.4348e-06	0.00036328
c69955_g2	4.88874	49.1792	-3.3305	8.4758e-06	0.00036486
c42271_g1	42.913	3.5443	3.5978	8.5047e-06	0.00036537
c62437_g1	549.626	102.109	2.4283	8.4931e-06	0.00036537
c69137_g2	0.452883	89.8121	-7.6316	8.5044e-06	0.00036537
c72190_g1	87.3705	11.6772	2.9035	8.5043e-06	0.00036537
c80048_g1	47.2348	274.309	-2.5379	8.5211e-06	0.00036589
c68886_g1	1319.79	8.07383	7.3528	8.529e-06	0.00036604
c61149_g1	1451.48	0.514765	11.461	8.7038e-06	0.00037336
c80840_g1	252.646	43.5168	2.5375	8.7204e-06	0.00037388
c74607_g4	9.35758	87.4597	-3.2244	8.8998e-06	0.00038138
c76525_g1	56.9134	460.02	-3.0149	8.9699e-06	0.00038419
c78563_g2	44.2776	257.896	-2.5421	9.0061e-06	0.00038554
c64182_g1	1.81153	87.1537	-5.5883	9.0604e-06	0.00038768
c78116_g2	37.2174	0	Inf	9.0887e-06	0.00038869
c61560_g1	40.8945	238.59	-2.5446	9.1912e-06	0.00039288
c51346_g1	18.4693	0	Inf	9.2097e-06	0.00039346
c65832_g1	81.9629	444.309	-2.4385	9.214e-06	0.00039346
c51124_g1	10.4703	77.6664	-2.891	9.2812e-06	0.00039593
c80951_g1	17.6835	115.757	-2.7106	9.2768e-06	0.00039593
c74470_g1	0	17.7215	#NAME?	9.3594e-06	0.00039906
c42627_g1	18.3493	0	Inf	9.3648e-06	0.00039909
c128612_g1	0	17.7067	#NAME?	9.3763e-06	0.00039938
c70205_g1	93.09	0.514765	7.4986	9.3983e-06	0.00040012
[truncated: 2,016 more rows]

## Sheet: P1-P2
gene_id	lvP2_readcount	lvP1_readcount	log2FoldChange	pval	padj
c69240_g1	3411.42	16.362	7.7039	1.0818e-28	9.1723e-24
c82594_g1	635.411	5.61431	6.8224	1.374e-21	5.825e-17
c80632_g1	855.438	13.9572	5.9376	1.518e-19	4.2903e-15
c82314_g1	415.529	4.78197	6.4412	2.9088e-19	6.1659e-15
c63415_g1	4688.99	100.944	5.5377	4.3835e-19	7.4334e-15
c80986_g1	1543.26	40.6782	5.2456	1.716e-17	2.425e-13
c65152_g1	685.172	14.4932	5.563	2.2112e-17	2.6783e-13
c72919_g1	1898.65	55.3187	5.1011	1.068e-16	1.1319e-12
c60703_g1	459.609	10.7104	5.4233	3.7555e-16	3.538e-12
c75366_g2	565.7	15.141	5.2235	4.7874e-16	4.0592e-12
c80630_g1	1068.62	35.6646	4.9051	1.3266e-15	1.0225e-11
c82816_g1	1807.17	67.1401	4.7504	2.091e-15	1.4775e-11
c82237_g1	4319.89	170.306	4.6648	2.3408e-15	1.5267e-11
c92990_g1	240.684	5.13336	5.5511	5.097e-15	3.0869e-11
c83834_g1	75760.2	3293.48	4.5238	6.3355e-15	3.5812e-11
c44167_g1	310.534	8.40771	5.2069	7.5381e-15	3.9946e-11
c72598_g1	182.047	2.88568	5.9793	1.07e-14	5.3367e-11
c75711_g1	441.587	14.5677	4.9218	1.189e-14	5.6008e-11
c67306_g1	2416.11	106.071	4.5096	1.4348e-14	6.4027e-11
c26005_g1	233.496	5.87342	5.3131	1.8754e-14	7.9506e-11
c72644_g1	579.89	21.2637	4.7693	2.3449e-14	9.4674e-11
c11161_g1	185.789	4.30102	5.4328	5.4092e-14	2.0847e-10
c62938_g1	588.313	23.9276	4.6198	7.4717e-14	2.6396e-10
c82388_g1	9.84209	303.451	-4.9464	7.2536e-14	2.6396e-10
c82497_g4	799.834	35.5173	4.4931	7.8567e-14	2.6646e-10
c64980_g1	10207.5	554.642	4.2019	1.175e-13	3.8319e-10
c70220_g1	14877.1	821.3	4.179	1.6056e-13	4.891e-10
c78956_g1	846.467	40.105	4.3996	1.6152e-13	4.891e-10
c77298_g1	36.1344	753.328	-4.3818	1.7369e-13	5.0784e-10
c69507_g2	10977.1	608.903	4.1721	2.0499e-13	5.7937e-10
c69836_g1	671.554	31.6325	4.408	2.6307e-13	7.1953e-10
c63124_g1	723.511	34.5182	4.3896	2.754e-13	7.297e-10
c72650_g2	3674.48	204.372	4.1683	3.3392e-13	8.5795e-10
c75157_g2	1350.77	70.6363	4.2572	3.8799e-13	9.6755e-10
c70464_g1	1209.88	62.3208	4.279	4.7778e-13	1.1574e-09
c70163_g1	762.279	30.4115	4.6476	5.3647e-13	1.2367e-09
c76392_g3	887.259	44.8399	4.3065	5.3965e-13	1.2367e-09
c81390_g1	324.199	13.4115	4.5953	5.5938e-13	1.2481e-09
c81122_g1	301.814	12.5144	4.592	7.2311e-13	1.5721e-09
c70253_g1	4457.94	261.181	4.0933	8.1397e-13	1.7254e-09
c76392_g1	1056.53	56.7438	4.2187	8.4513e-13	1.7477e-09
c78148_g1	17817.9	1047.67	4.0881	9.4003e-13	1.8977e-09
c74453_g1	825.336	45.0165	4.1965	9.8137e-13	1.9351e-09
c74667_g1	176.581	1.92379	6.5202	1.065e-12	2.0522e-09
c75907_g1	200.236	6.5762	4.9283	1.1299e-12	2.129e-09
c13028_g1	1023.84	57.3916	4.157	1.4756e-12	2.7198e-09
c55356_g1	3448.56	214.908	4.0042	2.0123e-12	3.6302e-09
c67074_g6	14480.9	938.92	3.947	2.0832e-12	3.6797e-09
c71086_g1	2521.83	158.043	3.9961	2.3167e-12	4.0087e-09
c69303_g1	110.525	1.98857	5.7965	2.4092e-12	4.0854e-09
c78450_g1	753.432	42.6668	4.1423	2.8401e-12	4.7218e-09
c76064_g2	10268.4	592.347	4.1156	2.9894e-12	4.8744e-09
c77607_g1	1121.78	66.4648	4.0771	3.1479e-12	4.9426e-09
c78132_g1	641.688	35.0914	4.1927	3.1185e-12	4.9426e-09
c119432_g1	5623.94	367.195	3.937	3.7844e-12	5.7453e-09
c66524_g1	969.468	58.6126	4.0479	3.7946e-12	5.7453e-09
c55419_g1	8865.01	578.445	3.9379	4.2788e-12	6.1731e-09
c61183_g1	4019.56	263.382	3.9318	4.2956e-12	6.1731e-09
c79292_g1	291.78	13.8277	4.3992	4.1858e-12	6.1731e-09
c49206_g1	553.515	31.6698	4.1274	4.5313e-12	6.4033e-09
c80097_g1	608.69	34.8048	4.1283	4.6648e-12	6.4839e-09
c81190_g1	636.078	37.7925	4.073	6.0952e-12	8.3355e-09
c82114_g3	846.525	52.323	4.016	6.9453e-12	9.3473e-09
c69841_g1	2580.02	176.089	3.873	7.4418e-12	9.6231e-09
c80510_g1	744.381	2.53429	8.1983	7.3838e-12	9.6231e-09
c82363_g3	3936.3	265.916	3.8878	7.4907e-12	9.6231e-09
c74795_g1	3204.71	222.817	3.8463	7.9495e-12	1.006e-08
c119614_g1	610.831	36.4517	4.0667	8.217e-12	1.0097e-08
c73610_g1	5474.92	383.698	3.8348	8.1045e-12	1.0097e-08
c80804_g1	295.843	14.8544	4.3159	8.9106e-12	1.0793e-08
c82850_g1	423.366	25.3252	4.0633	9.1573e-12	1.0936e-08
c83502_g1	132.871	4.10669	5.0159	1.0942e-11	1.2886e-08
c37395_g1	116.298	3.01524	5.2694	1.2065e-11	1.3966e-08
c76970_g2	1050.74	69.3602	3.9212	1.2189e-11	1.3966e-08
c76142_g1	616.687	39.0135	3.9825	1.4441e-11	1.6326e-08
c78849_g2	37329.5	2316.59	4.0102	1.4883e-11	1.6604e-08
c73183_g1	3482.96	237.088	3.8768	1.6225e-11	1.7866e-08
c71524_g1	244.804	12.3848	4.305	1.6653e-11	1.8103e-08
c80181_g1	2313.59	17.1668	7.0744	1.9071e-11	2.0469e-08
c73097_g2	2132.78	142.346	3.9053	2.2437e-11	2.378e-08
c79779_g1	239.584	12.8383	4.222	2.293e-11	2.4002e-08
c70719_g2	205.347	9.65622	4.4105	2.3457e-11	2.4255e-08
c65194_g1	1545.08	113.203	3.7707	2.4648e-11	2.5179e-08
c76941_g2	22.2576	356.142	-4.0001	2.6908e-11	2.6924e-08
c77866_g1	2266.58	158.412	3.8388	2.6991e-11	2.6924e-08
c63883_g1	371.044	22.522	4.0422	3.1154e-11	3.0715e-08
c81320_g1	7402.94	458.347	4.0136	3.2196e-11	3.1377e-08
c67875_g1	171.278	7.27898	4.5565	3.7107e-11	3.5752e-08
c79215_g1	278.83	15.4276	4.1758	3.9292e-11	3.7433e-08
c76003_g2	134.878	5.0038	4.7525	4.2952e-11	4.0465e-08
c60847_g1	1655.43	123.061	3.7498	4.42e-11	4.1183e-08
c76392_g2	2010.13	150.087	3.7434	4.9417e-11	4.5313e-08
c79167_g1	207.581	11.1363	4.2203	4.9701e-11	4.5313e-08
c67074_g4	2061.43	160.088	3.6867	5.1921e-11	4.6833e-08
c74669_g1	833.863	61.6376	3.7579	5.6523e-11	5.0447e-08
c82062_g2	830.19	61.0546	3.7653	5.9102e-11	5.2199e-08
c61668_g1	4330.18	335.431	3.6903	6.3396e-11	5.5117e-08
c71150_g1	2667.08	207.368	3.685	6.3706e-11	5.5117e-08
c64730_g1	314.234	19.3772	4.0194	6.9395e-11	5.9433e-08
c294_g1	6684.49	507.47	3.7194	7.6929e-11	6.5226e-08
c80735_g2	1222.79	39.9204	4.9369	7.8195e-11	6.5643e-08
c82083_g1	334.579	21.0517	3.9903	8.2603e-11	6.8664e-08
c83439_g1	7647.47	611.826	3.6438	8.6828e-11	7.1476e-08
c74547_g4	2097.48	168.753	3.6357	1.0442e-10	8.5131e-08
c78080_g1	400.113	27.7201	3.8514	1.1561e-10	9.3354e-08
c83104_g3	196.374	10.6181	4.209	1.2211e-10	9.7674e-08
c73906_g1	306.741	12.8658	4.5754	1.2329e-10	9.7695e-08
c69673_g2	181.989	9.78577	4.217	1.321e-10	1.0275e-07
c76400_g1	262.942	16.2324	4.0178	1.3096e-10	1.0275e-07
c81335_g1	634.831	49.1605	3.6908	1.3407e-10	1.0334e-07
c70719_g1	105.121	3.56096	4.8836	1.3625e-10	1.0408e-07
c77233_g1	442.639	31.3086	3.8215	1.3818e-10	1.0461e-07
c81721_g1	2200.05	181.988	3.5956	1.4972e-10	1.1234e-07
c83204_g2	607.301	27.8772	4.4453	1.5197e-10	1.1303e-07
c53212_g1	2579.56	213.982	3.5916	1.5675e-10	1.1557e-07
c59690_g1	2076.49	174.646	3.5716	1.5905e-10	1.1625e-07
c83717_g1	985.575	77.6011	3.6668	1.6077e-10	1.1651e-07
c68192_g1	777.946	60.7955	3.6776	1.6524e-10	1.1851e-07
c70548_g1	96.833	3.14479	4.9445	1.6633e-10	1.1851e-07
c67714_g1	953.431	77.9446	3.6126	1.6787e-10	1.1861e-07
c80582_g2	90.1063	2.59907	5.1156	1.7276e-10	1.2106e-07
c72949_g1	327.575	22.3277	3.8749	1.7734e-10	1.2325e-07
c79205_g1	1711.11	122.488	3.8042	2.0017e-10	1.3798e-07
c66613_g1	356.868	25.2506	3.821	2.1128e-10	1.4447e-07
c81765_g2	954.764	77.2772	3.627	2.1949e-10	1.4888e-07
c64045_g1	2290.65	197.694	3.5344	2.2775e-10	1.5326e-07
c79373_g3	2079.06	181.74	3.516	2.3857e-10	1.5927e-07
c61203_g1	1785.92	153.363	3.5416	2.5078e-10	1.6612e-07
c83749_g1	4338.8	377.313	3.5235	2.5351e-10	1.6663e-07
c78420_g1	66.5761	1.02667	6.019	2.6267e-10	1.7132e-07
c67912_g1	2668.67	234.109	3.5109	2.6657e-10	1.7253e-07
c74639_g1	6654.64	595.721	3.4817	2.7251e-10	1.7504e-07
c79724_g1	18092.9	1600.41	3.4989	2.9029e-10	1.8506e-07
c39518_g1	131.825	6.03048	4.4502	2.9803e-10	1.8858e-07
c80103_g1	299.056	19.9132	3.9086	3.034e-10	1.9056e-07
c74585_g1	254.254	16.4543	3.9497	3.1941e-10	1.9913e-07
c19570_g1	1861.79	162.232	3.5206	3.3897e-10	2.0827e-07
c78563_g1	308.075	21.9115	3.8135	3.3725e-10	2.0827e-07
c69785_g1	2381.59	215.75	3.4645	3.8384e-10	2.3414e-07
c76420_g1	270.118	18.961	3.8325	4.0726e-10	2.4665e-07
c23233_g1	547.479	45.0165	3.6043	4.2533e-10	2.5396e-07
c74292_g8	1098.01	95.1841	3.528	4.2321e-10	2.5396e-07
c74459_g1	361.953	27.1096	3.7389	4.3809e-10	2.5975e-07
c78976_g2	200.808	12.9953	3.9498	4.7409e-10	2.7722e-07
c83130_g2	284.961	19.9504	3.8363	4.7256e-10	2.7722e-07
c82547_g1	440.14	36.332	3.5987	4.9182e-10	2.8562e-07
c76352_g1	1225.17	108.152	3.5019	5.5453e-10	3.1984e-07
c75408_g1	258.08	18.6744	3.7887	5.8788e-10	3.3453e-07
c82618_g2	415.523	33.0106	3.6539	5.8416e-10	3.3453e-07
c82620_g1	1867.71	171.093	3.4484	5.9197e-10	3.3461e-07
c54427_g1	191.424	12.2553	3.9653	6.3372e-10	3.535e-07
c58490_g1	433.094	35.0364	3.6278	6.3332e-10	3.535e-07
c75132_g1	201.766	13.3467	3.9181	6.4069e-10	3.5505e-07
c75050_g1	586.502	49.5021	3.5666	6.5538e-10	3.6084e-07
c79737_g1	2521.32	230.083	3.454	6.6152e-10	3.6186e-07
c81564_g1	105.944	4.65241	4.5092	6.698e-10	3.6405e-07
c76089_g1	135.764	6.92759	4.2926	7.0385e-10	3.7911e-07
c78006_g5	1413.31	130.527	3.4367	7.0645e-10	3.7911e-07
c66320_g1	268.554	18.9238	3.8269	7.4072e-10	3.9286e-07
c80851_g1	205.847	13.5038	3.9301	7.4136e-10	3.9286e-07
c78629_g2	61.1221	1.02667	5.8956	7.8109e-10	4.0881e-07
c79072_g1	1748.17	160.789	3.4426	7.7715e-10	4.0881e-07
c70046_g1	2585.54	245.402	3.3972	8.0335e-10	4.1288e-07
c70254_g1	161.209	9.59144	4.071	8.0348e-10	4.1288e-07
c78705_g2	968.196	90.8574	3.4136	8.0167e-10	4.1288e-07
c59835_g1	104.387	4.58763	4.508	8.1705e-10	4.1733e-07
c63857_g1	1123.68	102.149	3.4595	8.2948e-10	4.2031e-07
c70339_g1	39.3342	468.441	-3.574	8.328e-10	4.2031e-07
c75643_g1	1709.05	159.8	3.4189	8.4288e-10	4.2288e-07
c73101_g1	567.308	48.2163	3.5565	8.9019e-10	4.4143e-07
c82502_g1	67.3951	1.5724	5.4216	8.9027e-10	4.4143e-07
c8285_g1	1029.75	94.5186	3.4455	9.0768e-10	4.4745e-07
c80234_g1	686.597	60.7307	3.499	9.6885e-10	4.7484e-07
c82445_g1	525.583	42.9357	3.6137	9.9514e-10	4.8492e-07
c72657_g1	644.529	57.2345	3.4933	1.1129e-09	5.392e-07
c101541_g1	469.889	40.6507	3.531	1.1733e-09	5.6522e-07
c83717_g2	898.106	82.4479	3.4453	1.2506e-09	5.9905e-07
c80082_g1	405.669	1.02667	8.6262	1.2743e-09	6.0697e-07
c80634_g2	233.861	17.583	3.7334	1.2931e-09	6.125e-07
c73456_g1	3706.2	356.434	3.3782	1.3832e-09	6.4793e-07
c75321_g1	1676.37	162.047	3.3708	1.3789e-09	6.4793e-07
c62430_g1	159.42	9.94283	4.003	1.4801e-09	6.8952e-07
c60085_g1	195.174	13.9572	3.8057	1.5095e-09	6.9941e-07
c78659_g1	755.867	60.4716	3.6438	1.7938e-09	8.2661e-07
c81163_g1	104.298	5.0038	4.3815	1.8492e-09	8.4751e-07
c74356_g1	10298.2	1052.21	3.2909	1.8836e-09	8.5864e-07
c83362_g1	321.541	27.6279	3.5408	2.0572e-09	9.3276e-07
c63126_g1	392.543	34.7125	3.4993	2.2618e-09	1.0147e-06
c78705_g1	457.843	41.7422	3.4553	2.2555e-09	1.0147e-06
c81593_g2	829.389	51.3336	4.0141	2.3735e-09	1.0592e-06
c79119_g1	617.108	43.3971	3.8299	2.4241e-09	1.0761e-06
c4914_g1	68.4028	2.05334	5.058	2.6124e-09	1.1536e-06
c74977_g1	62.2221	1.50762	5.3671	2.7163e-09	1.1933e-06
c78356_g2	2625.86	273.289	3.2643	2.7459e-09	1.2001e-06
c78047_g2	137.309	8.82388	3.9599	2.8266e-09	1.229e-06
c82702_g1	304.36	18.8315	4.0146	2.8486e-09	1.2323e-06
c75726_g1	1723.19	181.835	3.2444	2.8835e-09	1.2411e-06
c55162_g1	122.668	7.12193	4.1063	2.9181e-09	1.2433e-06
c69878_g1	1212.29	122.682	3.3047	2.9168e-09	1.2433e-06
c71202_g1	3235.09	180.445	4.1642	2.997e-09	1.2706e-06
c82630_g1	200.901	15.5296	3.6934	3.0217e-09	1.2746e-06
c74448_g1	378.618	33.945	3.4795	3.0618e-09	1.2852e-06
c83835_g1	1084.35	109.864	3.303	3.1461e-09	1.314e-06
c80394_g1	2344.27	246.244	3.251	3.1728e-09	1.3187e-06
c77558_g1	83.6908	3.56096	4.5547	3.2849e-09	1.3533e-06
c77853_g1	310.225	27.304	3.5061	3.2879e-09	1.3533e-06
c63205_g1	1242.83	128.177	3.2774	3.3561e-09	1.3747e-06
c57398_g1	1272.83	130.943	3.281	3.3733e-09	1.3751e-06
c62014_g1	334.603	29.5792	3.4998	3.5539e-09	1.4418e-06
c83710_g1	432.981	40.4564	3.4199	3.6233e-09	1.4629e-06
c60617_g1	693.549	32.188	4.4294	3.6724e-09	1.4757e-06
c78693_g2	118.306	7.1867	4.041	4.1863e-09	1.6743e-06
c75952_g1	1629.99	170.963	3.2531	4.2744e-09	1.7015e-06
c68112_g1	141.079	6.28959	4.4874	4.3336e-09	1.717e-06
c83204_g1	1488	79.8213	4.2205	4.3644e-09	1.7211e-06
c25118_g1	166.705	12.1257	3.7812	4.6372e-09	1.8203e-06
c81479_g3	237.854	19.6638	3.5965	4.716e-09	1.8427e-06
c76312_g1	53.2452	1.02667	5.6966	4.8485e-09	1.8858e-06
c79122_g1	308.16	19.4695	3.9844	4.8744e-09	1.8872e-06
c80582_g1	121.971	7.66765	3.9916	5.0071e-09	1.9231e-06
c82101_g1	675.338	68.5279	3.3008	5.0126e-09	1.9231e-06
c78055_g1	207.531	14.3086	3.8584	5.1953e-09	1.9842e-06
c75334_g1	3820.69	421.613	3.1798	5.3395e-09	2.0301e-06
c72528_g1	1285.55	93.2878	3.7846	5.782e-09	2.1886e-06
c71617_g1	8.42689	142.495	-4.0798	5.8614e-09	2.2088e-06
c83396_g2	3050.11	136.068	4.4865	5.947e-09	2.2311e-06
c82618_g3	492.937	34.2218	3.8484	6.0329e-09	2.2534e-06
c74148_g2	616.468	62.9509	3.2917	6.1502e-09	2.2871e-06
c66191_g1	114.871	7.05715	4.0248	6.2402e-09	2.3104e-06
c76679_g1	400.785	38.4953	3.3801	6.3996e-09	2.3592e-06
c70179_g1	713.118	74.0127	3.2683	6.5578e-09	2.407e-06
c83045_g1	296.092	27.7574	3.4151	6.6706e-09	2.4379e-06
c74688_g1	2538.1	284.011	3.1597	6.8288e-09	2.485e-06
c78981_g1	813.659	86.3052	3.2369	6.9755e-09	2.5275e-06
c67955_g1	549.242	56.2451	3.2876	7.1714e-09	2.5875e-06
c61722_g1	136.063	3.7553	5.1792	7.2593e-09	2.608e-06
c80053_g2	1450.1	156.451	3.2124	7.3508e-09	2.6298e-06
c68016_g1	202.001	16.9725	3.5731	7.5186e-09	2.6785e-06
c80962_g1	219.762	19.4793	3.4959	7.5942e-09	2.6941e-06
c50414_g1	103.287	6.22481	4.0525	7.7776e-09	2.7363e-06
c81283_g1	127.002	8.82388	3.8473	7.7712e-09	2.7363e-06
c74564_g3	374.256	37.5157	3.3185	8.0495e-09	2.8202e-06
c80050_g1	500.497	52.1482	3.2627	8.256e-09	2.8807e-06
c78976_g1	57.6032	1.44284	5.3192	8.5751e-09	2.9798e-06
c82905_g1	117.164	7.66765	3.9336	8.67e-09	3.0005e-06
c56623_g1	916.964	96.1912	3.2529	8.934e-09	3.0793e-06
c75324_g2	382.801	38.3107	3.3208	9.0357e-09	3.1012e-06
c80063_g2	8761.72	612.766	3.8378	9.0709e-09	3.1012e-06
c72255_g1	92.2522	5.26291	4.1316	9.3075e-09	3.1693e-06
c68096_g1	321.338	30.1524	3.4137	9.7532e-09	3.3078e-06
c77272_g1	206.581	18.5174	3.4798	1.0273e-08	3.4702e-06
c75992_g1	526.042	54.5707	3.269	1.0738e-08	3.613e-06
c78155_g1	550.249	58.4928	3.2338	1.09e-08	3.6529e-06
c58420_g1	36.6725	0	Inf	1.1164e-08	3.7266e-06
c65727_g1	156.729	12.1257	3.6921	1.128e-08	3.7506e-06
c82317_g1	119.594	8.1486	3.8755	1.1781e-08	3.902e-06
c76949_g1	1803.15	206.972	3.123	1.1845e-08	3.9077e-06
c10763_g1	3059.72	267.5	3.5158	1.2263e-08	4.03e-06
c77721_g1	364.522	36.2849	3.3286	1.25e-08	4.092e-06
c71678_g1	3069.24	254.163	3.5941	1.2938e-08	4.2191e-06
c42736_g1	153.924	11.8666	3.6972	1.3068e-08	4.2452e-06
c74138_g1	312.253	30.6706	3.3478	1.3129e-08	4.2489e-06
c60617_g2	157.259	3.20957	5.6146	1.3822e-08	4.456e-06
c73478_g1	226.623	20.0152	3.5011	1.3903e-08	4.4651e-06
c67238_g1	1713.65	197.879	3.1144	1.3972e-08	4.4662e-06
c73087_g2	319.949	31.1143	3.3622	1.4012e-08	4.4662e-06
c82675_g1	627.005	68.7222	3.1896	1.4245e-08	4.5237e-06
c76877_g1	252.411	25.0661	3.332	1.539e-08	4.8541e-06
c77786_g1	351.075	37.1643	3.2398	1.54e-08	4.8541e-06
c64075_g1	4765.71	572.904	3.0563	1.5722e-08	4.9372e-06
c82740_g2	74.5333	3.43141	4.441	1.608e-08	5.0311e-06
c67106_g1	4687.75	314.228	3.899	1.6839e-08	5.249e-06
c69101_g1	910.38	81.588	3.48	1.7084e-08	5.3059e-06
c79153_g1	64.3258	2.59907	4.6293	1.7213e-08	5.3265e-06
c63394_g1	394.617	41.4183	3.2521	1.7528e-08	5.4044e-06
c71498_g1	102.425	6.64098	3.947	1.8075e-08	5.5528e-06
c74409_g1	234.819	22.3277	3.3946	1.8879e-08	5.7787e-06
c69285_g1	420.57	44.9792	3.225	1.9291e-08	5.8836e-06
c70217_g1	3592.97	441.149	3.0258	2.0295e-08	6.1457e-06
c75162_g1	119.536	5.13336	4.5414	2.0238e-08	6.1457e-06
c57187_g1	182.812	16.4268	3.4762	2.0605e-08	6.2173e-06
c49989_g1	4157.78	297.974	3.8026	2.0773e-08	6.2238e-06
c80268_g1	910.042	105.747	3.1053	2.0703e-08	6.2238e-06
c67070_g1	313.814	31.8543	3.3004	2.1879e-08	6.5252e-06
c78381_g1	471.192	45.3306	3.3778	2.1933e-08	6.5252e-06
c81757_g1	2048.44	241.682	3.0833	2.3192e-08	6.8755e-06
c10814_g1	7132.26	664.289	3.4245	2.3443e-08	6.9258e-06
c73440_g1	305.153	31.6325	3.2701	2.5537e-08	7.5183e-06
c74410_g1	889.523	103.906	3.0978	2.611e-08	7.6604e-06
c82054_g1	902.17	106.32	3.085	2.6374e-08	7.7111e-06
c76228_g1	1344.78	159.438	3.0763	2.7152e-08	7.9112e-06
c82588_g1	209.709	20.0525	3.3865	2.8464e-08	8.2652e-06
c81347_g2	460.412	53.1101	3.1159	3.0288e-08	8.7648e-06
c70425_g1	503.751	58.0491	3.1174	3.0493e-08	8.794e-06
c59660_g1	5017.54	631.285	2.9906	3.0904e-08	8.8329e-06
c73787_g1	413.391	30.7904	3.747	3.074e-08	8.8329e-06
c79472_g2	1275.1	154.676	3.0433	3.094e-08	8.8329e-06
c73207_g4	13.9652	155.748	-3.4793	3.1167e-08	8.8512e-06
c74175_g2	1374.75	165.025	3.0584	3.1213e-08	8.8512e-06
c71215_g1	1704.31	213.891	2.9942	3.2535e-08	9.1648e-06
c83206_g1	674.162	79.729	3.0799	3.2509e-08	9.1648e-06
c73631_g1	170.609	15.0762	3.5004	3.2768e-08	9.1998e-06
c79132_g1	846.644	101.317	3.0629	3.3737e-08	9.4405e-06
c79170_g2	444.158	49.983	3.1516	3.4331e-08	9.5753e-06
c79266_g1	462.646	52.8412	3.1302	3.4949e-08	9.6837e-06
c79577_g1	1119.48	137.492	3.0254	3.4841e-08	9.6837e-06
c75059_g1	28.9461	263.992	-3.1891	3.7429e-08	1.0337e-05
c79301_g1	1125.71	138.887	3.0188	3.7952e-08	1.0448e-05
c81613_g1	381.639	29.5241	3.6922	3.8371e-08	1.0529e-05
c64526_g1	318.781	33.6486	3.2439	3.9246e-08	1.0734e-05
c82523_g1	457.465	52.4525	3.1246	3.9692e-08	1.0821e-05
c81163_g2	45.1877	1.02667	5.4599	4.036e-08	1.0968e-05
c75704_g1	73.8949	4.17147	4.1468	4.1066e-08	1.1124e-05
c62014_g2	251.873	26.2125	3.2644	4.1232e-08	1.1134e-05
c81192_g1	387.545	41.9817	3.2065	4.3231e-08	1.1636e-05
c80410_g1	3046.48	132.884	4.5189	4.5469e-08	1.22e-05
c75076_g1	1862.3	233.59	2.995	4.5746e-08	1.2236e-05
c77321_g4	407.59	46.8755	3.1202	4.7162e-08	1.2575e-05
c74289_g1	188.312	18.3505	3.3592	4.7535e-08	1.2635e-05
c74416_g1	616.213	74.1422	3.0551	4.8905e-08	1.2958e-05
c72445_g1	683.128	82.9013	3.0427	5.1114e-08	1.3501e-05
c80919_g1	1475.12	188.122	2.9711	5.2525e-08	1.3831e-05
c79329_g1	411.595	48.0317	3.0992	5.7558e-08	1.5109e-05
c73175_g1	2555.67	317.251	3.01	5.7921e-08	1.5111e-05
c83130_g1	231.661	24.2515	3.2559	5.7761e-08	1.5111e-05
c75726_g2	470.497	57.2168	3.0397	5.839e-08	1.5186e-05
c62569_g1	607.523	4505.01	-2.8905	5.8766e-08	1.5237e-05
c76580_g1	87.2138	2.72862	4.9983	5.992e-08	1.5489e-05
c82850_g2	179.143	7.02964	4.6715	6.3429e-08	1.6346e-05
c81691_g1	303.683	34.1668	3.1519	6.372e-08	1.6372e-05
c77414_g1	761.241	95.8967	2.9888	6.5736e-08	1.6839e-05
c62291_g1	9996.61	938.785	3.4126	6.7586e-08	1.726e-05
c75226_g5	1599.69	209.339	2.9339	6.8536e-08	1.7451e-05
c70470_g1	217.566	23.0677	3.2375	6.8964e-08	1.7507e-05
c63718_g1	131.305	11.6448	3.4952	7.1717e-08	1.8151e-05
c67488_g1	301.172	34.0372	3.1454	7.3444e-08	1.8533e-05
c71580_g1	59.6989	1.09145	5.7734	7.41e-08	1.8643e-05
c77373_g1	147.848	13.5038	3.4527	7.6003e-08	1.9065e-05
c62279_g1	24.0461	214.981	-3.1603	7.7442e-08	1.9369e-05
c82549_g1	150.405	14.6325	3.3616	7.9871e-08	1.9918e-05
c128539_g1	160.374	10.8124	3.8907	8.0139e-08	1.9926e-05
c68885_g1	31.2265	0	Inf	8.1967e-08	2.0265e-05
c75785_g1	47.8916	1.50762	4.9894	8.1979e-08	2.0265e-05
c80763_g1	1139.67	9810.26	-3.1057	8.3645e-08	2.0616e-05
c83630_g4	469.096	57.7802	3.0212	8.5743e-08	2.1072e-05
c80151_g1	86.0716	6.09525	3.8198	8.6645e-08	2.1233e-05
c72379_g1	1178.92	154.99	2.9272	9.084e-08	2.2196e-05
c74409_g2	216.142	23.4839	3.2022	9.2291e-08	2.2486e-05
c71202_g2	708.837	42.2231	4.0693	9.2617e-08	2.2501e-05
c64456_g1	222.536	24.4831	3.1842	9.4703e-08	2.2876e-05
c81892_g1	2085.98	281.104	2.8916	9.4491e-08	2.2876e-05
c74999_g1	3645.07	193.489	4.2356	9.6381e-08	2.3184e-05
c82203_g1	667.128	85.2413	2.9683	9.6521e-08	2.3184e-05
c68808_g1	37.4493	0.545725	6.1006	9.9071e-08	2.3729e-05
c63559_g1	833.725	109.567	2.9278	1.007e-07	2.4021e-05
c74636_g4	73.5336	4.58763	4.0026	1.0086e-07	2.4021e-05
c83050_g1	3416.96	388.738	3.1358	1.0815e-07	2.5687e-05
c70604_g1	64.8919	505.596	-2.9619	1.1146e-07	2.6397e-05
c81903_g2	85.3951	5.9657	3.8394	1.1178e-07	2.6399e-05
c69128_g1	43721.2	2019.03	4.4366	1.1243e-07	2.648e-05
c79646_g2	107.36	9.3696	3.5183	1.1544e-07	2.7114e-05
c82534_g2	108.472	9.30482	3.5432	1.1853e-07	2.7763e-05
c81903_g1	77.3717	4.91152	3.9776	1.1959e-07	2.7856e-05
c82900_g2	59.8414	3.01524	4.3108	1.194e-07	2.7856e-05
c73709_g1	71.7872	4.52286	3.9884	1.2296e-07	2.853e-05
c79038_g1	5045.96	719	2.8111	1.2316e-07	2.853e-05
c83753_g1	1073.59	98.5232	3.4458	1.2419e-07	2.8692e-05
c79360_g1	125.906	11.7743	3.4186	1.2675e-07	2.9204e-05
c79197_g1	271.423	32.2803	3.0718	1.2788e-07	2.9385e-05
c73796_g1	63.5028	3.49619	4.183	1.3047e-07	2.9898e-05
c76596_g1	1217.55	48.9661	4.6361	1.31e-07	2.9938e-05
c80469_g1	200.082	21.7819	3.1994	1.3343e-07	3.0413e-05
c54634_g1	181.263	19.5068	3.216	1.3553e-07	3.0808e-05
c42929_g1	531.071	47.3192	3.4884	1.4131e-07	3.195e-05
c68933_g1	87.4064	6.77053	3.6904	1.4094e-07	3.195e-05
c82464_g2	608.144	79.784	2.9302	1.4781e-07	3.333e-05
c60017_g1	508.165	66.1879	2.9407	1.5104e-07	3.3969e-05
c74090_g1	3728.27	227.758	4.0329	1.5251e-07	3.4208e-05
c74771_g1	758.653	101.798	2.8977	1.5342e-07	3.4321e-05
c78408_g3	487.72	63.4966	2.9413	1.5567e-07	3.4735e-05
c80863_g1	187.385	13.4115	3.8045	1.5768e-07	3.5091e-05
c77918_g1	243.711	28.4229	3.1	1.6222e-07	3.6006e-05
c82485_g2	189.137	2060.44	-3.4454	1.6457e-07	3.6433e-05
c80634_g1	196.832	22.1058	3.1545	1.6534e-07	3.6506e-05
c81973_g1	4021.29	576.454	2.8024	1.6914e-07	3.7249e-05
c80357_g1	512.814	68.3708	2.907	1.8154e-07	3.9877e-05
c74622_g2	187.947	20.6905	3.1833	1.825e-07	3.9962e-05
c76954_g1	364.386	46.4221	2.9726	1.8287e-07	3.9962e-05
c69668_g1	34.7956	0.545725	5.9946	1.8752e-07	4.0873e-05
c74816_g1	208.458	23.9001	3.1247	1.9351e-07	4.2069e-05
c80160_g2	539.61	71.3763	2.9184	1.9479e-07	4.224e-05
c77120_g1	160.836	17.5182	3.1987	1.9961e-07	4.3111e-05
c80249_g1	232.354	27.5906	3.0741	1.9982e-07	4.3111e-05
c74240_g1	120.959	11.9687	3.3372	2.0767e-07	4.469e-05
c81315_g1	1958.6	274.461	2.8352	2.1176e-07	4.5455e-05
c68968_g1	10738.6	1579.66	2.7651	2.1419e-07	4.586e-05
c68059_g1	985.288	135.927	2.8577	2.1916e-07	4.6805e-05
c82856_g1	1911.98	134.724	3.827	2.2259e-07	4.7419e-05
c83105_g1	91.664	7.66765	3.5795	2.2572e-07	4.7966e-05
c76275_g1	235.915	23.0677	3.3543	2.2876e-07	4.849e-05
c72869_g1	39.561	1.02667	5.268	2.2988e-07	4.8605e-05
c77138_g1	76.5567	5.67908	3.7528	2.3454e-07	4.9467e-05
c77140_g1	90.6483	7.25148	3.6439	2.4521e-07	5.1591e-05
c77541_g1	101.875	9.30482	3.4527	2.5444e-07	5.34e-05
c82287_g1	6561.73	313.111	4.3893	2.5576e-07	5.3545e-05
c51004_g1	29.4499	234.739	-2.9947	2.5791e-07	5.3861e-05
c66805_g1	186.347	21.1067	3.1422	2.6437e-07	5.5076e-05
c72416_g1	169.09	18.8963	3.1616	2.6665e-07	5.5414e-05
c74138_g2	454.209	60.2125	2.9152	2.6898e-07	5.576e-05
c74006_g1	1704.34	247.862	2.7816	2.716e-07	5.6168e-05
c82122_g1	67.7183	4.58763	3.8837	2.8129e-07	5.8029e-05
c71399_g1	74.9488	5.41997	3.7895	2.8279e-07	5.8197e-05
c83560_g1	301.533	39.4022	2.936	2.8437e-07	5.8381e-05
c61938_g1	2006.69	125.8	3.9956	2.9054e-07	5.9361e-05
c79455_g1	375.605	49.8535	2.9135	2.8992e-07	5.9361e-05
c53124_g1	131.536	14.2811	3.2033	3.0074e-07	6.1149e-05
c83349_g2	71.476	5.06858	3.8178	3.0032e-07	6.1149e-05
c67898_g1	46.9722	2.05334	4.5158	3.0277e-07	6.136e-05
c81714_g1	406.478	54.8298	2.8901	3.0323e-07	6.136e-05
c60423_g1	193.204	22.8734	3.0784	3.1015e-07	6.2225e-05
c68074_g1	35501.4	1556.27	4.5117	3.0824e-07	6.2225e-05
c72556_g2	30.3071	0	Inf	3.095e-07	6.2225e-05
c76149_g1	92.3907	8.21338	3.4917	3.1043e-07	6.2225e-05
c26142_g1	2065.03	157.544	3.7123	3.243e-07	6.4805e-05
c78556_g1	371.566	35.5821	3.3844	3.2484e-07	6.4805e-05
c80702_g1	341.899	45.2383	2.918	3.309e-07	6.586e-05
c80932_g2	137.352	14.7248	3.2216	3.3963e-07	6.744e-05
c68327_g1	1482.78	127.04	3.5449	3.4135e-07	6.7622e-05
c81838_g2	1424.36	103.25	3.7861	3.4903e-07	6.8982e-05
c71009_g1	148.352	16.8802	3.1356	3.551e-07	7.0018e-05
c67769_g1	105.856	10.1372	3.3844	3.622e-07	7.1254e-05
c68634_g1	32.734	0.545725	5.9065	3.637e-07	7.1383e-05
c78581_g2	149.617	16.9725	3.14	3.6803e-07	7.2065e-05
c76779_g1	153.005	17.3239	3.1427	3.7076e-07	7.2433e-05
c57768_g1	983.871	144.464	2.7678	3.7246e-07	7.2459e-05
c76416_g1	1172.56	174.766	2.7462	3.726e-07	7.2459e-05
c19486_g1	122.102	12.7362	3.2611	3.7562e-07	7.288e-05
c71014_g1	469.523	64.9297	2.8542	3.8051e-07	7.3659e-05
c76073_g1	58.0528	3.43141	4.0805	3.8325e-07	7.402e-05
c76924_g1	700.01	90.0507	2.9586	3.8542e-07	7.4271e-05
c72892_g2	46.5687	343.815	-2.8842	3.8761e-07	7.4522e-05
c67688_g1	32.9227	0.545725	5.9148	4.0079e-07	7.6882e-05
c83368_g2	1486.88	70.7481	4.3935	4.0975e-07	7.8425e-05
c83369_g1	626.202	91.5131	2.7746	4.1162e-07	7.8604e-05
c74039_g1	1260.02	188.584	2.7402	4.1335e-07	7.8758e-05
c72016_g1	32.4148	0.545725	5.8923	4.2203e-07	8.0231e-05
c76087_g1	1186.37	59.3526	4.3211	4.2385e-07	8.0396e-05
c78693_g1	45.83	2.11812	4.4354	4.2686e-07	8.0788e-05
c77043_g1	57.3643	2.59907	4.4641	4.2941e-07	8.1088e-05
c61434_g1	50.0455	2.72862	4.197	4.3729e-07	8.2393e-05
c76580_g2	53.7531	3.01524	4.156	4.5537e-07	8.5609e-05
c74630_g1	1765.9	59.4645	4.8922	4.7139e-07	8.8426e-05
c80925_g1	431.311	40.8353	3.4008	4.9487e-07	9.2626e-05
c80979_g1	170.782	20.4039	3.0652	4.9628e-07	9.2685e-05
c81483_g2	142.659	16.4268	3.1185	5.0719e-07	9.4513e-05
c83204_g3	972.213	57.5211	4.0791	5.1253e-07	9.53e-05
c82620_g2	185.327	22.8086	3.0224	5.1568e-07	9.5676e-05
c79914_g1	3.48076	54.8671	-3.9785	5.1795e-07	9.5887e-05
c65824_g1	82.4643	6.79804	3.6006	5.3114e-07	9.7931e-05
c67364_g1	60.6222	4.30102	3.8171	5.3362e-07	9.7931e-05
c72263_g1	418.669	15.0212	4.8007	5.3245e-07	9.7931e-05
c83426_g1	1774.01	233.239	2.9271	5.3269e-07	9.7931e-05
c68080_g1	242.162	31.3734	2.9484	5.3806e-07	9.8321e-05
c76342_g1	339.063	43.9251	2.9484	5.3776e-07	9.8321e-05
c76191_g1	1605.55	6.5762	7.9316	5.6026e-07	0.00010216
c58258_g1	190.824	23.8353	3.0011	5.6173e-07	0.00010221
c76677_g1	8045.82	742.551	3.4377	5.698e-07	0.00010323
c77714_g1	282.566	37.2095	2.9248	5.6899e-07	0.00010323
c81092_g1	779.683	117.679	2.728	5.8193e-07	0.0001052
c75929_g1	151.224	17.5457	3.1075	5.9123e-07	0.00010666
c76642_g1	904.368	64.9119	3.8004	5.968e-07	0.00010743
c76978_g1	323.191	45.1088	2.8409	5.9909e-07	0.00010762
c19466_g1	543.202	52.5546	3.3696	6.0288e-07	0.00010807
c75042_g1	215.227	28.2011	2.932	6.2199e-07	0.00011126
c58946_g1	390.69	56.3747	2.7929	6.3248e-07	0.0001129
c74636_g2	316.384	44.6651	2.8245	6.4611e-07	0.00011509
c83481_g1	124.755	10.2019	3.6122	6.5306e-07	0.00011608
c66694_g1	735.864	111.287	2.7252	6.6658e-07	0.00011824
c62427_g1	62.6336	4.78197	3.7113	6.9064e-07	0.00012168
c72955_g1	62.9106	4.58763	3.7775	6.8836e-07	0.00012168
c74042_g2	52.107	3.01524	4.1111	6.9174e-07	0.00012168
c82063_g2	31.1341	0.480947	6.0165	6.9136e-07	0.00012168
c81540_g1	107.695	11.2934	3.2534	7.0357e-07	0.00012351
c68850_g1	325.389	19.0258	4.0961	7.1361e-07	0.00012501
c93060_g1	66.1605	5.0038	3.7249	7.1883e-07	0.00012567
c62947_g1	109.144	9.46188	3.528	7.2482e-07	0.00012645
c78547_g1	143.594	16.7781	3.0973	7.4468e-07	0.00012965
c63745_g1	1016.16	62.9234	4.0134	7.5297e-07	0.00013082
c81202_g1	179.512	23.003	2.9642	7.5992e-07	0.00013176
c59907_g1	567.095	84.3344	2.7494	7.7891e-07	0.00013478
c81618_g1	215.604	29.1355	2.8875	7.8192e-07	0.00013503
c69251_g1	177.19	22.0686	3.0052	7.8628e-07	0.0001355
c69989_g1	156.209	19.1554	3.0277	8.1681e-07	0.00014048
c39193_g1	46.9722	2.53429	4.2122	8.2252e-07	0.00014117
c78006_g6	2239.28	361.092	2.6326	8.2834e-07	0.00014189
c76376_g4	934.187	136.704	2.7727	8.3192e-07	0.00014221
c70480_g1	129.332	6.70576	4.2695	8.3479e-07	0.00014241
c70558_g1	4.39611	59.1956	-3.7512	8.4578e-07	0.000144
c79073_g1	122.74	7.12193	4.1072	8.4855e-07	0.00014418
c68514_g1	596.071	3669.43	-2.622	8.7504e-07	0.00014823
c71567_g2	88.6871	8.69432	3.3506	8.7762e-07	0.00014823
c73745_g1	35.1187	1.09145	5.0079	8.7663e-07	0.00014823
c72011_g2	273.34	1678.99	-2.6188	8.8228e-07	0.00014872
c68841_g1	18536.9	3031.42	2.6123	8.8677e-07	0.00014918
c81435_g2	50.5453	2.95046	4.0986	8.9291e-07	0.00014992
c81109_g5	501.21	21.5601	4.539	8.9875e-07	0.0001506
c83422_g1	447.416	66.1134	2.7586	9.2683e-07	0.000155
c83776_g1	970.727	153.288	2.6628	9.416e-07	0.00015716
c81313_g2	211.383	1298.65	-2.6191	9.4574e-07	0.00015754
c69902_g1	489.465	75.0766	2.7048	9.6136e-07	0.00015954
c79219_g2	74.3988	6.77053	3.4579	9.6149e-07	0.00015954
c67918_g1	659.169	75.1964	3.1319	9.7575e-07	0.00016159
c80510_g2	146.079	0	Inf	9.802e-07	0.00016201
c78915_g1	216.646	29.8383	2.8601	9.8769e-07	0.00016293
c79941_g2	38.5955	1.50762	4.6781	1.0121e-06	0.00016631
c82347_g1	132.086	15.6867	3.0739	1.0116e-06	0.00016631
c83350_g2	81.3643	7.40854	3.4571	1.017e-06	0.0001668
c67570_g1	84.014	8.21338	3.3546	1.0191e-06	0.00016681
c80735_g1	499.292	74.5113	2.7444	1.0347e-06	0.00016904
c74831_g2	76.914	7.44581	3.3687	1.0396e-06	0.00016951
c72683_g1	53.199	3.69052	3.8495	1.0531e-06	0.00017137
c80236_g1	719.56	109.697	2.7136	1.0583e-06	0.0001719
c70625_g1	90.0562	9.17527	3.295	1.0688e-06	0.00017327
c28085_g1	6526.95	461.194	3.823	1.0751e-06	0.00017396
c76941_g4	7.32686	136.296	-4.2174	1.1119e-06	0.00017958
c78616_g1	582.214	91.735	2.666	1.123e-06	0.00018101
c75988_g1	6998.22	480.559	3.8642	1.141e-06	0.00018357
c80359_g3	591.037	92.7519	2.6718	1.1692e-06	0.00018775
c83479_g1	6073.74	1010.05	2.5882	1.179e-06	0.00018897
c82534_g1	73.0257	6.70576	3.4449	1.2124e-06	0.00019396
c77131_g1	423.717	64.8099	2.7088	1.2363e-06	0.00019741
c78693_g3	73.0297	6.96487	3.3903	1.2812e-06	0.0002042
c78645_g1	222.407	19.9877	3.476	1.3439e-06	0.00021378
c74344_g1	1451.38	230.896	2.6521	1.3567e-06	0.00021541
c82405_g1	973.559	156.062	2.6411	1.365e-06	0.00021634
c83176_g1	415.55	12.5792	5.0459	1.3792e-06	0.00021817
c75685_g1	190.543	13.5038	3.8187	1.3992e-06	0.00022092
c51146_g1	823.338	131.848	2.6426	1.4157e-06	0.00022312
c63859_g1	1419.55	115.653	3.6176	1.4295e-06	0.00022488
c82728_g1	2247.22	367.997	2.6104	1.5093e-06	0.00023698
c75496_g1	187.69	25.7964	2.8631	1.5187e-06	0.00023802
c71533_g1	78.2489	7.92676	3.3033	1.553e-06	0.00024294
c72887_g3	803.462	130.766	2.6192	1.5771e-06	0.00024625
c69955_g2	64.5065	5.19814	3.6334	1.5945e-06	0.00024852
c67975_g1	61.3489	5.19814	3.561	1.6163e-06	0.00025146
c83486_g1	90.9675	5.19814	4.1293	1.6236e-06	0.00025213
c61653_g1	33.0572	1.09145	4.9206	1.653e-06	0.00025622
c78006_g4	453.149	52.8039	3.1013	1.6698e-06	0.00025836
c51621_g1	23.6728	0	Inf	1.7139e-06	0.0002647
c76780_g2	58.657	4.52286	3.697	1.7195e-06	0.00026507
c51548_g1	47.4299	3.01524	3.9755	1.769e-06	0.00027172
c53001_g1	73.6641	7.12193	3.3706	1.7685e-06	0.00027172
c71620_g1	419.406	65.7993	2.6722	1.7775e-06	0.00027254
c80740_g1	127.64	13.9572	3.193	1.7916e-06	0.0002742
c82760_g1	50.8183	3.56096	3.835	1.7985e-06	0.00027476
c75226_g4	217.742	31.5029	2.7891	1.8081e-06	0.00027574
c71622_g1	248.503	22.4847	3.4662	1.8162e-06	0.00027647
c69679_g1	208.262	21.7172	3.2615	1.8731e-06	0.00028461
c70320_g1	73.8527	6.92759	3.4142	1.8818e-06	0.00028492
c83381_g2	73.5757	7.25148	3.3429	1.8793e-06	0.00028492
c75347_g2	156.249	918.473	-2.5554	1.8955e-06	0.00028649
c80810_g2	73.5296	6.92759	3.4079	1.8998e-06	0.00028662
c64758_g1	40.1692	1780.34	-5.4699	1.9314e-06	0.00029087
c78464_g1	13667.7	428.347	4.9959	1.9747e-06	0.00029687
c78563_g2	419.865	47.0601	3.1574	2.0076e-06	0.00030128
c82122_g3	64.0568	5.67908	3.4956	2.0141e-06	0.00030171
c69980_g1	288.805	13.0876	4.4638	2.0232e-06	0.00030201
c80103_g2	36.3071	1.63717	4.471	2.0217e-06	0.00030201
c68181_g1	79.5296	8.21338	3.2754	2.0273e-06	0.00030209
c65561_g1	60.5681	1.44284	5.3916	2.0683e-06	0.00030734
c75347_g1	28.8959	196.668	-2.7668	2.0698e-06	0.00030734
c73919_g1	43.5878	2.40474	4.18	2.1166e-06	0.00031375
c53161_g1	60.2529	4.87425	3.6278	2.1229e-06	0.00031414
c73015_g2	820.325	138.147	2.57	2.1559e-06	0.00031836
c83544_g4	3.48076	48.1888	-3.7912	2.159e-06	0.00031836
c55758_g1	194.754	14.4382	3.7537	2.2138e-06	0.00032587
c69980_g2	436.115	21.1714	4.3645	2.2311e-06	0.00032785
c83768_g1	436.727	71.3861	2.613	2.2592e-06	0.00033141
c27371_g1	313.569	44.2117	2.8263	2.2905e-06	0.00033429
c76717_g1	484.464	59.2976	3.0303	2.2864e-06	0.00033429
c82064_g1	768.345	130.193	2.5611	2.2907e-06	0.00033429
c70515_g1	75.0833	7.5381	3.3162	2.3126e-06	0.00033692
c75257_g1	109.064	13.3467	3.0306	2.3382e-06	0.00033948
c75679_g2	105.533	12.801	3.0434	2.335e-06	0.00033948
c78702_g1	213.619	26.9251	2.988	2.3839e-06	0.00034551
c71567_g1	292.9	45.5897	2.6836	2.4555e-06	0.00035528
c80856_g1	208.378	30.3467	2.7796	2.5131e-06	0.00036238
c83252_g1	201.962	29.5792	2.7714	2.5124e-06	0.00036238
c58734_g2	77.7872	8.08382	3.2664	2.5383e-06	0.0003654
c66694_g2	74.6758	7.66765	3.2838	2.6319e-06	0.00037823
c71679_g1	416.421	68.1765	2.6107	2.6369e-06	0.00037831
c81312_g4	368.431	31.1791	3.5627	2.6479e-06	0.00037925
c114631_g1	46.4764	3.01524	3.9462	2.6576e-06	0.00037999
c26128_g1	67.8488	6.51142	3.3813	2.7287e-06	0.00038949
c74292_g1	7161.46	526.608	3.7655	2.7519e-06	0.00039215
c71438_g1	0.457678	28.6448	-5.9678	2.7645e-06	0.00039262
c79205_g2	71.2873	7.12193	3.3233	2.7623e-06	0.00039262
c52018_g1	27.3342	0.480947	5.8287	2.8034e-06	0.00039737
c79017_g1	79.9371	8.56477	3.2224	2.8073e-06	0.00039737
c81265_g1	47.8414	1.98857	4.5885	2.8215e-06	0.00039872
c74846_g1	828.118	91.6977	3.1749	2.8374e-06	0.00040029
c71753_g1	27.1957	0.480947	5.8214	2.8481e-06	0.00040047
c80331_g1	2889.13	476.525	2.6	2.8472e-06	0.00040047
c77951_g1	126.963	16.3895	2.9536	3.0035e-06	0.00042162
c81078_g1	82.8256	9.04571	3.1948	3.0247e-06	0.0004239
c71569_g1	218.469	18.0639	3.5962	3.063e-06	0.00042856
c81579_g1	88.918	10.1372	3.1328	3.0779e-06	0.00042993
c63549_g1	82.7373	9.24005	3.1626	3.1907e-06	0.00044495
c65636_g2	82.0448	9.43438	3.1204	3.2285e-06	0.00044949
c80091_g1	1246.19	113.988	3.4506	3.2829e-06	0.00045632
c80006_g2	450.789	75.6773	2.5745	3.3934e-06	0.0004709
c79145_g3	102.375	12.6715	3.0142	3.4044e-06	0.00047165
c82398_g1	500.806	53.3124	3.2317	3.4328e-06	0.00047482
c58757_g1	54.1606	4.78197	3.5016	3.5258e-06	0.00048609
c83740_g1	136.81	19.0906	2.8412	3.5241e-06	0.00048609
c75157_g1	41.3416	2.53429	4.0279	3.5322e-06	0.00048618
c77869_g1	638.975	111.362	2.5205	3.5959e-06	0.00049348
c79767_g1	873.818	44.6278	4.2913	3.5968e-06	0.00049348
c75264_g1	136.537	19.2849	2.8237	3.6564e-06	0.00050084
c79402_g1	383.809	63.9678	2.585	3.7203e-06	0.00050877
c72838_g1	24.1265	0	Inf	3.7754e-06	0.00051482
c75679_g1	69.1796	7.31626	3.2412	3.7767e-06	0.00051482
c81593_g1	202.308	15.8162	3.6771	3.8893e-06	0.00052932
c71728_g1	74.7179	8.21338	3.1854	3.9236e-06	0.00053313
c80889_g2	236.308	36.6638	2.6882	4.0932e-06	0.00055529
c70592_g1	68.7681	7.12193	3.2714	4.1028e-06	0.0005557
c78976_g4	59.9337	5.48475	3.4499	4.1676e-06	0.00056358
c81007_g3	47.4801	3.62574	3.711	4.1935e-06	0.00056618
c74082_g1	98.0755	12.1905	3.0081	4.2115e-06	0.0005677
c80261_g1	97.66	12.061	3.0174	4.2529e-06	0.00057237
c67074_g5	6153.97	530.458	3.5362	4.3705e-06	0.00058727
c76426_g1	200.539	30.9572	2.6955	4.4014e-06	0.00058955
c80639_g1	147.655	21.4306	2.7845	4.4004e-06	0.00058955
c80284_g1	703.387	68.7497	3.3549	4.4879e-06	0.00060019
c79135_g1	121.319	660.37	-2.4445	4.5817e-06	0.00061177
c78768_g1	46.7454	3.62574	3.6885	4.7538e-06	0.00063375
c73087_g1	96.4215	12.061	2.999	4.7894e-06	0.00063749
c78394_g1	84.7909	10.3315	3.0369	4.8651e-06	0.00064655
c83197_g1	401.941	70.1473	2.5185	4.8754e-06	0.00064692
c83722_g1	612.773	27.3785	4.4842	4.9534e-06	0.00065623
c77320_g1	33.1917	1.5724	4.3998	5.0258e-06	0.00066479
c53059_g1	342.192	32.6219	3.3909	5.0457e-06	0.00066638
c81018_g2	276.984	46.4868	2.5749	5.2734e-06	0.00069536
c83349_g1	80.5453	7.79721	3.3688	5.3482e-06	0.00070413
c81294_g1	147.402	6.41914	4.5212	5.4364e-06	0.00071463
c57881_g2	163.62	6.5762	4.637	5.5571e-06	0.00072937
c79849_g1	433.313	78.4628	2.4653	5.6092e-06	0.00073508
c28249_g1	421.096	34.685	3.6018	5.632e-06	0.00073693
c83728_g1	170.947	11.9039	3.844	5.6829e-06	0.00074244
c79952_g2	84.4797	10.2019	3.0498	5.7786e-06	0.00075377
c94392_g1	1.00769	28.4602	-4.8198	5.8068e-06	0.00075629
c75324_g1	55.2646	5.13336	3.4284	5.8382e-06	0.00075921
c78470_g1	105.948	14.4382	2.8754	5.968e-06	0.00077491
c83415_g1	403.156	71.3586	2.4982	6.0293e-06	0.00078168
c82792_g1	154.944	24.0021	2.6905	6.2447e-06	0.00080836
c71592_g1	363.382	64.4585	2.495	6.3263e-06	0.00081643
c74065_g1	102.698	14.4107	2.8332	6.3179e-06	0.00081643
c75011_g1	42.3031	3.14479	3.7497	6.3516e-06	0.00081845
c76944_g1	245.807	41.6126	2.5624	6.4912e-06	0.00083517
c70651_g2	32.8304	1.50762	4.4447	6.5065e-06	0.00083586
c68159_g1	20.3727	0	Inf	6.5215e-06	0.00083612
c81129_g1	57.276	5.9382	3.2698	6.5282e-06	0.00083612
c82122_g4	66.2529	6.92759	3.2576	6.5979e-06	0.00084377
c64602_g1	149.372	1140.75	-2.933	6.7247e-06	0.00085513
c78472_g1	287.841	49.8908	2.5284	6.7271e-06	0.00085513
c79210_g1	612.636	111.703	2.4554	6.7231e-06	0.00085513
c81593_g3	77.0023	1.5724	5.6139	6.713e-06	0.00085513
c83663_g1	596.776	109.049	2.4522	6.7698e-06	0.00085928
c81986_g6	108.152	14.7248	2.8767	6.8051e-06	0.00086246
c47007_g1	116.559	9.85055	3.5647	6.9181e-06	0.00087548
c73097_g1	310.324	27.461	3.4983	7.0161e-06	0.00088655
c73278_g1	51.0492	4.58763	3.4761	7.1117e-06	0.0008973
c82387_g2	362.144	63.6439	2.5085	7.1294e-06	0.0008982
c76824_g1	4623.11	895.912	2.3674	7.2389e-06	0.00091064
c69469_g1	314.465	55.1537	2.5114	7.3312e-06	0.00092089
c63076_g1	24.5841	0	Inf	7.4098e-06	0.000928
c81038_g1	103.795	14.2439	2.8653	7.4007e-06	0.000928
c63897_g1	1141.96	216.349	2.4001	7.4549e-06	0.00093091
c80401_g2	630.919	82.0219	2.9434	7.4458e-06	0.00093091
c76460_g1	113.725	16.2972	2.8029	7.646e-06	0.00095336
c79646_g1	138.305	10.6829	3.6945	7.8086e-06	0.00097155
c81836_g2	65.0144	6.99237	3.2169	7.8148e-06	0.00097155
c82389_g1	238.27	41.0394	2.5375	7.8777e-06	0.00097795
c80824_g1	363.74	65.1986	2.48	7.9773e-06	0.00098885
c67074_g3	3277.82	133.208	4.621	8.0148e-06	0.00099206
c79652_g1	56.0375	5.41997	3.37	8.1028e-06	0.0010015
c78919_g1	570.309	106.099	2.4263	8.2497e-06	0.0010182
c81936_g1	217.644	14.4932	3.9085	8.2808e-06	0.0010205
c81918_g1	79.11	4.80947	4.0399	8.3035e-06	0.0010218
c77955_g1	78.1064	9.72099	3.0063	8.3763e-06	0.0010293
c73678_g1	91.383	11.6723	2.9688	8.6425e-06	0.0010605
c78822_g1	230.694	20.7278	3.4763	8.6601e-06	0.0010611
c79896_g1	72.3372	8.7591	3.0459	8.7162e-06	0.0010664
c18725_g1	3046.83	83.5216	5.189	8.7726e-06	0.0010718
c50930_g1	123.192	642.689	-2.3832	8.8884e-06	0.0010828
c75427_g1	390.797	1970.96	-2.3344	8.8879e-06	0.0010828
c68763_g1	202.701	34.4632	2.5562	8.9125e-06	0.0010842
c79732_g1	59.6989	3.91235	3.9316	8.942e-06	0.0010862
c65673_g1	31.4533	1.63717	4.2639	9.0697e-06	0.0011002
c70930_g1	31.5918	1.44284	4.4526	9.1138e-06	0.0011039
c64602_g2	55.4071	304.309	-2.4574	9.1286e-06	0.0011041
c67872_g1	942.888	4792.59	-2.3456	9.1539e-06	0.0011056
c69603_g1	9.52692	74.0499	-2.9584	9.604e-06	0.0011583
c80988_g1	1501.44	125.134	3.5848	9.6649e-06	0.001164
c82584_g1	6842.97	1316.37	2.3781	9.6845e-06	0.0011647
c79661_g1	68.999	8.40771	3.0368	1.017e-05	0.0012214
c74481_g2	115.829	17.3239	2.7412	1.0195e-05	0.0012226
c8120_g1	31.2265	1.63717	4.2535	1.0365e-05	0.0012413
c41844_g1	1788.41	84.9467	4.396	1.0389e-05	0.0012424
c68453_g1	31.1803	1.5724	4.3096	1.0465e-05	0.0012498
c64210_g2	46.657	4.17147	3.4835	1.0483e-05	0.0012501
c75188_g2	30.9033	1.50762	4.3574	1.0783e-05	0.0012841
c78785_g1	992.2	48.2811	4.3611	1.107e-05	0.0013164
c83826_g2	732.783	100.531	2.8657	1.1435e-05	0.001358
c80951_g1	153.643	18.804	3.0305	1.163e-05	0.0013791
c82631_g1	152.501	25.445	2.5834	1.1813e-05	0.0013989
c50774_g1	17.5885	127.863	-2.8619	1.2135e-05	0.001435
c77534_g2	844.173	133.966	2.6557	1.223e-05	0.0014442
c78823_g1	1349.51	263.362	2.3573	1.2272e-05	0.0014472
c80439_g1	283.403	52.0089	2.446	1.2331e-05	0.0014521
c81742_g2	361.955	69.4073	2.3827	1.2365e-05	0.0014541
c82310_g1	274.876	48.8268	2.493	1.2413e-05	0.0014578
c67498_g1	417.619	49.8535	3.0664	1.3296e-05	0.001557
c70852_g1	2150.77	441.71	2.2837	1.3291e-05	0.001557
c71292_g1	48.0261	4.45808	3.4293	1.342e-05	0.0015695
c75468_g1	269.492	49.7337	2.4379	1.3496e-05	0.0015762
c75875_g1	45.0492	3.97713	3.5017	1.3643e-05	0.0015912
c81702_g6	612.006	119.602	2.3553	1.3665e-05	0.0015915
c73832_g1	364.651	47.6706	2.9353	1.3839e-05	0.0016096
c75454_g2	106.121	9.78577	3.4389	1.3969e-05	0.0016225
c59567_g1	202.581	14.9839	3.757	1.4119e-05	0.0016376
c76928_g1	1340.64	72.2282	4.2142	1.4157e-05	0.0016398
c83722_g3	1436.36	292.389	2.2965	1.4432e-05	0.0016694
c82379_g1	6155.2	213.124	4.852	1.446e-05	0.0016703
c80378_g2	36.1224	2.66385	3.7613	1.467e-05	0.0016923
c26959_g1	5242.82	200.442	4.7091	1.4721e-05	0.0016959
c68246_g2	36.0763	2.53429	3.8314	1.4849e-05	0.001706
c78418_g1	308.517	21.8192	3.8217	1.4846e-05	0.001706
c66589_g1	168.213	850.742	-2.3384	1.492e-05	0.0017118
c74766_g1	2898.46	180.963	4.0015	1.495e-05	0.001713
c51336_g1	127.556	20.5982	2.6305	1.5016e-05	0.0017182
c81801_g3	146.824	24.3162	2.5941	1.5095e-05	0.0017249
c78947_g1	623.221	123.682	2.3331	1.5211e-05	0.0017357
c80239_g2	1777.08	54.2663	5.0333	1.523e-05	0.0017357
c77680_g2	201.485	25.0563	3.0074	1.586e-05	0.001805
c82105_g1	300.584	55.7544	2.4306	1.5901e-05	0.0018072
c75497_g1	123.798	20.4412	2.5984	1.6191e-05	0.0018377
c82130_g1	65.6065	8.66682	2.9203	1.6291e-05	0.0018467
c81227_g1	141.198	23.743	2.5721	1.6462e-05	0.0018635
c82485_g1	137.345	664.3	-2.274	1.6784e-05	0.0018975
c76328_g1	38.8263	2.88568	3.7501	1.7024e-05	0.001922
c65636_g1	93.4908	14.022	2.7371	1.7164e-05	0.0019352
c79391_g1	138.213	10.2667	3.7508	1.7239e-05	0.0019411
c79774_g3	255.549	18.8315	3.7624	1.7516e-05	0.0019697
c74303_g1	137.44	22.5495	2.6076	1.7833e-05	0.0020027
c73140_g1	268.464	39.7811	2.7546	1.8008e-05	0.0020196
c78661_g3	967.824	113.917	3.0868	1.8149e-05	0.0020328
c81309_g1	52.2415	5.74386	3.1851	1.8414e-05	0.0020597
c67174_g1	78.3874	10.2942	2.9288	1.864e-05	0.0020823
c70695_g1	1786.71	222.501	3.0054	1.9362e-05	0.0021591
c78189_g1	1991.96	264.029	2.9154	1.9379e-05	0.0021591
c77093_g2	686.533	62.2658	3.4628	1.9519e-05	0.0021718
c78136_g1	48.8953	5.19814	3.2336	1.9594e-05	0.0021774
c70252_g2	82.6911	11.7743	2.8121	2.0364e-05	0.00226
c62475_g2	2168.41	166.441	3.7036	2.0513e-05	0.0022735
c79925_g1	183.491	3.62574	5.6613	2.0543e-05	0.0022739
c82579_g1	67.5838	8.7591	2.9478	2.0808e-05	0.0023002
c75790_g1	59.8454	6.86281	3.1244	2.098e-05	0.0023162
c10898_g1	400.482	79.4051	2.3344	2.1027e-05	0.0023184
c83503_g1	2151.76	455.888	2.2388	2.109e-05	0.0023223
c19215_g1	40.7956	3.62574	3.4921	2.1211e-05	0.0023326
c67877_g1	48.7146	5.19814	3.2283	2.1418e-05	0.0023523
c76010_g2	94.5948	14.3086	2.7249	2.1537e-05	0.0023623
c79322_g1	219.427	13.1524	4.0603	2.1704e-05	0.0023764
c79709_g2	168.478	29.0059	2.5381	2.1732e-05	0.0023764
c82592_g1	1173.23	244.737	2.2612	2.175e-05	0.0023764
c81479_g2	69.2258	8.98094	2.9464	2.1861e-05	0.0023856
c77372_g1	184.547	28.2934	2.7054	2.2003e-05	0.0023948
c81563_g2	0	17.1295	#NAME?	2.1978e-05	0.0023948
c76766_g1	859.073	173.209	2.3103	2.2346e-05	0.0024262
c77035_g1	660.082	133.346	2.3075	2.2348e-05	0.0024262
c75369_g1	147.364	707.341	-2.263	2.2613e-05	0.0024518
c80160_g1	110.614	17.5457	2.6563	2.275e-05	0.0024635
c67156_g1	69.553	9.11049	2.9325	2.2978e-05	0.0024833
c81868_g2	367.782	72.8564	2.3357	2.2992e-05	0.0024833
c69797_g1	1776.14	240.149	2.8867	2.3184e-05	0.0025009
c52665_g1	51.6995	263.678	-2.3506	2.3586e-05	0.002541
c1018_g1	5918.9	243.329	4.6043	2.3995e-05	0.0025818
c69679_g2	124.256	20.3666	2.609	2.423e-05	0.0026006
c82279_g1	158.324	27.2942	2.5362	2.4217e-05	0.0026006
c79376_g2	116.314	555.557	-2.2559	2.4373e-05	0.0026125
c66726_g1	140.866	6.99237	4.3324	2.4942e-05	0.0026601
c67751_g1	31.4071	2.11812	3.8902	2.4938e-05	0.0026601
c79095_g1	112.864	17.7675	2.6673	2.4877e-05	0.0026601
c83042_g5	58.6069	7.12193	3.0407	2.4923e-05	0.0026601
c80387_g1	128.883	21.9763	2.552	2.5039e-05	0.0026671
c75454_g1	177.354	11.4877	3.9485	2.5444e-05	0.0027068
c67971_g1	1416.09	237.84	2.5738	2.5593e-05	0.0027193
c78207_g2	70.4142	9.85055	2.8376	2.5628e-05	0.0027196
c73343_g1	301.624	32.4001	3.2187	2.6216e-05	0.0027785
c70400_g1	161.759	29.3573	2.4621	2.6453e-05	0.0028001
c81132_g6	465.41	43.9153	3.4057	2.7061e-05	0.0028609
c75659_g1	220.017	40.8353	2.4297	2.722e-05	0.0028706
c75702_g1	143.044	685.338	-2.2604	2.7201e-05	0.0028706
c83328_g1	106.494	17.4534	2.6092	2.7276e-05	0.0028729
c76031_g1	103.514	17.0373	2.6031	2.7455e-05	0.0028882
c78499_g1	110.033	18.0639	2.6068	2.7985e-05	0.0029366
c83621_g1	402.66	80.9403	2.3146	2.7963e-05	0.0029366
c79885_g1	197.554	36.6638	2.4298	2.8211e-05	0.0029566
c49715_g1	25.2305	0.961894	4.7131	2.8361e-05	0.0029687
c67891_g1	92.0756	14.3086	2.6859	2.8488e-05	0.0029784
c76056_g1	535.031	110.233	2.2791	2.8788e-05	0.003006
c71363_g1	628.867	131.08	2.2623	2.9454e-05	0.0030718
c51124_g1	156.112	11.1363	3.8092	2.9537e-05	0.0030767
c75123_g1	113.321	19.1554	2.5646	2.9589e-05	0.0030783
c80401_g1	46.9722	5.13336	3.1938	2.9642e-05	0.00308
c59237_g1	72.0642	9.94283	2.8576	2.9962e-05	0.0031094
c78480_g1	1596.74	334.628	2.2545	3.031e-05	0.0031417
c43134_g1	211.788	41.0021	2.3689	3.0563e-05	0.0031641
c37378_g1	17.5423	102.602	-2.5482	3.073e-05	0.0031774
c66724_g1	149.344	27.2392	2.4549	3.0815e-05	0.0031824
c48463_g1	17.0304	0	Inf	3.2103e-05	0.0033073
c74067_g2	17.0304	0	Inf	3.2103e-05	0.0033073
c101346_g1	27.8842	1.44284	4.2725	3.2257e-05	0.0033192
c77082_g1	288.833	29.0982	3.3112	3.236e-05	0.0033258
c71900_g1	27.6072	1.63717	4.0758	3.2503e-05	0.0033327
c74343_g2	1634.24	7296.36	-2.1586	3.2506e-05	0.0033327
c74481_g1	65.6487	2.05334	4.9987	3.2597e-05	0.0033361
c77702_g1	411.388	40.105	3.3586	3.2619e-05	0.0033361
c65843_g1	372.297	57.6134	2.692	3.2944e-05	0.0033654
c74262_g1	825.067	172.94	2.2542	3.3181e-05	0.0033854
c82853_g1	757.971	164.786	2.2016	3.322e-05	0.0033854
c76003_g1	21.1997	0.545725	5.2797	3.3405e-05	0.0034002
c77434_g1	35.9919	1.63717	4.4584	3.3896e-05	0.003446
c71567_g5	39.1033	3.62574	3.4309	3.4056e-05	0.003454
c80762_g4	779.608	89.7739	3.1184	3.4031e-05	0.003454
c80259_g3	33.9806	540.589	-3.9917	3.429e-05	0.0034735
c82999_g2	68.7219	9.39711	2.8705	3.4433e-05	0.0034839
c75732_g1	706.209	153.243	2.2043	3.5449e-05	0.0035824
c51717_g1	91.9752	12.1257	2.9232	3.5513e-05	0.0035846
c80041_g1	203.608	39.8184	2.3543	3.5598e-05	0.003589
c82198_g1	173.235	15.5944	3.4736	3.6188e-05	0.003644
c77686_g1	175.574	32.3078	2.4421	3.6352e-05	0.0036562
c60425_g1	66.022	9.11049	2.8573	3.661e-05	0.003672
c80094_g3	133.413	24.5478	2.4422	3.6563e-05	0.003672
c83363_g1	1770.25	390.856	2.1792	3.6639e-05	0.003672
c75504_g1	40.8839	4.04191	3.3384	3.7565e-05	0.0037604
c79188_g1	431.022	80.2472	2.4252	3.7726e-05	0.003772
c78457_g1	2170.16	426.762	2.3463	3.826e-05	0.003821
c70350_g1	43.5416	4.65241	3.2263	3.8504e-05	0.0038408
c77134_g1	79.5256	12.3201	2.6904	3.8961e-05	0.0038818
c76941_g3	1.92305	65.5952	-5.0921	3.9905e-05	0.0039712
c76941_g1	0.457678	19.9229	-5.444	4.0099e-05	0.0039859
c65827_g1	16.5728	0	Inf	4.0588e-05	0.0040297
c54618_g1	159.729	807.578	-2.338	4.0677e-05	0.0040339
c72669_g1	626.358	138.518	2.1769	4.0962e-05	0.0040573
c51689_g1	5736.87	24956.7	-2.1211	4.1324e-05	0.0040884
c67632_g2	24.1305	0.961894	4.6488	4.1373e-05	0.0040885
c70146_g1	104.941	18.1287	2.5332	4.1731e-05	0.0041191
c76323_g1	145.686	26.2028	2.4751	4.234e-05	0.0041743
c71523_g1	23.8073	0.961894	4.6294	4.2855e-05	0.0042202
c73955_g1	27.1074	1.5724	4.1076	4.3615e-05	0.0042901
c80280_g2	3463.06	176.965	4.2905	4.3974e-05	0.0043204
c82810_g1	1875.3	425.782	2.1389	4.4139e-05	0.0043315
c52444_g1	114.295	7.88949	3.8567	4.4363e-05	0.0043476
c69679_g3	32.461	2.46951	3.7164	4.4405e-05	0.0043476
c78547_g2	1043.37	232.915	2.1634	4.505e-05	0.0044057
c70031_g1	32.469	166.266	-2.3564	4.5395e-05	0.0044301
c70125_g1	85.8527	397.246	-2.2101	4.5404e-05	0.0044301
c81180_g1	117.388	523.261	-2.1562	4.5681e-05	0.004452
c51790_g1	459.862	99.5872	2.2072	4.5839e-05	0.0044622
c73690_g2	374.015	61.4805	2.6049	4.593e-05	0.004466
c73609_g1	2534.67	573.177	2.1447	4.6028e-05	0.0044703
c75951_g1	157.166	15.2057	3.3696	4.6901e-05	0.0045499
c79224_g1	4927.13	1116.18	2.1422	4.6958e-05	0.0045502
c82381_g1	89.5523	14.9839	2.5793	4.7199e-05	0.0045683
c44110_g1	1436.98	6298.68	-2.132	4.7547e-05	0.0045916
c51092_g1	5.54231	44.942	-3.0195	4.7518e-05	0.0045916
c43305_g1	87.3563	14.4382	2.597	4.7626e-05	0.004594
c82640_g1	92.9066	15.4001	2.5928	4.8259e-05	0.0046497
c75010_g1	40.7454	4.04191	3.3335	4.9551e-05	0.0047689
c57001_g1	13.6922	82.4479	-2.5901	4.9629e-05	0.0047709
c81313_g4	41.6728	202.337	-2.2796	5.0006e-05	0.0048017
c69945_g1	16.2536	0	Inf	5.025e-05	0.0048197
c70501_g1	127.925	23.4191	2.4495	5.0414e-05	0.0048299
c71567_g4	110.395	19.6363	2.4911	5.0706e-05	0.0048416
c73839_g1	112.037	19.9229	2.4915	5.0622e-05	0.0048416
c78331_g1	154.155	30.1622	2.3536	5.0656e-05	0.0048416
c73343_g2	415.784	37.0525	3.4882	5.0864e-05	0.0048512
c83305_g1	205.07	42.0013	2.2876	5.1948e-05	0.004949
c82739_g1	98.1559	15.0487	2.7054	5.2396e-05	0.004986
c70458_g1	166.559	32.6592	2.3505	5.2559e-05	0.0049951
c76399_g2	42.6764	4.52286	3.2381	5.2609e-05	0.0049951
c81771_g2	29.0264	2.11812	3.7765	5.3115e-05	0.0050375
c63839_g2	14.469	87.6931	-2.5995	5.3591e-05	0.0050657
c71280_g1	2229.81	248.51	3.1655	5.3569e-05	0.0050657
c73532_g1	58.645	3.49619	4.0682	5.3539e-05	0.0050657
c61174_g1	123.471	9.52666	3.6961	5.4152e-05	0.0051129
c83805_g1	284.126	59.9906	2.2437	5.4489e-05	0.0051391
c76693_g1	26.1418	1.44284	4.1794	5.4594e-05	0.0051432
c82996_g1	49.4031	6.16003	3.0036	5.5125e-05	0.0051875
c67589_g1	364.286	65.0592	2.4852	5.5676e-05	0.0052336
c75540_g2	254.057	52.7392	2.2682	5.5976e-05	0.0052559
c69017_g1	192.847	38.884	2.3102	5.6068e-05	0.0052587
c73236_g1	447.41	27.4708	4.0256	5.6325e-05	0.005277
c63827_g1	168.49	32.9458	2.3545	5.6652e-05	0.0053018
c77670_g3	28.8417	1.09145	4.7238	5.6733e-05	0.0053035
c76326_g1	31.3228	157.756	-2.3324	5.7278e-05	0.0053486
c66940_g1	281.942	59.8336	2.2364	5.7606e-05	0.0053732
c79836_g1	6457.08	1475.9	2.1293	5.7945e-05	0.005399
c76431_g4	117.071	21.301	2.4584	5.8086e-05	0.0054062
c63839_g1	57.7878	389.536	-2.7529	5.8902e-05	0.0054761
c82201_g1	56.3185	7.66765	2.8768	5.9185e-05	0.0054964
c65998_g1	301.833	26.1105	3.531	5.9293e-05	0.0055004
c82948_g1	1573.03	365.264	2.1065	5.9362e-05	0.0055008
c83669_g1	1173.69	7.38104	7.313	5.96e-05	0.0055168
c81109_g4	1564.47	59.9729	4.7052	5.9855e-05	0.0055343
c79455_g2	23.0304	1.02667	4.4875	6.032e-05	0.0055713
c83822_g2	449.253	65.9661	2.7677	6.0675e-05	0.005598
c73859_g2	64.9682	10.0449	2.6933	6.1044e-05	0.0056259
c82534_g3	41.8534	2.05334	4.3493	6.1297e-05	0.005643
c64777_g1	193.078	39.5593	2.2871	6.3156e-05	0.0058079
c72811_g1	62.2181	8.91616	2.8028	6.3646e-05	0.0058466
c67589_g2	152.732	29.5419	2.3702	6.3743e-05	0.0058492
c63287_g1	19.5958	0.480947	5.3485	6.3987e-05	0.0058652
c78173_g1	425.404	75.8814	2.487	6.5035e-05	0.0059549
c77257_g1	317.36	56.3924	2.4925	6.5763e-05	0.0060151
c61945_g1	4.44228	39.8184	-3.1641	6.5851e-05	0.0060165
c77667_g2	23.1188	0	Inf	6.7118e-05	0.0061258
c44623_g1	154.282	14.5952	3.402	6.7259e-05	0.00613
c79047_g2	198.879	853.488	-2.1015	6.731e-05	0.00613
c76747_g1	108.552	19.3399	2.4887	6.7423e-05	0.0061338
c81316_g1	122.525	22.5495	2.4419	6.7895e-05	0.0061701
c63862_g1	42.4376	0.480947	6.4633	6.8648e-05	0.0062319
c104010_g1	83.3215	8.01904	3.3772	6.8928e-05	0.0062505
c80889_g3	82.1833	13.5686	2.5986	6.9085e-05	0.0062581
c54828_g1	109.052	17.2591	2.6596	6.9807e-05	0.0063167
c62482_g1	84.2368	7.66765	3.4576	7.0598e-05	0.0063815
c75277_g2	22.8036	0.961894	4.5672	7.1205e-05	0.0064296
c75516_g1	72.6102	11.6448	2.6405	7.1317e-05	0.0064328
c75265_g1	47.6146	6.22481	2.9353	7.473e-05	0.0067335
c52381_g1	630.664	33.0851	4.2526	7.6027e-05	0.0068431
c69344_g4	951.635	66.5766	3.8373	7.6108e-05	0.0068431
c80048_g1	237.358	50.2049	2.2412	7.6605e-05	0.0068805
c72201_g1	129.651	11.4504	3.5012	7.6692e-05	0.006881
c81874_g1	74.3988	11.9962	2.6327	7.9114e-05	0.0070908
c59576_g1	19.092	0.480947	5.3109	7.9251e-05	0.0070956
c65695_g2	37.357	2.11812	4.1405	8.0839e-05	0.0072302
c57234_g1	0.503847	18.2858	-5.1816	8.0983e-05	0.0072354
c83451_g1	105.726	19.0533	2.4722	8.1212e-05	0.0072482
c83703_g1	70.0066	11.4229	2.6156	8.1837e-05	0.0072963
c60231_g1	126.106	23.4839	2.4249	8.2415e-05	0.0073401
c78047_g1	36.4496	3.01524	3.5956	8.3579e-05	0.007436
c69122_g1	264.287	12.5144	4.4004	8.3916e-05	0.0074581
c75784_g1	37.911	3.97713	3.2528	8.4628e-05	0.0075136
c129856_g1	42.2108	5.06858	3.058	8.5785e-05	0.0076083
c61560_g1	203.693	43.4716	2.2282	8.5936e-05	0.0076137
c65397_g1	209.542	35.166	2.575	8.7811e-05	0.0077718
c72698_g1	24.9535	1.44284	4.1123	8.8668e-05	0.0078394
c66899_g2	67.2144	10.942	2.6189	9.0023e-05	0.0079509
c77370_g2	637.539	101.065	2.6572	9.0237e-05	0.0079615
c53565_g3	3734.98	921.751	2.0187	9.0591e-05	0.0079844
c75950_g1	950.439	55.0516	4.1097	9.155e-05	0.0080606
c81252_g1	44.2723	5.80864	2.9301	9.2466e-05	0.0081328
c76982_g3	3.89227	35.9983	-3.2092	9.2737e-05	0.0081482
c81650_g1	186.028	39.4945	2.2358	9.4124e-05	0.0082614
c80092_g1	72.9796	12.4496	2.5514	9.5342e-05	0.0083598
c74819_g1	5654.87	1373.72	2.0414	9.5516e-05	0.0083664
c82811_g2	183.047	38.5601	2.247	9.6213e-05	0.0084187
c74061_g1	199.809	43.2498	2.2079	9.8202e-05	0.0085771
c83653_g1	119.305	13.9572	3.0956	9.8226e-05	0.0085771
c69423_g1	79.5677	9.59144	3.0524	0.0001002	0.0087309
c80199_g1	33.6574	0.545725	5.9466	0.0001003	0.0087309
c82309_g1	44.4148	5.74386	2.9509	0.00010023	0.0087309
c103781_g1	24.7728	1.5724	3.9777	0.00010109	0.0087912
c79786_g1	270.257	60.0829	2.1693	0.00010212	0.0088715
c80141_g6	62.2723	9.85055	2.6603	0.00010249	0.0088948
c81068_g2	683.526	2800.45	-2.0346	0.0001026	0.0088953
c81089_g3	50.5915	7.31626	2.7897	0.0001039	0.0089911
c82189_g7	770.497	182.96	2.0743	0.00010392	0.0089911
c66443_g1	110.479	21.9488	2.3316	0.000106	0.0091615
c76982_g1	5.81532	44.406	-2.9328	0.00010646	0.0091921
c67718_g2	31.9572	3.20957	3.3157	0.00010695	0.0092247
c79592_g1	648.459	152.307	2.09	0.0001074	0.0092546
c77471_g2	1664.96	183.692	3.1801	0.00010803	0.0092992
c71351_g2	34558.8	1690.54	4.3535	0.00010815	0.0093002
c71567_g3	72.0642	12.5792	2.5182	0.00010838	0.0093107
c75763_g3	34.1532	3.56096	3.2617	0.00011028	0.0094643
c56868_g1	46.0147	6.03048	2.9318	0.0001106	0.0094656
c68750_g1	357.824	42.3802	3.0778	0.00011063	0.0094656
c76172_g1	161.478	34.4907	2.2271	0.00011043	0.0094656
c74292_g7	334.103	1375.79	-2.0419	0.00011099	0.0094866
c66716_g1	1964.27	7815.38	-1.9923	0.00011139	0.0095115
c78179_g1	287.729	20.3391	3.8224	0.00011161	0.0095203
c119699_g1	39.0572	4.78197	3.0299	0.00011676	0.0099452
c53531_g1	281.08	63.5516	2.145	0.00011683	0.0099452
c73424_g1	423.605	100.392	2.0771	0.00011753	0.0099848
c76365_g1	1379.27	195.872	2.8159	0.00011745	0.0099848
c59464_g1	47.9377	6.64098	2.8517	0.00011766	0.0099859
c42711_g1	18.269	0.545725	5.0651	0.00011819	0.010021
c61785_g1	14.0575	85.5829	-2.606	0.00011846	0.010034
c78754_g1	412.613	1696.31	-2.0395	0.00011871	0.010045
c83332_g1	113.687	22.3924	2.344	0.00011965	0.010115
c69980_g3	304.835	22.1333	3.7837	0.0001198	0.010118
c51648_g1	34.3419	3.56096	3.2696	0.00012059	0.010172
c74919_g1	21.8882	0.961894	4.5081	0.00012069	0.010172
c77026_g1	1356.31	55.2832	4.6167	0.00012145	0.010226
c61928_g1	45.557	6.03048	2.9173	0.00012215	0.010275
c81888_g1	271.164	48.5127	2.4827	0.00012258	0.0103
c58323_g1	18.0381	0.480947	5.229	0.00012313	0.010337
c78849_g1	9825.22	655.122	3.9067	0.00012344	0.010352
c74690_g2	877.915	203.114	2.1118	0.00012452	0.010433
c80762_g3	321.97	18.7667	4.1007	0.00012481	0.010447
c69753_g1	407.632	96.3776	2.0805	0.00012499	0.010452
c60888_g1	872.74	37.025	4.559	0.00012673	0.010586
c81007_g1	73.2566	12.6715	2.5314	0.00012759	0.010637
c83227_g3	2639.65	117.494	4.4897	0.00012753	0.010637
c51252_g1	180.482	742.818	-2.0412	0.00012786	0.010649
c83826_g1	470.218	65.3281	2.8476	0.00012802	0.010652
c59500_g1	136.386	28.8764	2.2397	0.00012874	0.010702
c69504_g3	21.0612	1.02667	4.3585	0.00012921	0.01073
c66777_g2	22.9461	109.455	-2.254	0.00013025	0.010806
c82156_g4	103.744	19.7561	2.3927	0.00013122	0.010875
c78919_g2	912.686	224.156	2.0256	0.00013202	0.010931
c57213_g1	113.817	23.003	2.3068	0.00013301	0.011002
c69405_g2	6.4115	45.627	-2.8312	0.00013347	0.01103
c67457_g1	0	14.0868	#NAME?	0.00013379	0.011046
c80093_g1	471.726	51.9343	3.1832	0.00013401	0.011053
c50605_g1	835.521	36.3497	4.5227	0.0001352	0.011141
c43629_g1	14.2844	0	Inf	0.00013656	0.011231
c49306_g1	147.416	24.7972	2.5716	0.00013651	0.011231
c70562_g1	532.853	129.037	2.046	0.00013715	0.011268
c71449_g1	31.4573	3.08002	3.3524	0.00013795	0.011323
c78768_g2	33.6534	3.62574	3.2144	0.00013854	0.01136
c67930_g1	565.742	23.6135	4.5825	0.00013938	0.011418
c64564_g1	343.17	30.384	3.4975	0.00014257	0.011668
c82004_g2	87.6151	356.893	-2.0262	0.00014277	0.011673
c74551_g1	46.9301	6.64098	2.821	0.00014296	0.011678
c13195_g1	17.996	0.480947	5.2257	0.00014392	0.011742
c77687_g1	118.553	15.881	2.9002	0.00014403	0.011742
c27021_g1	23.5343	1.63717	3.8455	0.00014607	0.011897
c59119_g3	686.312	2647.23	-1.9475	0.00014699	0.011961
c72669_g3	399.912	97.5063	2.0361	0.00014777	0.012012
c80858_g2	51.9263	226.229	-2.1232	0.0001491	0.012097
c81260_g1	578.623	65.2811	3.1479	0.000149	0.012097
c80399_g1	1346.31	5217.19	-1.9543	0.00014932	0.012104
c77670_g4	66.6102	4.17147	3.9971	0.00015103	0.012231
c73555_g1	17.5343	0.545725	5.0059	0.00015208	0.012304
c68033_g1	35.6226	4.23624	3.0719	0.00015275	0.012346
c67061_g1	91.6982	7.05715	3.6997	0.00015315	0.012367
c75475_g1	564.287	140.34	2.0075	0.00015416	0.012437
c69258_g1	26.0997	2.11812	3.6232	0.00015445	0.012444
c79045_g1	705.721	127.566	2.4679	0.00015454	0.012444
c76056_g2	94.5948	18.4153	2.3609	0.00015513	0.012479
c74731_g1	91.656	17.6753	2.3745	0.00015571	0.012514
c18758_g1	26.0073	2.05334	3.6629	0.0001565	0.012566
c75782_g1	112.356	22.8734	2.2963	0.00015712	0.012603
c111926_g1	28.5727	2.59907	3.4586	0.00015808	0.012668
c64482_g1	575.96	142.411	2.0159	0.00016005	0.012814
c46781_g1	64.8075	329.618	-2.3466	0.00016077	0.012835
c77564_g1	15123.9	972.819	3.9585	0.00016062	0.012835
c79220_g1	20.3727	1.02667	4.3106	0.00016056	0.012835
c56534_g1	28.3419	2.46951	3.5206	0.00016238	0.012949
c67974_g1	28.2034	2.59907	3.4398	0.00016249	0.012949
c78619_g1	41.6607	4.58763	3.1829	0.00016494	0.013131
c75942_g2	295.1	3931.95	-3.736	0.00016801	0.013364
c71099_g1	14.0575	0	Inf	0.0001684	0.013382
c74292_g6	176.363	711.132	-2.0116	0.00016926	0.013437
c62629_g1	13.9652	0	Inf	0.00017121	0.01358
c74054_g1	27.019	125.486	-2.2155	0.00017281	0.013691
c81245_g1	123.336	25.2781	2.2866	0.00017294	0.013691
c70301_g1	41.6186	5.54953	2.9068	0.00017418	0.013777
c70061_g1	23.0304	1.50762	3.9332	0.00017677	0.013969
c78163_g1	333.707	1305.78	-1.9683	0.00017795	0.014049
c80239_g1	1712.52	91.5229	4.2258	0.00017952	0.014159
c69713_g1	16.9843	0	Inf	0.00018004	0.014187
c62912_g1	17.446	0.480947	5.1809	0.00018081	0.014234
c82811_g1	635.636	159.643	1.9934	0.00018182	0.014301
c47843_g1	211.951	842.142	-1.9903	0.00018261	0.01435
c61231_g1	43.5878	6.03048	2.8536	0.00018359	0.0144
c75560_g1	167.898	673.785	-2.0047	0.00018359	0.0144
c78651_g1	54.3954	8.43521	2.689	0.00018377	0.014401
c83175_g1	43.3108	6.22481	2.7986	0.0001842	0.014421
c77837_g1	30.3111	3.01524	3.3295	0.00018552	0.014511
c77837_g2	309.979	26.6287	3.5411	0.00018718	0.014628
c77255_g1	463.975	21.9763	4.4	0.00018747	0.014637
c75278_g1	20.1459	1.09145	4.2062	0.000188	0.014664
c53138_g1	20.0997	1.09145	4.2029	0.000189	0.014729
c79941_g3	36.9033	4.71719	2.9677	0.00018925	0.014734
c79482_g1	0	16.2049	#NAME?	0.00019028	0.014801
c38678_g1	36.6725	4.58763	2.9989	0.00019274	0.014951
c79089_g1	207.573	36.5715	2.5048	0.00019271	0.014951
c81895_g2	27.4687	2.59907	3.4017	0.00019253	0.014951
c73010_g1	45.3723	6.44665	2.8152	0.0001938	0.01502
c19600_g1	1549.48	140.034	3.4679	0.00019619	0.015175
c52453_g1	18.8612	0	Inf	0.00019633	0.015175
c74636_g3	51.2298	8.40771	2.6072	0.00019601	0.015175
c67763_g1	47.3837	5.90092	3.0054	0.0001975	0.015237
c83677_g1	105.087	21.1067	2.3158	0.00019744	0.015237
c75662_g1	75.8038	760.002	-3.3257	0.00019777	0.015244
c71363_g2	177.286	40.0677	2.1456	0.00019806	0.015253
c81085_g1	197.143	45.8763	2.1034	0.00019908	0.015317
c72959_g1	5265.46	20072.6	-1.9306	0.00019998	0.015372
c79542_g1	166.659	38.4403	2.1162	0.00020083	0.015424
c83196_g1	31.5958	3.14479	3.3287	0.00020202	0.015501
c66555_g1	62.6456	0.545725	6.8429	0.00020538	0.01574
c69344_g3	517.405	36.3222	3.8324	0.00020569	0.01574
c76395_g5	71.6065	13.0876	2.4519	0.00020552	0.01574
c78133_g1	59.8916	250.971	-2.0671	0.00020618	0.015764
c57475_g1	22.6651	1.5724	3.8494	0.00020735	0.015839
c77104_g1	578.366	139.339	2.0534	0.00020812	0.015869
c83406_g1	1314.81	37.6727	5.1252	0.000208	0.015869
c42978_g1	51.834	8.08382	2.6808	0.00020897	0.015893
c52144_g1	83.733	8.95343	3.2253	0.00020894	0.015893
c57973_g1	45.4225	6.51142	2.8024	0.00020912	0.015893
c81235_g2	87.1676	13.5411	2.6865	0.00020919	0.015893
c51627_g1	1718.54	136.983	3.6491	0.00021015	0.015952
c68807_g1	44.9608	6.5762	2.7733	0.00021224	0.016096
c80210_g1	303.944	1154.12	-1.9249	0.00021277	0.016122
c68467_g1	22.4342	1.50762	3.8954	0.00021349	0.016162
c78419_g2	1149.77	4418.32	-1.9422	0.00021409	0.016193
c75972_g1	29.6226	3.14479	3.2357	0.00021476	0.016229
c81887_g1	609.216	124.2	2.2943	0.00021566	0.016283
c77269_g1	513.97	34.0745	3.9149	0.00021796	0.016442
c71931_g1	24.8611	2.11812	3.553	0.00021883	0.016492
c19601_g1	29.4841	2.95046	3.3209	0.0002197	0.016543
c70768_g1	828.354	3096.63	-1.9024	0.00022375	0.016834
c71901_g1	71.757	879.865	-3.6161	0.00022443	0.016858
c77756_g2	90.283	18.3505	2.2986	0.00022448	0.016858
c75054_g1	42.6724	6.03048	2.823	0.00022503	0.016885
c68950_g1	193.939	764.493	-1.9789	0.00022578	0.016911
c79866_g1	297.095	73.2451	2.0201	0.00022566	0.016911
c739_g1	16.8498	0.545725	4.9484	0.00022709	0.016994
c76356_g1	214.753	13.8277	3.957	0.00022864	0.017095
c59799_g1	4123.37	661.988	2.6389	0.00022888	0.017098
c59025_g1	1587.7	412.803	1.9434	0.00023139	0.017255
c73783_g1	17.9076	85.1392	-2.2492	0.00023139	0.017255
c82938_g3	58.7875	10.1372	2.5359	0.00023214	0.017296
c71880_g1	140.732	23.0952	2.6073	0.0002332	0.017359
c76115_g1	807.212	121.546	2.7314	0.00023576	0.017535
c66456_g1	1869.81	359.905	2.3772	0.00024056	0.017876
c72121_g1	459.502	116.791	1.9761	0.00024124	0.017911
c80502_g1	121.194	26.8878	2.1723	0.00024304	0.018029
c53450_g1	405.547	102.657	1.982	0.000246	0.018232
c78522_g2	75.9485	3.62574	4.3887	0.00024679	0.018275
c63217_g1	27.1997	2.59907	3.3875	0.00024744	0.018307
c56612_g1	23.6226	1.09145	4.4359	0.00024776	0.018315
c63624_g1	15.6614	78.1566	-2.3192	0.00025363	0.018732
c64389_g1	21.9766	1.44284	3.929	0.00025632	0.018909
c67061_g2	71.8032	2.11812	5.0832	0.00025647	0.018909
c74365_g2	87.9564	17.5457	2.3257	0.00025872	0.019058
c78581_g1	56.722	4.45808	3.6694	0.00025902	0.019064
c67573_g1	1764.4	272.484	2.6949	0.00026327	0.019357
c81059_g1	77.5062	6.77053	3.517	0.00026345	0.019357
c54567_g2	2.4269	25.8611	-3.4136	0.00026398	0.019378
c80809_g1	56.4228	224.48	-1.9922	0.00026595	0.019506
c70759_g1	7.92304	48.1613	-2.6037	0.00026662	0.019538
c67610_g2	249.376	60.397	2.0458	0.00026775	0.019571
c73478_g2	48.2991	6.70576	2.8485	0.00026756	0.019571
c78980_g1	408.961	59.7688	2.7745	0.00026745	0.019571
c76527_g1	39.4647	5.74386	2.7805	0.00026841	0.019602
c57038_g1	47.7531	7.99154	2.579	0.00026932	0.019652
c78230_g1	106.868	23.3916	2.1918	0.0002719	0.019822
c77896_g1	32.5493	1.02667	4.9866	0.00027318	0.019899
c58279_g1	35.4841	4.45808	2.9927	0.00027379	0.019926
c73836_g1	563.795	2074.73	-1.8797	0.00027452	0.019962
c81072_g1	30.8571	3.56096	3.1153	0.00027617	0.020065
c528_g1	229.939	56.9852	2.0126	0.00027728	0.020128
c78103_g1	4.80762	35.804	-2.8967	0.00027876	0.020218
c42079_g1	13.1422	0	Inf	0.00028057	0.020315
c83053_g4	41.3957	173.129	-2.0643	0.00028055	0.020315
c8249_g1	2259.8	8284.43	-1.8742	0.00028224	0.020419
c81200_g2	861.245	3167.46	-1.8788	0.00028261	0.020428
c73177_g1	14.469	79.4797	-2.4576	0.00028325	0.020457
c62770_g1	37.6841	4.93903	2.9317	0.00028379	0.020478
c19225_g1	19.0458	0.961894	4.3075	0.00028777	0.020748
c10532_g1	16.2998	0.480947	5.0828	0.00028931	0.020823
c75930_g1	16.2998	0.480947	5.0828	0.00028931	0.020823
c61586_g1	815.084	213.195	1.9348	0.00029	0.020838
c64122_g1	86.1639	17.8048	2.2748	0.00028982	0.020838
c5463_g1	12.9575	0	Inf	0.00029028	0.02084
c63630_g1	16476.6	3287.87	2.3252	0.0002921	0.020953
c60681_g1	16.2074	0.480947	5.0746	0.00029319	0.021013
c73941_g1	24.9956	0.545725	5.5174	0.00029418	0.021067
c72177_g1	24.1766	2.11812	3.5128	0.00029703	0.021253
c75662_g2	14.0615	142.246	-3.3386	0.00029856	0.021344
c77998_g4	494.17	128.778	1.9401	0.00029978	0.021413
c77338_g1	88.3218	18.7392	2.2367	0.00030072	0.021463
c65652_g1	53.1107	9.49916	2.4831	0.00030734	0.021899
c83698_g1	31.0378	0	Inf	0.00030735	0.021899
c49856_g1	1222.06	115.348	3.4052	0.00030822	0.021924
c72235_g1	30.5841	3.7553	3.0258	0.00030818	0.021924
c80983_g6	164.316	40.0775	2.0356	0.0003098	0.022018
c67288_g1	21.3804	1.44284	3.8893	0.00031049	0.022048
c79397_g1	244.872	940.841	-1.9419	0.00031116	0.022077
c73539_g1	113.398	10.2667	3.4653	0.00031369	0.022238
c65268_g1	402.678	1494.8	-1.8923	0.00031447	0.022275
c83083_g1	278.389	69.8412	1.9949	0.00031478	0.022279
c68011_g1	36.3031	0.961894	5.2381	0.00031663	0.022391
c74278_g4	2127.03	574.776	1.8878	0.00032012	0.022618
c61807_g1	428.828	113.295	1.9203	0.00032085	0.022639
c69480_g2	642.152	44.3412	3.8562	0.00032094	0.022639
c67904_g2	89.5683	8.7591	3.3541	0.00032282	0.022677
c68882_g1	38.6798	197.184	-2.3499	0.00032219	0.022677
c75259_g1	2414.56	315.123	2.9378	0.00032263	0.022677
c80931_g2	81.4024	16.9725	2.2619	0.00032234	0.022677
c81742_g1	44.6838	7.31626	2.6106	0.00032259	0.022677
c72411_g1	2264.84	619.519	1.8702	0.00032353	0.022708
c61804_g1	206.613	16.7506	3.6246	0.00032522	0.022771
c69946_g1	292.268	52.6469	2.4729	0.000325	0.022771
c74828_g1	168.468	16.5563	3.347	0.00032504	0.022771
c77594_g1	28.1111	3.27435	3.1019	0.0003282	0.02296
c32293_g1	30.3573	131.451	-2.1144	0.00033143	0.023167
c77703_g1	21664.1	909.053	4.5748	0.00033308	0.023263
c79344_g1	89.2371	18.7667	2.2495	0.00033509	0.023384
c58741_g1	64.918	8.7866	2.8852	0.00033768	0.023545
c75325_g1	27.9726	2.95046	3.245	0.00033886	0.023608
c58386_g1	85.2445	13.8925	2.6173	0.00033973	0.023649
c50703_g1	131.667	19.3399	2.7672	0.00034146	0.023751
c82539_g1	101.964	394.715	-1.9528	0.00034209	0.023774
c63919_g1	71.4219	14.5677	2.2936	0.00034322	0.023834
c82029_g1	101.271	22.8459	2.1482	0.00034461	0.023911
c81314_g1	67.6801	5.41997	3.6424	0.00034582	0.023975
c59143_g1	109.18	404.434	-1.8892	0.00034688	0.024029
c74877_g1	202.254	10.942	4.2082	0.00034931	0.024177
c74953_g2	44.457	7.1867	2.629	0.00035368	0.024442
c82813_g1	168.305	40.6134	2.051	0.00035371	0.024442
c40343_g1	73.4111	280.124	-1.932	0.00035413	0.024451
c74751_g1	70.0227	266.509	-1.9283	0.00035598	0.024559
c65464_g1	21.1997	1.5724	3.753	0.00035641	0.024569
c82880_g1	72.2569	14.4382	2.3232	0.00035789	0.024651
c49560_g1	63.3603	6.5762	3.2683	0.00035967	0.024753
c5408_g1	21.015	1.63717	3.6821	0.00036072	0.024805
c68728_g1	1452.49	91.2345	3.9928	0.00036117	0.024816
c68977_g1	471.854	126.54	1.8987	0.0003616	0.024826
c82134_g2	484.671	36.6736	3.7242	0.00036329	0.024921
c83103_g2	171.974	43.5187	1.9825	0.00036571	0.025067
c79448_g1	812.272	64.1719	3.662	0.00036678	0.02512
c65866_g1	311.572	1136.04	-1.8664	0.00036804	0.025186
c77998_g6	211.204	53.4517	1.9823	0.00037353	0.025541
c65222_g1	258.285	65.7345	1.9742	0.00037715	0.02574
c73846_g1	1275.64	188.14	2.7613	0.00037681	0.02574
c75128_g1	21.9384	95.1841	-2.1173	0.00037762	0.02574
c78267_g1	142.651	12.6715	3.4928	0.00037795	0.02574
c80315_g1	456.694	23.9648	4.2522	0.00037765	0.02574
c79952_g1	40.2917	6.03048	2.7401	0.00037855	0.02576
c72847_g1	94.0146	350.825	-1.8998	0.00038232	0.025974
c75200_g1	473.646	127.372	1.8948	0.00038227	0.025974
c83198_g1	449.295	62.1106	2.8548	0.00038326	0.026018
c82033_g3	41.9839	6.83531	2.6188	0.00038372	0.026028
c71953_g2	154.79	37.8573	2.0317	0.00038624	0.026178
c75401_g1	118.302	27.3315	2.1138	0.00038963	0.026387
c74339_g1	249.368	36.3222	2.7794	0.00039009	0.026397
c64544_g1	49.8608	9.08299	2.4567	0.00039129	0.026457
c15459_g1	33.9264	4.58763	2.8866	0.00039313	0.02656
c69919_g1	1699.12	286.173	2.5698	0.00039352	0.026565
c81713_g1	1014.63	3653.99	-1.8485	0.00039415	0.026587
c73411_g1	196.352	714.795	-1.8641	0.0003948	0.026609
c79897_g1	311.705	1100.79	-1.8203	0.00039589	0.026656
c80623_g1	214.492	54.6354	1.973	0.00039613	0.026656
c72485_g1	122.013	28.6173	2.0921	0.00039777	0.026746
c69166_g1	12.269	0	Inf	0.00039871	0.026787
c67873_g1	122.726	505.393	-2.042	0.00039952	0.0268
c72571_g2	33.8802	4.32852	2.9685	0.00039942	0.0268
c67293_g1	1850.85	510.771	1.8574	0.00040488	0.027137
c80089_g1	103.379	23.6782	2.1263	0.00040696	0.027234
c83826_g3	248.68	29.746	3.0635	0.00040672	0.027234
c76875_g2	934.399	3311.31	-1.8253	0.00041027	0.027433
c83562_g1	1607.73	44.0546	5.1896	0.00041287	0.027586
c77926_g1	172.221	625.697	-1.8612	0.00041454	0.027663
c81087_g1	259.032	68.4179	1.9207	0.00041468	0.027663
c77926_g2	218.479	787.913	-1.8505	0.00041552	0.027697
c81751_g2	44.0956	7.1867	2.6172	0.00042038	0.027999
c83622_g1	342.61	90.6612	1.918	0.00042277	0.028137
c73170_g1	20.9729	0.480947	5.4465	0.0004236	0.02816
c73923_g2	2002.56	351.721	2.5093	0.00042379	0.02816
c80347_g2	22.9381	2.11812	3.4369	0.00042477	0.028203
c71442_g1	194.62	49.1134	1.9865	0.00042549	0.028229
c55254_g1	22.9381	2.05334	3.4817	0.00042719	0.028319
c82579_g2	20.7882	1.50762	3.7854	0.00042756	0.028322
c80426_g1	22.8458	2.11812	3.4311	0.00042823	0.028344
c65382_g1	18.0381	0.961894	4.229	0.0004322	0.028584
c57182_g1	20.6497	1.50762	3.7758	0.00043357	0.028644
c65393_g1	33.6112	138.805	-2.046	0.00043377	0.028644
c2713_g1	0	11.9039	#NAME?	0.00043442	0.028664
c73186_g1	95.183	22.0783	2.1081	0.00043699	0.0288
c78137_g1	108.409	17.4534	2.6349	0.00043715	0.0288
c70390_g1	20.5574	1.44284	3.8327	0.00044055	0.029001
c81017_g1	33.561	4.45808	2.9123	0.00044447	0.029236
c66341_g1	24.819	2.05334	3.5954	0.00044542	0.029276
c80663_g1	499.439	11.2934	5.4668	0.00044867	0.029467
c81001_g1	74.2221	282.021	-1.9259	0.0004525	0.029695
c81060_g1	63.545	12.9953	2.2898	0.00045384	0.029761
c75091_g1	830.481	206.471	2.008	0.00045744	0.029973
c81812_g1	298.288	79.2756	1.9118	0.00045821	0.030001
c62034_g1	41.6226	6.83531	2.6063	0.00045945	0.030058
c60964_g1	143.994	35.323	2.0273	0.00046107	0.030141
c128139_g1	57.9143	11.5525	2.3257	0.00046196	0.030176
c83544_g1	4.48845	33.7879	-2.9122	0.0004638	0.030273
c61196_g1	7.51153	43.1202	-2.5212	0.00046464	0.030304
c79451_g1	90.6182	19.5343	2.2138	0.00046744	0.030464
c74838_g1	431.6	121.01	1.8346	0.00046954	0.030577
c53386_g1	24.8611	2.59907	3.2578	0.00047369	0.030824
c13238_g1	5.81532	37.8946	-2.7041	0.00047639	0.03096
c81687_g1	284.939	77.0474	1.8868	0.00047652	0.03096
c70417_g1	64.0107	12.6715	2.3367	0.00047995	0.031159
c81247_g1	31.1803	4.23624	2.8798	0.00048036	0.031162
c78267_g2	166.454	10.1372	4.0374	0.00048144	0.031208
c73437_g1	75.0793	6.09525	3.6227	0.00048319	0.031297
c104212_g1	12.0883	0	Inf	0.00048585	0.031398
c56652_g1	136.49	34.5004	1.9841	0.00048568	0.031398
c80960_g2	255.234	66.5766	1.9387	0.00048578	0.031398
c64899_g1	13.373	63.6812	-2.2515	0.00048692	0.031444
c70878_g1	214.29	772.828	-1.8506	0.00048955	0.031578
c71504_g3	143.751	18.4153	2.9646	0.00048976	0.031578
c39293_g1	492.405	34.7125	3.8263	0.00049295	0.03176
c63697_g1	620.535	118.903	2.3837	0.00049478	0.031854
c54166_g1	11.9498	0	Inf	0.00049888	0.032093
c49042_g1	22.5266	2.05334	3.4556	0.00050256	0.032281
c73382_g2	67.4071	256.466	-1.9278	0.00050225	0.032281
c73629_g1	625.732	175.755	1.832	0.00050319	0.032297
c72253_g1	332.774	28.8116	3.5298	0.00050425	0.032333
c74140_g1	433.289	119.214	1.8618	0.0005045	0.032333
c73213_g1	258.63	70.8874	1.8673	0.000509	0.032576
c77590_g1	135.324	8.27815	4.031	0.00050908	0.032576
c57597_g1	18.9575	87.2121	-2.2018	0.00051051	0.032643
c80659_g1	30.3995	127.928	-2.0732	0.00051156	0.032686
c8271_g1	57.8802	234.97	-2.0213	0.00051217	0.0327
c24831_g1	383.004	1335.47	-1.8019	0.00051454	0.032827
c80061_g2	153.816	4.65241	5.0471	0.00051556	0.032867
c73983_g1	46.6109	8.08382	2.5276	0.00051672	0.032917
c68973_g1	97.7062	362.592	-1.8918	0.00051871	0.033018
c77067_g1	489.178	6.51142	6.2312	0.00051963	0.033052
c83064_g2	118.802	18.7667	2.6623	0.00052414	0.033314
c82035_g2	96.9675	21.6799	2.1611	0.00052456	0.033316
c70035_g3	19.915	1.63717	3.6046	0.00052775	0.033493
c81657_g1	1190.72	49.0682	4.6009	0.00052855	0.033519
c68246_g1	17.5343	0.961894	4.1882	0.00053103	0.033651
c13015_g1	97.1562	23.5584	2.0441	0.00053442	0.033841
c81208_g2	733.471	204.094	1.8455	0.00053542	0.033853
c83578_g1	86.2261	309.914	-1.8457	0.00053515	0.033853
c82869_g1	377.239	82.4479	2.1939	0.00053728	0.033945
c75366_g1	191.127	7.99154	4.5799	0.00053825	0.033981
c73882_g1	865.134	201.432	2.1026	0.0005427	0.034211
c73924_g1	24.5881	2.66385	3.2064	0.00054259	0.034211
c61361_g1	30.9073	4.04191	2.9348	0.00054653	0.034428
c67916_g1	158.575	20.4314	2.9563	0.00054768	0.03445
c77430_g1	207.334	11.2286	4.2067	0.00054771	0.03445
c48570_g1	25.4995	1.5724	4.0194	0.00056139	0.035269
c73824_g2	16.0268	73.3747	-2.1948	0.00056156	0.035269
c15623_g1	48.9073	0.961894	5.668	0.00056231	0.03529
c54741_g1	14.9729	0.480947	4.9603	0.00056294	0.035303
c81755_g2	56.8765	213.077	-1.9055	0.00056379	0.035331
c60428_g1	14.9267	0.480947	4.9559	0.00056677	0.035491
c82987_g1	34.2917	5.19814	2.7218	0.00057535	0.036002
c71145_g1	14.742	0.545725	4.7556	0.00057691	0.036073
c80674_g3	14.7882	0.480947	4.9424	0.00057851	0.036147
c73261_g1	8.19605	44.942	-2.4551	0.00057976	0.036198
c60771_g1	38.3687	5.90092	2.7009	0.00058194	0.036308
c83544_g2	0	11.4229	#NAME?	0.00058273	0.03633
c83443_g1	389.538	1355.06	-1.7985	0.00058322	0.036333
c77376_g1	92.0676	21.4953	2.0987	0.0005858	0.036441
c81776_g1	22.2997	1.98857	3.4872	0.00058567	0.036441
c83438_g1	510.423	140.819	1.8579	0.00058894	0.036609
c77026_g2	14.6497	0.480947	4.9289	0.00059065	0.036688
c76842_g4	26.188	3.08002	3.0879	0.00059557	0.036967
c82140_g1	595.662	126.261	2.2381	0.00060042	0.037241
c82682_g3	58.93	11.9039	2.3076	0.00060195	0.037309
c80696_g1	539.285	44.304	3.6055	0.00060295	0.037343
c74304_g1	98.5834	23.2621	2.0834	0.00060398	0.03738
c55406_g1	65.8414	14.0868	2.2247	0.00060843	0.037616
c55488_g1	97.8909	23.1973	2.0772	0.00060868	0.037616
c75084_g1	19.8267	1.5724	3.6564	0.0006143	0.037935
c82437_g2	81.5188	291.261	-1.8371	0.00061612	0.03802
c76875_g1	1869.61	6336.47	-1.7609	0.00061912	0.038178
c68973_g3	836.114	54.9416	3.9277	0.00062355	0.038422
c63332_g1	17.2613	1.09145	3.9832	0.00062546	0.038513
c39747_g1	11.6768	0	Inf	0.00062877	0.038688
c76157_g1	360.705	47.8649	2.9138	0.00063089	0.03879
c69591_g1	2.4269	23.0677	-3.2487	0.0006374	0.039162
c69594_g2	19.4112	1.5724	3.6258	0.00064098	0.039331
c71855_g1	33.8802	5.32769	2.6689	0.00064107	0.039331
c83060_g2	42.5841	163.435	-1.9403	0.00064164	0.039337
c77108_g1	231.926	40.5859	2.5146	0.00064494	0.039511
c69405_g1	16.7614	74.309	-2.1484	0.00064688	0.039601
c75551_g2	10.7614	104.351	-3.2775	0.00065058	0.03977
c79457_g2	23.4038	109.253	-2.2229	0.00065029	0.03977
c57589_g1	35.5263	5.61431	2.6617	0.00065644	0.0401
c68748_g1	4749.54	287.884	4.0442	0.00065958	0.040262
c70771_g2	936.357	268.58	1.8017	0.00066023	0.040273
c82757_g2	68.7179	14.7896	2.2161	0.00066088	0.040284
c79487_g1	1460.17	91.3188	3.9991	0.00067401	0.041055
c79939_g1	126.128	30.4115	2.0522	0.00067763	0.041246
c78421_g1	247.642	67.7231	1.8705	0.00067898	0.041298
c79487_g2	1967.45	113.425	4.1165	0.00068068	0.041372
c93659_g1	96.1223	336.156	-1.8062	0.00068146	0.041389
c77119_g1	415.748	118.947	1.8054	0.00068231	0.041412
c79914_g2	0.961525	36.1651	-5.2331	0.00068616	0.041615
c78355_g1	1823.92	530.841	1.7807	0.00069355	0.042033
c102632_g1	61.4914	229.226	-1.8983	0.00069446	0.042058
c78346_g1	46.5105	0.545725	6.4132	0.00069756	0.042216
c80925_g2	82.0448	18.7019	2.1332	0.00069812	0.04222
c57779_g1	1.00769	16.2972	-4.0155	0.00070487	0.042597
c83490_g1	1601.57	181.462	3.1418	0.00070726	0.042712
c78653_g5	2410.45	383.549	2.6518	0.0007103	0.042864
c67328_g1	14.469	0.480947	4.9109	0.00071227	0.042923
c82070_g1	103.664	25.0563	2.0487	0.00071179	0.042923
c58215_g1	42.5881	160.392	-1.9131	0.00071916	0.043307
c81250_g3	21.3804	1.92379	3.4743	0.0007266	0.043724
c70441_g1	287.725	22.8734	3.6529	0.00073398	0.044137
c61196_g2	1.51154	18.6744	-3.627	0.00074032	0.044455
c74913_g1	361.032	70.4046	2.3584	0.00074011	0.044455
c81648_g1	149.494	38.884	1.9428	0.00074448	0.044673
c79652_g2	47.2452	3.84758	3.6181	0.00074825	0.04485
c82783_g1	19.2305	82.4851	-2.1007	0.00074848	0.04485
c78002_g1	1852.22	209.209	3.1462	0.00075136	0.044991
c58885_g1	54.5841	199.628	-1.8708	0.00075319	0.045068
c49710_g1	44.0876	8.1486	2.4358	0.00075791	0.045318
c77093_g1	16.9883	0.961894	4.1425	0.00076146	0.045499
c78351_g2	408	73.6888	2.4691	0.00076309	0.045564
c80227_g1	148.928	39.1058	1.9292	0.00076695	0.045733
c82265_g1	36.4998	138.416	-1.9231	0.000767	0.045733
c81210_g1	167.886	44.5906	1.9127	0.00077104	0.045942
c81836_g1	18.9535	1.50762	3.6521	0.0007759	0.046198
c73482_g1	276.062	939.01	-1.7661	0.00077736	0.046253
c58310_g1	18.9073	1.50762	3.6486	0.00077966	0.046345
c78834_g1	65.749	14.3086	2.2001	0.00078	0.046345
c69342_g1	257.472	46.746	2.4615	0.0007872	0.04674
c79352_g1	136.701	20.7553	2.7195	0.00079022	0.046887
c75496_g2	15.1114	0.480947	4.9736	0.00079246	0.046987
c78203_g1	16.5728	0.961894	4.1068	0.00080118	0.04747
c13015_g2	222.843	64.3858	1.7912	0.00080296	0.047543
c38053_g1	57.0993	11.9687	2.2542	0.00080485	0.047621
c43031_g1	34.9802	5.61431	2.6394	0.0008077	0.047757
c50492_g1	117.563	11.8391	3.3118	0.00081103	0.04792
c73191_g1	1674.8	5528.64	-1.7229	0.00081229	0.047962
c80094_g2	173.651	42.5843	2.0278	0.00081555	0.048087
c83300_g1	426.403	77.4166	2.4615	0.00081541	0.048087
c49436_g1	24.9033	0	Inf	0.00081771	0.048181
c92961_g1	18.5922	78.9615	-2.0865	0.00081884	0.048214
c80875_g1	137.52	7.05715	4.2844	0.00082297	0.048423
c77524_g7	146.383	38.0144	1.9451	0.00082609	0.048573
c76881_g1	116.475	407.885	-1.8081	0.00083097	0.048788
c81722_g1	43.6761	8.08382	2.4337	0.00083109	0.048788
c82414_g3	225.647	760.597	-1.7531	0.00083147	0.048788
c83027_g1	398.83	29.8383	3.7405	0.00083665	0.049058
c69308_g1	11.1268	0	Inf	0.00083853	0.0491
c83884_g1	11.1268	0	Inf	0.00083853	0.0491
c78313_g1	64.645	14.3734	2.1691	0.00084049	0.049181
c81636_g2	22.7614	96.3226	-2.0813	0.00084364	0.049331
c63418_g1	20.8384	85.0567	-2.0292	0.00084852	0.049548
c73434_g1	47.7611	4.17147	3.5172	0.00084833	0.049548
c79604_g1	239.065	29.4496	3.0211	0.00085699	0.049975
c81236_g1	139.122	469.513	-1.7548	0.00085706	0.049975
c81976_g2	126.275	32.7887	1.9453	0.0008576	0.049975
c69886_g1	10.3499	50.0478	-2.2737	0.00085858	0.049998

## Sheet: P2-C
gene_id	lvC_readcount	lvP2_readcount	log2FoldChange	pval	padj
c65268_g1	19.4865	357.121	-4.1959	7.062e-11	3.1063e-06
c74292_g6	5.68468	156.372	-4.7818	7.4143e-11	3.1063e-06
c72598_g1	6.9101	161.725	-4.5487	2.0588e-10	4.3128e-06
c78605_g3	254.195	14.1283	4.1693	1.9526e-10	4.3128e-06
c74292_g7	18.8092	296.733	-3.9797	6.6979e-10	1.1225e-05
c66589_g1	7.42142	149.138	-4.3288	1.0939e-09	1.5276e-05
c70234_g1	740.91	62.4327	3.5689	1.902e-09	1.9922e-05
c73419_g1	8.49937	158.075	-4.2171	1.8971e-09	1.9922e-05
c72812_g1	7.93274	137.627	-4.1168	6.2997e-09	5.8653e-05
c53197_g1	137.894	9.85491	3.8066	1.5478e-08	0.0001297
c76283_g1	4.56987	87.6134	-4.2609	3.2304e-08	0.00024607
c59188_g1	375.311	40.5593	3.21	8.8411e-08	0.00061735
c62845_g1	8.49937	113.816	-3.7432	1.1483e-07	0.00074018
c53807_g1	5938.07	715.463	3.053	1.5052e-07	0.0009009
c70234_g2	361.854	23.1846	3.9642	2.3719e-07	0.001325
c38678_g1	0.566624	32.4711	-5.8406	1.1414e-06	0.0056261
c74785_g3	10.1992	106.409	-3.3831	1.0973e-06	0.0056261
c81604_g1	187.48	13.1592	3.8326	2.3243e-06	0.01082
c60105_g1	55.2071	4.44388	3.635	3.4431e-06	0.014687
c68634_g1	0.585059	28.9396	-5.6283	3.5056e-06	0.014687
c74496_g2	283.349	1749.4	-2.6262	3.8535e-06	0.015376
c6131_g1	1.13325	33.2668	-4.8755	4.7571e-06	0.018119
c19413_g1	560.687	52.18	3.4256	5.343e-06	0.019465
c65866_g1	42.4968	276.569	-2.7022	6.9644e-06	0.023383
c75179_g1	329.192	53.4901	2.6216	6.9765e-06	0.023383
c72542_g1	128.735	18.1724	2.8246	9.2518e-06	0.029817
c73321_g1	10.1992	149.814	-3.8766	1.3526e-05	0.041976
c70753_g1	52.6689	0.911311	5.8529	1.5383e-05	0.044923
c74785_g1	493.055	2662.83	-2.4331	1.5547e-05	0.044923

## Sheet: C-D1
gene_id	lvD1_readcount	lvC_readcount	log2FoldChange	pval	padj
c51501_g1	58.6884	0	Inf	3.5143e-12	2.8446e-07
c81903_g6	0	117.027	#NAME?	4.8725e-11	1.972e-06
c78661_g3	1693.14	185.697	3.1887	2.2745e-09	6.1367e-05
c70160_g2	53.729	471.133	-3.1324	5.0439e-09	0.00010207
c76683_g1	4.50365	76.6431	-4.089	6.4795e-09	0.00010489
c82393_g2	0	57.836	#NAME?	8.5238e-08	0.0011499
c82990_g3	0	25.7957	#NAME?	1.1024e-07	0.0012747
c82930_g1	96.3636	9.32222	3.3697	1.3478e-07	0.0013636
c80477_g2	26.6188	211.089	-2.9873	1.6148e-07	0.0014523
c70761_g1	831.612	5141.14	-2.6281	3.6131e-07	0.0029246
c81787_g4	0.44457	27.245	-5.9374	4.9967e-07	0.0036768
c60880_g1	2.36643	52.873	-4.4817	9.2854e-07	0.0062632
c83878_g1	139.931	767.962	-2.4563	1.2583e-06	0.0078344
c68074_g2	370.471	1919.42	-2.3732	2.5425e-06	0.0147
c69793_g1	67.4665	376.561	-2.4806	2.9543e-06	0.015679
c84503_g1	13.0084	94.7559	-2.8648	3.0993e-06	0.015679
c73822_g1	58.4151	321.736	-2.4615	5.1239e-06	0.024397
c77958_g2	6.06656	54.9546	-3.1793	6.1197e-06	0.027519
c66039_g1	60.2514	7.24068	3.0568	7.0546e-06	0.028551
c81604_g1	13.5966	167.841	-3.6258	6.9072e-06	0.028551
c69452_g2	49.8965	262.496	-2.3953	9.121e-06	0.035156
c62652_g1	114.895	560.634	-2.2867	1.2358e-05	0.043491
c75730_g1	90.0566	434.331	-2.2699	1.2171e-05	0.043491

## Sheet: C-D2
gene_id	lvD2_readcount	lvC_readcount	log2FoldChange	pval	padj
c55421_g1	3.15115	2172.78	-9.4295	8.914e-12	7.6128e-07
c54840_g1	7.63046	1999.63	-8.0338	4.4283e-10	7.8683e-06
c61082_g1	18.8652	7670.1	-8.6674	4.0987e-10	7.8683e-06
c69920_g1	5.41686	1631.67	-8.2347	2.9279e-10	7.8683e-06
c77748_g1	4.03659	1195.76	-8.2106	4.6066e-10	7.8683e-06
c68886_g1	17.9381	4100.31	-7.8366	5.5392e-10	7.8844e-06
c71073_g1	15.2818	3106.58	-7.6674	1.046e-09	1.2693e-05
c76513_g1	23.9123	4599.4	-7.5875	1.189e-09	1.2693e-05
c54507_g1	0.453142	271.545	-9.227	2.6927e-09	2.5552e-05
c74894_g1	68.2731	7914.8	-6.8571	1.2176e-08	0.00010398
c76293_g1	1.32816	302.852	-7.833	1.4174e-08	0.00011005
c79250_g1	242.138	1.10931	7.77	4.6118e-08	0.00032822
c57881_g1	14.9224	1272.19	-6.4137	7.9562e-08	0.00052268
c71411_g2	16.464	1294.69	-6.2971	1.1897e-07	0.00072576
c67724_g1	64.033	4313.03	-6.0737	1.8908e-07	0.0010765
c74174_g2	3.60429	2231.24	-9.2739	2.0663e-07	0.0011029
c79589_g2	239.794	2.21862	6.756	2.7217e-07	0.0013673
c67724_g2	36.4385	2135.92	-5.8732	4.0722e-07	0.0018304
c74280_g1	381.506	4.97407	6.2611	3.9171e-07	0.0018304
c57881_g2	8.6097	547.114	-5.9897	4.6303e-07	0.0019505
c67724_g3	27.5216	1552.11	-5.8175	5.2529e-07	0.0019505
c71285_g1	3.16157	470.437	-7.2172	4.9778e-07	0.0019505
c74174_g1	14.8599	6246.77	-8.7155	5.1953e-07	0.0019505
c75544_g1	11.74	1804.06	-7.2637	5.8296e-07	0.0019915
c76922_g1	0.895862	121.259	-7.0806	5.7977e-07	0.0019915
c75234_g1	80.7576	0	Inf	6.3075e-07	0.0020718
c71293_g1	4.47931	274.705	-5.9385	1.0688e-06	0.0033807
c58112_g1	254.508	3.90041	6.0279	1.1949e-06	0.0035189
c61912_g1	43.2307	21765.7	-8.9758	1.1834e-06	0.0035189
c67559_g2	0.885439	103.166	-6.8644	1.2934e-06	0.0036821
c71253_g1	84.8617	3409.72	-5.3284	2.2515e-06	0.0062027
c76062_g3	9.05242	410.241	-5.502	2.3422e-06	0.0062509
c72739_g1	8.14614	362.461	-5.4756	2.7237e-06	0.0068415
c74476_g1	53.1372	2056.94	-5.2746	2.7043e-06	0.0068415
c42802_g1	57.6945	2206.83	-5.2574	2.924e-06	0.0071349
c58609_g1	13.1099	522.935	-5.3179	3.5021e-06	0.0083081
c44230_g1	58.5223	2046.15	-5.1278	4.5927e-06	0.010601
c66465_g1	0.453142	61.6321	-7.0876	5.4267e-06	0.012123
c76060_g2	73.6899	0.548713	7.0693	5.536e-06	0.012123
c80661_g4	456.695	0.560598	9.6701	5.7858e-06	0.012353
c74521_g1	52.637	0	Inf	6.1622e-06	0.012836
c83290_g1	49.8923	0	Inf	7.2016e-06	0.014644
c26035_g1	1.33858	86.2033	-6.009	8.046e-06	0.01598
c83290_g2	48.512	0	Inf	8.2493e-06	0.016012
c53807_g1	195.674	5721.43	-4.8699	8.9725e-06	0.017028
c74705_g1	82.6798	1.09743	6.2353	1.002e-05	0.018602
c59003_g1	237.346	6.60832	5.1666	1.1551e-05	0.020989
c65983_g1	1.32816	85.6447	-6.0109	1.2621e-05	0.022455
c67559_g1	0	34.9136	#NAME?	1.7842e-05	0.031097
c50956_g1	12.1306	1665.81	-7.1014	1.8746e-05	0.032019
c78657_g1	4.00532	140.678	-5.1343	1.9644e-05	0.032896
c75234_g2	54.9756	0.548713	6.6466	2.2751e-05	0.037366
c73760_g1	68.9292	1.10931	5.9574	2.3878e-05	0.037763
c77801_g1	69.1898	1.10931	5.9628	2.3759e-05	0.037763
c69478_g1	0.906284	57.076	-5.9768	2.4632e-05	0.038249
c80931_g1	164.395	0	Inf	2.7167e-05	0.041431
c70198_g2	0	30.9418	#NAME?	3.1885e-05	0.047774
c69547_g1	0.453142	67.3827	-7.2163	3.2805e-05	0.047825
c70230_g1	36.2146	0	Inf	3.3542e-05	0.047825
c70230_g2	36.173	0	Inf	3.36e-05	0.047825
c67210_g1	35.9595	0	Inf	3.5311e-05	0.049437

[truncated: 11 more sheets: C-D3, C-D4, P2-D4, zygo-blas, blas-gast, gast-Lbe, Lbe-Lim, Lim-N, M-P, N-Z, Z-M]
