# Supplementary material for: Transcriptome analysis on the exoskeleton formation in early developmetal stages and reconstruction scenario in growth-moulting in Litopenaeus vannamei
Source: Sci Rep. 2017 Apr 24;7:1098. doi: 10.1038/s41598-017-01220-6 (PMC5430884; doi:10.1038/s41598-017-01220-6)
Supplement: Supplementary file 9 — Table S7 [file 41598_2017_1220_MOESM9_ESM.xlsx]

## Sheet: Sheet1
Table S7 Details of the categories related to the exoskeleton formation, development and reconstruction. Information provided in the table for each unigene is the category, definition, gene number and ID, expression profile in early development and moulting stages.
	Definition	Gene number	Gene id	Expression profile in early development stages	Expression profile in molting stages
Cuticle protein	Cuticle protein	74	c74392_g2 c74611_g2 c74894_g2 c77367_g1 c77958_g2 c78151_g2 c78455_g1 c78455_g2 c59807_g1 c73025_g3 c73161_g1 c74793_g1 c75235_g1 c77211_g1 c77451_g1 c78672_g1 c79095_g2 c79235_g3 c110818_g1 c19362_g1 c19626_g1 c44850_g1 c64085_g1 c64784_g1 c67665_g1 c68829_g1 c73161_g2 c73420_g1 c74894_g1 c75588_g1 c76875_g1 c77236_g1 c78407_g1 c78627_g1 c81670_g1 c83380_g1 c73025_g6 c61816_g1 c66510_g1 c72453_g…
	Chitin binding protein	8	c11970_g1 c62501_g1 c72522_g1 c77688_g5 c78499_g1 c80053_g3 c81087_g1 c81506_g2
	structural constituent of cuticle	4	c117022_g1 c59481_g2 c66706_g1 c74284_g1
Molting -hormone	Molting-inhibiting hormone (MIH)	4	c104285_g1 c52158_g1 c24194_g1 c40493_g1
	Crustacean hyperglycemic hormone( CHH)	9	c65262_g1 c65241_g1 c81385_g1 c58264_g1 c61629_g1 c64907_g1 c72475_g1 c75623_g1 c72475_g2
	Ecdysteroid regulated-like protein	5	c19570_g1 c65832_g1 c72607_g1 c74657_g1 c81580_g1
	Molting fluid carboxypeptidas	4	c64320_g1 c69559_g1 c74916_g2 c80306_g1
	Ecdysone receptor (ECR)	2	c72141_g9 c75175_g1
	Ecdysone-induced protein 74EF	1	c70692_g1
	Ecdysone-induced protein 78c	1	c78631_g1
	nuclear receptor	6	c76549_g1 c61556_g1 c65407_g1 c80775_g1 c91054_g1 c98372_g1
	Nuclear hormone receptor	2	c92775_g1 c76981_g1
	Ecdysone-induced protein	2	c70692_g1 c78631_g1
	Methyl farnesoate epoxidase（MFE）	1	c40589_g1
	Vitellogenin gene (VG)	19	c111406_g1 c121611_g1 c129870_g1 c130981_g1 c134389_g1 c24834_g1 c41793_g1 c41793_g2 c47333_g1 c47984_g1 c47984_g2 c51240_g1 c53073_g2 c60077_g1 c60722_g1 c72701_g1 c72701_g2 c95393_g1 c99845_g1
	17-beta-dehydrogenase	1	c71230_g1
	Pigment dispersing hormone (PDH)	3	c65525_g1 c65525_g2 c74613_g1
	farnesoic acid O-methyltransferase (FAMeT)	4	c44285_g2 c69785_g1 c75001_g2 c80935_g1
	putative ecdysteroid 22-hydroxylase	1	c78194_g1
Exoskeleton degradation	Chitinase	44	c56881_g2 c57975_g2 c59096_g1 c59709_g1 c59764_g1 c61413_g1 c61464_g1 c61854_g1 c61912_g1c62024_g1 65344_g1 c65473_g1 c65732_g1 c67135_g1 c68440_g1 c68440_g2 c68440_g3 c68440_g4 c69388_g1 c71646_g2 c72523_g2 c72654_g1 c74284_g1 c59660_g1 c68968_g1 c69753_g1 c72245_g1 c73456_g1 c76370_g2 c77611_g1 c77688_g4 c77791_g1 c77997_g1 c78819_g1 c78849_g1 c78849_g2 c79724_g1 c81240_g1 c81448_g1 c81535_g2 c…
	beta-N-acetyl-glucosaminidase	5	c74410_g1 c71337_g2 c78457_g1 c119614_g1 c33898_g1
	acetyl-hexosaminidase	2	c75585_g1 c77946_g1
Mineral absorption and reabsorption	transient receptor potential cation channel subfamily M member 7	1	c80764_g1
	sodium/potassium-transporting ATPase subunit alpha	3	c69930_g1 c69930_g2 c75341_g1
	ferritin heavy chain	8	c76389_g2 c100000_g1 c68841_g1 c12729_g1 c93718_g1 c129388_g1 c57168_g1 c57597_g1
	sodium/potassium-transporting ATPase subunit beta	4	c86428_g1 c71361_g1 c57094_g2 c84939_g1
	copper chaperone	2	c14052_g1 c68977_g1
	natural resistance-associated macrophage protein	1	c67838_g1
	solute carrier family 26 (sulfate anion transporter), member 6	1	c79959_g1
	vitamin D3 receptor	1	c77829_g2
	ferritin light chain	2	c39486_g2 c39486_g1
	protein kinase A	2	c79621_g1 c71640_g1
	AP-2 complex subunit alpha	1	c78755_g2
	adenylate cyclase 6	1	c75748_g2
	clathrin heavy chain	2	c2644_g1 c27548_g1
	classical protein kinase C	1	c78912_g2
	adenylate cyclase 9	2	c80996_g2 c80996_g1
	sodium/potassium-transporting ATPase subunit alpha	7	c69930_g1 c69930_g2 c75341_g1 c86428_g1 c71361_g1 c57094_g2 c84939_g1
	phosphatidylinositol phospholipase C, beta	2	c76861_g1 c82038_g1
	AP-2 complex subunit sigma-1	2	c119408_g1 c59773_g1
	guanine nucleotide-binding protein G(s) subunit alpha	3	c71661_g1 c105728_g1 c81857_g1
	parathyroid hormone receptor 1	1	c41116_g1
	guanine nucleotide-binding protein G(q) subunit alpha	1	c42435_g1
	clathrin light chain A	1	c71279_g2
	Ras-related protein Rab-11A	1	c82512_g2
	dynamin GTPase	2	c79893_g2 c69970_g1
Exoskeleton synthesis	chitin synthetase	1	c79847_g1
	Trehalase	2	c68502_g1 c70932_g1
	Hexokinase	4	c60964_g1 c53255_g1 c70391_g1 c50472_g1
	Glucose-6-phosphate isomerase	1	c78204_g1
	Glutamine	7	c69899_g1 c82956_g1 c82956_g2 c131735_g1 c45716_g1 c45716_g2 c76157_g1
	Fructose-6-phosphate aminotransferase	1	c72959_g1
	Glucosamine-6-phosphate N-acetyltransferase	1	c54618_g1
	Phosphoacetylglucosamine mutase	1	c78230_g1
	UDP-N-acetylglucosamine pyrophosphorylase	1	c81199_g2
Ion channel	calcium channel	10	c71442_g1 c76890_g1 c78069_g2 c79490_g1 c81455_g1 c82840_g2 c82840_g1 c70162_g2 c75506_g4 c71359_g1
	Transmembrane channel-like protein	4	c59113_g1 c68916_g1 c754_g1 c79417_g1
	potassium channel	7	c67950_g1 c69294_g1 c73685_g1 c79551_g1 c79597_g1 c80055_g1 c82488_g5
	chloride channel	3	c82606_g1 c82927_g2 c82927_g1
	solute carrier family	6	c81046_g2 c82850_g3 c78696_g1 c75401_g1 c80370_g1 c76650_g2
	aquaporin	4	c75182_g4 c76592_g1 c76775_g1 c78658_g1
Molting signaling pathway	G（GTP binding proteins）	1	c69843_g1
	protein kinase A（PKA）	2	c71640_g1 c79621_g1
	PDE1（phosphodiesterase1）	2	c74585_g1 c83403_g2
	CaM(calmodulin)	9	c102949_g1 c1202_g1 c136148_g1 c29366_g1 c65939_g2 c69431_g1 c69468_g1 c69950_g1 c71448_g1 c73696_g2 c73729_g2 c75463_g1 c76095_g2 c76717_g1 c77822_g2 c78882_g3 c82424_g2 c83403_g2
	CaN(calnexin)	1	c70881_g2
	NOS（Nitric Oxide Synthase）	7	c17729_g2 c49446_g1 c49446_g2 c51089_g1 c58321_g1 c68023_g2 c82111_g1
	PDE5（phosphodiesterase5）	1	c50260_g2
	Molting defective family member	1	c66844_g1
	CHSL（Cathepsin-L）	11	c106051_g1 c110287_g1 c120227_g1 c17440_g1 c51326_g2 c57331_g1 c58086_g1 c71351_g2 c72865_g1 c90306_g1 c92478_g1
Late gene of molting	Hemocyanin	23	c1127_g1 c13015_g1 c13015_g2 c19346_g1 c42062_g1 c51802_g1 c52946_g1 c54719_g1 c55523_g1 c60138_g1 c60138_g2 c61087_g1 c61174_g1 c68903_g1 c68903_g2 c69533_g1 c69533_g2 c74368_g1 c74368_g3 c75354_g1 c75354_g3 c78260_g1 c78622_g1
	MHC（myosin heavy chain）	128	c101543_g1 c10329_g1 c10329_g2 c107757_g1 c11123_g1 c121081_g1 c123962_g1 c124421_g1 c124772_g1 c128385_g1 c130291_g1 c131544_g1 c131564_g1 c15072_g1 c2402_g1 c2539_g1 c26491_g1 c28182_g1 c37317_g1 c38184_g1 c39260_g1 c39260_g2 c39678_g1 c39935_g1 c41770_g1 c42543_g1 c42543_g2 c42543_g3 c43379_g1 c43480_g1 c44674_g1 c44674_g2 c45680_g1 c48097_g1 c49254_g1 c49843_g1 c52006_g1 c52006_g2 c52006_g3 c…
	actin	56	c109809_g1 c109961_g1 c111357_g1 c117328_g1 c11743_g1 c11849_g1 c124090_g1 c12456_g1 c126238_g1 c128364_g1 c132616_g1 c24294_g1 c33649_g1 c37653_g1 c37877_g1 c39731_g1 c41859_g1 c44063_g1 c45455_g1 c51792_g1 c52538_g1 c53443_g1 c53443_g2 c58119_g1 c58378_g1 c59235_g1 c59235_g2 c59517_g1 c59517_g2 c59752_g1 c60061_g1 c62189_g1 c62718_g1 c63384_g1 c64352_g1 c64352_g2 c64985_g1 c67420_g1 c67420_g2 c…
	tubulin	54	c102579_g1 c103147_g1 c11242_g1 c114059_g1 c121506_g1 c121735_g1 c12235_g1 c125556_g1 c127486_g1 c130272_g1 c131446_g1 c1644_g1 c19317_g1 c19875_g1 c21229_g1 c29551_g1 c32949_g1 c51927_g1 c53151_g1 c53887_g1 c53887_g2 c54246_g1 c56620_g1 c59857_g1 c61576_g1 c61576_g2 c62370_g1 c62370_g2 c63042_g1 c64969_g1 c65532_g1 c65532_g2 c67083_g1 c67083_g2 c75593_g1 c75593_g3 c75593_g4 c75778_g1 c75778_g2 c…
